# Supplementary material for: Outlining cardiac ion channel protein interactors and their signature in the human electrocardiogram
Source: Nat Cardiovasc Res. 2023 Jul 13;2(7):673–92. doi: 10.1038/s44161-023-00294-y (PMC11041666; doi:10.1038/s44161-023-00294-y)
Supplement: Supplementary file 3 — Supplementary Tables 6, 8, 9 and 11. [file 44161_2023_294_MOESM3_ESM.xlsx]

## Sheet: Supplementary Table 8
	RR Interval (ms)								Heart Rate (BPM)								PR Interval (ms)								P Duration (ms)								QRS Interval (ms)								QT Interval (ms)								QTc (ms)
	WT					KO			WT					KO			WT					KO			WT					KO			WT					KO			WT					KO			WT
	25th	Median	75th			25th	Median	75th	25th	Median	75th			25th	Median	75th	25th	Median	75th			25th	Median	75th	25th	Median	75th			25th	Median	75th	25th	Median	75th			25th	Median	75th	25th	Median	75th			25th	Median	75th	25th
nrap	751.775	805.7	887.675			679.65	796.8	994.35	68.1925	74.535	79.81			60.61	75.3	88.595	52.0175	55.735	57.86			51.85	53.45	59.01	31.075	31.69	34.97			28.69	30.64	31.52	45.825	46.5	48.8025			45.15	46.9	47.4	284.6	293.3	307.25			---	---	---	297.05
inf2	615.2	630.4	670.25			584.225	661.8	756.975	89.825	95.19	97.53			79.35	90.67	102.725	59.745	62.6	69.9925			69.5175	73.88	77.385	31.8925	32.705	34.005			34.165	35.05	36.5	46.65	48.05	51.25			47.125	47.95	51.275	111.3	125.8	135.1			116.35	137.05	295.35	126.8
pde4dip	604.65	648.55	665.525	*	p=0.045	739.2	766.5	942.6	90.165	92.51	99.4	*	p=0.045	63.65	78.28	81.17	44.58	45.7	47.0975	*	p=0.028	51.49	55.56	65.085	29.715	30.585	30.7875	†	p=0.013	30.095	31.38	35.6125	53.875	58.575	62.075	*	p=0.034	46.4	48	56.25	132.425	149.65	199.8	†	p=0.014	116	241.4	334.9	154.325
[truncated: 65 more columns]

## Sheet: Supplementary Table 9
Ion channel interactome data							scRNA seq expression data from Tucker et al. 2020																	Protein expression data from Linscheid et al. 2021
Bait	Interaction	Interactor	Human gene name	Uppercase mouse gene names	Identified in human heart proteome	ECG plotter -log(p value)	01. Fibroblast I	02. Fibroblast II	03. Atrial Cardiomyocyte	04. Ventricular Cardiomyocyte I	05. Cytoplasmic Cardiomyocyte I	06. Ventricular Cardiomyocyte II	07. Pericyte	08. Macrophage	09. Endothelium I	10. Endothelium II	11. Adipocyte	12. Cytoplasmic Cardiomyocyte II	13. Vascular Smooth Muscle	14. Fibroblast III	15. Ventricular Cardiomyocyte III	16. Neuronal	17. Lymphocyte	Mouse LA iBAQ	Mouse RA iBAQ	Mouse LV iBAQ	Mouse RV iBAQ	Human LA iBAQ	Human RA iBAQ	Human LV iBAQ
Cacna1c	interacts with	Vps13a	VPS13A	VPS13A	TRUE	5.301	0.14	0.27	0.75	0.81	0.19	0.35	0.14	0.14	0.2	0.46	0.32	0.11	0.69	0.18	0.3	0.21	0.11	2843900	2971500	1817400	1986200	6885600	8630900	4784200
Cacna1c	interacts with	Uqcr10	UQCR10	UQCR10	TRUE	5.4559	0.03	0.04	0.08	0.13	0.24	0.06	0.04	0.06	0.07	0.06	0.05	0.46	0.02	0.03	0.08	0.09	0.03	2108400000	1288200000	1262000000	3508600000	654660000	364960000	296530000
Cacna1c	interacts with	Uqcc1	UQCC1	UQCC1	TRUE	3.5528	0.13	0.2	0.26	0.43	0.07	0.17	0.12	0.15	0.09	0.2	0.35	0.06	0.16	0.15	0.12	0.13	0.1	18415000	15528000	26865000	27377000	3778000	4370000	8207900
Cacna1c	interacts with	Tnni3	TNNI3	TNNI3	TRUE	4.5376	0.13	0.21	1.2	1.87	1.35	1.23	0.16	0.33	0.31	0.29	0.23	2.31	0.13	0.12	1.3	0.6	0.14	4953400000	6381200000	4272700000	8945800000	24543000000	36569000000	31976000000
Cacna1c	interacts with	Tmem38a	TMEM38A	TMEM38A	TRUE	6.7212	0.03	0.04	0.07	0.35	0.02	0.16	0.04	0.03	0.06	0.12	0.07	0.03	0.05	0.03	0.1	0.03	0.02	52482000	25425000	47263000	70950000			2420250
Cacna1c	interacts with	Tmem14c	TMEM14C	TMEM14C	TRUE	5.0862	0.02	0.03	0.02	0.04	0.04	0.01	0.02	0.02	0.03	0.03	0.03	0.05	0.01	0.02	0.01	0.05	0.01	17557000	15068000		7444200	88735000	121621500	84886000
Cacna1c	interacts with	Tma7	TMA7	TMA7	TRUE	5.0223	0.04	0.06	0.04	0.06	0.1	0.02	0.04	0.05	0.07	0.07	0.06	0.13	0.04	0.04	0.03	0.05	0.02	100090000	136320000	123440000	115580000	190410000	256160000	287350000
Cacna1c	interacts with	Thbs1	THBS1	THBS1	TRUE	5.6778	0.14	0.33	0.17	0.08	0.21	0.04	0.05	1.14	0.06	0.37	0.32	0.09	0.31	1.22	0.09	0.13	0.21	83521000	168420000	151130000	92522000
Cacna1c	interacts with	Tecr	TECR	TECR	TRUE	6.8539	0.03	0.04	0.04	0.15	0.03	0.06	0.03	0.08	0.03	0.04	0.18	0.02	0.03	0.02	0.06	0.05	0.08	85271000	96117000	53308000	72667000	95814000	87363000	55940000
Cacna1c	interacts with	Synpo	SYNPO	SYNPO	TRUE	6.3372	0.03	0.08	0.36	0.37	0.15	0.16	0.05	0.06	0.16	0.19	0.07	0.15	0.08	0.04	0.16	0.12	0.03	15552000	16512000	18763000	24943000	93515000	93687000	49021000
Cacna1c	interacts with	Sun2	SUN2	SUN2	TRUE	6.4685	0.12	0.2	0.05	0.09	0.07	0.03	0.06	0.09	0.09	0.14	0.17	0.08	0.1	0.11	0.05	0.17	0.16	32809000	38057000	14329000	13601000	37842000	50172000	20429000
Cacna1c	interacts with	Suclg2	SUCLG2	SUCLG2	TRUE	7.0177	0.21	0.33	0.48	0.5	0.15	0.18	0.19	0.34	0.16	0.28	0.38	0.1	0.25	0.21	0.27	0.23	0.31	457030000	510810000	734190000	661310000	2228800000	2488500000	2484900000
Cacna1c	interacts with	Sqrdl		SQRDL	TRUE	4.699	0.01	0.01	0.01	0.01	0.01	0	0.01	0.02	0.02	0.02	0.01	0.01	0.01	0.01	0	0.02	0.02
Cacna1c	interacts with	Slc4a3	SLC4A3	SLC4A3	TRUE	16.3768	0.02	0.04	0.39	0.61	0.13	0.26	0.01	0.04	0.02	0.04	0.04	0.15	0.04	0.01	0.31	0.06	0.02	1901700	1983700	2080800	3181000	7932700	5124300	9604400
Cacna1c	interacts with	Slc25a51	SLC25A51	SLC25A51	TRUE	6.3372	0	0	0	0	0	0	0	0	0	0	0	0	0	0	0	0	0	5596700	6621100	4745200	11469000	1622700	2022700	916750
Cacna1c	interacts with	Slc25a42	SLC25A42	SLC25A42	TRUE	6.1427	0.05	0.08	0.08	0.2	0.02	0.09	0.06	0.04	0.03	0.05	0.36	0.02	0.06	0.04	0.08	0.06	0.08	35712000	31928000	89990000	123350000	30778000	14060000	32126000
Cacna1c	interacts with	Slc25a22	SLC25A22	SLC25A22	TRUE	6.4202	0	0	0	0	0	0	0	0	0	0	0.02	0	0	0	0	0	0	67222000	40387000	205860000	203340000	11404000	9606500	5062800
Cacna1c	interacts with	Slc25a20	SLC25A20	SLC25A20	TRUE	4.4202	0.04	0.08	0.22	0.51	0.04	0.22	0.04	0.07	0.05	0.08	0.28	0.06	0.08	0.05	0.15	0.09	0.04	207680000	161710000	302860000	891440000	262680000	279510000	630590000
Cacna1c	interacts with	Slc16a1	SLC16A1	SLC16A1	TRUE	6.2596	0.02	0.05	0.21	0.46	0.07	0.18	0.02	0.04	0.02	0.05	0.11	0.09	0.07	0.1	0.22	0.05	0.01	100710000	73610000	91634000	106830000	44338000	58142000	158040000
Cacna1c	interacts with	Sirt3	SIRT3	SIRT3	TRUE	4.8539	0.04	0.05	0.05	0.12	0.02	0.05	0.02	0.05	0.03	0.05	0.07	0.02	0.03	0.04	0.04	0.02	0.02	23293000	10529000	28937000	42136000	78115000	113820000	89598000
Cacna1c	interacts with	Sfn	SFN	SFN	TRUE	4.9586	0	0	0	0	0	0	0	0	0	0	0	0	0	0	0	0	0	82186000	295040000	528490000	338790	944830000	637210000	918630000
Cacna1c	interacts with	Sec61a1	SEC61A1	SEC61A1	TRUE	5.5229	0.07	0.11	0.07	0.12	0.05	0.04	0.04	0.08	0.04	0.09	0.12	0.04	0.06	0.11	0.08	0.05	0.03	7075800	13771000	587890	732640	3961900	5363700	1955900
Cacna1c	interacts with	Sdr39u1	SDR39U1	SDR39U1	TRUE	4.6778	0.05	0.06	0.06	0.07	0.03	0.03	0.04	0.04	0.03	0.06	0.09	0.04	0.05	0.04	0.05	0.05	0.02	55276000	49590000	220530000	152940000	215200000	226080000	290560000
Cacna1c	interacts with	Sdhb	SDHB	SDHB	TRUE	5.3979	0.08	0.14	0.24	0.4	0.1	0.18	0.09	0.13	0.07	0.11	0.29	0.14	0.11	0.09	0.23	0.08	0.07	2310800000	2444800000	6049200000	5590800000	3210800000	3262300000	4564200000
Cacna1c	interacts with	Samm50	SAMM50	SAMM50	TRUE	4.8539	0.01	0.03	0.04	0.08	0.03	0.03	0.02	0.03	0.02	0.03	0.09	0.02	0.02	0.01	0.01	0.02	0.02	418070000	396330000	222470000	617600000	515610000	473110000	648080000
Cacna1c	interacts with	Ryr3	RYR3	RYR3	TRUE	6.7959	0.03	0.05	0.03	0.07	0.01	0.03	0.03	0.04	0.05	0.05	0.05	0.01	0.19	0.03	0.03	0.04	0.06	137136	82829	72174	82251	1046000	82251	393330
Cacna1c	interacts with	Ryr2	RYR2	RYR2	TRUE	5.1427	0.34	0.73	5.19	5.29	2.5	5.33	0.46	0.67	0.33	0.96	0.97	2.54	2.38	0.46	5.25	1.53	0.5	234920000	208990000	171300000	183230000	141800000	135560000	154030000
Cacna1c	interacts with	Ryr1	RYR1	RYR1	TRUE	5.1871	0.01	0.02	0.02	0.03	0.01	0.01	0.01	0.14	0.01	0.03	0.04	0.01	0.02	0.01	0.01	0.03	0.02	1068400	761180	1861400	865830	46186	101076	57399
Cacna1c	interacts with	Rrbp1	RRBP1	RRBP1	TRUE	5.8239	0.19	0.32	0.09	0.06	0.07	0.02	0.09	0.23	0.17	0.25	0.21	0.03	0.13	0.41	0.02	0.14	0.1	133810000	114610000	77874000	77360000	116860000	131230000	30737000
Cacna1c	interacts with	Rps26		RPS26	TRUE	7.3768	0.02	0.04	0.02	0.03	0.06	0.01	0.03	0.03	0.03	0.03	0.04	0.05	0.01	0.03	0.03	0.03	0.05					185640000	131250000	83752000
Cacna1c	interacts with	Rps24		RPS24	TRUE	5.5086	0.06	0.09	0.05	0.08	0.26	0.04	0.06	0.08	0.11	0.09	0.06	0.4	0.04	0.08	0.05	0.09	0.08	252400000	317960000	388270000	368160000	121910000	145550000	55730000
Cacna1c	interacts with	Rps18	RPS18	RPS18	TRUE	6.2291	0.06	0.07	0.04	0.06	0.27	0.02	0.06	0.07	0.1	0.08	0.07	0.22	0.04	0.07	0.05	0.09	0.05	711220000	647750000	1047700000	731080000	335380000	464440000	170800000
Cacna1c	interacts with	Rps15a		RPS15A	TRUE	5.0362	0.02	0.03	0.02	0.03	0.12	0.01	0.02	0.03	0.05	0.03	0.02	0.14	0.02	0.02	0.04	0.04	0.03	579300000	653430000	847630000	626870000	252510000	472740000	281640000
Cacna1c	interacts with	Rps14	RPS14	RPS14	TRUE	6.1612	0.07	0.1	0.06	0.09	0.33	0.04	0.07	0.09	0.14	0.11	0.06	0.52	0.05	0.08	0.04	0.15	0.08	1083500000	935130000	1629300000	1498900000	848780000	1148800000	255470000
Cacna1c	interacts with	Rpl26	RPL26	RPL26	TRUE	4.8861	0	0	0	0	0	0	0	0	0	0	0	0	0	0	0	0	0	1031000000	977610000	1568000000	1376100000	660840000	799170000	602240000
Cacna1c	interacts with	Rpl23	RPL23	RPL23	TRUE	5.9208	0.04	0.05	0.04	0.06	0.2	0.02	0.04	0.08	0.07	0.07	0.05	0.31	0.03	0.05	0.03	0.08	0.05	588400000	405500000	632660000	383560000	120570000	154740000	61280000
Cacna1c	interacts with	Rpl13	RPL13	RPL13	TRUE	4.5376	0.13	0.19	0.11	0.13	0.59	0.06	0.12	0.16	0.2	0.19	0.17	0.65	0.08	0.16	0.07	0.27	0.12	578970000	570950000	1092500000	705510000	456590000	691950000	479030000
Cacna1c	interacts with	Raly	RALY	RALY	TRUE	5.2518	0.16	0.26	0.16	0.24	0.08	0.1	0.2	0.27	0.24	0.33	0.23	0.05	0.26	0.21	0.1	0.18	0.18	31851000	36437000	11023000	6343200	86670000	137000000	106150000
Cacna1c	interacts with	Rabgef1	RABGEF1	RABGEF1	TRUE	5.4815	0	0.01	0	0	0	0	0	0	0	0	0.01	0	0	0	0	0	0	2533700	1289800	2359000	2534700	6968400	7257300	6067100
Cacna1c	interacts with	Rabep2	RABEP2	RABEP2	TRUE	4.699	0.04	0.06	0.06	0.1	0.02	0.04	0.03	0.08	0.05	0.07	0.05	0.02	0.04	0.03	0.03	0.03	0.04	12628000	11529000	8400700	5112400	19963000	22784000	11650000
Cacna1c	interacts with	Ptcd3	PTCD3	PTCD3	TRUE	4.8239	0.13	0.19	0.17	0.28	0.07	0.11	0.09	0.13	0.08	0.16	0.24	0.05	0.11	0.16	0.13	0.11	0.08	26783000	11607000	29259000	26383000	75429000	86803000	61585000
Cacna1c	interacts with	Ptcd2	PTCD2	PTCD2	TRUE	4.8861	0.02	0.03	0.02	0.04	0.01	0.02	0.02	0.02	0.01	0.02	0.03	0.01	0.02	0.02	0.01	0.03	0.01	17072000	14455000	17308000	23121000
Cacna1c	interacts with	Ptbp1	PTBP1	PTBP1	TRUE	4.8239	0.05	0.07	0.03	0.04	0.03	0.01	0.04	0.07	0.09	0.1	0.06	0.01	0.04	0.07	0.01	0.05	0.04	69255000	101980000	57092000	68800000	200170000	152220000	81532000
Cacna1c	interacts with	Popdc2	POPDC2	POPDC2	TRUE	6.5686	0.01	0.03	0.38	0.56	0.16	0.24	0.02	0.03	0.03	0.04	0.04	0.21	0.04	0.01	0.38	0.06	0.02	5300400	5091000	1869600	3300600	15937000	33122000	57743000
Cacna1c	interacts with	Pln	PLN	PLN	TRUE	16.8861	0.05	0.09	0.57	1.36	0.55	0.68	0.08	0.11	0.12	0.1	0.09	0.99	0.18	0.05	0.53	0.22	0.09	23698000	14296000	52655000	97384000	24028000	14879650	30820000
Cacna1c	interacts with	Pi4ka	PI4KA	PI4KA	TRUE	4.699	0.22	0.33	0.3	0.34	0.1	0.14	0.25	0.41	0.21	0.36	0.37	0.08	0.31	0.25	0.15	0.23	0.23	3005500	3780600	2594800	4021600	2993000	2490100	1158100
Cacna1c	interacts with	Pgm5	PGM5	PGM5	TRUE	6.0915	0.06	0.16	1.75	0.78	0.37	0.34	0.27	0.15	0.41	0.6	0.14	0.11	0.65	0.08	0.52	0.25	0.09	344900000	347320000	137260000	151740000	974500000	1131600000	683940000
Cacna1c	interacts with	Pgam5	PGAM5	PGAM5	TRUE	5.3279	0	0.01	0	0.01	0	0	0	0.01	0.01	0.01	0.01	0.01	0.01	0	0	0.01	0	45129000	31298000	24863000	34357000	26465000	26321000	36591000
Cacna1c	interacts with	Pdk2	PDK2	PDK2	TRUE	4.8539	0.01	0.02	0.07	0.08	0.04	0.04	0.01	0.01	0.01	0.01	0.04	0.03	0.02	0	0.04	0.03	0.02	258910000	301020000	258700000	404500000	94077000	158760000	141830000
Cacna1c	interacts with	Pdk1	PDK1	PDK1	TRUE	7.2518	0.04	0.08	0.09	0.09	0.04	0.03	0.03	0.05	0.04	0.08	0.12	0.03	0.06	0.14	0.08	0.07	0.05	110440000	191330000	229340000	214130000	71346000	127510000	108580000
Cacna1c	interacts with	Pdia6	PDIA6	PDIA6	TRUE	5.3372	0.04	0.06	0.05	0.08	0.06	0.03	0.05	0.08	0.06	0.07	0.07	0.05	0.04	0.04	0.04	0.06	0.03	500410000	585490000	365560000	338960000	547240000	712450000	493720000
Cacna1c	interacts with	Oxct1	OXCT1	OXCT1	TRUE	5.301	0.12	0.21	0.44	0.36	0.13	0.16	0.07	0.09	0.07	0.17	0.37	0.11	0.19	0.19	0.23	0.14	0.08	1695800000	1252000000	5361600000	4088900000	2689600000	4258800000	2718900000
Cacna1c	interacts with	Ogdh	OGDH	OGDH	TRUE	4.9208	0.16	0.26	0.66	1.09	0.15	0.51	0.13	0.36	0.14	0.25	0.36	0.22	0.2	0.28	0.82	0.19	0.18	3221100000	2779700000	5320800000	4398100000	2839500000	3303700000	3663600000
Cacna1c	interacts with	Nucks1	NUCKS1	NUCKS1	TRUE	4.699	0.19	0.28	0.34	0.49	0.27	0.18	0.21	0.24	0.19	0.3	0.36	0.23	0.2	0.17	0.21	0.29	0.14	4386500	5261800	10358000	55974000	270270000	499020000	86724000
Cacna1c	interacts with	Nprl2	NPRL2	NPRL2	TRUE	8.0177	0.01	0.01	0.01	0.02	0.01	0.01	0.01	0.02	0.01	0.02	0.01	0.01	0.01	0.01	0.01	0.01	0.01					518380	1361500	3709000
Cacna1c	interacts with	Npl	NPL	NPL	TRUE	5.041	0.03	0.04	0.02	0.03	0.01	0.01	0.01	0.28	0.02	0.06	0.05	0.01	0.03	0.02	0.01	0.03	0.02	6641500	7629500	1403200	3555900
Cacna1c	interacts with	Nnt	NNT	NNT	TRUE	5.3279	0.18	0.28	0.65	1.16	0.2	0.55	0.12	0.21	0.11	0.22	0.53	0.23	0.21	0.15	0.42	0.2	0.12	1640700000	1202300000	3687600000	3366700000	4906100000	5478400000	6762800000
Cacna1c	interacts with	Ndufb8	NDUFB8	NDUFB8	TRUE	4.0809	0	0	0	0	0	0	0	0	0	0	0	0	0	0	0	0	0	476660000	360760000	500820000	610380000	360310000	769500000	776590000
Cacna1c	interacts with	Ndufb3	NDUFB3	NDUFB3	TRUE	4.9208	0.02	0.03	0.05	0.1	0.16	0.04	0.02	0.04	0.05	0.04	0.04	0.31	0.01	0.02	0.04	0.06	0.04	1041800000	1093900000	1676500000	3407400000	1263000000	2569700000	3280500000
Cacna1c	interacts with	Ndufaf1	NDUFAF1	NDUFAF1	TRUE	4.8239	0.05	0.06	0.04	0.1	0.02	0.04	0.03	0.05	0.03	0.04	0.08	0.04	0.04	0.03	0.04	0.03	0.03	66867000	43843000	88911000	76727000	49069000	68557000	88870000
Cacna1c	interacts with	Ndufab1	NDUFAB1	NDUFAB1	TRUE	5.0506	0.03	0.06	0.12	0.16	0.27	0.07	0.03	0.06	0.06	0.06	0.07	0.26	0.03	0.04	0.05	0.1	0.03	1607900000	1540900000	2648500000	4126500000	3881800000	4304900000	3537100000
Cacna1c	interacts with	Myl2	MYL2	MYL2	TRUE	6.1549	0.16	0.04	0.05	1.04	0.17	0.64	0.17	0.26	0.27	0.17	0.17	2.82	0.03	0.01	1.07	0.28	0.19	204020000	511060000	38698000000	35751000000	28617000000	8094100000	72511000000
Cacna1c	interacts with	Mrps21	MRPS21	MRPS21	TRUE	4.4949	0.1	0.13	0.13	0.17	0.1	0.07	0.07	0.11	0.08	0.09	0.16	0.11	0.08	0.11	0.07	0.11	0.09	70503000	18298000	113790000	134270000	135330000	180620000	157090000
Cacna1c	interacts with	Mrps10	MRPS10	MRPS10	TRUE	7.0809	0.03	0.04	0.03	0.08	0.02	0.03	0.03	0.03	0.02	0.04	0.04	0.03	0.04	0.03	0.04	0.03	0.01	21997000	23300000	82524000	73411000	91942000	105090000	94686000
Cacna1c	interacts with	Mrpl50	MRPL50	MRPL50	TRUE	2.5528	0.01	0.02	0.02	0.03	0.04	0.01	0.01	0.01	0.01	0.02	0.02	0.04	0.01	0.02	0.01	0.02	0.02	117240000	88300000	192220000	143130000	81429000	120820000	150130000
Cacna1c	interacts with	Mrpl22	MRPL22	MRPL22	TRUE	13.9208	0.02	0.03	0.04	0.07	0.03	0.03	0.02	0.02	0.02	0.04	0.04	0.05	0.02	0.02	0.02	0.03	0.02	53150000	53890000	182890000	160880000	52035000	87877000	66136000
Cacna1c	interacts with	Mpv17	MPV17	MPV17	TRUE	14	0.03	0.05	0.12	0.21	0.03	0.09	0.02	0.05	0.02	0.05	0.05	0.02	0.04	0.03	0.14	0.04	0.02	58057000	48735000	35779000	57785000	81288000	125180000	91963000
Cacna1c	interacts with	Mocs3	MOCS3	MOCS3	TRUE	6.699	0	0	0	0	0	0	0	0	0	0	0	0	0	0	0	0	0	5119200	4533900	9940300	5259100	7750900	14248000	9037800
Cacna1c	interacts with	Mmaa	MMAA	MMAA	TRUE	4.8861	0.02	0.02	0.01	0.02	0.01	0.01	0.01	0.02	0.01	0.02	0.03	0.01	0.02	0.02	0.01	0.01	0.02	51986000	47746000	229140000	154670000	36356000	68906000	52118000
Cacna1c	interacts with	Matr3		MATR3	TRUE	11.8539	0.02	0.03	0.03	0.05	0.01	0.02	0.01	0.02	0.01	0.02	0.02	0.01	0.01	0.02	0.02	0.01	0.01	60323000	66182000	52020000	39934000	123410000	256130000	158390000
Cacna1c	interacts with	Mapre2	MAPRE2	MAPRE2	TRUE	5.9586	0.05	0.09	0.84	0.85	0.2	0.38	0.2	0.13	0.07	0.12	0.11	0.12	0.31	0.04	1.03	0.22	0.12	149950000	239610000	290020000	167400000	205150000	238410000	153360000
Cacna1c	interacts with	Lrrc10	LRRC10	LRRC10	TRUE	5.4437	0	0	0.01	0.01	0.01	0.01	0	0	0	0	0	0.01	0	0	0	0	0.01	3981900	3215700	4939900	7324200
Cacna1c	interacts with	Lmnb2	LMNB2	LMNB2	TRUE	4.6576	0.01	0.01	0.01	0.01	0.01	0	0.01	0.02	0.01	0.01	0.01	0.01	0.01	0.01	0	0	0	50330000	65596000	27011000	29233000	316580000	599870000	292680000
Cacna1c	interacts with	Lmnb1	LMNB1	LMNB1	TRUE	4.8239	0.01	0.01	0.01	0.01	0	0	0	0.05	0.01	0.02	0.01	0	0.01	0.01	0.01	0.01	0.03	286180000	340440000	182310000	184210000	57276000	85186000	56819000
Cacna1c	interacts with	Letmd1	LETMD1	LETMD1	TRUE	6.2518	0.08	0.12	0.06	0.11	0.03	0.04	0.07	0.09	0.05	0.1	0.26	0.02	0.08	0.06	0.04	0.08	0.06	4564600	3397400	838990	4433300	13856000	9904100	10775000
Cacna1c	interacts with	Lclat1	LCLAT1	LCLAT1	TRUE	4.9586	0.08	0.13	0.15	0.93	0.05	0.41	0.15	0.14	0.13	0.17	0.14	0.1	0.31	0.09	0.39	0.13	0.08	12288000	14000000	20668000	19442000	7836600	7941400	9808000
Cacna1c	interacts with	Lamtor4	LAMTOR4	LAMTOR4	TRUE	5	0.04	0.07	0.03	0.06	0.07	0.02	0.05	0.07	0.05	0.06	0.06	0.08	0.05	0.03	0.03	0.1	0.04	83407000	41251000	60286000	47072000	70928000	72975000	62853000
Cacna1c	interacts with	Kifc3	KIFC3	KIFC3	TRUE	5.4318	0.04	0.09	0.16	0.43	0.07	0.19	0.05	0.14	0.12	0.3	0.15	0.05	0.14	0.05	0.25	0.09	0.05	1320300	609310	1228600	620270
Cacna1c	interacts with	Jph1	JPH1	JPH1	TRUE	5.2076	0.01	0.02	0.18	0.17	0.03	0.07	0.01	0.01	0.01	0.02	0.02	0.03	0.05	0.01	0.28	0.02	0.02	4251200	4446800	5666300	7671000	2284900	1211600	5103700
Cacna1c	interacts with	Jagn1	JAGN1	JAGN1	TRUE	5.1367	0.01	0.01	0.01	0.01	0.01	0	0.01	0.01	0.01	0.01	0.02	0.01	0.01	0	0	0.01	0	6594500	4781300		4659800
Cacna1c	interacts with	Ivd	IVD	IVD	TRUE	4.7959	0.05	0.08	0.04	0.08	0.03	0.03	0.03	0.05	0.04	0.07	0.09	0.03	0.05	0.04	0.02	0.08	0.03	1505900000	1533600000	2877600000	2750500000	537760000	804430000	586310000
Cacna1c	interacts with	Inpp5d	INPP5D	INPP5D	TRUE	5.5376	0.03	0.05	0.03	0.04	0.02	0.01	0.02	0.46	0.15	0.15	0.07	0.03	0.04	0.02	0.01	0.07	0.65	1239700	1438300	1759300	1396200
Cacna1c	interacts with	Inf2	INF2	INF2	TRUE	4.7696	0.02	0.03	0.01	0.02	0.02	0.01	0.07	0.04	0.06	0.05	0.05	0.01	0.06	0.03	0.01	0.09	0.02	872660	2149100	332470	489680	13535000	13343000	3418800
Cacna1c	interacts with	Hspa9	HSPA9	HSPA9	TRUE	7.284	0.12	0.2	0.25	0.29	0.14	0.12	0.11	0.15	0.1	0.19	0.31	0.13	0.12	0.29	0.17	0.15	0.12	2228400000	2003100000	4250500000	3430700000	2661500000	3299700000	3331200000
Cacna1c	interacts with	Homer3	HOMER3	HOMER3	TRUE	3.699	0	0	0	0	0	0	0	0	0	0	0	0	0	0	0	0	0	2789200	3715600	3785100	1975600	2042700	1885000	861700
Cacna1c	interacts with	Hnrnpm	HNRNPM	HNRNPM	TRUE	5.0269	0.21	0.32	0.29	0.37	0.13	0.14	0.21	0.28	0.23	0.42	0.41	0.1	0.26	0.3	0.19	0.25	0.15	170760000	158870000	107100000	111800000	135340000	211610000	87273000
Cacna1c	interacts with	Hnrnpl	HNRNPL	HNRNPL	TRUE	5.7959	0.11	0.14	0.12	0.18	0.04	0.07	0.1	0.13	0.09	0.17	0.17	0.03	0.11	0.17	0.08	0.08	0.07	226820000	241110000	209310000	150630000	252370000	406050000	307240000
Cacna1c	interacts with	Hnrnpk	HNRNPK	HNRNPK	TRUE	5.9586	0.11	0.14	0.11	0.14	0.13	0.06	0.1	0.12	0.12	0.14	0.15	0.11	0.09	0.14	0.08	0.12	0.05	609620000	594690000	591770000	431370000	713920000	1052200000	683810000
Cacna1c	interacts with	Hnrnph1	HNRNPH1	HNRNPH1	TRUE	4.6198	0.45	0.71	0.33	0.44	0.26	0.16	0.32	0.56	0.35	0.68	0.81	0.18	0.39	0.61	0.24	0.41	0.26	278410000	219570000	201690000	154990000	265190000	338210000	242260000
Cacna1c	interacts with	Hnrnpa3	HNRNPA3	HNRNPA3	TRUE	3.8861	0.13	0.2	0.16	0.23	0.12	0.09	0.12	0.19	0.12	0.21	0.28	0.12	0.16	0.19	0.08	0.17	0.13	5524400	10786000	8320000	5660900	651760000	781330000	395790000
Cacna1c	interacts with	Hist1h1c		HIST1H1C	TRUE	5.5376	0	0	0	0	0	0	0	0	0	0	0	0	0	0	0	0	0	2439800000	2891400000	3943000000	2166700000	6152200000	6918300000	4142400000
Cacna1c	interacts with	Hist1h1b		HIST1H1B	TRUE	5.9208	0	0	0	0	0	0	0	0	0	0	0	0	0	0	0	0	0	262290000	290460000	443190000	254360000	80633000	109120000	89422000
Cacna1c	interacts with	Hhatl	HHATL	HHATL	TRUE	4.699	0	0	0	0	0	0	0	0	0	0	0	0	0	0	0	0	0	68171000	44664000	50240000	74486000	108150000	143080000	114370000
Cacna1c	interacts with	Hdac10	HDAC10	HDAC10	TRUE	4.1675	0.01	0.01	0	0	0	0	0	0.01	0.01	0.01	0.01	0	0	0.02	0	0.01	0.01	2583500	4539600	4298200	3053200
Cacna1c	interacts with	Gpd2	GPD2	GPD2	TRUE	6.1249	0.12	0.2	0.09	0.16	0.06	0.06	0.09	0.22	0.1	0.21	0.35	0.03	0.12	0.15	0.05	0.19	0.08	91655000	108330000	73413000	68845000	76259000	123930000	96945000
Cacna1c	interacts with	Got2	GOT2	GOT2	TRUE	22.301	0.02	0.04	0.12	0.21	0.07	0.09	0.02	0.05	0.04	0.06	0.02	0.1	0.03	0.03	0.08	0.04	0.03	4459300000	4911300000	10970000000	9259300000	11636000000	11102000000	12136000000
Cacna1c	interacts with	Get4	GET4	GET4	TRUE	6.0044	0	0	0	0	0	0	0	0	0	0	0	0	0	0	0	0	0	15764000	16227000	1229600	4631300	6144300	3065000	3649500
Cacna1c	interacts with	Gbas		GBAS	TRUE	5.4089	0.1	0.16	0.4	0.85	0.16	0.38	0.1	0.16	0.1	0.17	0.28	0.21	0.18	0.09	0.26	0.18	0.08
Cacna1c	interacts with	Fcgr4	FCGR3B	FCGR4	TRUE	6.6576	0	0	0	0	0	0	0	0	0	0	0	0	0	0	0	0	0.01
Cacna1c	interacts with	Etfb	ETFB	ETFB	TRUE	5.2757	0.02	0.03	0.04	0.09	0.14	0.04	0.02	0.04	0.04	0.03	0.06	0.22	0.01	0.02	0.03	0.04	0.03	4738100000	5029300000	14473000000	11352000000	4220600000	5305200000	5006900000
Cacna1c	interacts with	Elavl1	ELAVL1	ELAVL1	TRUE	5.7696	0.28	0.47	0.51	0.76	0.14	0.31	0.3	0.37	0.32	0.5	0.79	0.15	0.34	0.31	0.45	0.31	0.31	85939000	85566000	78527000	58276000	72625000	90162000	81834000
Cacna1c	interacts with	Eci1	ECI1	ECI1	TRUE	3.3098	0.02	0.04	0.08	0.16	0.04	0.07	0.03	0.04	0.03	0.05	0.1	0.04	0.03	0.03	0.04	0.05	0.02	1416400000	1282000000	5275500000	3712200000	1044200000	1416900000	1642700000
Cacna1c	interacts with	Echs1	ECHS1	ECHS1	TRUE	4.9586	0.01	0.02	0.02	0.04	0.05	0.01	0.01	0.02	0.02	0.02	0.08	0.09	0.01	0.01	0.01	0.02	0.01	2205800000	2053600000	5978300000	4769000000	3682300000	4173800000	4390800000
Cacna1c	interacts with	Dysf	DYSF	DYSF	TRUE	6.2924	0.02	0.05	0.5	0.49	0.07	0.21	0.04	0.09	0.32	0.29	0.04	0.07	0.11	0.03	0.25	0.05	0.05	56402000	38427000	76857000	80209000	209970000	265410000	168150000
Cacna1c	interacts with	Dvl1	DVL1	DVL1	TRUE	6.6198	0.01	0.01	0.01	0.02	0.01	0.01	0.01	0.01	0.01	0.02	0.02	0.02	0.01	0.01	0.01	0.02	0					645835	311760	204380
Cacna1c	interacts with	Dnaja3	DNAJA3	DNAJA3	TRUE	7.7212	0.05	0.08	0.08	0.14	0.03	0.07	0.04	0.06	0.03	0.06	0.15	0.02	0.05	0.06	0.05	0.05	0.04	59160000	43940000	221030000	183390000	87944000	99496000	98848000
Cacna1c	interacts with	Dhx9	DHX9	DHX9	TRUE	4.3565	0.13	0.19	0.13	0.16	0.08	0.06	0.11	0.19	0.1	0.18	0.18	0.06	0.14	0.2	0.06	0.12	0.14	20689000	24389000	5803500	5603100	45489000	46648000	40295000
Cacna1c	interacts with	Dhrs7c	DHRS7C	DHRS7C	TRUE	6.5229	0	0.01	0.03	0.03	0.03	0.01	0	0.01	0.01	0.01	0	0.02	0.01	0	0	0.01	0	106300000	152280000	63114000	85400000	52991000	34581000	5650200
Cacna1c	interacts with	Ddx21	DDX21	DDX21	TRUE	4.041	0.21	0.36	0.09	0.11	0.1	0.04	0.13	0.24	0.13	0.3	0.38	0.06	0.13	0.74	0.05	0.12	0.12	6083300	7428000	10486000	8660400	1738100	385140	554130
Cacna1c	interacts with	Dad1	DAD1	DAD1	TRUE	3.9208	0.04	0.07	0.03	0.05	0.07	0.02	0.04	0.04	0.07	0.06	0.04	0.06	0.03	0.04	0.02	0.08	0.06					848240	2990100	3297600
Cacna1c	interacts with	Ctnna1	CTNNA1	CTNNA1	TRUE	18.4949	0.4	0.72	0.73	1.26	0.28	0.55	0.34	0.5	0.52	0.83	0.62	0.3	0.65	0.93	0.88	0.64	0.19	153330000	151900000	250520000	229170000	245140000	425280000	629090000
Cacna1c	interacts with	Cpt2	CPT2	CPT2	TRUE	5.4437	0.02	0.02	0.01	0.03	0.01	0.01	0.01	0.02	0.01	0.02	0.04	0.01	0.02	0.02	0.01	0.01	0.03	725650000	589890000	3006600000	2319700000	503500000	530740000	1017100000
Cacna1c	interacts with	Coq5	COQ5	COQ5	TRUE	6.7696	0.03	0.03	0.06	0.12	0.01	0.04	0.03	0.03	0.02	0.04	0.09	0.02	0.03	0.02	0.05	0.03	0.02	207590000	140540000	434920000	328460000	376450000	406430000	472730000
Cacna1c	interacts with	Copa	COPA	COPA	TRUE	7.1739	0.29	0.42	0.33	0.3	0.14	0.12	0.2	0.4	0.19	0.41	0.46	0.08	0.27	0.46	0.18	0.24	0.22	106070000	130730000	35381000	62415000	99090000	74585000	70059000
Cacna1c	interacts with	Commd3	COMMD3	COMMD3	TRUE	4.3098	0	0	0	0	0	0	0	0	0	0	0	0	0	0	0	0	0	35822000	27612000	65851000	27160000	54628000	76889000	61933000
Cacna1c	interacts with	Chd2	CHD2	CHD2	TRUE	4.2518	0.28	0.45	0.29	0.33	0.12	0.13	0.2	0.4	0.2	0.48	0.5	0.06	0.29	0.56	0.18	0.22	0.23
Cacna1c	interacts with	Cct8	CCT8	CCT8	TRUE	39.4318	0.04	0.06	0.05	0.07	0.05	0.03	0.05	0.05	0.04	0.06	0.05	0.04	0.08	0.06	0.03	0.07	0.01	391130000	386990000	308070000	321860000	338960000	601050000	374720000
Cacna1c	interacts with	Cct2	CCT2	CCT2	TRUE	5.7959	0.05	0.08	0.06	0.1	0.04	0.05	0.04	0.05	0.04	0.06	0.08	0.03	0.05	0.12	0.03	0.04	0.03	396810000	374750000	392130000	430750000	368000000	594760000	386230000
Cacna1c	interacts with	Cav3	CAV3	CAV3	TRUE	5.0269	0	0.01	0.06	0.1	0.02	0.04	0	0.01	0.01	0.01	0.01	0.02	0.01	0	0.02	0.01	0	173990000	174340000	99517000	266360000	10484000	20910000	18332000
Cacna1c	interacts with	Camk2a	CAMK2A	CAMK2A	TRUE	3.7212	0	0	0.02	0.04	0.01	0.02	0	0	0	0	0	0	0	0	0.02	0.01	0	16394000	10470000	2186400	16042000	3184000	1775700	6257500
Cacna1c	interacts with	Cacnb2	CACNB2	CACNB2	TRUE	7.6778	0.12	0.31	2.53	3.02	0.65	2.76	0.68	0.18	0.13	0.34	0.4	0.65	1.53	0.2	2.56	0.39	0.14	5589600	5742800	24680000	19557000	3067800	5131800	4196300
Cacna1c	interacts with	C3	C3	C3	TRUE	4.8239	0.4	0.54	0.04	0.06	0.27	0.01	0.04	0.15	0.05	0.21	0.3	0.07	0.07	0.65	0.02	0.11	0.03	754780000	686110000	286940000	300540000	1540000000	2525500000	974460000
Cacna1c	interacts with	Bves	BVES	BVES	TRUE	7.0177	0.01	0.01	0.08	0.15	0.02	0.06	0.02	0.01	0.01	0.02	0.01	0.03	0.03	0	0.08	0.03	0.01	100500000	115860000	90372000	88221000	31763000	47688000	45278000
Cacna1c	interacts with	Arf4	ARF4	ARF4	TRUE	6.1549	0.13	0.18	0.14	0.21	0.06	0.09	0.11	0.11	0.11	0.15	0.19	0.05	0.13	0.19	0.11	0.13	0.05	79245000	87330000	11520000	6569500	35425000	29835000	9283900
Cacna1c	interacts with	Apob	APOB	APOB	TRUE	5.7212	0	0.01	0.18	0.09	0.05	0.04	0	0.01	0.01	0.02	0.01	0.02	0.01	0.01	0.04	0.03	0	10736000	12998000	3083400	2381100	48737000	73571000	31771000
Cacna1c	interacts with	Ambra1	AMBRA1	AMBRA1	TRUE	6.7447	0.33	0.46	0.35	0.49	0.31	0.19	0.27	0.35	0.27	0.43	0.57	0.33	0.28	0.29	0.25	0.42	0.29
Cacna1c	interacts with	Akap5	AKAP5	AKAP5	TRUE	5.0969	0	0.01	0	0.02	0	0.01	0	0	0	0.01	0.01	0	0	0	0	0.01	0	265300	186125	1259500	880180
Cacna1c	interacts with	Afg3l2	AFG3L2	AFG3L2	TRUE	4.6576	0.07	0.12	0.26	0.56	0.07	0.22	0.07	0.1	0.06	0.12	0.23	0.1	0.1	0.1	0.22	0.1	0.05	161890000	165740000	452470000	354780000	504290000	541630000	901090000
Cacna1c	interacts with	Acss1	ACSS1	ACSS1	TRUE	4.0315	0.04	0.05	0.09	0.3	0.03	0.13	0.04	0.05	0.03	0.04	0.09	0.06	0.06	0.02	0.08	0.06	0.03	531590000	561630000	1055100000	1120400000	259300000	252420000	645490000
Cacna1c	interacts with	Acat1	ACAT1	ACAT1	TRUE	5.2366	0.13	0.19	0.2	0.66	0.11	0.28	0.1	0.14	0.12	0.16	0.22	0.28	0.12	0.1	0.33	0.17	0.08	3386400000	3393900000	8835300000	7145200000	5139500000	6535800000	7969900000
Cacna1c	interacts with	Acad9	ACAD9	ACAD9	TRUE	5.5229	0.04	0.05	0.06	0.09	0.02	0.04	0.03	0.06	0.03	0.06	0.1	0.02	0.04	0.03	0.04	0.03	0.03	214210000	206660000	268850000	309190000	223200000	250450000	223270000
Cacna1c	interacts with	Abcc9	ABCC9	ABCC9	TRUE	5.284	0.19	0.28	0.13	0.75	0.1	0.35	1.4	0.11	0.1	0.25	0.21	0.11	0.3	0.36	0.24	0.21	0.07	145070	143940	3436900	5361300	125710	245040	611470
Cacna1c	interacts with	Slc25a5	SLC25A5	SLC25A5	TRUE		0.01	0.02	0.04	0.05	0.07	0.03	0.03	0.03	0.03	0.03	0.03	0.06	0.02	0.01	0.03	0.05	0.01	1045100000	1309200000	783840000	1201500000	432780000	548760000	428280000
Cacna1c	interacts with	Rps4x	RPS4X	RPS4X	TRUE		0.04	0.07	0.04	0.06	0.23	0.03	0.06	0.07	0.1	0.07	0.04	0.28	0.02	0.05	0.02	0.13	0.08	532630000	388810000	1059100000	623730000	262300000	444820000	148730000
Cacna1c	interacts with	Phka1	PHKA1	PHKA1	TRUE		0.05	0.09	0.04	0.1	0.02	0.04	0.02	0.03	0.05	0.13	0.08	0.02	0.08	0.06	0.04	0.04	0.02	6515300	56953000	14293000	9671300	26664000	23788000	28051000
Cacna1c	interacts with	Hnrnpc	HNRNPCL4	HNRNPC	TRUE		0	0	0	0	0	0	0	0	0	0	0	0	0	0	0	0	0	146530000	161690000	87267000	26769000	392950000	680290000	421970000
Cacna1c	interacts with	Hcfc1	HCFC1	HCFC1	TRUE		0.01	0.02	0.01	0.01	0.02	0.01	0.01	0.02	0.01	0.02	0.01	0.02	0.01	0.01	0.01	0.01	0.01	16562000	15517000	7818100	9778300	12038000	20107000	11035000
Cacna1c	interacts with	Flna	FLNA	FLNA	TRUE		0.03	0.07	0.22	0.09	0.09	0.04	0.15	0.07	0.06	0.07	0.06	0.04	0.58	0.06	0.06	0.11	0.02	142960000	209910000	217860000	128200000	4080900000	780130000	590870000
Cacna1c	interacts with	Abcd1	ABCD1	ABCD1	TRUE		0.01	0.02	0.01	0.01	0.01	0	0	0.02	0.01	0.01	0.03	0	0.01	0.01	0.01	0	0.01	7096700	9528500	6690800	5593800	1388600	1587700	1569900
Cacna1c	interacts with	Snrpd3	AP000356.5	SNRPD3	TRUE																			232570000	227070000	163160000	131640000	183990000	328740000	170580000
Cacna1c	interacts with	Mrpl23	AC004556.3	MRPL23	TRUE																			23333000	32882000	60717000	57482000
Cacna1c	interacts with	Kiaa0020		KIAA0020	TRUE	7.3372
Cacna1c	interacts with	Hars	HARS1	HARS	TRUE																			92156000	75492000	82154000	78028000	53322000	54872000	52188000
Cacna1c	interacts with	Fyb	FYB1	FYB	TRUE																			6205100	19429000	9398000	4337000
Cacna1c	interacts with	Ecm29		ECM29	TRUE
Cacna1c	interacts with	Cacna1d	CACNA1D	CACNA1D	FALSE	14.7447	0.01	0.02	0.12	0.02	0.02	0.01	0.01	0.01	0.01	0.01	0.02	0	0.02	0.01	0.01	0.02	0
Cacna1c	interacts with	Cacna2d1	CACNA2D1	CACNA2D1	FALSE	4.6021	0.89	1.44	1.38	1.84	0.46	1.04	0.8	0.43	0.33	1.13	1.37	0.36	1.03	1.21	1.16	0.69	0.18	27802000	25516000	88455000	94117000	149930000	184860000	91044000
Cacna1c	interacts with	Cacnb1	CACNB1	CACNB1	FALSE	4.7696	0.02	0.03	0.01	0.01	0	0	0.01	0.01	0.01	0.01	0.01	0	0.02	0.02	0	0.01	0.02	98540	255960	149770	372630
Cacna1c	interacts with	Fmr1	FMR1	FMR1	FALSE		0.05	0.06	0.03	0.06	0.03	0.02	0.04	0.05	0.04	0.06	0.06	0.02	0.05	0.04	0.02	0.07	0.02	2531500	2696100	1704000	787780	3526200	7218300	2623300
Cacna1c	interacts with	Fv4		FV4	FALSE
Cacna1c	interacts with	Hist1h3b		HIST1H3B	FALSE	5.5376	0	0	0	0	0	0	0	0	0	0	0	0	0	0	0	0	0					289700000	327630000	138250000
Cacna1c	interacts with	Kcnj11	KCNJ11	KCNJ11	FALSE	5.4318	0	0	0	0	0	0	0	0	0	0	0	0	0	0	0	0	0	17868000	13027000	14650000	24992000
Cacna1c	interacts with	Nudt13	NUDT13	NUDT13	FALSE	4.5686	0.03	0.04	0.05	0.12	0.01	0.05	0.02	0.03	0.02	0.04	0.04	0.02	0.02	0.03	0.05	0.04	0.02	7183800	6398100	38850000	25658000
Cacna1c	interacts with	Scmh1	SCMH1	SCMH1	FALSE	4.6778	0.54	0.82	0.72	0.92	0.22	0.38	0.41	0.4	0.3	0.76	0.8	0.16	0.62	0.58	0.45	0.42	0.23
Cacna1c	interacts with	Slc25a31	SLC25A31	SLC25A31	FALSE	3.3565	0	0	0	0.01	0	0	0	0	0	0	0.01	0	0	0	0	0	0	58315000	72480000	36772000	90991000	397910	1207800	373045
Gja1	interacts with	Wwp2	WWP2	WWP2	TRUE	6.9586	0.11	0.17	0.07	0.18	0.05	0.07	0.14	0.25	0.17	0.23	0.26	0.03	0.18	0.09	0.06	0.14	0.17
Gja1	interacts with	Top2b	TOP2B	TOP2B	TRUE	5.284	0.16	0.23	0.21	0.35	0.11	0.14	0.12	0.14	0.12	0.21	0.18	0.09	0.15	0.13	0.1	0.2	0.1	66004.5	2940300	1277035	1302100	4415500	6810400	4202200
Gja1	interacts with	Tmem33	TMEM33	TMEM33	TRUE	5.585	0.05	0.08	0.05	0.09	0.04	0.04	0.05	0.07	0.05	0.09	0.08	0.03	0.05	0.07	0.04	0.04	0.03	2096800	2104400			231700	446575
Gja1	interacts with	Tmem143	TMEM143	TMEM143	TRUE	5	0.03	0.05	0.08	0.18	0.02	0.07	0.02	0.04	0.03	0.04	0.08	0.02	0.04	0.02	0.06	0.03	0.04	63912000	55016000	22099000	57688000	55422000	71309000	124120000
Gja1	interacts with	Tjp1	TJP1	TJP1	TRUE	6.6383	0.26	0.39	0.76	0.95	0.23	0.4	0.52	0.19	0.55	0.55	0.39	0.17	0.55	0.29	0.54	0.38	0.11	23775000	28342000	24340000	20606000	57821000	93282000	62415000
Gja1	interacts with	Sspn	SSPN	SSPN	TRUE	8	0.04	0.06	0.08	0.09	0.05	0.04	0.02	0.03	0.02	0.04	0.04	0.03	0.04	0.04	0.05	0.04	0.02	10219000	7110400	3806000	1791200	38883000	44439000	17656000
Gja1	interacts with	Srek1		SREK1	TRUE	7.3468	0.21	0.28	0.2	0.29	0.1	0.12	0.16	0.23	0.13	0.28	0.34	0.07	0.19	0.28	0.1	0.16	0.08					4279200	5896400	5534700
Gja1	interacts with	Smim5	SMIM5	SMIM5	TRUE	6	0	0	0.01	0.01	0.01	0.01	0	0	0	0	0	0.01	0	0	0.01	0.01	0	30372000	20197500		9914150	2685800	6183200	3476300
Gja1	interacts with	Smc5	SMC5	SMC5	TRUE	6.3372	0.73	1.08	0.67	0.5	0.25	0.17	0.34	0.49	0.29	0.76	0.51	0.13	0.53	1.09	0.82	0.42	0.21
Gja1	interacts with	Slc8a1	SLC8A1	SLC8A1	TRUE	12.585	0.25	0.62	3.64	4.08	1.41	4.05	0.54	1.45	0.3	0.76	0.63	1.6	2.17	0.31	3.84	0.9	0.51	148130000	137570000	159250000	125390000	92576000	140080000	146650000
Gja1	interacts with	Slc12a7	SLC12A7	SLC12A7	TRUE	8.0969	0.03	0.05	0.08	0.29	0.02	0.14	0.03	0.12	0.05	0.07	0.04	0.05	0.03	0.06	0.09	0.06	0.03	20220000	19128000	49967000	52545000	2768100	5186900	9621100
Gja1	interacts with	Sdcbp	SDCBP	SDCBP	TRUE	4.7696	0.09	0.13	0.15	0.18	0.12	0.07	0.05	0.23	0.16	0.26	0.14	0.09	0.06	0.16	0.11	0.1	0.11	27055000	23046000	51094000	57211000	162250000	153270000	155610000
Gja1	interacts with	Sccpdh	SCCPDH	SCCPDH	TRUE	5.7447	0.2	0.18	0.04	0.09	0.04	0.03	0.04	0.09	0.04	0.12	0.21	0.04	0.04	0.1	0.03	0.2	0.03	127380000	98988000	268630000	243940000	347410000	490960000	369150000
Gja1	interacts with	Rps3a		RPS3A	TRUE	6.585	0.04	0.06	0.04	0.08	0.15	0.03	0.05	0.05	0.07	0.07	0.05	0.16	0.03	0.05	0.03	0.09	0.05					430160000	781190000	267960000
Gja1	interacts with	Rps27a	RPS27A	RPS27A	TRUE	5.2596	0.08	0.1	0.07	0.1	0.42	0.05	0.08	0.1	0.15	0.12	0.08	0.49	0.04	0.08	0.06	0.18	0.1	4122200000	3035700000	6128100000	5439800000	6246000000	4863800000	4900600000
Gja1	interacts with	Rps2	RPS2	RPS2	TRUE	6.4202	0.08	0.11	0.07	0.08	0.29	0.04	0.07	0.1	0.12	0.12	0.1	0.22	0.05	0.11	0.07	0.14	0.07	706280000	641200000	735290000	538480000	182420000	257840000	150950000
Gja1	interacts with	Rps11		RPS11	TRUE	6.6576	0.05	0.07	0.05	0.06	0.24	0.03	0.06	0.08	0.11	0.08	0.06	0.34	0.04	0.07	0.03	0.14	0.08	411740000	347390000	690590000	634380000	138390000	173960000	85458000
Gja1	interacts with	Rpl11	RPL11	RPL11	TRUE	5.0555	0.07	0.12	0.07	0.09	0.3	0.04	0.08	0.09	0.14	0.14	0.1	0.3	0.05	0.09	0.05	0.18	0.07	322380000	240650000	579880000	430500000	166640000	275750000	105850000
Gja1	interacts with	Rac1	RAC1	RAC1	TRUE	4.5528	0.09	0.13	0.07	0.1	0.07	0.04	0.09	0.15	0.14	0.17	0.12	0.07	0.11	0.1	0.06	0.12	0.08	645210000	735180000	687340000	858740000	550570000	605920000	377870000
Gja1	interacts with	Prdx1	PRDX1	PRDX1	TRUE	9.3768	0.06	0.1	0.07	0.05	0.26	0.02	0.05	0.06	0.1	0.08	0.04	0.11	0.04	0.07	0.02	0.15	0.06	2911100000	2658100000	3230300000	2190600000	8244000000	7516800000	3423900000
Gja1	interacts with	Ppp6r2	PPP6R2	PPP6R2	TRUE	7.284	0.36	0.59	0.57	0.71	0.16	0.29	0.29	0.54	0.32	0.62	0.84	0.12	0.41	0.45	0.34	0.33	0.29	3625600	4105500	4288000	4423800	5630800	9621000	4324900
Gja1	interacts with	Plscr1	PLSCR1	PLSCR1	TRUE	5.284	0.11	0.18	0.03	0.03	0.07	0.01	0.1	0.27	0.22	0.43	0.13	0.03	0.09	0.38	0.01	0.1	0.05
Gja1	interacts with	Pard3	PARD3	PARD3	TRUE	6.0555	0.91	1.36	1.15	1.66	0.42	0.85	1.53	0.41	0.33	0.9	1.29	0.32	0.98	1.16	1.02	1.11	0.17	122070	355380	204805	229240	482600	552120	385990
Gja1	interacts with	Obscn	OBSCN	OBSCN	TRUE	6.2676	0.03	0.09	1.43	1.7	0.23	0.96	0.06	0.09	0.04	0.13	0.14	0.32	0.12	0.04	1.8	0.17	0.04	94120000	99379000	106560000	95847000	92817000	82933000	54468000
Gja1	interacts with	Ndufv2	NDUFV2	NDUFV2	TRUE	5.8861	0.06	0.1	0.1	0.17	0.1	0.06	0.05	0.09	0.06	0.09	0.11	0.14	0.06	0.06	0.06	0.09	0.05	1276000000	1139500000	1685000000	2334200000	1045100000	2555300000	2507200000
Gja1	interacts with	Ndufs8	NDUFS8	NDUFS8	TRUE	5.3768	0.03	0.06	0.16	0.24	0.16	0.1	0.03	0.06	0.05	0.07	0.1	0.16	0.06	0.03	0.09	0.05	0.04	1068800000	907250000	1410700000	2432000000	794510000	1529200000	1734700000
Gja1	interacts with	Ndufs7	NDUFS7	NDUFS7	TRUE	5.3872	0.02	0.04	0.1	0.17	0.12	0.07	0.03	0.05	0.04	0.04	0.05	0.18	0.02	0.02	0.07	0.07	0.03	1845600000	1285700000	1223100000	2421900000	817600000	1391500000	1615300000
Gja1	interacts with	Ndufs4	NDUFS4	NDUFS4	TRUE	6.6383	0.14	0.22	0.33	0.56	0.13	0.22	0.15	0.16	0.11	0.2	0.33	0.15	0.18	0.14	0.22	0.16	0.11	795670000	648110000	1162100000	2159300000	893870000	1377500000	1547600000
Gja1	interacts with	Ndufs2	NDUFS2	NDUFS2	TRUE	5.1308	0.09	0.12	0.1	0.17	0.06	0.07	0.07	0.08	0.06	0.09	0.14	0.05	0.06	0.24	0.06	0.07	0.02	1359500000	1279700000	1696500000	2284400000	1158500000	1809100000	1820800000
Gja1	interacts with	Ndrg2	NDRG2	NDRG2	TRUE	5.7447	0.07	0.09	0.05	0.13	0.08	0.05	0.2	0.05	0.08	0.08	0.09	0.11	0.08	0.06	0.04	0.19	0.03	803790000	796130000	2087300000	1801300000	232010000	504630000	411050000
Gja1	interacts with	Ncbp1	NCBP1	NCBP1	TRUE	3.3768	0.07	0.1	0.07	0.12	0.03	0.05	0.05	0.08	0.04	0.1	0.11	0.03	0.06	0.08	0.04	0.07	0.04	1776200	2034500	197650	449470	864050	1721800	1286500
Gja1	interacts with	Myom1	MYOM1	MYOM1	TRUE	4.6021	0.09	0.26	3.18	2.99	1.15	2.66	0.18	0.2	0.11	0.37	0.39	0.91	0.87	0.11	3.49	0.44	0.12	912230000	1119000000	1884100000	1507600000	1359700000	1206000000	1762400000
Gja1	interacts with	Myh7b	MYH7B	MYH7B	TRUE	9.6021	0.02	0.04	0.82	1.68	0.1	1.01	0.02	0.04	0.02	0.06	0.08	0.22	0.06	0.01	1.22	0.07	0.03	571740	973285	1112600	1166800	4316900	3090450	1140000
Gja1	interacts with	Mybpc3	MYBPC3	MYBPC3	TRUE	7.3979	0.09	0.22	2.82	3.31	0.77	3.09	0.11	0.26	0.14	0.32	0.31	1.15	0.29	0.09	2.97	0.45	0.15	2138200000	2200500000	5581700000	4910700000	4929300000	6900000000	8649900000
Gja1	interacts with	Mtus2	MTUS2	MTUS2	TRUE	5.5686	0.03	0.06	1.14	1.54	0.21	0.85	0.03	0.06	0.03	0.19	0.08	0.21	0.12	0.03	0.61	0.12	0.05	17729000	14218000	7659400	7237700	4153300	4361900	9096900
Gja1	interacts with	Kmt2d	KMT2D	KMT2D	TRUE	4.2366	0.06	0.09	0.07	0.11	0.02	0.04	0.07	0.12	0.08	0.12	0.12	0.02	0.07	0.07	0.05	0.07	0.07	43095	159980
Gja1	interacts with	Itm2b	ITM2B	ITM2B	TRUE	6.0655	0.4	0.63	0.15	0.27	0.36	0.1	0.21	0.27	0.34	0.47	0.4	0.27	0.14	0.33	0.11	0.39	0.22	19189000	24856000	12412000	41132000	6375500	11982000	7533600
Gja1	interacts with	Itch	ITCH	ITCH	TRUE	11.0655	0.44	0.69	0.55	0.82	0.19	0.35	0.37	0.53	0.38	0.66	0.69	0.13	0.58	0.47	0.35	0.45	0.37	937860	1092400	188120	179260	883380	1222600	1707800
Gja1	interacts with	Hspb1	HSPB1	HSPB1	TRUE	2.3188	0.11	0.22	0.31	0.18	0.72	0.08	0.1	0.13	0.16	0.2	0.12	0.32	0.28	0.11	0.34	0.34	0.07	1915700000	2073200000	2414600000	1562200000	11540000000	11446000000	9131100000
Gja1	interacts with	Gpx4	GPX4	GPX4	TRUE	5.5528	0.05	0.05	0.03	0.05	0.11	0.02	0.02	0.05	0.04	0.05	0.11	0.17	0.02	0.04	0.03	0.08	0.03	295460000	242560000	653840000	456720000	548890000	683560000	648470000
Gja1	interacts with	Golt1b	GOLT1B	GOLT1B	TRUE	6.4685	0.07	0.1	0.04	0.08	0.03	0.03	0.05	0.05	0.04	0.07	0.06	0.02	0.06	0.06	0.03	0.05	0.05	8328700	6873100	5146400	5632400
Gja1	interacts with	Gnb2	GNB2	GNB2	TRUE	11.4437	0.02	0.03	0.02	0.02	0.04	0.01	0.02	0.05	0.03	0.04	0.02	0.02	0.02	0.02	0.01	0.05	0.02	777540000	994360000	304430000	508890000	434430000	685480000	299500000
Gja1	interacts with	Gnai2	GNAI2	GNAI2	TRUE	8.4437	0.04	0.07	0.03	0.04	0.04	0.02	0.05	0.17	0.16	0.14	0.06	0.04	0.04	0.04	0.01	0.08	0.08	222740000	281760000	143600000	260920000	434850000	573970000	312700000
Gja1	interacts with	Glrx5	GLRX5	GLRX5	TRUE	4.4437	0.01	0.01	0.01	0.03	0.01	0.01	0.02	0.01	0.01	0.01	0.03	0.02	0.01	0.01	0.01	0.02	0.01	213720000	215900000	514140000	518790000	225000000	512150000	417130000
Gja1	interacts with	Gjc1	GJC1	GJC1	TRUE	5.7696	0.02	0.03	0.21	0.08	0.05	0.03	0.51	0.03	0.06	0.06	0.05	0.02	0.19	0.01	0.03	0.06	0.02
Gja1	interacts with	Gja5	GJA5	GJA5	TRUE	5.6021	0	0.01	0.06	0.04	0.03	0.02	0.03	0.01	0.04	0.03	0.01	0.01	0.05	0	0.02	0.03	0.01	9745200	4653100			5818500	1468300	1395800
Gja1	interacts with	Gja3	GJA3	GJA3	TRUE	5.2596	0	0	0.01	0.04	0	0.02	0	0	0	0	0	0.01	0	0	0.01	0.01	0	506490			1917400
Gja1	interacts with	Ghitm	GHITM	GHITM	TRUE	5.4949	0.03	0.05	0.06	0.09	0.15	0.04	0.03	0.04	0.05	0.05	0.05	0.16	0.02	0.04	0.05	0.08	0.04	37140000	43965000	7520675	18440000	22428000	19507000	36496000
Gja1	interacts with	Fry	FRY	FRY	TRUE	5.2007	0.13	0.22	1.01	1.4	0.25	0.7	0.47	0.19	0.29	0.34	0.16	0.19	1.74	0.13	0.8	0.26	0.13	2997100	4264600	589380	772200	5029300	1961800	4075300
Gja1	interacts with	Flnb	FLNB	FLNB	TRUE	5.1079	0.04	0.1	0.34	0.19	0.1	0.07	0.07	0.09	0.54	0.65	0.12	0.05	0.67	0.05	0.27	0.12	0.06	47352000	52533000	47648000	32321000	60789000	58987000	47858000
Gja1	interacts with	Fhl2	FHL2	FHL2	TRUE	4.5376	0.11	0.15	0.78	3.68	0.21	3.64	0.16	0.16	0.1	0.26	0.19	1.48	0.23	0.1	2.41	0.28	0.14	1192300000	1328300000	3780700000	3645700000	710260000	3364100000	7172400000
Gja1	interacts with	Erh		ERH	TRUE	4.4815	0.05	0.07	0.05	0.08	0.06	0.03	0.04	0.05	0.04	0.06	0.07	0.06	0.04	0.07	0.03	0.05	0.03	99525000	107570000	127190000	184770000	297130000	424160000	286820000
Gja1	interacts with	Dst	DST	DST	TRUE	6.1135	0.83	1.3	1.83	2.1	0.66	1.33	0.53	0.66	0.6	0.71	0.64	0.56	1.2	0.87	1.65	1.62	0.3	13485000	11932000	14722000	8514400	13587000	6194300	5050100
Gja1	interacts with	Dph2	DPH2	DPH2	TRUE	5.2366	0.01	0.01	0.01	0.01	0.01	0	0.01	0.01	0	0.01	0.02	0	0	0.01	0	0.01	0.01	1926200	2465200	1111125	1479600	1688200	3590900	4160000
Gja1	interacts with	Dnaja2	DNAJA2	DNAJA2	TRUE	5.6778	0.02	0.03	0.04	0.04	0.04	0.01	0.02	0.03	0.02	0.03	0.04	0.05	0.02	0.02	0.03	0.04	0	262970000	282490000	377970000	356450000	202030000	294600000	185160000
Gja1	interacts with	Dars2	DARS2	DARS2	TRUE	4.7696	0.05	0.07	0.03	0.07	0.01	0.03	0.04	0.05	0.03	0.06	0.09	0.01	0.04	0.06	0.02	0.03	0.03	16573000	19904000	25812000	20608000	128300000	178130000	140950000
Gja1	interacts with	Cystm1	CYSTM1	CYSTM1	TRUE	4.7959	0.37	0.6	0.32	0.45	0.17	0.18	0.23	0.31	0.21	0.46	0.67	0.11	0.3	0.5	0.41	0.3	0.13
Gja1	interacts with	Csnk1a1	CSNK1A1	CSNK1A1	TRUE	4.6198	0.71	1.16	1.14	1.06	0.43	0.45	0.44	0.7	0.47	0.93	1.05	0.3	0.99	1.41	0.69	0.51	0.31	30549000	35184000	17609000	21752000	40905000	49223000	29544000
Gja1	interacts with	Col3a1	COL3A1	COL3A1	TRUE	4.6778	0.43	0.59	0.05	0.05	0.15	0.01	0.31	0.16	0.09	0.52	0.42	0.04	0.4	0.4	0.01	0.27	0.03	1323200	2297200	617760	605380	5152500	1749200	934000
Gja1	interacts with	Cltc	CLTC	CLTC	TRUE	5.3188	0.19	0.29	0.35	0.42	0.14	0.16	0.16	0.39	0.17	0.27	0.32	0.09	0.2	0.2	0.18	0.19	0.17	393260000	427710000	125470000	176830000	407360000	241120000	244360000
Gja1	interacts with	Cdc42	CDC42	CDC42	TRUE	6.65758	0.1	0.17	0.13	0.17	0.11	0.05	0.1	0.19	0.15	0.22	0.19	0.1	0.14	0.1	0.17	0.1	0.1	613700000	674300000	685400000	657720000	939670000	1243600000	873600000
Gja1	interacts with	Cat	CAT	CAT	TRUE	4.3768	0.06	0.11	0.14	0.44	0.05	0.17	0.05	0.1	0.07	0.11	0.6	0.1	0.08	0.04	0.16	0.1	0.03	422250000	488170000	622540000	538500000	988920000	888270000	538050000
Gja1	interacts with	C1qc	C1QC	C1QC	TRUE	5.3768	0	0.01	0	0.01	0.01	0	0	0.11	0.01	0.01	0.01	0.01	0	0	0	0.02	0.01	12239000	25220000	6178700	9508700	149310000	122210000	19783000
Gja1	interacts with	Birc6	BIRC6	BIRC6	TRUE	4.8861	0.71	1.01	0.75	1.05	0.32	0.44	0.58	0.86	0.57	0.98	1.05	0.27	0.77	0.77	0.45	0.65	0.61	3744800	2341100	4223800	2085200	655750	541290	315340
Gja1	interacts with	Atp6v0a2	ATP6V0A2	ATP6V0A2	TRUE	6.699	0.07	0.1	0.05	0.09	0.02	0.04	0.06	0.06	0.05	0.09	0.09	0.02	0.06	0.08	0.03	0.07	0.07	3302800	3021100	9078100	2333500
Gja1	interacts with	Atp5g1		ATP5G1	TRUE	5.0223	0.04	0.07	0.14	0.23	0.28	0.1	0.04	0.07	0.06	0.07	0.06	0.31	0.04	0.05	0.08	0.08	0.03	5443500	3643600	2226100000	4245000
Gja1	interacts with	Atp12a	ATP12A	ATP12A	TRUE	5.6383	0.01	0.01	0.01	0.01	0	0	0	0	0.01	0	0.01	0	0.01	0.01	0	0	0
Gja1	interacts with	Ap2b1	AP2B1	AP2B1	TRUE	4.699	0.23	0.34	0.29	0.33	0.1	0.13	0.2	0.25	0.2	0.36	0.31	0.08	0.27	0.26	0.17	0.23	0.22	31356000	41101000	18665000	16606000	137060000	162270000	95276000
Gja1	interacts with	Ap2a2	AP2A2	AP2A2	TRUE	4.7447	0.19	0.31	0.16	0.24	0.08	0.08	0.12	1.29	0.25	0.47	0.37	0.08	0.22	0.18	0.09	0.21	0.25	70394000	81072000	35520000	41480000	39813000	33538000	16154000
Gja1	interacts with	Ankrd13a	ANKRD13A	ANKRD13A	TRUE	10.8239	0.04	0.07	0.05	0.08	0.02	0.03	0.03	0.06	0.04	0.05	0.06	0.02	0.05	0.08	0.04	0.05	0.07	5451300	3002500	2302500	1369100	2939600	1165900	3012600
Gja1	interacts with	Ank2	ANK2	ANK2	TRUE	20.7696	0.32	0.73	2.13	2.32	0.56	1.69	0.16	0.32	0.12	0.33	0.47	0.38	0.65	1.08	1.75	1.28	0.13	29464000	37043000	29324000	24164000	27532000	33461000	38489000
Gja1	interacts with	Vps13a	VPS13A	VPS13A	TRUE	5.301	0.14	0.27	0.75	0.81	0.19	0.35	0.14	0.14	0.2	0.46	0.32	0.11	0.69	0.18	0.3	0.21	0.11	2843900	2971500	1817400	1986200	6885600	8630900	4784200
Gja1	interacts with	Thbs1	THBS1	THBS1	TRUE	5.6778	0.14	0.33	0.17	0.08	0.21	0.04	0.05	1.14	0.06	0.37	0.32	0.09	0.31	1.22	0.09	0.13	0.21	83521000	168420000	151130000	92522000
Gja1	interacts with	Pln	PLN	PLN	TRUE	16.8861	0.05	0.09	0.57	1.36	0.55	0.68	0.08	0.11	0.12	0.1	0.09	0.99	0.18	0.05	0.53	0.22	0.09	23698000	14296000	52655000	97384000	24028000	14879650	30820000
Gja1	interacts with	Jagn1	JAGN1	JAGN1	TRUE	5.1367	0.01	0.01	0.01	0.01	0.01	0	0.01	0.01	0.01	0.01	0.02	0.01	0.01	0	0	0.01	0	6594500	4781300		4659800
Gja1	interacts with	Hnrnpa3	HNRNPA3	HNRNPA3	TRUE	3.8861	0.13	0.2	0.16	0.23	0.12	0.09	0.12	0.19	0.12	0.21	0.28	0.12	0.16	0.19	0.08	0.17	0.13	5524400	10786000	8320000	5660900	651760000	781330000	395790000
Gja1	interacts with	Dysf	DYSF	DYSF	TRUE	6.2924	0.02	0.05	0.5	0.49	0.07	0.21	0.04	0.09	0.32	0.29	0.04	0.07	0.11	0.03	0.25	0.05	0.05	56402000	38427000	76857000	80209000	209970000	265410000	168150000
Gja1	interacts with	Dad1	DAD1	DAD1	TRUE	3.9208	0.04	0.07	0.03	0.05	0.07	0.02	0.04	0.04	0.07	0.06	0.04	0.06	0.03	0.04	0.02	0.08	0.06					848240	2990100	3297600
Gja1	interacts with	Copa	COPA	COPA	TRUE	7.1739	0.29	0.42	0.33	0.3	0.14	0.12	0.2	0.4	0.19	0.41	0.46	0.08	0.27	0.46	0.18	0.24	0.22	106070000	130730000	35381000	62415000	99090000	74585000	70059000
Gja1	interacts with	Apob	APOB	APOB	TRUE	5.7212	0	0.01	0.18	0.09	0.05	0.04	0	0.01	0.01	0.02	0.01	0.02	0.01	0.01	0.04	0.03	0	10736000	12998000	3083400	2381100	48737000	73571000	31771000
Gja1	interacts with	Abcc9	ABCC9	ABCC9	TRUE	5.284	0.19	0.28	0.13	0.75	0.1	0.35	1.4	0.11	0.1	0.25	0.21	0.11	0.3	0.36	0.24	0.21	0.07	145070	143940	3436900	5361300	125710	245040	611470
Gja1	interacts with	Cacna1c	CACNA1C	CACNA1C	TRUE	13.0458	0.37	0.82	3.76	3.62	1.2	3.55	2.15	0.48	0.46	0.86	0.61	1.01	2.71	0.46	3.53	0.92	0.36	734820	963490	2535600	4664000	182670	462135	235610
Gja1	interacts with	Ubxn8	UBXN8	UBXN8	TRUE		0.03	0.05	0.04	0.05	0.01	0.02	0.03	0.03	0.03	0.05	0.06	0.02	0.04	0.03	0.03	0.02	0.01	12808000	10340000	2754600	10887000
Gja1	interacts with	Csnk1e	TPTEP2-CSNK1E	CSNK1E	TRUE																			1101500	1588000	1752600	1311900	1256700	992480	474410
Gja1	interacts with	Gsdmdc1		GSDMDC1	FALSE
Gja1	interacts with	Nos1ap	NOS1AP	NOS1AP	FALSE	31.4089	0.01	0.03	0.08	0.22	0.03	0.11	0.07	0.02	0.05	0.06	0.04	0.02	0.14	0.02	0.07	0.04	0	4155300	2656000	257920	1160300	800540	261205	463990
Gja1	interacts with	Rnf128	RNF128	RNF128	FALSE		0.03	0.02	0.02	0.03	0.01	0.01	0.02	0.02	0.02	0.02	0.03	0.01	0.01	0.02	0.01	0.02	0.01	802790	174190	860560	375690
Gja1	interacts with	Trim7	TRIM7	TRIM7	FALSE	6.1739	0	0	0.01	0.01	0	0	0	0.01	0.01	0.01	0	0	0.01	0	0	0	0.01	442730	133940	1105400	2302900	1277200		695980
Gja1	interacts with	Xrra1	XRRA1	XRRA1	FALSE	9.301	0.23	0.32	0.13	0.37	0.04	0.16	0.18	0.17	0.17	0.2	0.32	0.04	0.21	0.19	0.13	0.19	0.2
Hcn4	interacts with	Snx3	SNX3	SNX3	TRUE	3.50864	0.09	0.13	0.12	0.18	0.12	0.07	0.07	0.17	0.09	0.12	0.17	0.13	0.08	0.08	0.07	0.13	0.08	217650000	314880000	222760000	222940000	515380000	652370000	529000000
Hcn4	interacts with	Sftpa1	SFTPA1	SFTPA1	TRUE	5.3979	0	0	0	0	0	0	0	0	0	0	0	0	0	0	0	0	0
Hcn4	interacts with	Prkar1a	PRKAR1A	PRKAR1A	TRUE	5.82391	0.18	0.25	0.6	0.61	0.33	0.27	0.16	0.2	0.13	0.23	0.37	0.27	0.19	0.26	0.58	0.23	0.11	222920000	325940000	510240000	418570000	1805800000	1720700000	1695400000
Hcn4	interacts with	Pde4dip	PDE4DIP	PDE4DIP	TRUE	5.3665	0.4	0.84	2.45	2.81	0.77	2.36	0.18	0.58	0.18	0.49	1.1	0.92	0.92	0.43	2.46	1.05	0.25	1037300	537440	278700	261090	2096800	1419200	999930
Hcn4	interacts with	Nlrx1	NLRX1	NLRX1	TRUE	4.3468	0.02	0.04	0.03	0.05	0.01	0.02	0.02	0.03	0.02	0.03	0.04	0.01	0.02	0.02	0.02	0.02	0.02	15994000	15934000	15310000	23750000	42593000	50214000	72015000
Hcn4	interacts with	Ndufb6	NDUFB6	NDUFB6	TRUE	5.0088	0.05	0.09	0.11	0.23	0.1	0.1	0.05	0.06	0.06	0.09	0.1	0.17	0.08	0.06	0.07	0.1	0.04	625410000	578750000	527800000	1153800000	1012500000	1826200000	2296800000
Hcn4	interacts with	Nadk2	NADK2	NADK2	TRUE	3.33724	0.04	0.08	0.07	0.1	0.02	0.04	0.03	0.04	0.02	0.05	0.07	0.02	0.06	0.04	0.03	0.04	0.02	52729000	44120000	118190000	134900000	39761000	67395000	69739000
Hcn4	interacts with	Mtr	MTR	MTR	TRUE	7.04576	0.19	0.31	0.32	0.57	0.11	0.21	0.13	0.2	0.1	0.24	0.31	0.1	0.25	0.19	0.49	0.22	0.12	3396800	3430600	1775700	3185100	14841000	25491000	13522000
Hcn4	interacts with	Mrpl43	MRPL43	MRPL43	TRUE	2.79588	0.01	0.01	0.01	0.02	0.02	0.01	0.01	0.01	0.01	0.01	0.01	0.02	0.01	0.01	0	0.03	0.01	87801000	71661000	240160000	122550000	59738000	113700000	126670000
Hcn4	interacts with	Mrpl21	MRPL21	MRPL21	TRUE	4.2596	0.01	0.01	0.02	0.03	0.02	0.01	0.01	0.02	0.01	0.01	0.01	0.03	0.02	0.01	0.01	0.02	0.01	18172000	16526000	19779000	24998000	27947000	50560000	31863000
Hcn4	interacts with	Luc7l2	LUC7L2	LUC7L2	TRUE	5.95861	0.04	0.06	0.04	0.05	0.04	0.02	0.03	0.04	0.03	0.06	0.08	0.03	0.05	0.05	0.02	0.02	0.03	35587000	35841000	56415000	35272000	2502100	7370400	3778000
Hcn4	interacts with	Fyco1	FYCO1	FYCO1	TRUE	5.6383	0.04	0.06	0.11	0.25	0.05	0.12	0.03	0.05	0.04	0.06	0.07	0.06	0.06	0.03	0.08	0.07	0.07	60963000	42749000	57699000	57017000	79367000	69859000	21793000
Hcn4	interacts with	Flot2	FLOT2	FLOT2	TRUE	4.7447	0.04	0.07	0.03	0.08	0.02	0.03	0.03	0.12	0.05	0.11	0.08	0.03	0.05	0.05	0.02	0.06	0.09	83862000	72727000	48661000	96092000	40782000	315650000	68805000
Hcn4	interacts with	Bax	BAX	BAX	TRUE	3.25181	0.03	0.04	0.01	0.02	0.02	0.01	0.04	0.06	0.05	0.04	0.03	0.02	0.04	0.02	0.01	0.02	0.02	16810000	13917000	21450000	15397000	13833000	21531000	15180000
Hcn4	interacts with	Art3	ART3	ART3	TRUE	6.23657	0.01	0.01	0.13	0.59	0.05	0.26	0.01	0.02	0.02	0.02	0.02	0.12	0.02	0.01	0.1	0.11	0.02	226630000	190960000	96984000	122380000	4308100	33985000	66447000
Hcn4	interacts with	Tmem33	TMEM33	TMEM33	TRUE	5.585	0.05	0.08	0.05	0.09	0.04	0.04	0.05	0.07	0.05	0.09	0.08	0.03	0.05	0.07	0.04	0.04	0.03	2096800	2104400			231700	446575
Hcn4	interacts with	Myh7b	MYH7B	MYH7B	TRUE	9.6021	0.02	0.04	0.82	1.68	0.1	1.01	0.02	0.04	0.02	0.06	0.08	0.22	0.06	0.01	1.22	0.07	0.03	571740	973285	1112600	1166800	4316900	3090450	1140000
Hcn4	interacts with	Fry	FRY	FRY	TRUE	5.2007	0.13	0.22	1.01	1.4	0.25	0.7	0.47	0.19	0.29	0.34	0.16	0.19	1.74	0.13	0.8	0.26	0.13	2997100	4264600	589380	772200	5029300	1961800	4075300
Hcn4	interacts with	Cdc42	CDC42	CDC42	TRUE	6.65758	0.1	0.17	0.13	0.17	0.11	0.05	0.1	0.19	0.15	0.22	0.19	0.1	0.14	0.1	0.17	0.1	0.1	613700000	674300000	685400000	657720000	939670000	1243600000	873600000
Hcn4	interacts with	Ndufab1	NDUFAB1	NDUFAB1	TRUE	5.0506	0.03	0.06	0.12	0.16	0.27	0.07	0.03	0.06	0.06	0.06	0.07	0.26	0.03	0.04	0.05	0.1	0.03	1607900000	1540900000	2648500000	4126500000	3881800000	4304900000	3537100000
Hcn4	interacts with	Mpv17	MPV17	MPV17	TRUE	14	0.03	0.05	0.12	0.21	0.03	0.09	0.02	0.05	0.02	0.05	0.05	0.02	0.04	0.03	0.14	0.04	0.02	58057000	48735000	35779000	57785000	81288000	125180000	91963000
Hcn4	interacts with	Lclat1	LCLAT1	LCLAT1	TRUE	4.9586	0.08	0.13	0.15	0.93	0.05	0.41	0.15	0.14	0.13	0.17	0.14	0.1	0.31	0.09	0.39	0.13	0.08	12288000	14000000	20668000	19442000	7836600	7941400	9808000
Hcn4	interacts with	Msn	MSN	MSN	TRUE		0.16	0.27	0.28	0.25	0.13	0.09	0.17	0.27	0.29	0.44	0.17	0.08	0.29	0.24	0.26	0.19	0.3	887000000	1029400000	1734500000	1330100000	2710100000	2610000000	2060300000
Hcn4	interacts with	Fundc2	FUNDC2	FUNDC2	TRUE		0.03	0.05	0.06	0.09	0.08	0.04	0.03	0.03	0.03	0.03	0.04	0.08	0.03	0.04	0.05	0.08	0.02	536560000	709950000	758770000	837520000	858370000	644640000	1276100000
Hcn4	interacts with	Ecm29		ECM29	TRUE
Hcn4	interacts with	Fam131a	FAM131A	FAM131A	FALSE	10.8239	0	0	0	0	0	0	0	0	0	0	0	0	0	0	0	0	0
Hcn4	interacts with	Gsdmdc1		GSDMDC1	FALSE
Hcn4	interacts with	Hcn1	HCN1	HCN1	FALSE	19.8239	0.01	0.02	0.3	0.05	0.06	0.02	0.01	0.02	0.01	0.02	0.03	0.01	0.02	0.01	0.02	0.03	0.01
Kcna5	interacts with	Sbf1	SBF1	SBF1	TRUE	5	0.01	0.02	0.02	0.02	0.01	0.01	0.01	0.02	0.01	0.02	0.03	0.01	0.01	0.02	0.01	0.02	0.01	1970200	1383500	2070400	1348400	2245000	1867800	2076300
Kcna5	interacts with	Nefm		NEFM	TRUE	4.8861	0	0	0	0	0	0	0	0	0	0	0	0	0	0	0	0	0	6962500	9190000	243750	5617100	1255400	5092800	5115900
Kcna5	interacts with	Gpatch2l	GPATCH2L	GPATCH2L	TRUE	4.8539	0.17	0.29	0.78	0.38	0.17	0.15	0.16	0.33	0.13	0.29	0.3	0.08	0.27	0.23	0.18	0.2	0.14						692950
Kcna5	interacts with	Fubp1	FUBP1	FUBP1	TRUE	5.0915	0.18	0.26	0.18	0.27	0.09	0.1	0.17	0.2	0.13	0.25	0.31	0.07	0.2	0.25	0.11	0.16	0.14	53781000	44264000	64611000	44016000	66110000	89616000	82771000
Kcna5	interacts with	Dclk1	DCLK1	DCLK1	TRUE	4.0915	1.7	2.14	0.19	0.2	0.34	0.05	0.19	0.55	0.32	0.84	0.8	0.15	0.45	2.06	0.06	0.49	0.12	2082100	2103400	297680	184520	23335000	41793000	9101100
Kcna5	interacts with	Capza2	CAPZA2	CAPZA2	TRUE	4.0605	0.15	0.25	0.43	0.47	0.22	0.2	0.18	0.36	0.33	0.39	0.3	0.16	0.32	0.22	0.38	0.17	0.15	421150000	465740000	240630000	239750000	643720000	1092400000	711120000
Kcna5	interacts with	Ndrg2	NDRG2	NDRG2	TRUE	5.7447	0.07	0.09	0.05	0.13	0.08	0.05	0.2	0.05	0.08	0.08	0.09	0.11	0.08	0.06	0.04	0.19	0.03	803790000	796130000	2087300000	1801300000	232010000	504630000	411050000
Kcna5	interacts with	Mtmr1	MTMR1	MTMR1	TRUE		0.08	0.12	0.1	0.14	0.04	0.06	0.05	0.09	0.05	0.13	0.14	0.03	0.1	0.09	0.05	0.08	0.06	1288100	1503200	990390	1002700	3749500	2941200	3315100
Kcna5	interacts with	Ero1l	ERO1A	ERO1L	TRUE		0.05	0.09	0.06	0.07	0.03	0.03	0.04	0.08	0.06	0.08	0.07	0.02	0.05	0.1	0.08	0.05	0.07	18386000	19415000	5485900	8348000	40148000	61002000	41233000
Kcnd2	interacts with	Zbtb8os	ZBTB8OS	ZBTB8OS	TRUE	6.3768	0.18	0.26	0.14	0.25	0.06	0.09	0.13	0.17	0.12	0.21	0.23	0.05	0.18	0.15	0.09	0.14	0.12	133710000	151960000	92664000	192900000	8312200	9080600	10891000
Kcnd2	interacts with	Xpo5	XPO5	XPO5	TRUE	4.6383	0.1	0.15	0.07	0.12	0.15	0.05	0.08	0.1	0.09	0.13	0.14	0.12	0.08	0.13	0.03	0.11	0.09	1360300	1540900	1889600	496330	72360	1816600
Kcnd2	interacts with	Vim	VIM	VIM	TRUE	4.6198	0.26	0.38	0.05	0.05	0.19	0.01	0.13	0.23	0.22	0.37	0.24	0.19	0.16	0.29	0.03	0.69	0.18	3437500000	3913000000	1183800000	1297600000	6271200000	8260000000	2562500000
Kcnd2	interacts with	Uqcrb	UQCRB	UQCRB	TRUE	4.6198	0.06	0.09	0.16	0.25	0.76	0.13	0.08	0.13	0.15	0.13	0.07	1.13	0.04	0.05	0.07	0.23	0.13	4972200000	5664000000	7406600000	10367000000	4210400000	5873100000	6138300000
Kcnd2	interacts with	Tor1aip1	TOR1AIP1	TOR1AIP1	TRUE	5.3468	0.1	0.13	0.12	0.14	0.05	0.06	0.05	0.08	0.04	0.13	0.12	0.03	0.11	0.1	0.09	0.09	0.03	68870000	69085000	21139000	37811000	48838000	89359000	35250000
Kcnd2	interacts with	Tbrg4	TBRG4	TBRG4	TRUE	4.5229	0.03	0.03	0.03	0.04	0.02	0.02	0.02	0.03	0.02	0.03	0.05	0.02	0.02	0.03	0.02	0.02	0	17950000	15453000	11463000	13678000	28492000	21832000	21866000
Kcnd2	interacts with	Stim1	STIM1	STIM1	TRUE	6.1192	0.16	0.22	0.06	0.29	0.06	0.11	0.28	0.37	0.23	0.38	0.68	0.06	0.37	0.16	0.16	0.2	0.45	8190700	11502000	5636900	4784500	12926000	6859400	5839000
Kcnd2	interacts with	Spg7	SPG7	SPG7	TRUE	6.1367	0.22	0.34	0.22	0.45	0.09	0.19	0.17	0.28	0.22	0.31	0.35	0.08	0.21	0.22	0.22	0.19	0.23	17842000	17522000	64723000	46605000	66869000	65264000	113580000
Kcnd2	interacts with	Sntb2	SNTB2	SNTB2	TRUE	4.8239	0.13	0.16	0.04	0.06	0.03	0.02	0.05	0.14	0.14	0.36	0.17	0.01	0.16	0.13	0.03	0.09	0.17	42139000	49201000	11071000	11576000	45074000	39232000	21945000
Kcnd2	interacts with	Sgcg	SGCG	SGCG	TRUE	4.4437	0.02	0.04	0.92	1.4	0.15	0.71	0.02	0.04	0.02	0.06	0.18	0.19	0.07	0.02	0.58	0.07	0.03	113010000	97914000	157220000	106920000	283770000	490540000	331340000
Kcnd2	interacts with	Serpina3k	SERPINA3	SERPINA3K	TRUE	5.6383	0	0.01	0	0	0	0	0	0	0	0	0	0	0	0	0	0	0	5039600000	4717300000	3747000000	2917200000	1398900000	1586100000	728640000
Kcnd2	interacts with	Sacs	SACS	SACS	TRUE	4.8539	0.06	0.09	0.15	0.12	0.05	0.04	0.05	0.06	0.04	0.07	0.07	0.03	0.27	0.07	0.11	0.08	0.02	712840	687710	852180	886920	5074500	5343500	6378300
Kcnd2	interacts with	Rqcd1		RQCD1	TRUE	4.6576	0.05	0.07	0.1	0.15	0.04	0.06	0.04	0.06	0.04	0.08	0.09	0.03	0.07	0.08	0.15	0.05	0.03
Kcnd2	interacts with	Rpn2	RPN2	RPN2	TRUE	4.5229	0.06	0.11	0.09	0.1	0.06	0.04	0.05	0.1	0.06	0.1	0.11	0.03	0.08	0.1	0.06	0.09	0.04	105810000	120350000	14681000	41169000	190720000	205090000	116370000
Kcnd2	interacts with	Rpn1	RPN1	RPN1	TRUE	4.3979	0.07	0.11	0.11	0.12	0.09	0.05	0.06	0.11	0.1	0.12	0.08	0.04	0.06	0.08	0.05	0.1	0.08	178660000	198540000	108460000	100510000	393180000	379150000	317160000
Kcnd2	interacts with	Rhot2	RHOT2	RHOT2	TRUE	5	0	0	0	0	0	0	0	0	0	0	0	0	0	0	0	0	0	58347000	35468000	80644000	81502000	26633000	39488000	28857000
Kcnd2	interacts with	Psmf1	PSMF1	PSMF1	TRUE	4.4949	0.11	0.16	0.1	0.18	0.06	0.07	0.12	0.15	0.11	0.18	0.21	0.04	0.13	0.1	0.04	0.12	0.09	51475000	79096000	26378000	36005000	70656000	72326000	65324000
Kcnd2	interacts with	Prph	PRPH	PRPH	TRUE	4.5086	0	0	0	0	0	0	0	0	0	0	0	0	0	0	0	0	0	4648600	14542000	1135700	1872700	34696000	124130000	5686200
Kcnd2	interacts with	Pkm	PKM	PKM	TRUE	5.6383	0.08	0.15	0.21	0.29	0.27	0.14	0.07	0.22	0.11	0.17	0.13	0.19	0.09	0.19	0.06	0.14	0.07	3083800000	3078500000	5966100000	5235700000	8489100000	9946300000	8723400000
Kcnd2	interacts with	Pfkm	PFKM	PFKM	TRUE	4.3979	0.01	0.03	0.08	0.25	0.06	0.1	0.02	0.03	0.03	0.03	0.03	0.12	0.02	0.02	0.07	0.05	0.02	2123300000	1956400000	2250400000	2158800000	2410500000	2630600000	3803700000
Kcnd2	interacts with	Nid1	NID1	NID1	TRUE	4.7212	1.45	1.54	0.89	0.66	0.31	0.25	0.72	0.45	0.22	0.68	0.88	0.24	0.53	0.99	0.97	0.58	0.15	148170000	167160000	208750000	174040000	79764000	83069000	90882000
Kcnd2	interacts with	Nedd4l	NEDD4L	NEDD4L	TRUE	5.5376	0.04	0.09	1.06	0.55	0.22	0.22	0.03	0.13	0.1	0.25	0.35	0.07	0.09	0.05	0.2	0.15	0.06	4819400	4363500	2402600	2300000	1997400	1711600	1579200
Kcnd2	interacts with	Myzap	GCOM1	MYZAP	TRUE	6.8861	0	0.01	0.12	0.17	0.01	0.08	0	0	0	0.01	0.03	0.02	0.01	0	0.04	0.02	0	15901000	13958000	28595000	18319000	719725	594080	327640
Kcnd2	interacts with	Myoz2	MYOZ2	MYOZ2	TRUE	4.6198	0.05	0.13	1.52	2.16	0.59	1.42	0.07	0.13	0.09	0.17	0.16	0.85	0.17	0.06	1.96	0.23	0.09	555120000	537860000	80371000	284960000	660150000	1202500000	974700000
Kcnd2	interacts with	Mybphl	MYBPHL	MYBPHL	TRUE	4.5229	0	0.01	0.04	0	0.03	0	0	0.01	0	0.01	0.01	0	0.01	0	0	0.01	0	2444600000	2390700000	1809200	5211800	926950000	891590000	13420140
Kcnd2	interacts with	Mvp	MVP	MVP	TRUE	5.3372	0.11	0.17	0.03	0.04	0.04	0.01	0.04	0.12	0.08	0.14	0.09	0.01	0.06	0.11	0.01	0.1	0.04	105150000	133710000	103310000	66504000	203200000	206360000	60368000
Kcnd2	interacts with	Mthfs	ST20-MTHFS	MTHFS	TRUE	7.1675	0	0	0	0	0	0	0	0	0	0	0	0	0	0	0	0	0			1137590	1104300	19215000	27009000	25704000
Kcnd2	interacts with	Mon2	MON2	MON2	TRUE	4.6778	0.54	0.82	0.42	0.67	0.19	0.25	0.41	0.49	0.35	0.69	0.78	0.14	0.59	0.63	0.3	0.47	0.27	2348900	3079000	511390	836040	378040	173760	69825.5
Kcnd2	interacts with	Mfn1	MFN1	MFN1	TRUE	5.6198	0.13	0.2	0.24	0.26	0.09	0.1	0.09	0.1	0.09	0.16	0.2	0.05	0.15	0.12	0.08	0.07	0.06	101650000	115640000	142830000	136370000	40922000	41190000	38424000
Kcnd2	interacts with	Mdp1		MDP1	TRUE	4.3188	0	0	0	0	0	0	0	0	0	0	0	0	0	0	0	0	0	67891000	98421000	183320000	278150000	5538430	1716600	2218300
Kcnd2	interacts with	Mdh1	MDH1	MDH1	TRUE	5.4685	0.04	0.09	0.38	0.63	0.41	0.3	0.05	0.09	0.08	0.09	0.3	0.44	0.05	0.04	0.3	0.16	0.05	6813600000	6545100000	12192000000	11055000000	13379000000	14718000000	15791000000
Kcnd2	interacts with	Mccc2	MCCC2	MCCC2	TRUE	4.8861	0.13	0.17	0.11	0.32	0.05	0.14	0.05	0.09	0.05	0.14	0.33	0.08	0.07	0.12	0.09	0.09	0.04	336150000	335440000	1015900000	835280000	450990000	772130000	1095000000
Kcnd2	interacts with	Mccc1	MCCC1	MCCC1	TRUE	5.4318	0.15	0.22	0.12	0.3	0.06	0.11	0.08	0.13	0.06	0.15	0.73	0.07	0.14	0.14	0.11	0.17	0.06	389120000	409570000	858850000	746860000	332310000	626450000	665890000
Kcnd2	interacts with	Lmf2	LMF2	LMF2	TRUE	7.284	0.03	0.03	0.01	0.02	0.01	0.01	0.02	0.04	0.03	0.03	0.03	0.01	0.02	0.03	0.01	0.01	0.02	1649550	792525	26499400	47453000	352830	471200	505020
Kcnd2	interacts with	Lemd3	LEMD3	LEMD3	TRUE	5.8861	0.08	0.12	0.08	0.12	0.04	0.05	0.07	0.08	0.07	0.12	0.12	0.02	0.09	0.09	0.04	0.06	0.06	1916700	1592200	991650	886800	1953100	3079400	1763600
Kcnd2	interacts with	Lamc1	LAMC1	LAMC1	TRUE	6.2076	1.53	1.64	0.33	0.46	0.31	0.17	0.36	0.48	0.31	0.93	1.23	0.22	0.72	1	0.24	0.76	0.15	178330000	200020000	240530000	195700000	159830000	192580000	223310000
Kcnd2	interacts with	Lamb2	LAMB2	LAMB2	TRUE	5.3768	0.04	0.07	0.08	0.11	0.11	0.04	0.05	0.04	0.08	0.09	0.04	0.07	0.05	0.05	0.03	0.04	0.03	58501000	88276000	55391000	57392000	127740000	169100000	113930000
Kcnd2	interacts with	Lama2	LAMA2	LAMA2	TRUE	5.6383	4.39	4.39	3.08	3.77	1.93	3.5	1.12	1.8	0.81	2.47	2.44	1.85	2.22	3.92	3.76	3.05	0.77	103880000	104740000	181590000	157570000	82001000	83453000	122080000
Kcnd2	interacts with	Hspg2	HSPG2	HSPG2	TRUE	5.5229	0.55	0.86	0.85	0.47	0.23	0.19	0.18	0.35	1.07	1.48	0.74	0.13	0.61	0.53	0.23	0.85	0.15	102120000	113150000	162530000	156610000	217990000	328440000	181270000
Kcnd2	interacts with	Hspa12b	HSPA12B	HSPA12B	TRUE	5.0915	0.01	0.01	0	0.01	0	0	0.01	0.01	0.11	0.03	0.01	0.01	0.01	0.01	0	0.02	0	37349000	50622000	59179000	57462000	40375000	33530000	25672000
Kcnd2	interacts with	Hsp90b1	HSP90B1	HSP90B1	TRUE	4.7696	0.1	0.18	0.11	0.11	0.23	0.04	0.12	0.21	0.15	0.19	0.25	0.13	0.13	0.15	0.05	0.17	0.11	777460000	790770000	613880000	409410000	1162500000	1488300000	735440000
Kcnd2	interacts with	Hsd17b8		HSD17B8	TRUE	6.7959	0	0	0	0	0	0	0	0	0	0	0	0	0	0	0	0	0					284410000	351420000	317480000
Kcnd2	interacts with	Hal	HAL	HAL	TRUE	5.2366	0	0.01	0	0	0	0	0	0.01	0.01	0.01	0	0	0	0.01	0	0	0
Kcnd2	interacts with	Gsk3a	GSK3A	GSK3A	TRUE	3.1135	0.01	0.01	0.01	0.01	0.01	0	0.01	0.01	0.01	0.01	0.01	0.01	0	0	0	0	0.01	12957000	15120000	21175000	19538000	17597000	17199000	26680000
Kcnd2	interacts with	Gli2	GLI2	GLI2	TRUE	6.4685	0.1	0.2	0.03	0.02	0.03	0.01	0.05	0.05	0.02	0.06	0.05	0.01	0.08	0.15	0	0.05	0.01
Kcnd2	interacts with	Fhod3	FHOD3	FHOD3	TRUE	4.9586	0.03	0.07	0.97	2.1	0.17	1.47	0.04	0.06	0.03	0.1	0.23	0.29	0.27	0.04	1.48	0.13	0.05	23098000	9921500	25103000	31691000	2298700	3871300	6097000
Kcnd2	interacts with	Fga	FGA	FGA	TRUE	5.5528	0	0	0	0	0	0	0	0	0	0	0	0	0	0	0	0	0	843370000	672430000	550930000	408830000	1458800000	1954000000	884560000
Kcnd2	interacts with	Fam213a		FAM213A	TRUE	4.3872	0.02	0.03	0.04	0.1	0.05	0.04	0.14	0.03	0.04	0.05	0.39	0.08	0.05	0.02	0.03	0.06	0.02	46421000	40804000	17745000	18499000	184060000	180980000	174230000
Kcnd2	interacts with	Fam171a2	FAM171A2	FAM171A2	TRUE	6.9586	0	0	0	0	0	0	0	0	0	0	0	0	0	0	0	0	0
Kcnd2	interacts with	Fabp3	FABP3	FABP3	TRUE	4.8861	0.03	0.07	0.34	0.51	0.51	0.23	0.05	0.1	0.1	0.09	0.07	0.69	0.04	0.04	0.35	0.16	0.06	10643000000	10599000000	39827000000	24174000000	30399000000	31744000000	38632000000
Kcnd2	interacts with	F5	F5	F5	TRUE	22.4202	0	0.01	0.05	0.17	0.01	0.05	0	0.01	0.01	0.07	0.05	0.02	0.01	0.01	0.04	0	0	1731500	3820900	2172700	1229900
Kcnd2	interacts with	Elp2	ELP2	ELP2	TRUE	4.4815	0.15	0.22	0.13	0.22	0.06	0.08	0.09	0.12	0.08	0.17	0.21	0.04	0.12	0.17	0.08	0.12	0.11	3420800	2951400	906050	2012500	5045000	6439900	7065200
Kcnd2	interacts with	Eln	ELN	ELN	TRUE	6.0362	1.92	2.61	0.26	0.17	0.32	0.04	0.26	0.69	0.36	1	0.98	0.07	0.95	1.32	0.09	0.96	0.2	4126400	7713300	1461300	651874	42437000	14483000	7245500
Kcnd2	interacts with	Eif4g2	EIF4G2	EIF4G2	TRUE	3.1938	0.06	0.11	0.12	0.16	0.14	0.06	0.08	0.11	0.11	0.13	0.13	0.14	0.07	0.1	0.12	0.14	0.06	47293000	41944000	43146000	44668000	54012000	54989000	46289000
Kcnd2	interacts with	Ehd1	EHD1	EHD1	TRUE	5.1427	0.02	0.03	0.02	0.02	0.01	0.01	0.08	0.03	0.06	0.03	0.03	0.02	0.07	0.04	0.01	0.02	0.04	327160000	446950000	503880000	484770000	466710000	338220000	254510000
Kcnd2	interacts with	Echdc2	ECHDC2	ECHDC2	TRUE	6.8539	0.7	1.02	0.52	1.02	0.18	0.45	0.14	0.27	0.11	0.43	1.28	0.16	0.31	0.72	0.46	0.33	0.13	53499000	44157000	142360000	153720000	117160000	162760000	255350000
Kcnd2	interacts with	Dpep1	DPEP1	DPEP1	TRUE	6.1367	0	0	0	0.01	0	0	0	0	0	0	0	0	0	0	0	0	0	54670000	154530000	21976000	26800000
Kcnd2	interacts with	Dld	DLD	DLD	TRUE	5.1675	0.07	0.1	0.11	0.18	0.09	0.07	0.06	0.09	0.05	0.09	0.17	0.1	0.06	0.08	0.06	0.1	0.04	3026100000	2723600000	7382000000	6023300000	6399400000	7430700000	9827300000
Kcnd2	interacts with	Dlat	DLAT	DLAT	TRUE	4.7696	0.03	0.06	0.15	0.28	0.06	0.12	0.04	0.05	0.03	0.05	0.25	0.09	0.05	0.05	0.1	0.07	0.02	1778000000	1484200000	3170400000	2356700000	1892700000	2298200000	2340100000
Kcnd2	interacts with	Ddx19a	DDX19A	DDX19A	TRUE	5.8539	0.01	0.01	0.01	0.01	0.01	0	0	0	0	0.01	0.01	0	0.01	0.01	0	0.01	0	65267000	76105000	49774000	86618000	87259000	85484000	76445000
Kcnd2	interacts with	Dbt	DBT	DBT	TRUE	6.0969	0.1	0.14	0.07	0.15	0.04	0.06	0.05	0.07	0.04	0.1	0.17	0.04	0.09	0.07	0.04	0.11	0.04	170500000	185590000	735650000	642260000	768460000	1014300000	1238500000
Kcnd2	interacts with	Cox7a1	COX7A1	COX7A1	TRUE	4.9586	0.02	0.05	0.08	0.13	0.32	0.06	0.03	0.05	0.06	0.06	0.05	0.55	0.02	0.02	0.11	0.09	0.03	3079100000	2327500000	1670000000	4030200000	1496500000	2406100000	3211400000
Kcnd2	interacts with	Coq6	COQ6	COQ6	TRUE	4.5376	0.02	0.03	0.03	0.07	0.01	0.03	0.02	0.02	0.02	0.03	0.03	0.01	0.02	0.02	0.02	0.02	0.01	120050000	124540000	677880000	440830000	751200000	897190000	959850000
Kcnd2	interacts with	Copb1	COPB1	COPB1	TRUE	5.8861	0.15	0.23	0.14	0.17	0.08	0.07	0.1	0.17	0.11	0.21	0.24	0.05	0.15	0.14	0.1	0.13	0.11	82460000	75960000	24218000	27289000	29876000	38582000	31489000
Kcnd2	interacts with	Col6a6	COL6A6	COL6A6	TRUE	7.2291	0.16	0.25	0.03	0.08	0.02	0.03	0.02	0.06	0.01	0.07	0.08	0.02	0.04	0.29	0.01	0.05	0.01	21852000	48090000	2918100	6524400	62995000	148760000	20140000
Kcnd2	interacts with	Col6a2	COL6A2	COL6A2	TRUE	4	0.64	0.87	0.07	0.13	0.16	0.04	0.38	0.26	0.18	0.35	0.32	0.09	0.61	0.86	0.05	0.29	0.09	126990000	171360000	28860000	47519000	1148300000	998490000	281680000
Kcnd2	interacts with	Col6a1	COL6A1	COL6A1	TRUE	5.4559	0.48	0.59	0.07	0.14	0.14	0.06	0.21	0.19	0.11	0.25	0.28	0.1	0.37	0.5	0.06	0.24	0.05	183470000	230200000	57421000	83562000	1691000000	1381200000	443980000
Kcnd2	interacts with	Col4a1	COL4A1	COL4A1	TRUE	4.1938	0.99	1.23	0.61	0.31	0.28	0.11	0.61	0.39	0.38	0.65	1.94	0.19	0.87	1.41	0.43	0.56	0.13	2526000	2511100	648250	1206900	14685000	25285000	15655000
Kcnd2	interacts with	Cnih4	CNIH4	CNIH4	TRUE	6.4559	0.06	0.08	0.04	0.06	0.04	0.03	0.04	0.13	0.04	0.07	0.08	0.04	0.06	0.05	0.04	0.07	0.04
Kcnd2	interacts with	Cdc27	CDC27	CDC27	TRUE	6.6576	0.32	0.47	0.34	0.53	0.14	0.2	0.33	0.38	0.36	0.51	0.51	0.1	0.46	0.43	0.22	0.27	0.22	664480	1156930	207820	272190	393790	932720	330740
Kcnd2	interacts with	Cdc23	CDC23	CDC23	TRUE	9.6198	0.02	0.03	0.04	0.07	0.01	0.03	0.02	0.03	0.03	0.04	0.03	0.01	0.03	0.03	0.03	0.03	0.03	9000800	6385100	194790	2130600	12900000	8256200	2651500
Kcnd2	interacts with	Cct4	CCT4	CCT4	TRUE	5.3372	0.07	0.1	0.1	0.11	0.07	0.04	0.06	0.08	0.05	0.09	0.13	0.05	0.06	0.1	0.07	0.07	0.05	477300000	507610000	383660000	371870000	397250000	548820000	441750000
Kcnd2	interacts with	Canx	CANX	CANX	TRUE	6.5376	0.09	0.16	0.12	0.17	0.18	0.07	0.09	0.15	0.11	0.16	0.17	0.1	0.1	0.11	0.08	0.16	0.08	314180000	301970000	265790000	208760000	664510000	823230000	515020000
Kcnd2	interacts with	C1qb	C1QB	C1QB	TRUE	4.8239	0.01	0.01	0.01	0.01	0.02	0	0	0.19	0.01	0.03	0.02	0.02	0.01	0.01	0.01	0.03	0.05	20126000	23341000	14307000	10243000	205370000	151390000	52809000
Kcnd2	interacts with	C1qa	C1QA	C1QA	TRUE	4.8239	0.01	0.01	0.01	0.01	0.02	0	0	0.19	0.02	0.03	0.02	0.02	0.01	0.01	0.01	0.02	0.03	8489500	11789000	1834100	2744100	43346000	20226000	7189600
Kcnd2	interacts with	Atp2a1	ATP2A1	ATP2A1	TRUE	10.4437	0.01	0.02	0.01	0.03	0	0.01	0	0.01	0.01	0.01	0.02	0	0.01	0.01	0.02	0.01	0	11451000	2375900	1107200	533730		149360	1914000
Kcnd2	interacts with	Arl8b	ARL8B	ARL8B	TRUE	5.9208	0.11	0.17	0.12	0.18	0.06	0.07	0.09	0.19	0.1	0.17	0.17	0.05	0.11	0.18	0.07	0.12	0.1	30845000	27448000	6483400	22499000	14038000	7063200	17988000
Kcnd2	interacts with	Arhgef17	ARHGEF17	ARHGEF17	TRUE	5.1249	0.03	0.05	0.09	0.09	0.03	0.03	0.37	0.03	0.04	0.06	0.04	0.03	0.17	0.03	0.03	0.06	0.03	1551100	1448100	303230	781620	1654900	1830600	1183200
Kcnd2	interacts with	Arfgef1	ARFGEF1	ARFGEF1	TRUE	4.7212	0.35	0.51	0.42	0.76	0.17	0.33	0.33	0.46	0.36	0.56	0.53	0.16	0.41	0.34	0.27	0.36	0.38	5545900	4691100	1280600	1946200	209150	311482	202290
Kcnd2	interacts with	Arcn1	ARCN1	ARCN1	TRUE	4.3468	0.1	0.16	0.1	0.13	0.05	0.05	0.09	0.09	0.08	0.13	0.15	0.05	0.1	0.11	0.08	0.08	0.05	192380000	185100000	124570000	108160000	117500000	155800000	86566000
Kcnd2	interacts with	Aqp7	AQP7	AQP7	TRUE	7.6198	0.03	0.04	0.29	1.24	0.06	0.62	0.03	0.05	0.07	0.08	1.84	0.16	0.05	0.02	0.37	0.08	0.02	2204800	1613500	2999400	5829000	4240200	3618500	2499450
Kcnd2	interacts with	Aqp1	AQP1	AQP1	TRUE	4.4949	0.02	0.02	0.01	0.02	0.09	0.01	0.05	0.03	0.29	0.16	0.03	0.05	0.02	0.01	0.01	0.04	0.01	25737000	47272000	6303100	14621000	31017000	18940000	21284500
Kcnd2	interacts with	Anxa2	ANXA2	ANXA2	TRUE	4.1308	0.34	0.65	0.13	0.08	0.16	0.02	0.13	0.41	0.43	0.5	0.63	0.09	0.23	0.61	0.11	0.46	0.17	1231500000	1689100000	1577800000	939970000	5882700000	6938500000	3160700000
Kcnd2	interacts with	Anapc7	ANAPC7	ANAPC7	TRUE	10.4685	0.08	0.12	0.07	0.15	0.03	0.06	0.06	0.09	0.05	0.09	0.15	0.03	0.08	0.09	0.04	0.07	0.05	1996100	2589300	1032800	1717400	1471400	2148000	994540
Kcnd2	interacts with	Anapc5	ANAPC5	ANAPC5	TRUE	5.2007	0.24	0.32	0.11	0.22	0.08	0.08	0.14	0.24	0.18	0.32	0.28	0.07	0.18	0.23	0.1	0.17	0.09	1005800	1054400		193900	148910		198070
Kcnd2	interacts with	Ndufs4	NDUFS4	NDUFS4	TRUE	6.6383	0.14	0.22	0.33	0.56	0.13	0.22	0.15	0.16	0.11	0.2	0.33	0.15	0.18	0.14	0.22	0.16	0.11	795670000	648110000	1162100000	2159300000	893870000	1377500000	1547600000
Kcnd2	interacts with	Atp5g1		ATP5G1	TRUE	5.0223	0.04	0.07	0.14	0.23	0.28	0.1	0.04	0.07	0.06	0.07	0.06	0.31	0.04	0.05	0.08	0.08	0.03	5443500	3643600	2226100000	4245000
Kcnd2	interacts with	Ank2	ANK2	ANK2	TRUE	20.7696	0.32	0.73	2.13	2.32	0.56	1.69	0.16	0.32	0.12	0.33	0.47	0.38	0.65	1.08	1.75	1.28	0.13	29464000	37043000	29324000	24164000	27532000	33461000	38489000
Kcnd2	interacts with	Tma7	TMA7	TMA7	TRUE	5.0223	0.04	0.06	0.04	0.06	0.1	0.02	0.04	0.05	0.07	0.07	0.06	0.13	0.04	0.04	0.03	0.05	0.02	100090000	136320000	123440000	115580000	190410000	256160000	287350000
Kcnd2	interacts with	Thbs1	THBS1	THBS1	TRUE	5.6778	0.14	0.33	0.17	0.08	0.21	0.04	0.05	1.14	0.06	0.37	0.32	0.09	0.31	1.22	0.09	0.13	0.21	83521000	168420000	151130000	92522000
Kcnd2	interacts with	Sun2	SUN2	SUN2	TRUE	6.4685	0.12	0.2	0.05	0.09	0.07	0.03	0.06	0.09	0.09	0.14	0.17	0.08	0.1	0.11	0.05	0.17	0.16	32809000	38057000	14329000	13601000	37842000	50172000	20429000
Kcnd2	interacts with	Slc25a42	SLC25A42	SLC25A42	TRUE	6.1427	0.05	0.08	0.08	0.2	0.02	0.09	0.06	0.04	0.03	0.05	0.36	0.02	0.06	0.04	0.08	0.06	0.08	35712000	31928000	89990000	123350000	30778000	14060000	32126000
Kcnd2	interacts with	Slc25a20	SLC25A20	SLC25A20	TRUE	4.4202	0.04	0.08	0.22	0.51	0.04	0.22	0.04	0.07	0.05	0.08	0.28	0.06	0.08	0.05	0.15	0.09	0.04	207680000	161710000	302860000	891440000	262680000	279510000	630590000
Kcnd2	interacts with	Sirt3	SIRT3	SIRT3	TRUE	4.8539	0.04	0.05	0.05	0.12	0.02	0.05	0.02	0.05	0.03	0.05	0.07	0.02	0.03	0.04	0.04	0.02	0.02	23293000	10529000	28937000	42136000	78115000	113820000	89598000
Kcnd2	interacts with	Sdr39u1	SDR39U1	SDR39U1	TRUE	4.6778	0.05	0.06	0.06	0.07	0.03	0.03	0.04	0.04	0.03	0.06	0.09	0.04	0.05	0.04	0.05	0.05	0.02	55276000	49590000	220530000	152940000	215200000	226080000	290560000
Kcnd2	interacts with	Oxct1	OXCT1	OXCT1	TRUE	5.301	0.12	0.21	0.44	0.36	0.13	0.16	0.07	0.09	0.07	0.17	0.37	0.11	0.19	0.19	0.23	0.14	0.08	1695800000	1252000000	5361600000	4088900000	2689600000	4258800000	2718900000
Kcnd2	interacts with	Ogdh	OGDH	OGDH	TRUE	4.9208	0.16	0.26	0.66	1.09	0.15	0.51	0.13	0.36	0.14	0.25	0.36	0.22	0.2	0.28	0.82	0.19	0.18	3221100000	2779700000	5320800000	4398100000	2839500000	3303700000	3663600000
Kcnd2	interacts with	Lmnb1	LMNB1	LMNB1	TRUE	4.8239	0.01	0.01	0.01	0.01	0	0	0	0.05	0.01	0.02	0.01	0	0.01	0.01	0.01	0.01	0.03	286180000	340440000	182310000	184210000	57276000	85186000	56819000
Kcnd2	interacts with	Hnrnpk	HNRNPK	HNRNPK	TRUE	5.9586	0.11	0.14	0.11	0.14	0.13	0.06	0.1	0.12	0.12	0.14	0.15	0.11	0.09	0.14	0.08	0.12	0.05	609620000	594690000	591770000	431370000	713920000	1052200000	683810000
Kcnd2	interacts with	Cct8	CCT8	CCT8	TRUE	39.4318	0.04	0.06	0.05	0.07	0.05	0.03	0.05	0.05	0.04	0.06	0.05	0.04	0.08	0.06	0.03	0.07	0.01	391130000	386990000	308070000	321860000	338960000	601050000	374720000
Kcnd2	interacts with	Cct2	CCT2	CCT2	TRUE	5.7959	0.05	0.08	0.06	0.1	0.04	0.05	0.04	0.05	0.04	0.06	0.08	0.03	0.05	0.12	0.03	0.04	0.03	396810000	374750000	392130000	430750000	368000000	594760000	386230000
Kcnd2	interacts with	C3	C3	C3	TRUE	4.8239	0.4	0.54	0.04	0.06	0.27	0.01	0.04	0.15	0.05	0.21	0.3	0.07	0.07	0.65	0.02	0.11	0.03	754780000	686110000	286940000	300540000	1540000000	2525500000	974460000
Kcnd2	interacts with	Apob	APOB	APOB	TRUE	5.7212	0	0.01	0.18	0.09	0.05	0.04	0	0.01	0.01	0.02	0.01	0.02	0.01	0.01	0.04	0.03	0	10736000	12998000	3083400	2381100	48737000	73571000	31771000
Kcnd2	interacts with	Afg3l2	AFG3L2	AFG3L2	TRUE	4.6576	0.07	0.12	0.26	0.56	0.07	0.22	0.07	0.1	0.06	0.12	0.23	0.1	0.1	0.1	0.22	0.1	0.05	161890000	165740000	452470000	354780000	504290000	541630000	901090000
Kcnd2	interacts with	Acss1	ACSS1	ACSS1	TRUE	4.0315	0.04	0.05	0.09	0.3	0.03	0.13	0.04	0.05	0.03	0.04	0.09	0.06	0.06	0.02	0.08	0.06	0.03	531590000	561630000	1055100000	1120400000	259300000	252420000	645490000
Kcnd2	interacts with	Prodh	AC007325.2	PRODH	TRUE		0	0	0	0.01	0	0	0	0	0	0	0	0	0	0	0	0.01	0	29471000	28533000	57486000	50529000	625460	1165900	5698800
Kcnd2	interacts with	Mospd2	MOSPD2	MOSPD2	TRUE		0.04	0.06	0.02	0.05	0.02	0.02	0.03	0.05	0.04	0.05	0.16	0.01	0.05	0.02	0.01	0.05	0.03	2152700	1241600	2829700	1690500
Kcnd2	interacts with	Slc25a5	SLC25A5	SLC25A5	TRUE		0.01	0.02	0.04	0.05	0.07	0.03	0.03	0.03	0.03	0.03	0.03	0.06	0.02	0.01	0.03	0.05	0.01	1045100000	1309200000	783840000	1201500000	432780000	548760000	428280000
Kcnd2	interacts with	Hnrnpc	HNRNPCL4	HNRNPC	TRUE		0	0	0	0	0	0	0	0	0	0	0	0	0	0	0	0	0	146530000	161690000	87267000	26769000	392950000	680290000	421970000
Kcnd2	interacts with	Ppap2b		PPAP2B	TRUE	5.0506
Kcnd2	interacts with	Atp5a1	ATP5F1A	ATP5A1	TRUE																			8962700000	9009100000	19148000000	18321000000	18311000000	20289000000	22540000000
Kcnd2	interacts with	Kiaa0020		KIAA0020	TRUE	7.3372
Kcnd2	interacts with	Dglucy	DGLUCY	DGLUCY	FALSE
Kcnd2	interacts with	Kcnd3	KCND3	KCND3	FALSE	46.9586	0.02	0.05	0.74	1.13	0.09	0.58	0.02	0.04	0.02	0.06	0.15	0.09	0.07	0.04	0.45	0.05	0.02
Kcnd2	interacts with	Kcnip2	KCNIP2	KCNIP2	FALSE	5.1367	0.01	0.02	0.15	0.16	0.05	0.06	0.01	0.03	0.01	0.02	0.54	0.04	0.03	0.02	0.05	0.02	0
Kcnd2	interacts with	Mtco1		MTCO1	FALSE
Kcnh2	interacts with	Ywhaz	YWHAZ	YWHAZ	TRUE	5.3188	0.12	0.21	0.17	0.25	0.11	0.1	0.18	0.19	0.14	0.25	0.51	0.1	0.23	0.2	0.12	0.15	0.12	1766800000	2221000000	1802700000	1599700000	4415900000	4994100000	3233800000
Kcnh2	interacts with	Ybx1		YBX1	TRUE	3.1805	0.05	0.1	0.08	0.09	0.15	0.03	0.05	0.11	0.08	0.11	0.09	0.18	0.05	0.19	0.03	0.12	0.04	177760000	155150000	235260000	192340000	52418000	103740000	54020000
Kcnh2	interacts with	Vkorc1l1	VKORC1L1	VKORC1L1	TRUE	4.5528	0.18	0.28	0.13	0.29	0.07	0.11	0.14	0.17	0.12	0.21	1.45	0.07	0.21	0.2	0.1	0.21	0.1					8125800	6159000	5103600
Kcnh2	interacts with	Vcl	VCL	VCL	TRUE	7.2676	0.18	0.38	1.15	1.39	0.29	0.7	0.37	0.31	0.3	0.4	0.6	0.27	1.05	0.43	0.89	0.41	0.14	1016800000	1152600000	1068200000	920190000	2745200000	2294400000	1939800000
Kcnh2	interacts with	Ubap2	UBAP2	UBAP2	TRUE	5.4318	0.13	0.24	0.15	0.48	0.07	0.2	0.11	0.19	0.16	0.22	0.26	0.06	0.19	0.17	0.14	0.2	0.12	5612200	5802900	18559000	14163000	658390	1451850	1457600
Kcnh2	interacts with	Tnpo1	TNPO1	TNPO1	TRUE	4.2076	0.2	0.33	0.23	0.38	0.11	0.15	0.14	0.23	0.18	0.42	0.38	0.08	0.21	0.16	0.14	0.18	0.12	25160000	20204000	9402100	9744500	50992000	57226000	39987000
Kcnh2	interacts with	Tmco1	TMCO1	TMCO1	TRUE	4.5686	0.08	0.11	0.07	0.12	0.05	0.05	0.06	0.07	0.06	0.11	0.13	0.03	0.07	0.07	0.06	0.08	0.07	51285000	11409200	16178000	25766000	21742500	5706000	5459100
Kcnh2	interacts with	Tln2	TLN2	TLN2	TRUE	4.9208	0.63	0.97	0.33	0.97	0.15	0.44	0.25	0.29	0.24	0.45	1.54	0.14	0.38	0.57	0.36	0.73	0.08	72000000	112530000	50853000	49310000	72996000	127550000	86935000
Kcnh2	interacts with	Tfrc	TFRC	TFRC	TRUE	4.8539	0.05	0.1	0.1	0.15	0.09	0.06	0.04	0.35	0.03	0.1	0.18	0.06	0.05	0.28	0.08	0.05	0.07	89805000	63554000	56530000	68040000	32928000	37182000	47644000
Kcnh2	interacts with	Tenm3	TENM3	TENM3	TRUE	5.0223	0.08	0.12	0.12	0.26	0.07	0.11	0.03	0.06	0.04	0.08	1.65	0.03	0.06	0.11	0.11	0.77	0.03
Kcnh2	interacts with	Tecrl	TECRL	TECRL	TRUE	6.9208	0.04	0.12	1.84	2.35	0.6	1.75	0.05	0.12	0.08	0.17	0.12	0.67	0.15	0.05	1.03	0.23	0.08	71007000	49655000	33181000	66723000	70573000	66346000	48143000
Kcnh2	interacts with	Tbc1d15	TBC1D15	TBC1D15	TRUE	5.301	0.14	0.21	0.14	0.2	0.07	0.07	0.1	0.19	0.13	0.28	0.22	0.06	0.15	0.22	0.11	0.11	0.14	7733100	8273900	39631000	6081300	13133000	18594000	10254000
Kcnh2	interacts with	Tars2	TARS2	TARS2	TRUE	5.3372	0.03	0.04	0.03	0.07	0.01	0.02	0.02	0.04	0.02	0.04	0.06	0.01	0.02	0.02	0.02	0.02	0.03	15515000	11860000	29361000	30967000	10122000	11051000	7913200
Kcnh2	interacts with	Synpo2l	SYNPO2L	SYNPO2L	TRUE	5.3468	0.01	0.02	0.13	0.12	0.12	0.05	0.01	0.02	0.02	0.03	0.02	0.09	0.02	0.01	0.07	0.04	0.01	44806000	74846000	2001200	2571800	185350000	186670000	113750000
Kcnh2	interacts with	Suclg1	SUCLG1	SUCLG1	TRUE	5.4685	0.05	0.07	0.18	0.26	0.1	0.1	0.05	0.06	0.05	0.08	0.23	0.12	0.06	0.04	0.09	0.09	0.02	2245200000	2390400000	6074300000	5622400000	4290900000	5264900000	5175300000
Kcnh2	interacts with	Stam	STAM	STAM	TRUE	3.9208	0.07	0.11	0.15	0.17	0.05	0.07	0.04	0.07	0.04	0.1	0.11	0.04	0.07	0.08	0.07	0.05	0.05	26328000	19665000	19703000	15600000	38790000	58007000	38261000
Kcnh2	interacts with	Srp68	SRP68	SRP68	TRUE	4.1135	0.03	0.05	0.05	0.07	0.02	0.02	0.03	0.03	0.03	0.05	0.07	0.02	0.04	0.05	0.03	0.04	0.02	41520000	34987000	15461000	24455000	18001000	21949000	20700000
Kcnh2	interacts with	Sqstm1	SQSTM1	SQSTM1	TRUE	4.9586	0.28	0.45	0.32	0.4	0.19	0.17	0.14	0.29	0.2	0.4	0.4	0.17	0.2	0.39	0.24	0.22	0.13	13906000	16569000	15992000	9179100	34944000	33703000	35074000
Kcnh2	interacts with	Sorbs1	SORBS1	SORBS1	TRUE	5.0555	0.37	0.83	3.12	3.21	0.91	2.91	0.42	0.52	1.03	1.93	2.4	1.16	2.78	1.02	3.44	1.23	0.27	50851000	67748000	79600000	78153000	259510000	224570000	268960000
Kcnh2	interacts with	Snx2	SNX2	SNX2	TRUE	5.4318	0.08	0.13	0.1	0.19	0.05	0.07	0.07	0.31	0.07	0.14	0.18	0.04	0.11	0.06	0.06	0.11	0.08	101320000	96164000	84401000	73917000	136870000	176700000	83889000
Kcnh2	interacts with	Smurf1	SMURF1	SMURF1	TRUE	5.2924	0.41	0.65	0.22	0.33	0.13	0.12	0.34	0.32	0.25	0.46	0.74	0.08	0.59	0.47	0.11	0.45	0.18	2766200	119720000	20985000	38884000	44201000	69356000	75189000
Kcnh2	interacts with	Smtn	SMTN	SMTN	TRUE	4.3872	0.04	0.05	0.1	0.18	0.04	0.08	0.13	0.05	0.11	0.08	0.04	0.05	0.3	0.04	0.05	0.12	0.03	16172000	16427000	15139000	17662000	121050000	56185000	97925000
Kcnh2	interacts with	Smarcc2	SMARCC2	SMARCC2	TRUE	4.9208	0.17	0.24	0.12	0.21	0.05	0.08	0.16	0.17	0.13	0.2	0.33	0.04	0.18	0.14	0.08	0.13	0.12	15465000	18142000	5129100	7332700	8613400	16573000	10076000
Kcnh2	interacts with	Slc4a1	SLC4A1	SLC4A1	TRUE	5.4815	0	0	0	0	0	0	0	0	0	0	0	0	0	0	0	0	0	702880000	745490000	109730000	208180000	126030000	114000000	55077000
Kcnh2	interacts with	Slc35f6	SLC35F6	SLC35F6	TRUE	5.2291	0	0	0	0	0	0	0	0	0	0	0	0	0	0	0	0	0					6151800	5193300	4703200
Kcnh2	interacts with	Slc27a1	SLC27A1	SLC27A1	TRUE	4.6576	0.08	0.13	0.37	0.62	0.06	0.29	0.06	0.15	0.06	0.11	0.32	0.07	0.14	0.07	0.21	0.17	0.05	39204000	45396000	45597000	51008000	74502000	103750000	73458000
Kcnh2	interacts with	Scp2	SCP2	SCP2	TRUE	6.8539	0.12	0.18	0.16	0.32	0.09	0.13	0.07	0.12	0.07	0.13	0.34	0.09	0.09	0.09	0.07	0.13	0.08	312210000	250110000	851170000	596260000	156550000	206080000	148890000
Kcnh2	interacts with	Rps7		RPS7	TRUE	6.2218	0.06	0.08	0.05	0.07	0.17	0.03	0.07	0.07	0.1	0.09	0.08	0.18	0.05	0.08	0.03	0.09	0.03	765840000	482590000	1250200000	663300000	400390000	1050000000	451260000
Kcnh2	interacts with	Rps25	RPS25	RPS25	TRUE	4.1938	0.08	0.1	0.06	0.1	0.29	0.04	0.07	0.09	0.12	0.1	0.09	0.36	0.04	0.07	0.05	0.14	0.05	652290000	768050000	1575500000	755330000	406410000	671880000	177670000
Kcnh2	interacts with	Rpl7a		RPL7A	TRUE	4.0315	0.04	0.06	0.04	0.05	0.16	0.02	0.05	0.06	0.08	0.07	0.04	0.2	0.02	0.04	0.02	0.08	0.05	1209300000	1024600000	1204500000	900890000	772180000	920710000	711300000
Kcnh2	interacts with	Rpl6	RPL6	RPL6	TRUE	5.4685	0.07	0.09	0.05	0.08	0.15	0.03	0.06	0.08	0.08	0.08	0.1	0.21	0.03	0.08	0.04	0.09	0.06	501920000	499870000	1242500000	719370000	909580000	961800000	698240000
Kcnh2	interacts with	Rpl35a	RPL35A	RPL35A	TRUE	6.1675	0.04	0.06	0.04	0.07	0.25	0.03	0.04	0.06	0.09	0.07	0.05	0.36	0.02	0.05	0.03	0.1	0.07	496920000	373590000	878160000	779340000	460280000	492150000	319490000
Kcnh2	interacts with	Rpl27a		RPL27A	TRUE	5.2007	0.06	0.09	0.1	0.11	0.34	0.05	0.1	0.09	0.13	0.09	0.06	0.4	0.07	0.08	0.06	0.17	0.06	532180000	360730000	999450000	629620000	112500000	161940000	139160000
Kcnh2	interacts with	Rpl27		RPL27	TRUE	5.0655	0.03	0.05	0.04	0.06	0.2	0.02	0.04	0.05	0.07	0.04	0.04	0.29	0.03	0.03	0.03	0.07	0.05					638700000	844440000	696790000
Kcnh2	interacts with	Rpl24	RPL24	RPL24	TRUE	4	0.05	0.08	0.06	0.09	0.14	0.03	0.05	0.06	0.08	0.07	0.07	0.19	0.04	0.1	0.03	0.07	0.03	468300000	452640000	833500000	469000000	88286000	130470000	70022000
Kcnh2	interacts with	Rpl23a		RPL23A	TRUE	5.284	0.07	0.1	0.06	0.08	0.27	0.04	0.08	0.09	0.1	0.09	0.08	0.32	0.04	0.09	0.04	0.13	0.07	869360000	742730000	1758900000	1304300000	651620000	812780000	282110000
Kcnh2	interacts with	Rpl12	RPL12	RPL12	TRUE	4.9586	0.03	0.04	0.03	0.04	0.07	0.02	0.02	0.04	0.03	0.04	0.03	0.05	0.02	0.03	0.02	0.04	0.03	873060000	788260000	726760000	619950000	553440000	604170000	509650000
Kcnh2	interacts with	Rbm39	RBM39	RBM39	TRUE	10.9586	0.61	0.82	0.64	0.87	0.26	0.35	0.41	0.57	0.37	0.82	0.85	0.2	0.51	0.81	0.55	0.43	0.25	20561000	21430000	12340000	14517000	9297300	21220000	6932700
Kcnh2	interacts with	Ranbp2	RANBP2	RANBP2	TRUE	4.4949	0.16	0.3	0.23	0.26	0.11	0.09	0.12	0.2	0.13	0.23	0.24	0.12	0.16	0.91	0.21	0.17	0.11	8968500	11719000	7096300	15430000	2701900	19428000	14602000
Kcnh2	interacts with	Pura	PURA	PURA	TRUE	5.9586	0.1	0.15	0.09	0.14	0.08	0.05	0.08	0.1	0.09	0.14	0.16	0.06	0.11	0.09	0.05	0.15	0.06	573170000	412000000	475530000	443540000	463430000	650960000	541190000
Kcnh2	interacts with	Pstpip2	PSTPIP2	PSTPIP2	TRUE	5.0655	0.03	0.04	0.03	0.06	0.02	0.02	0.01	0.16	0.02	0.04	0.05	0.01	0.04	0.03	0.02	0.02	0.11	320115	65550	3004300	793930
Kcnh2	interacts with	Prkacb	PRKACB	PRKACB	TRUE	4.6576	0.12	0.19	0.3	0.39	0.09	0.16	0.13	0.17	0.04	0.14	0.28	0.05	0.31	0.1	0.11	0.15	0.1	7949300	15660000	3617800	9563500	24472000	18851000	26389000
Kcnh2	interacts with	Prkaca	PRKACA	PRKACA	TRUE	4.2924	0.05	0.09	0.2	0.22	0.06	0.09	0.07	0.09	0.05	0.08	0.16	0.05	0.08	0.09	0.08	0.06	0.04	158840000	168120000	241010000	268220000	769330000	860580000	992090000
Kcnh2	interacts with	Prdx3	PRDX3	PRDX3	TRUE	6.4437	0.04	0.05	0.04	0.07	0.08	0.03	0.03	0.04	0.04	0.04	0.05	0.12	0.03	0.03	0.02	0.05	0.04	1558900000	1131600000	2581800000	2350100000	3231000000	3672900000	4391200000
Kcnh2	interacts with	Pkp4	PKP4	PKP4	TRUE	5.3098	0.21	0.33	0.39	0.46	0.15	0.19	0.14	0.23	0.65	0.55	0.27	0.1	0.26	0.29	0.13	0.21	0.15	1099900	1102200	76782.5	135420	1247800	1631900	453580
Kcnh2	interacts with	Pitpnm2	PITPNM2	PITPNM2	TRUE	4.7959	0.05	0.08	0.13	0.28	0.04	0.13	0.07	0.07	0.4	0.22	0.06	0.04	0.1	0.07	0.09	0.08	0.04	4527700	3446700	4459000	12453000
Kcnh2	interacts with	Pdlim5	PDLIM5	PDLIM5	TRUE	7.8239	0.28	0.68	3.27	3.07	1.45	2.75	0.42	0.62	0.62	1	0.84	1.35	1.9	0.47	3.25	0.88	0.29	442850000	491790000	673090000	698830000	2505000000	2392300000	2847500000
Kcnh2	interacts with	Pdhx	PDHX	PDHX	TRUE	5.9208	0.11	0.17	0.32	0.4	0.1	0.15	0.1	0.12	0.07	0.15	0.63	0.08	0.15	0.11	0.36	0.16	0.09	520640000	463920000	1277800000	1065900000	990130000	1047100000	1064700000
Kcnh2	interacts with	Opa1	OPA1	OPA1	TRUE	4.4815	0.19	0.3	0.27	0.4	0.12	0.16	0.16	0.26	0.16	0.3	0.38	0.1	0.22	0.29	0.2	0.19	0.15	436380000	386590000	902110000	801740000	564250000	780470000	876220000
Kcnh2	interacts with	Numa1	NUMA1	NUMA1	TRUE	9.3768	0.09	0.14	0.08	0.12	0.04	0.05	0.08	0.14	0.07	0.13	0.16	0.04	0.11	0.08	0.05	0.1	0.06	16872000	20333000	3861200	3241900	30857000	53881000	18827000
Kcnh2	interacts with	Nufip2	NUFIP2	NUFIP2	TRUE	8.4202	0.14	0.23	0.2	0.27	0.1	0.11	0.1	0.27	0.14	0.26	0.27	0.07	0.15	0.24	0.1	0.14	0.12	66581000	19177000	18774000	22847000	4280500	4834800	6294500
Kcnh2	interacts with	Noa1	NOA1	NOA1	TRUE	5.8539	0.02	0.03	0.01	0.03	0.01	0.01	0.01	0.02	0.01	0.02	0.03	0	0.02	0.02	0.01	0.02	0.01	1162600	771110	1407400	870270	256100	330340	257360
Kcnh2	interacts with	Nfat5	NFAT5	NFAT5	TRUE	4.8239	0.53	0.83	0.69	1.06	0.26	0.46	0.46	0.46	0.62	0.88	0.9	0.18	0.64	0.54	0.42	0.42	0.3
Kcnh2	interacts with	Ncoa6	NCOA6	NCOA6	TRUE	12.8239	0.2	0.3	0.24	0.49	0.09	0.21	0.19	0.27	0.19	0.3	0.42	0.07	0.23	0.17	0.21	0.22	0.15
Kcnh2	interacts with	Ncoa5	NCOA5	NCOA5	TRUE	4.7447	0.09	0.14	0.06	0.12	0.04	0.05	0.07	0.1	0.07	0.13	0.14	0.03	0.08	0.1	0.04	0.07	0.09	6727700	9516500	2077000	2205500	1961100	2240400	384120
Kcnh2	interacts with	Ncl	NCL	NCL	TRUE	3.2924	0.1	0.14	0.06	0.09	0.1	0.03	0.08	0.11	0.1	0.15	0.14	0.14	0.09	0.16	0.07	0.12	0.06	232000000	218860000	269950000	218130000	433620000	506460000	318490000
Kcnh2	interacts with	Nbr1	NBR1	NBR1	TRUE	4.7212	0.11	0.15	0.13	0.21	0.07	0.08	0.11	0.14	0.09	0.12	0.15	0.06	0.12	0.07	0.1	0.12	0.1		302510	319430	269942	4540300	4465200	314895
Kcnh2	interacts with	Naca	NACA	NACA	TRUE	26.3872	0.04	0.07	0.06	0.09	0.09	0.04	0.05	0.06	0.05	0.05	0.08	0.09	0.04	0.06	0.03	0.07	0.05	327850000	298130000	569090000	425270000	298620000	378370000	402280000
Kcnh2	interacts with	Myo1c	MYO1C	MYO1C	TRUE	5.5229	0.07	0.11	0.13	0.14	0.07	0.06	0.14	0.11	0.25	0.17	0.65	0.05	0.13	0.07	0.06	0.15	0.05	79342000	88606000	11392000	26423000	221970000	211950000	109320000
Kcnh2	interacts with	Myo18a	MYO18A	MYO18A	TRUE	11.0223	0.02	0.04	0.17	0.23	0.03	0.1	0.03	0.04	0.05	0.06	0.03	0.03	0.05	0.02	0.11	0.05	0.05	19211000	21499000	21919000	20352000	54095000	80389000	81586000
Kcnh2	interacts with	Myadm	MYADM	MYADM	TRUE	6.1871	0.06	0.1	0.07	0.06	0.05	0.02	0.06	0.07	0.05	0.07	0.06	0.03	0.09	0.09	0.05	0.05	0.04	33374000	34798000	14120000	7322800	4845100	6790600	1078405
Kcnh2	interacts with	Mtdh	MTDH	MTDH	TRUE	4.3468	0.32	0.52	0.43	0.62	0.19	0.25	0.26	0.39	0.24	0.45	0.74	0.14	0.48	0.43	0.2	0.37	0.24	39404000	29422000	47178000	23994000	42287000	70194000	29984000
Kcnh2	interacts with	Mms19	MMS19	MMS19	TRUE	4.1612	0.11	0.17	0.12	0.24	0.04	0.1	0.09	0.11	0.08	0.12	0.16	0.04	0.1	0.1	0.05	0.11	0.08	4271200	4221100	1156700	1681200	872570	686140	933860
Kcnh2	interacts with	Mki67	MKI67	MKI67	TRUE	4.4089	0	0	0	0	0	0	0	0.07	0	0.01	0.01	0	0	0	0	0.01	0.01
Kcnh2	interacts with	Micu3	MICU3	MICU3	TRUE	4.2007	0.12	0.2	0.23	0.4	0.07	0.17	0.17	0.08	0.08	0.15	0.22	0.07	0.26	0.13	0.15	0.13	0.03
Kcnh2	interacts with	Mcm5	MCM5	MCM5	TRUE	4.284	0.01	0.01	0	0.01	0.01	0	0.01	0.03	0.01	0.01	0.01	0	0.01	0	0	0.01	0.01					385270	425350	1881300
Kcnh2	interacts with	Macf1	MACF1	MACF1	TRUE	5.6198	0.51	0.9	1.65	1.41	0.51	0.69	0.62	1.02	1.1	1.33	1.32	0.32	1.74	0.78	1.13	0.67	0.66	13023000	14362000	10912000	11250000	6321800	12802000	5237800
Kcnh2	interacts with	Lonp1	LONP1	LONP1	TRUE	3.3565	0.07	0.1	0.07	0.1	0.04	0.04	0.05	0.09	0.07	0.12	0.12	0.04	0.07	0.09	0.06	0.05	0.03	307940000	298930000	628890000	566660000	320870000	468990000	591310000
Kcnh2	interacts with	Lmna	LMNA	LMNA	TRUE	8.2076	0.18	0.4	0.3	0.31	0.18	0.13	0.13	0.4	0.22	0.39	0.29	0.14	0.26	0.78	0.16	0.39	0.11	770740000	919630000	507710000	452340000	2309500000	3241100000	1962600000
Kcnh2	interacts with	Lgals3bp	LGALS3BP	LGALS3BP	TRUE	7.6021	0.03	0.05	0.03	0.07	0.09	0.03	0.02	0.03	0.03	0.03	0.04	0.07	0.01	0.03	0.02	0.08	0.02	4449700	9461400	4757700	2882300	236830000	278780000	287620000
Kcnh2	interacts with	Ktn1	KTN1	KTN1	TRUE	5.4559	0.33	0.54	0.7	1.3	0.35	0.64	0.38	0.39	0.43	0.67	0.55	0.45	0.51	0.38	0.94	0.44	0.29	157680000	108070000	205740000	151320000	127820000	169500000	146720000
Kcnh2	interacts with	Keap1	KEAP1	KEAP1	TRUE	5.1805	0.05	0.09	0.06	0.09	0.03	0.03	0.04	0.06	0.05	0.09	0.06	0.03	0.04	0.07	0.04	0.04	0.02	723000	496030	101490	431840
Kcnh2	interacts with	Ipo5	IPO5	IPO5	TRUE	6.1805	0.06	0.1	0.06	0.07	0.06	0.03	0.06	0.05	0.04	0.08	0.09	0.04	0.09	0.1	0.05	0.08	0.03	67505000	67622000	19135000	25549000	72102000	38738000	34452000
Kcnh2	interacts with	Hsdl1	HSDL1	HSDL1	TRUE	5.7959	0.01	0.02	0.03	0.06	0.01	0.02	0.01	0.02	0.02	0.02	0.02	0.01	0.01	0.01	0.05	0.02	0.03	6707400	6017700		837590	7539300	9945600	14109000
Kcnh2	interacts with	Hp1bp3	HP1BP3	HP1BP3	TRUE	4.8861	0.25	0.4	0.24	0.37	0.13	0.15	0.19	0.29	0.18	0.35	0.39	0.11	0.26	0.25	0.12	0.24	0.21	123310000	151610000	153950000	93181000	241530000	320660000	147970000
Kcnh2	interacts with	Hnrnpu	HNRNPU	HNRNPU	TRUE	4.8861	0.11	0.18	0.14	0.18	0.06	0.07	0.09	0.14	0.07	0.17	0.2	0.05	0.13	0.26	0.09	0.09	0.06	272550000	330110000	265730000	221450000	372170000	505110000	304910000
Kcnh2	interacts with	Hmgn2		HMGN2	TRUE	3.8861	0.04	0.05	0.03	0.05	0.04	0.02	0.03	0.07	0.03	0.05	0.06	0.04	0.03	0.03	0.01	0.04	0.04	419980000	401580000	426220000	272100000	153430000	159720000	96783000
Kcnh2	interacts with	Hk2	HK2	HK2	TRUE	4.4559	0.02	0.05	0.01	0.04	0.03	0.02	0.01	0.02	0.01	0.03	0.6	0.01	0.01	0.09	0.01	0.02	0.01	294870000	205240000	553450000	622090000	6169700	3279900	10461000
Kcnh2	interacts with	Hira	HIRA	HIRA	TRUE	6.2147	0.04	0.06	0.05	0.1	0.02	0.04	0.04	0.06	0.04	0.07	0.08	0.02	0.04	0.06	0.11	0.03	0.05
Kcnh2	interacts with	Hgs	HGS	HGS	TRUE	5.5686	0.07	0.1	0.04	0.06	0.02	0.02	0.05	0.1	0.06	0.09	0.1	0.01	0.06	0.07	0.03	0.05	0.03	49275000	46756000	43174000	33335000	68960000	103410000	51746000
Kcnh2	interacts with	H2afy		H2AFY	TRUE	3.699	0.07	0.12	0.14	0.18	0.08	0.08	0.07	0.31	0.1	0.14	0.24	0.05	0.08	0.12	0.07	0.1	0.09	5274500	5049900	1708300	2145550	90649000	120980000	123440000
Kcnh2	interacts with	Gimap8	GIMAP8	GIMAP8	TRUE	4.3872	0.01	0.01	0.02	0.04	0.01	0.01	0.02	0.09	0.17	0.09	0.02	0.01	0.01	0.01	0.09	0.03	0.05	1453400	1318900	1787900	2151900	4410600	12330000	3091800
Kcnh2	interacts with	Gcdh	GCDH	GCDH	TRUE	5.6383	0.05	0.08	0.02	0.05	0.02	0.02	0.02	0.04	0.02	0.04	0.11	0.03	0.02	0.05	0.03	0.06	0.02	263030000	229160000	552980000	460300000	389960000	520810000	655890000
Kcnh2	interacts with	Gapdh		GAPDH	TRUE	4.7959	0.06	0.15	0.19	0.19	0.67	0.1	0.11	0.16	0.2	0.15	0.09	0.63	0.06	0.09	0.08	0.31	0.07	13545000000	14077000000	22343000000	17549000000	34323000000	39827000000	39393000000
Kcnh2	interacts with	Fitm2	FITM2	FITM2	TRUE	5.9586	0.02	0.04	0.13	0.3	0.08	0.13	0.02	0.03	0.02	0.04	0.07	0.11	0.03	0.02	0.07	0.05	0.02
Kcnh2	interacts with	Fh		FH	TRUE	4.5686	0.01	0.03	0.03	0.05	0.03	0.02	0.02	0.02	0.01	0.02	0.04	0.03	0.02	0.02	0.02	0.04	0.01					5306400000	7341500000	6507700000
Kcnh2	interacts with	Fbl	FBL	FBL	TRUE	2.6021	0.01	0.03	0.01	0.02	0.02	0.01	0.01	0.02	0.02	0.02	0.02	0.02	0.01	0.04	0.01	0.01	0.01	19507000	16703000	8876700	7690800	23336000	38469000	15517000
Kcnh2	interacts with	Exoc6b	EXOC6B	EXOC6B	TRUE	4.6576	0.48	0.92	2.14	2.43	0.59	1.78	0.49	0.8	0.68	1.01	1.04	0.54	0.93	0.71	2.22	0.74	0.36	1180300	979530	826180	431310	15328000	18291000	9787000
Kcnh2	interacts with	Erc2	ERC2	ERC2	TRUE	5.9586	0.02	0.04	0.44	0.09	0.06	0.03	0.02	0.03	0.02	0.04	0.06	0.01	0.06	0.03	0.06	0.03	0.03	1005800	1051800	2289000	1405700			530520
Kcnh2	interacts with	Epb42	EPB42	EPB42	TRUE	3.9586	0.13	0.16	0.09	0.23	0.06	0.09	0.12	0.13	0.11	0.16	0.2	0.08	0.12	0.07	0.11	0.12	0.17	62990000	88920000	13805000	16379000	15890000	9383900	6485000
Kcnh2	interacts with	Epb41l5	EPB41L5	EPB41L5	TRUE	4.1938	0.18	0.25	0.26	0.46	0.08	0.2	0.14	0.1	0.09	0.23	0.28	0.05	0.21	0.14	0.2	0.15	0.08					296910	854900	231490
Kcnh2	interacts with	Epb41	EPB41	EPB41	TRUE	3.8861	0.06	0.12	0.43	0.72	0.1	0.32	0.05	0.16	0.13	0.25	0.82	0.08	0.14	0.06	0.27	0.15	0.53	126360000	137370000	97502000	52990000	37406000	39219000	32542000
Kcnh2	interacts with	Eif3a	EIF3A	EIF3A	TRUE	4.3372	0.2	0.32	0.24	0.33	0.16	0.13	0.15	0.28	0.17	0.3	0.51	0.16	0.2	0.37	0.15	0.19	0.12	141710000	147890000	109980000	133230000	107370000	143570000	98987000
Kcnh2	interacts with	Ddx41	DDX41	DDX41	TRUE	4.4089	0.01	0.01	0.01	0.01	0.01	0	0.01	0.01	0.01	0.01	0.02	0.01	0.01	0.01	0.01	0.02	0.01	604870	505400	252440	413210
Kcnh2	interacts with	Cyb5d2	CYB5D2	CYB5D2	FALSE	5.0555	0.04	0.05	0.04	0.1	0.01	0.04	0.03	0.04	0.05	0.05	0.09	0.02	0.05	0.02	0.04	0.05	0.04	873270	464040	1530700	755990
Kcnh2	interacts with	Cpt1a	CPT1A	CPT1A	TRUE	4.6198	0.12	0.23	0.11	0.38	0.05	0.16	0.1	0.15	0.18	0.22	0.11	0.05	0.21	0.18	0.1	0.15	0.05	34677000	34101000	11149000	16626000	20985000	20022000	26822000
Kcnh2	interacts with	Copg1	COPG1	COPG1	TRUE	4.4559	0.07	0.09	0.06	0.07	0.03	0.03	0.04	0.07	0.05	0.09	0.11	0.02	0.07	0.06	0.03	0.07	0.03	77581000	86734000	21527000	37454000	94515000	46065000	33685000
Kcnh2	interacts with	Cnn1	CNN1	CNN1	TRUE	5.6021	0.01	0.03	0.4	0.06	0.09	0.03	0.03	0.02	0.01	0.03	0.05	0.05	0.38	0.02	1.21	0.04	0.01	9758500	4065900	60148000	15909000	8331300000	1516500000	997870000
Kcnh2	interacts with	Cmya5	CMYA5	CMYA5	TRUE	4.0862	0.09	0.3	2.52	2.65	1.02	2.18	0.11	0.3	0.23	0.44	0.39	1.43	0.29	0.15	2.67	0.63	0.14	31026000	40047000	23244000	21256000	40519000	72509000	51480000
Kcnh2	interacts with	Clint1	CLINT1	CLINT1	TRUE	6.2676	0.2	0.3	0.2	0.2	0.09	0.08	0.12	0.19	0.12	0.26	0.36	0.06	0.18	0.26	0.08	0.14	0.11	84852000	98799000	76086000	53760000	55138000	67012000	42919000
Kcnh2	interacts with	Chchd6	CHCHD6	CHCHD6	TRUE	4.5686	0.03	0.05	0.06	0.14	0.02	0.06	0.03	0.04	0.03	0.03	0.06	0.02	0.04	0.03	0.05	0.03	0.04	177100000	209140000	199220000	144930000	43978000	107750000	79398000
Kcnh2	interacts with	Cct7	CCT7	CCT7	TRUE	4.6576	0.03	0.04	0.02	0.03	0.05	0.02	0.02	0.03	0.03	0.04	0.03	0.05	0.02	0.03	0.02	0.04	0.01	260760000	307170000	367190000	364550000	505750000	620140000	457580000
Kcnh2	interacts with	Cav2	CAV2	CAV2	TRUE	5.6576	0.03	0.05	0.27	0.44	0.12	0.19	0.07	0.04	0.12	0.1	0.31	0.14	0.2	0.03	0.18	0.1	0.03	57348000	64399000	19126000	13718000	60131000	140930000	52689000
Kcnh2	interacts with	Cav1	CAV1	CAV1	TRUE	5.0506	0.05	0.09	0.48	0.28	0.27	0.11	0.14	0.08	0.48	0.19	0.38	0.14	0.18	0.05	0.47	0.15	0.08	1368700000	1007700000	386060000	587690000	1175800000	2101500000	1606900000
Kcnh2	interacts with	Capn1	CAPN1	CAPN1	TRUE	4.7696	0.05	0.08	0.05	0.1	0.03	0.04	0.05	0.07	0.05	0.06	0.05	0.03	0.07	0.04	0.02	0.06	0.04	81742000	72518000	26683000	32815000	201640000	230410000	110680000
Kcnh2	interacts with	Bag3	BAG3	BAG3	TRUE	6.2366	0.02	0.05	0.1	0.07	0.07	0.03	0.02	0.02	0.03	0.05	0.05	0.04	0.03	0.06	0.05	0.04	0.01	198300000	251870000	308660000	205710000	258960000	351000000	243380000
Kcnh2	interacts with	Asap2	ASAP2	ASAP2	TRUE	4.8861	0.36	0.65	0.07	0.09	0.1	0.02	0.31	0.24	0.36	0.78	0.39	0.06	0.41	0.4	0.02	0.7	0.11	1879700	2566800	2053300	1620000	5526700	2963700	11573000
Kcnh2	interacts with	Arnt	ARNT	ARNT	TRUE	5.3372	0.23	0.35	0.14	0.23	0.08	0.08	0.14	0.21	0.12	0.27	0.23	0.06	0.18	0.22	0.06	0.17	0.06	394510	231240	496620	1379000	322750	453550
Kcnh2	interacts with	Arid1a	ARID1A	ARID1A	TRUE	4.4318	0.18	0.3	0.31	0.43	0.1	0.16	0.24	0.38	0.23	0.37	0.53	0.08	0.27	0.16	0.18	0.25	0.17	2563500	2883100	3883700	3428000	452635	585770	538200
Kcnh2	interacts with	Aldh18a1	ALDH18A1	ALDH18A1	TRUE	5.0555	0.04	0.06	0.03	0.03	0.02	0.01	0.01	0.03	0.02	0.04	0.07	0.01	0.03	0.04	0.01	0.02	0.02	23445000	28161000	2095500	937860	37106000	42609000	14149000
Kcnh2	interacts with	Adcy6	ADCY6	ADCY6	TRUE	5.3188	0.05	0.08	0.36	0.59	0.06	0.24	0.23	0.06	0.06	0.1	0.3	0.08	0.23	0.06	0.46	0.09	0.02	6720500	5054000	3305800	2529900	212670	347030	317480
Kcnh2	interacts with	Abcd3	ABCD3	ABCD3	TRUE	5.0458	0.12	0.2	0.31	0.37	0.08	0.15	0.09	0.12	0.1	0.19	0.23	0.06	0.14	0.11	0.14	0.36	0.08	14319000	14018000	17514000	27438000	8852900	9795600	11666000
Kcnh2	interacts with	Abcb10	ABCB10	ABCB10	TRUE	7.2596	0.04	0.07	0.06	0.09	0.02	0.03	0.05	0.06	0.04	0.06	0.1	0.02	0.13	0.04	0.04	0.07	0.03	27423000	24454000	25705000	39634000	9933600	11402000	12916000
Kcnh2	interacts with	Aars2	AARS2	AARS2	TRUE	4.4815	0.01	0.01	0.01	0.02	0	0.01	0.01	0.02	0.01	0.01	0.01	0	0.02	0.01	0.01	0.01	0.02	4422700	3708200	8641000	10414000	7289300	8478400	9623900
Kcnh2	interacts with	Tor1aip1	TOR1AIP1	TOR1AIP1	TRUE	5.3468	0.1	0.13	0.12	0.14	0.05	0.06	0.05	0.08	0.04	0.13	0.12	0.03	0.11	0.1	0.09	0.09	0.03	68870000	69085000	21139000	37811000	48838000	89359000	35250000
Kcnh2	interacts with	Rhot2	RHOT2	RHOT2	TRUE	5	0	0	0	0	0	0	0	0	0	0	0	0	0	0	0	0	0	58347000	35468000	80644000	81502000	26633000	39488000	28857000
Kcnh2	interacts with	Pfkm	PFKM	PFKM	TRUE	4.3979	0.01	0.03	0.08	0.25	0.06	0.1	0.02	0.03	0.03	0.03	0.03	0.12	0.02	0.02	0.07	0.05	0.02	2123300000	1956400000	2250400000	2158800000	2410500000	2630600000	3803700000
Kcnh2	interacts with	Nid1	NID1	NID1	TRUE	4.7212	1.45	1.54	0.89	0.66	0.31	0.25	0.72	0.45	0.22	0.68	0.88	0.24	0.53	0.99	0.97	0.58	0.15	148170000	167160000	208750000	174040000	79764000	83069000	90882000
Kcnh2	interacts with	Myzap	GCOM1	MYZAP	TRUE	6.8861	0	0.01	0.12	0.17	0.01	0.08	0	0	0	0.01	0.03	0.02	0.01	0	0.04	0.02	0	15901000	13958000	28595000	18319000	719725	594080	327640
Kcnh2	interacts with	Mccc1	MCCC1	MCCC1	TRUE	5.4318	0.15	0.22	0.12	0.3	0.06	0.11	0.08	0.13	0.06	0.15	0.73	0.07	0.14	0.14	0.11	0.17	0.06	389120000	409570000	858850000	746860000	332310000	626450000	665890000
Kcnh2	interacts with	Lamb2	LAMB2	LAMB2	TRUE	5.3768	0.04	0.07	0.08	0.11	0.11	0.04	0.05	0.04	0.08	0.09	0.04	0.07	0.05	0.05	0.03	0.04	0.03	58501000	88276000	55391000	57392000	127740000	169100000	113930000
Kcnh2	interacts with	Lama2	LAMA2	LAMA2	TRUE	5.6383	4.39	4.39	3.08	3.77	1.93	3.5	1.12	1.8	0.81	2.47	2.44	1.85	2.22	3.92	3.76	3.05	0.77	103880000	104740000	181590000	157570000	82001000	83453000	122080000
Kcnh2	interacts with	Hspg2	HSPG2	HSPG2	TRUE	5.5229	0.55	0.86	0.85	0.47	0.23	0.19	0.18	0.35	1.07	1.48	0.74	0.13	0.61	0.53	0.23	0.85	0.15	102120000	113150000	162530000	156610000	217990000	328440000	181270000
Kcnh2	interacts with	Eln	ELN	ELN	TRUE	6.0362	1.92	2.61	0.26	0.17	0.32	0.04	0.26	0.69	0.36	1	0.98	0.07	0.95	1.32	0.09	0.96	0.2	4126400	7713300	1461300	651874	42437000	14483000	7245500
Kcnh2	interacts with	Eif4g2	EIF4G2	EIF4G2	TRUE	3.1938	0.06	0.11	0.12	0.16	0.14	0.06	0.08	0.11	0.11	0.13	0.13	0.14	0.07	0.1	0.12	0.14	0.06	47293000	41944000	43146000	44668000	54012000	54989000	46289000
Kcnh2	interacts with	Ehd1	EHD1	EHD1	TRUE	5.1427	0.02	0.03	0.02	0.02	0.01	0.01	0.08	0.03	0.06	0.03	0.03	0.02	0.07	0.04	0.01	0.02	0.04	327160000	446950000	503880000	484770000	466710000	338220000	254510000
Kcnh2	interacts with	Copb1	COPB1	COPB1	TRUE	5.8861	0.15	0.23	0.14	0.17	0.08	0.07	0.1	0.17	0.11	0.21	0.24	0.05	0.15	0.14	0.1	0.13	0.11	82460000	75960000	24218000	27289000	29876000	38582000	31489000
Kcnh2	interacts with	Col6a6	COL6A6	COL6A6	TRUE	7.2291	0.16	0.25	0.03	0.08	0.02	0.03	0.02	0.06	0.01	0.07	0.08	0.02	0.04	0.29	0.01	0.05	0.01	21852000	48090000	2918100	6524400	62995000	148760000	20140000
Kcnh2	interacts with	Col6a2	COL6A2	COL6A2	TRUE	4	0.64	0.87	0.07	0.13	0.16	0.04	0.38	0.26	0.18	0.35	0.32	0.09	0.61	0.86	0.05	0.29	0.09	126990000	171360000	28860000	47519000	1148300000	998490000	281680000
Kcnh2	interacts with	Col6a1	COL6A1	COL6A1	TRUE	5.4559	0.48	0.59	0.07	0.14	0.14	0.06	0.21	0.19	0.11	0.25	0.28	0.1	0.37	0.5	0.06	0.24	0.05	183470000	230200000	57421000	83562000	1691000000	1381200000	443980000
Kcnh2	interacts with	Cnih4	CNIH4	CNIH4	TRUE	6.4559	0.06	0.08	0.04	0.06	0.04	0.03	0.04	0.13	0.04	0.07	0.08	0.04	0.06	0.05	0.04	0.07	0.04
Kcnh2	interacts with	Cct4	CCT4	CCT4	TRUE	5.3372	0.07	0.1	0.1	0.11	0.07	0.04	0.06	0.08	0.05	0.09	0.13	0.05	0.06	0.1	0.07	0.07	0.05	477300000	507610000	383660000	371870000	397250000	548820000	441750000
Kcnh2	interacts with	Nlrx1	NLRX1	NLRX1	TRUE	4.3468	0.02	0.04	0.03	0.05	0.01	0.02	0.02	0.03	0.02	0.03	0.04	0.01	0.02	0.02	0.02	0.02	0.02	15994000	15934000	15310000	23750000	42593000	50214000	72015000
Kcnh2	interacts with	Top2b	TOP2B	TOP2B	TRUE	5.284	0.16	0.23	0.21	0.35	0.11	0.14	0.12	0.14	0.12	0.21	0.18	0.09	0.15	0.13	0.1	0.2	0.1	66004.5	2940300	1277035	1302100	4415500	6810400	4202200
Kcnh2	interacts with	Tmem33	TMEM33	TMEM33	TRUE	5.585	0.05	0.08	0.05	0.09	0.04	0.04	0.05	0.07	0.05	0.09	0.08	0.03	0.05	0.07	0.04	0.04	0.03	2096800	2104400			231700	446575
Kcnh2	interacts with	Tmem143	TMEM143	TMEM143	TRUE	5	0.03	0.05	0.08	0.18	0.02	0.07	0.02	0.04	0.03	0.04	0.08	0.02	0.04	0.02	0.06	0.03	0.04	63912000	55016000	22099000	57688000	55422000	71309000	124120000
Kcnh2	interacts with	Smc5	SMC5	SMC5	TRUE	6.3372	0.73	1.08	0.67	0.5	0.25	0.17	0.34	0.49	0.29	0.76	0.51	0.13	0.53	1.09	0.82	0.42	0.21
Kcnh2	interacts with	Rps3a		RPS3A	TRUE	6.585	0.04	0.06	0.04	0.08	0.15	0.03	0.05	0.05	0.07	0.07	0.05	0.16	0.03	0.05	0.03	0.09	0.05					430160000	781190000	267960000
Kcnh2	interacts with	Rps27a	RPS27A	RPS27A	TRUE	5.2596	0.08	0.1	0.07	0.1	0.42	0.05	0.08	0.1	0.15	0.12	0.08	0.49	0.04	0.08	0.06	0.18	0.1	4122200000	3035700000	6128100000	5439800000	6246000000	4863800000	4900600000
Kcnh2	interacts with	Rps11		RPS11	TRUE	6.6576	0.05	0.07	0.05	0.06	0.24	0.03	0.06	0.08	0.11	0.08	0.06	0.34	0.04	0.07	0.03	0.14	0.08	411740000	347390000	690590000	634380000	138390000	173960000	85458000
Kcnh2	interacts with	Rac1	RAC1	RAC1	TRUE	4.5528	0.09	0.13	0.07	0.1	0.07	0.04	0.09	0.15	0.14	0.17	0.12	0.07	0.11	0.1	0.06	0.12	0.08	645210000	735180000	687340000	858740000	550570000	605920000	377870000
Kcnh2	interacts with	Kmt2d	KMT2D	KMT2D	TRUE	4.2366	0.06	0.09	0.07	0.11	0.02	0.04	0.07	0.12	0.08	0.12	0.12	0.02	0.07	0.07	0.05	0.07	0.07	43095	159980
Kcnh2	interacts with	Dnaja2	DNAJA2	DNAJA2	TRUE	5.6778	0.02	0.03	0.04	0.04	0.04	0.01	0.02	0.03	0.02	0.03	0.04	0.05	0.02	0.02	0.03	0.04	0	262970000	282490000	377970000	356450000	202030000	294600000	185160000
Kcnh2	interacts with	Cystm1	CYSTM1	CYSTM1	TRUE	4.7959	0.37	0.6	0.32	0.45	0.17	0.18	0.23	0.31	0.21	0.46	0.67	0.11	0.3	0.5	0.41	0.3	0.13
Kcnh2	interacts with	Cltc	CLTC	CLTC	TRUE	5.3188	0.19	0.29	0.35	0.42	0.14	0.16	0.16	0.39	0.17	0.27	0.32	0.09	0.2	0.2	0.18	0.19	0.17	393260000	427710000	125470000	176830000	407360000	241120000	244360000
Kcnh2	interacts with	Cat	CAT	CAT	TRUE	4.3768	0.06	0.11	0.14	0.44	0.05	0.17	0.05	0.1	0.07	0.11	0.6	0.1	0.08	0.04	0.16	0.1	0.03	422250000	488170000	622540000	538500000	988920000	888270000	538050000
Kcnh2	interacts with	Atp12a	ATP12A	ATP12A	TRUE	5.6383	0.01	0.01	0.01	0.01	0	0	0	0	0.01	0	0.01	0	0.01	0.01	0	0	0
Kcnh2	interacts with	Gja1		GJA1	TRUE	22.3188	0.01	0.02	0.11	0.23	0.11	0.1	0.01	0.02	0.03	0.03	0.04	0.1	0.01	0.01	0.07	0.04	0.02	118510000	101420000	131490000	152840000	31476000	56396000	63449000
Kcnh2	interacts with	Vps13a	VPS13A	VPS13A	TRUE	5.301	0.14	0.27	0.75	0.81	0.19	0.35	0.14	0.14	0.2	0.46	0.32	0.11	0.69	0.18	0.3	0.21	0.11	2843900	2971500	1817400	1986200	6885600	8630900	4784200
Kcnh2	interacts with	Tnni3	TNNI3	TNNI3	TRUE	4.5376	0.13	0.21	1.2	1.87	1.35	1.23	0.16	0.33	0.31	0.29	0.23	2.31	0.13	0.12	1.3	0.6	0.14	4953400000	6381200000	4272700000	8945800000	24543000000	36569000000	31976000000
Kcnh2	interacts with	Tmem14c	TMEM14C	TMEM14C	TRUE	5.0862	0.02	0.03	0.02	0.04	0.04	0.01	0.02	0.02	0.03	0.03	0.03	0.05	0.01	0.02	0.01	0.05	0.01	17557000	15068000		7444200	88735000	121621500	84886000
Kcnh2	interacts with	Tma7	TMA7	TMA7	TRUE	5.0223	0.04	0.06	0.04	0.06	0.1	0.02	0.04	0.05	0.07	0.07	0.06	0.13	0.04	0.04	0.03	0.05	0.02	100090000	136320000	123440000	115580000	190410000	256160000	287350000
Kcnh2	interacts with	Tecr	TECR	TECR	TRUE	6.8539	0.03	0.04	0.04	0.15	0.03	0.06	0.03	0.08	0.03	0.04	0.18	0.02	0.03	0.02	0.06	0.05	0.08	85271000	96117000	53308000	72667000	95814000	87363000	55940000
Kcnh2	interacts with	Synpo	SYNPO	SYNPO	TRUE	6.3372	0.03	0.08	0.36	0.37	0.15	0.16	0.05	0.06	0.16	0.19	0.07	0.15	0.08	0.04	0.16	0.12	0.03	15552000	16512000	18763000	24943000	93515000	93687000	49021000
Kcnh2	interacts with	Sun2	SUN2	SUN2	TRUE	6.4685	0.12	0.2	0.05	0.09	0.07	0.03	0.06	0.09	0.09	0.14	0.17	0.08	0.1	0.11	0.05	0.17	0.16	32809000	38057000	14329000	13601000	37842000	50172000	20429000
Kcnh2	interacts with	Slc4a3	SLC4A3	SLC4A3	TRUE	16.3768	0.02	0.04	0.39	0.61	0.13	0.26	0.01	0.04	0.02	0.04	0.04	0.15	0.04	0.01	0.31	0.06	0.02	1901700	1983700	2080800	3181000	7932700	5124300	9604400
Kcnh2	interacts with	Slc25a51	SLC25A51	SLC25A51	TRUE	6.3372	0	0	0	0	0	0	0	0	0	0	0	0	0	0	0	0	0	5596700	6621100	4745200	11469000	1622700	2022700	916750
Kcnh2	interacts with	Slc25a42	SLC25A42	SLC25A42	TRUE	6.1427	0.05	0.08	0.08	0.2	0.02	0.09	0.06	0.04	0.03	0.05	0.36	0.02	0.06	0.04	0.08	0.06	0.08	35712000	31928000	89990000	123350000	30778000	14060000	32126000
Kcnh2	interacts with	Slc25a22	SLC25A22	SLC25A22	TRUE	6.4202	0	0	0	0	0	0	0	0	0	0	0.02	0	0	0	0	0	0	67222000	40387000	205860000	203340000	11404000	9606500	5062800
Kcnh2	interacts with	Slc25a20	SLC25A20	SLC25A20	TRUE	4.4202	0.04	0.08	0.22	0.51	0.04	0.22	0.04	0.07	0.05	0.08	0.28	0.06	0.08	0.05	0.15	0.09	0.04	207680000	161710000	302860000	891440000	262680000	279510000	630590000
Kcnh2	interacts with	Slc16a1	SLC16A1	SLC16A1	TRUE	6.2596	0.02	0.05	0.21	0.46	0.07	0.18	0.02	0.04	0.02	0.05	0.11	0.09	0.07	0.1	0.22	0.05	0.01	100710000	73610000	91634000	106830000	44338000	58142000	158040000
Kcnh2	interacts with	Sfn	SFN	SFN	TRUE	4.9586	0	0	0	0	0	0	0	0	0	0	0	0	0	0	0	0	0	82186000	295040000	528490000	338790	944830000	637210000	918630000
Kcnh2	interacts with	Sec61a1	SEC61A1	SEC61A1	TRUE	5.5229	0.07	0.11	0.07	0.12	0.05	0.04	0.04	0.08	0.04	0.09	0.12	0.04	0.06	0.11	0.08	0.05	0.03	7075800	13771000	587890	732640	3961900	5363700	1955900
Kcnh2	interacts with	Sdr39u1	SDR39U1	SDR39U1	TRUE	4.6778	0.05	0.06	0.06	0.07	0.03	0.03	0.04	0.04	0.03	0.06	0.09	0.04	0.05	0.04	0.05	0.05	0.02	55276000	49590000	220530000	152940000	215200000	226080000	290560000
Kcnh2	interacts with	Sdhb	SDHB	SDHB	TRUE	5.3979	0.08	0.14	0.24	0.4	0.1	0.18	0.09	0.13	0.07	0.11	0.29	0.14	0.11	0.09	0.23	0.08	0.07	2310800000	2444800000	6049200000	5590800000	3210800000	3262300000	4564200000
Kcnh2	interacts with	Rrbp1	RRBP1	RRBP1	TRUE	5.8239	0.19	0.32	0.09	0.06	0.07	0.02	0.09	0.23	0.17	0.25	0.21	0.03	0.13	0.41	0.02	0.14	0.1	133810000	114610000	77874000	77360000	116860000	131230000	30737000
Kcnh2	interacts with	Rps26		RPS26	TRUE	7.3768	0.02	0.04	0.02	0.03	0.06	0.01	0.03	0.03	0.03	0.03	0.04	0.05	0.01	0.03	0.03	0.03	0.05					185640000	131250000	83752000
Kcnh2	interacts with	Rps24		RPS24	TRUE	5.5086	0.06	0.09	0.05	0.08	0.26	0.04	0.06	0.08	0.11	0.09	0.06	0.4	0.04	0.08	0.05	0.09	0.08	252400000	317960000	388270000	368160000	121910000	145550000	55730000
Kcnh2	interacts with	Rpl26	RPL26	RPL26	TRUE	4.8861	0	0	0	0	0	0	0	0	0	0	0	0	0	0	0	0	0	1031000000	977610000	1568000000	1376100000	660840000	799170000	602240000
Kcnh2	interacts with	Pi4ka	PI4KA	PI4KA	TRUE	4.699	0.22	0.33	0.3	0.34	0.1	0.14	0.25	0.41	0.21	0.36	0.37	0.08	0.31	0.25	0.15	0.23	0.23	3005500	3780600	2594800	4021600	2993000	2490100	1158100
Kcnh2	interacts with	Pgm5	PGM5	PGM5	TRUE	6.0915	0.06	0.16	1.75	0.78	0.37	0.34	0.27	0.15	0.41	0.6	0.14	0.11	0.65	0.08	0.52	0.25	0.09	344900000	347320000	137260000	151740000	974500000	1131600000	683940000
Kcnh2	interacts with	Pdk2	PDK2	PDK2	TRUE	4.8539	0.01	0.02	0.07	0.08	0.04	0.04	0.01	0.01	0.01	0.01	0.04	0.03	0.02	0	0.04	0.03	0.02	258910000	301020000	258700000	404500000	94077000	158760000	141830000
Kcnh2	interacts with	Pdk1	PDK1	PDK1	TRUE	7.2518	0.04	0.08	0.09	0.09	0.04	0.03	0.03	0.05	0.04	0.08	0.12	0.03	0.06	0.14	0.08	0.07	0.05	110440000	191330000	229340000	214130000	71346000	127510000	108580000
Kcnh2	interacts with	Pdia6	PDIA6	PDIA6	TRUE	5.3372	0.04	0.06	0.05	0.08	0.06	0.03	0.05	0.08	0.06	0.07	0.07	0.05	0.04	0.04	0.04	0.06	0.03	500410000	585490000	365560000	338960000	547240000	712450000	493720000
Kcnh2	interacts with	Nucks1	NUCKS1	NUCKS1	TRUE	4.699	0.19	0.28	0.34	0.49	0.27	0.18	0.21	0.24	0.19	0.3	0.36	0.23	0.2	0.17	0.21	0.29	0.14	4386500	5261800	10358000	55974000	270270000	499020000	86724000
Kcnh2	interacts with	Ndufab1	NDUFAB1	NDUFAB1	TRUE	5.0506	0.03	0.06	0.12	0.16	0.27	0.07	0.03	0.06	0.06	0.06	0.07	0.26	0.03	0.04	0.05	0.1	0.03	1607900000	1540900000	2648500000	4126500000	3881800000	4304900000	3537100000
Kcnh2	interacts with	Mocs3	MOCS3	MOCS3	TRUE	6.699	0	0	0	0	0	0	0	0	0	0	0	0	0	0	0	0	0	5119200	4533900	9940300	5259100	7750900	14248000	9037800
Kcnh2	interacts with	Lmnb2	LMNB2	LMNB2	TRUE	4.6576	0.01	0.01	0.01	0.01	0.01	0	0.01	0.02	0.01	0.01	0.01	0.01	0.01	0.01	0	0	0	50330000	65596000	27011000	29233000	316580000	599870000	292680000
Kcnh2	interacts with	Lmnb1	LMNB1	LMNB1	TRUE	4.8239	0.01	0.01	0.01	0.01	0	0	0	0.05	0.01	0.02	0.01	0	0.01	0.01	0.01	0.01	0.03	286180000	340440000	182310000	184210000	57276000	85186000	56819000
Kcnh2	interacts with	Lclat1	LCLAT1	LCLAT1	TRUE	4.9586	0.08	0.13	0.15	0.93	0.05	0.41	0.15	0.14	0.13	0.17	0.14	0.1	0.31	0.09	0.39	0.13	0.08	12288000	14000000	20668000	19442000	7836600	7941400	9808000
Kcnh2	interacts with	Lamtor4	LAMTOR4	LAMTOR4	TRUE	5	0.04	0.07	0.03	0.06	0.07	0.02	0.05	0.07	0.05	0.06	0.06	0.08	0.05	0.03	0.03	0.1	0.04	83407000	41251000	60286000	47072000	70928000	72975000	62853000
Kcnh2	interacts with	Jagn1	JAGN1	JAGN1	TRUE	5.1367	0.01	0.01	0.01	0.01	0.01	0	0.01	0.01	0.01	0.01	0.02	0.01	0.01	0	0	0.01	0	6594500	4781300		4659800
Kcnh2	interacts with	Hnrnpm	HNRNPM	HNRNPM	TRUE	5.0269	0.21	0.32	0.29	0.37	0.13	0.14	0.21	0.28	0.23	0.42	0.41	0.1	0.26	0.3	0.19	0.25	0.15	170760000	158870000	107100000	111800000	135340000	211610000	87273000
Kcnh2	interacts with	Hnrnpa3	HNRNPA3	HNRNPA3	TRUE	3.8861	0.13	0.2	0.16	0.23	0.12	0.09	0.12	0.19	0.12	0.21	0.28	0.12	0.16	0.19	0.08	0.17	0.13	5524400	10786000	8320000	5660900	651760000	781330000	395790000
Kcnh2	interacts with	Hist1h1c		HIST1H1C	TRUE	5.5376	0	0	0	0	0	0	0	0	0	0	0	0	0	0	0	0	0	2439800000	2891400000	3943000000	2166700000	6152200000	6918300000	4142400000
Kcnh2	interacts with	Hhatl	HHATL	HHATL	TRUE	4.699	0	0	0	0	0	0	0	0	0	0	0	0	0	0	0	0	0	68171000	44664000	50240000	74486000	108150000	143080000	114370000
Kcnh2	interacts with	Gpd2	GPD2	GPD2	TRUE	6.1249	0.12	0.2	0.09	0.16	0.06	0.06	0.09	0.22	0.1	0.21	0.35	0.03	0.12	0.15	0.05	0.19	0.08	91655000	108330000	73413000	68845000	76259000	123930000	96945000
Kcnh2	interacts with	Get4	GET4	GET4	TRUE	6.0044	0	0	0	0	0	0	0	0	0	0	0	0	0	0	0	0	0	15764000	16227000	1229600	4631300	6144300	3065000	3649500
Kcnh2	interacts with	Gbas		GBAS	TRUE	5.4089	0.1	0.16	0.4	0.85	0.16	0.38	0.1	0.16	0.1	0.17	0.28	0.21	0.18	0.09	0.26	0.18	0.08
Kcnh2	interacts with	Fcgr4	FCGR3B	FCGR4	TRUE	6.6576	0	0	0	0	0	0	0	0	0	0	0	0	0	0	0	0	0.01
Kcnh2	interacts with	Eci1	ECI1	ECI1	TRUE	3.3098	0.02	0.04	0.08	0.16	0.04	0.07	0.03	0.04	0.03	0.05	0.1	0.04	0.03	0.03	0.04	0.05	0.02	1416400000	1282000000	5275500000	3712200000	1044200000	1416900000	1642700000
Kcnh2	interacts with	Echs1	ECHS1	ECHS1	TRUE	4.9586	0.01	0.02	0.02	0.04	0.05	0.01	0.01	0.02	0.02	0.02	0.08	0.09	0.01	0.01	0.01	0.02	0.01	2205800000	2053600000	5978300000	4769000000	3682300000	4173800000	4390800000
Kcnh2	interacts with	Dysf	DYSF	DYSF	TRUE	6.2924	0.02	0.05	0.5	0.49	0.07	0.21	0.04	0.09	0.32	0.29	0.04	0.07	0.11	0.03	0.25	0.05	0.05	56402000	38427000	76857000	80209000	209970000	265410000	168150000
Kcnh2	interacts with	Dhrs7c	DHRS7C	DHRS7C	TRUE	6.5229	0	0.01	0.03	0.03	0.03	0.01	0	0.01	0.01	0.01	0	0.02	0.01	0	0	0.01	0	106300000	152280000	63114000	85400000	52991000	34581000	5650200
Kcnh2	interacts with	Copa	COPA	COPA	TRUE	7.1739	0.29	0.42	0.33	0.3	0.14	0.12	0.2	0.4	0.19	0.41	0.46	0.08	0.27	0.46	0.18	0.24	0.22	106070000	130730000	35381000	62415000	99090000	74585000	70059000
Kcnh2	interacts with	Cct8	CCT8	CCT8	TRUE	39.4318	0.04	0.06	0.05	0.07	0.05	0.03	0.05	0.05	0.04	0.06	0.05	0.04	0.08	0.06	0.03	0.07	0.01	391130000	386990000	308070000	321860000	338960000	601050000	374720000
Kcnh2	interacts with	Afg3l2	AFG3L2	AFG3L2	TRUE	4.6576	0.07	0.12	0.26	0.56	0.07	0.22	0.07	0.1	0.06	0.12	0.23	0.1	0.1	0.1	0.22	0.1	0.05	161890000	165740000	452470000	354780000	504290000	541630000	901090000
Kcnh2	interacts with	Abcc9	ABCC9	ABCC9	TRUE	5.284	0.19	0.28	0.13	0.75	0.1	0.35	1.4	0.11	0.1	0.25	0.21	0.11	0.3	0.36	0.24	0.21	0.07	145070	143940	3436900	5361300	125710	245040	611470
Kcnh2	interacts with	Maged1	MAGED1	MAGED1	TRUE		0.12	0.19	0.44	0.7	0.12	0.29	0.15	0.15	0.04	0.14	0.36	0.08	0.15	0.12	0.21	0.14	0.18	10065000	11073000	2985800	2619700	497440	867890	507250
Kcnh2	interacts with	Ccdc186	CCDC186	CCDC186	TRUE		0.1	0.18	0.18	0.23	0.07	0.09	0.05	0.19	0.09	0.13	0.12	0.04	0.11	0.09	0.13	0.1	0.06	1989300	2197700	1169200	1307000	2471810	2101100	2031000
Kcnh2	interacts with	Bgn	BGN	BGN	TRUE		0.03	0.06	0.01	0.01	0.04	0	0.09	0.02	0.04	0.04	0.01	0.01	0.05	0.03	0	0.07	0.02	216930000	251060000	48437000	63508000	991210000	923360000	262340000
Kcnh2	interacts with	Abcb7	ABCB7	ABCB7	TRUE		0.14	0.21	0.23	0.56	0.08	0.24	0.14	0.18	0.1	0.17	0.27	0.06	0.17	0.13	0.19	0.16	0.08	33626000	27742000	53057000	56624000	66305000	71221000	74366000
Kcnh2	interacts with	Prodh	AC007325.2	PRODH	TRUE		0	0	0	0.01	0	0	0	0	0	0	0	0	0	0	0	0.01	0	29471000	28533000	57486000	50529000	625460	1165900	5698800
Kcnh2	interacts with	Slc25a5	SLC25A5	SLC25A5	TRUE		0.01	0.02	0.04	0.05	0.07	0.03	0.03	0.03	0.03	0.03	0.03	0.06	0.02	0.01	0.03	0.05	0.01	1045100000	1309200000	783840000	1201500000	432780000	548760000	428280000
Kcnh2	interacts with	Rps4x	RPS4X	RPS4X	TRUE		0.04	0.07	0.04	0.06	0.23	0.03	0.06	0.07	0.1	0.07	0.04	0.28	0.02	0.05	0.02	0.13	0.08	532630000	388810000	1059100000	623730000	262300000	444820000	148730000
Kcnh2	interacts with	Hcfc1	HCFC1	HCFC1	TRUE		0.01	0.02	0.01	0.01	0.02	0.01	0.01	0.02	0.01	0.02	0.01	0.02	0.01	0.01	0.01	0.01	0.01	16562000	15517000	7818100	9778300	12038000	20107000	11035000
Kcnh2	interacts with	Flna	FLNA	FLNA	TRUE		0.03	0.07	0.22	0.09	0.09	0.04	0.15	0.07	0.06	0.07	0.06	0.04	0.58	0.06	0.06	0.11	0.02	142960000	209910000	217860000	128200000	4080900000	780130000	590870000
Kcnh2	interacts with	Abcd1	ABCD1	ABCD1	TRUE		0.01	0.02	0.01	0.01	0.01	0	0	0.02	0.01	0.01	0.03	0	0.01	0.01	0.01	0	0.01	7096700	9528500	6690800	5593800	1388600	1587700	1569900
Kcnh2	interacts with	H1f0	H1-0	H1F0	TRUE																			2423000000	2457700000	2845100000	2383300000	3299400000	3829000000	2680600000
Kcnh2	interacts with	Kiaa0020		KIAA0020	TRUE	7.3372
Kcnh2	interacts with	Ecm29		ECM29	TRUE
Kcnh2	interacts with	Ablim1	ABLIM1	ABLIM1	FALSE	6.9586	0.6	1.05	2.33	3.18	0.73	2.84	0.23	0.49	1.37	1.42	0.74	1.07	0.45	0.89	2.63	0.92	0.29	10121000	9985700	9307900	9448300	59974000	107550000	83194000
Kcnh2	interacts with	Atad3		ATAD3	FALSE
Kcnh2	interacts with	Bsn	BSN	BSN	FALSE	8.4437	0.01	0.01	0.01	0.01	0	0	0.01	0.01	0.01	0.01	0.01	0	0.01	0.01	0.01	0.01	0.01					337480	166335	59802
Kcnh2	interacts with	Calm3	CALM3	CALM3	FALSE	11.0969	0.01	0.02	0.02	0.03	0.06	0.01	0.02	0.02	0.02	0.03	0.02	0.05	0.01	0.01	0.02	0.02	0.01
Kcnh2	interacts with	Dglucy	DGLUCY	DGLUCY	FALSE
Kcnh2	interacts with	Dtna	DTNA	DTNA	FALSE	6.5686	0.05	0.14	1.78	2.05	0.45	1.36	0.14	0.52	0.18	0.19	0.26	0.29	1.42	0.06	1.15	0.33	0.15	70112000	76621000	91220000	86361000	152640000	236320000	108780000
Kcnh2	interacts with	Eif4g1	EIF4G1	EIF4G1	FALSE	5.2924	0	0	0	0	0	0	0	0	0	0	0	0	0	0	0	0	0	108370000	94026000	105310000	80155000	57295000	70744000	51231000
Kcnh2	interacts with	Gvin1		GVIN1	FALSE
Kcnh2	interacts with	Hist3h2ba		HIST3H2BA	FALSE																			2115400	1941200	16279000
Kcnh2	interacts with	Kcnh7	KCNH7	KCNH7	FALSE	6.2076	0.01	0.01	0.08	0.02	0.02	0.01	0.01	0.01	0.01	0.02	0.02	0	0.01	0.01	0.01	0.01	0
Kcnh2	interacts with	Mtnd2		MTND2	FALSE
Kcnh2	interacts with	Pclo	PCLO	PCLO	FALSE	6.2518	0.01	0.02	0.14	0.15	0.04	0.05	0.01	0.02	0.01	0.02	0.03	0.02	0.02	0.01	0.08	0.03	0.01	31605	47472.5
Kcnh2	interacts with	Pde6a	PDE6A	PDE6A	FALSE	4.6383	0	0.01	0.01	0.01	0	0.01	0.01	0.01	0.01	0.01	0.02	0	0	0.01	0	0.01	0.01
Kcnh2	interacts with	Slc25a31	SLC25A31	SLC25A31	FALSE	3.3565	0	0	0	0.01	0	0	0	0	0	0	0.01	0	0	0	0	0	0	58315000	72480000	36772000	90991000	397910	1207800	373045
Kcnh2	interacts with	Upp2	UPP2	UPP2	FALSE	4.6778	0.02	0.03	0.02	0.06	0.01	0.03	0.02	0.02	0.01	0.03	0.15	0	0.02	0.03	0.02	0.03	0.03	302360	3073200	23989000	12661550
Kcnh2	interacts with	Zfp57	ZFP57	ZFP57	FALSE	4.6383	0	0	0.01	0.01	0	0	0	0	0	0	0.01	0	0.01	0	0.02	0	0
Kcnj2	interacts with	Ybx3	YBX3	YBX3	TRUE	6.4318	0.2	0.33	0.23	0.22	0.2	0.08	0.12	0.17	0.15	0.39	0.21	0.17	0.15	0.69	0.18	0.18	0.05	174070000	183150000	229210000	171020000	127030000	292470000	246890000
Kcnj2	interacts with	Uqcr11	UQCR11	UQCR11	TRUE	4.7212	0.01	0.02	0.02	0.02	0.1	0.01	0.01	0.02	0.02	0.01	0.02	0.15	0.01	0.01	0.02	0.03	0.01	195210000	293030000	400610000	912090000	533150000	461490000	697950000
Kcnj2	interacts with	Ube2d3	UBE2D3	UBE2D3	TRUE	4.2518	0.32	0.47	0.36	0.51	0.2	0.2	0.23	0.36	0.25	0.43	0.46	0.14	0.33	0.47	0.27	0.29	0.21	405260000	503940000	458300000	595730000	213130000	186030000	182670000
Kcnj2	interacts with	Tubgcp2	TUBGCP2	TUBGCP2	TRUE	5.2441	0.08	0.11	0.1	0.16	0.04	0.07	0.06	0.18	0.07	0.12	0.14	0.04	0.08	0.07	0.06	0.08	0.08	520950	467940	545260	429750	2824300	4353800	2017800
Kcnj2	interacts with	Ppp1r12b	PPP1R12B	PPP1R12B	TRUE	5.2218	0.31	0.72	2.39	2.99	0.77	2.64	0.39	0.44	0.32	0.74	1.21	0.83	1.62	0.61	1.95	0.69	0.23	58368000	62839000	46351000	53462000	246020000	329340000	287780000
Kcnj2	interacts with	Ppp1cb	PPP1CB	PPP1CB	TRUE	3.8861	0.22	0.33	0.13	0.24	0.06	0.09	0.19	0.21	0.1	0.23	0.18	0.05	0.26	0.19	0.12	0.13	0.16	99757000	118990000	91545000	97781000	828360000	905380000	778610000
Kcnj2	interacts with	Pon1	PON1	PON1	TRUE	4.9586	0.01	0.02	0	0.01	0	0	0	0	0	0.01	0.01	0	0.01	0.01	0	0	0.01	45941000	43737000	9231300	6438200	151700000	248650000	66428000
Kcnj2	interacts with	Phb	PHB	PHB	TRUE	6.0044	0.02	0.03	0.03	0.04	0.07	0.02	0.01	0.03	0.03	0.03	0.04	0.05	0.02	0.02	0.02	0.06	0.02	758110000	755620000	2118000000	1727000000	1908300000	2322100000	2333400000
Kcnj2	interacts with	Pcbp1	PCBP1	PCBP1	TRUE	1.0757	0.02	0.03	0.02	0.03	0.07	0.01	0.03	0.03	0.04	0.03	0.02	0.06	0.02	0.02	0.01	0.05	0.01	659830000	687540000	789010000	727420000	952920000	1235800000	692220000
Kcnj2	interacts with	Ndufv3	NDUFV3	NDUFV3	TRUE	4.9208	0.09	0.15	0.17	0.28	0.13	0.12	0.08	0.13	0.07	0.12	0.24	0.17	0.11	0.09	0.11	0.14	0.05	82509000	61628000	182710000	214030000	56846000	64493000	54587000
Kcnj2	interacts with	Ndufc2	NDUFC2	NDUFC2	TRUE	2.5528	0	0	0	0	0	0	0	0	0	0	0	0	0	0	0	0	0	2396200000	2075600000	2523400000	5215900000	1199600000	1733700000	1808000000
Kcnj2	interacts with	Ndufb7	NDUFB7	NDUFB7	TRUE	4.3979	0.02	0.04	0.05	0.07	0.19	0.03	0.03	0.05	0.06	0.05	0.04	0.24	0.01	0.03	0.03	0.09	0.03	1009900000	909070000	1452800000	1866700000	1427200000	2999600000	2982600000
Kcnj2	interacts with	Myh9	MYH9	MYH9	TRUE	5.1308	0.11	0.23	1.05	0.45	0.22	0.19	0.47	0.28	0.51	0.47	0.18	0.14	0.83	0.17	1.22	0.24	0.33	26597000	80225000	4715300	54711000	397760000	487120000	294200000
Kcnj2	interacts with	Mtor	MTOR	MTOR	TRUE	3.9208	0.13	0.18	0.17	0.26	0.05	0.1	0.11	0.15	0.12	0.19	0.23	0.04	0.14	0.14	0.12	0.15	0.1	3368900	3278400	1430400	2647200	4488000	3491200	3739300
Kcnj2	interacts with	Mpp7	MPP7	MPP7	TRUE	4.7212	0.02	0.04	0.17	0.31	0.05	0.12	0.02	0.03	0.07	0.05	0.19	0.04	0.51	0.02	0.13	0.12	0.26	4483800	2828700	7832600	7497800	9651300	12027000	7953600
Kcnj2	interacts with	Mdh2	MDH2	MDH2	TRUE	4.2441	0.02	0.04	0.05	0.09	0.13	0.03	0.02	0.04	0.04	0.03	0.05	0.11	0.02	0.03	0.03	0.06	0.04	8494600000	7654900000	15393000000	12145000000	14584000000	18176000000	17723000000
Kcnj2	interacts with	Hexb	HEXB	HEXB	TRUE	5.8861	0.07	0.09	0.04	0.14	0.03	0.07	0.06	0.2	0.07	0.1	0.09	0.04	0.07	0.05	0.05	0.05	0.07	8992400	6447000	6812400	6779000	50550000	55502000	61961000
Kcnj2	interacts with	Gucy1b3		GUCY1B3	TRUE	5.1549	0.03	0.03	0.01	0.03	0.01	0.01	0.3	0.02	0.03	0.04	0.02	0.02	0.1	0.02	0.01	0.05	0.02	4178900	4114100	462830	1963800	1202200	1542700	1397300
Kcnj2	interacts with	Grn	GRN	GRN	TRUE	5.284	0.03	0.05	0.03	0.03	0.05	0.01	0.03	0.13	0.06	0.06	0.05	0.03	0.03	0.03	0.01	0.07	0.05	70264000	53821000	56814000	55873000	35476000	13989000	16470000
Kcnj2	interacts with	Dock9	DOCK9	DOCK9	TRUE	4.8861	0.34	0.45	0.1	0.2	0.13	0.07	0.24	0.21	1.24	0.86	0.23	0.11	0.19	0.29	0.05	0.35	0.29	1258600	2126500	1250900	1460900	2892600	3065000	1161400
Kcnj2	interacts with	Cyb5r3	CYB5R3	CYB5R3	TRUE	5.7212	0.06	0.11	0.16	0.13	0.1	0.05	0.08	0.08	0.1	0.13	0.09	0.05	0.11	0.08	0.07	0.11	0.04	448620000	619340000	357130000	194830000	1839500000	2639400000	1553900000
Kcnj2	interacts with	Cobl	COBL	COBL	TRUE	4.1192	0.02	0.03	0.24	0.52	0.09	0.22	0.01	0.03	0.02	0.04	0.29	0.09	0.03	0.02	0.28	0.29	0.02	493770	461950	567280	314790	78517000	59762000	31572000
Kcnj2	interacts with	Aspn	ASPN	ASPN	TRUE	6.0605	0.04	0.05	0.01	0.03	0.01	0.01	0.18	0.02	0.02	0.03	0.02	0.02	0.14	0.02	0.01	0.04	0.01	14454000	26935000	645290	14083000	63205000	44964000	36352000
Kcnj2	interacts with	Apoa1	APOA1	APOA1	TRUE	5.5086	0	0	0	0.02	0.01	0.01	0	0	0	0	0	0.01	0	0	0.01	0	0	7592200000	7687200000	7131000000	5872100000	18285000000	23733000000	12474000000
Kcnj2	interacts with	Ybx1		YBX1	TRUE	3.1805	0.05	0.1	0.08	0.09	0.15	0.03	0.05	0.11	0.08	0.11	0.09	0.18	0.05	0.19	0.03	0.12	0.04	177760000	155150000	235260000	192340000	52418000	103740000	54020000
Kcnj2	interacts with	Pdlim5	PDLIM5	PDLIM5	TRUE	7.8239	0.28	0.68	3.27	3.07	1.45	2.75	0.42	0.62	0.62	1	0.84	1.35	1.9	0.47	3.25	0.88	0.29	442850000	491790000	673090000	698830000	2505000000	2392300000	2847500000
Kcnj2	interacts with	Mthfs	ST20-MTHFS	MTHFS	TRUE	7.1675	0	0	0	0	0	0	0	0	0	0	0	0	0	0	0	0	0			1137590	1104300	19215000	27009000	25704000
Kcnj2	interacts with	Hsd17b8		HSD17B8	TRUE	6.7959	0	0	0	0	0	0	0	0	0	0	0	0	0	0	0	0	0					284410000	351420000	317480000
Kcnj2	interacts with	Fabp3	FABP3	FABP3	TRUE	4.8861	0.03	0.07	0.34	0.51	0.51	0.23	0.05	0.1	0.1	0.09	0.07	0.69	0.04	0.04	0.35	0.16	0.06	10643000000	10599000000	39827000000	24174000000	30399000000	31744000000	38632000000
Kcnj2	interacts with	Nefm		NEFM	TRUE	4.8861	0	0	0	0	0	0	0	0	0	0	0	0	0	0	0	0	0	6962500	9190000	243750	5617100	1255400	5092800	5115900
Kcnj2	interacts with	Sftpa1	SFTPA1	SFTPA1	TRUE	5.3979	0	0	0	0	0	0	0	0	0	0	0	0	0	0	0	0	0
Kcnj2	interacts with	Pde4dip	PDE4DIP	PDE4DIP	TRUE	5.3665	0.4	0.84	2.45	2.81	0.77	2.36	0.18	0.58	0.18	0.49	1.1	0.92	0.92	0.43	2.46	1.05	0.25	1037300	537440	278700	261090	2096800	1419200	999930
Kcnj2	interacts with	Ndufb6	NDUFB6	NDUFB6	TRUE	5.0088	0.05	0.09	0.11	0.23	0.1	0.1	0.05	0.06	0.06	0.09	0.1	0.17	0.08	0.06	0.07	0.1	0.04	625410000	578750000	527800000	1153800000	1012500000	1826200000	2296800000
Kcnj2	interacts with	Mrpl21	MRPL21	MRPL21	TRUE	4.2596	0.01	0.01	0.02	0.03	0.02	0.01	0.01	0.02	0.01	0.01	0.01	0.03	0.02	0.01	0.01	0.02	0.01	18172000	16526000	19779000	24998000	27947000	50560000	31863000
Kcnj2	interacts with	Fyco1	FYCO1	FYCO1	TRUE	5.6383	0.04	0.06	0.11	0.25	0.05	0.12	0.03	0.05	0.04	0.06	0.07	0.06	0.06	0.03	0.08	0.07	0.07	60963000	42749000	57699000	57017000	79367000	69859000	21793000
Kcnj2	interacts with	Flot2	FLOT2	FLOT2	TRUE	4.7447	0.04	0.07	0.03	0.08	0.02	0.03	0.03	0.12	0.05	0.11	0.08	0.03	0.05	0.05	0.02	0.06	0.09	83862000	72727000	48661000	96092000	40782000	315650000	68805000
Kcnj2	interacts with	Slc8a1	SLC8A1	SLC8A1	TRUE	12.585	0.25	0.62	3.64	4.08	1.41	4.05	0.54	1.45	0.3	0.76	0.63	1.6	2.17	0.31	3.84	0.9	0.51	148130000	137570000	159250000	125390000	92576000	140080000	146650000
Kcnj2	interacts with	Ndufs7	NDUFS7	NDUFS7	TRUE	5.3872	0.02	0.04	0.1	0.17	0.12	0.07	0.03	0.05	0.04	0.04	0.05	0.18	0.02	0.02	0.07	0.07	0.03	1845600000	1285700000	1223100000	2421900000	817600000	1391500000	1615300000
Kcnj2	interacts with	Myh7b	MYH7B	MYH7B	TRUE	9.6021	0.02	0.04	0.82	1.68	0.1	1.01	0.02	0.04	0.02	0.06	0.08	0.22	0.06	0.01	1.22	0.07	0.03	571740	973285	1112600	1166800	4316900	3090450	1140000
Kcnj2	interacts with	Mtus2	MTUS2	MTUS2	TRUE	5.5686	0.03	0.06	1.14	1.54	0.21	0.85	0.03	0.06	0.03	0.19	0.08	0.21	0.12	0.03	0.61	0.12	0.05	17729000	14218000	7659400	7237700	4153300	4361900	9096900
Kcnj2	interacts with	Itm2b	ITM2B	ITM2B	TRUE	6.0655	0.4	0.63	0.15	0.27	0.36	0.1	0.21	0.27	0.34	0.47	0.4	0.27	0.14	0.33	0.11	0.39	0.22	19189000	24856000	12412000	41132000	6375500	11982000	7533600
Kcnj2	interacts with	Gja3	GJA3	GJA3	TRUE	5.2596	0	0	0.01	0.04	0	0.02	0	0	0	0	0	0.01	0	0	0.01	0.01	0	506490			1917400
Kcnj2	interacts with	Tmem14c	TMEM14C	TMEM14C	TRUE	5.0862	0.02	0.03	0.02	0.04	0.04	0.01	0.02	0.02	0.03	0.03	0.03	0.05	0.01	0.02	0.01	0.05	0.01	17557000	15068000		7444200	88735000	121621500	84886000
Kcnj2	interacts with	Slc25a20	SLC25A20	SLC25A20	TRUE	4.4202	0.04	0.08	0.22	0.51	0.04	0.22	0.04	0.07	0.05	0.08	0.28	0.06	0.08	0.05	0.15	0.09	0.04	207680000	161710000	302860000	891440000	262680000	279510000	630590000
Kcnj2	interacts with	Sfn	SFN	SFN	TRUE	4.9586	0	0	0	0	0	0	0	0	0	0	0	0	0	0	0	0	0	82186000	295040000	528490000	338790	944830000	637210000	918630000
Kcnj2	interacts with	Sec61a1	SEC61A1	SEC61A1	TRUE	5.5229	0.07	0.11	0.07	0.12	0.05	0.04	0.04	0.08	0.04	0.09	0.12	0.04	0.06	0.11	0.08	0.05	0.03	7075800	13771000	587890	732640	3961900	5363700	1955900
Kcnj2	interacts with	Sdhb	SDHB	SDHB	TRUE	5.3979	0.08	0.14	0.24	0.4	0.1	0.18	0.09	0.13	0.07	0.11	0.29	0.14	0.11	0.09	0.23	0.08	0.07	2310800000	2444800000	6049200000	5590800000	3210800000	3262300000	4564200000
Kcnj2	interacts with	Got2	GOT2	GOT2	TRUE	22.301	0.02	0.04	0.12	0.21	0.07	0.09	0.02	0.05	0.04	0.06	0.02	0.1	0.03	0.03	0.08	0.04	0.03	4459300000	4911300000	10970000000	9259300000	11636000000	11102000000	12136000000
Kcnj2	interacts with	Dad1	DAD1	DAD1	TRUE	3.9208	0.04	0.07	0.03	0.05	0.07	0.02	0.04	0.04	0.07	0.06	0.04	0.06	0.03	0.04	0.02	0.08	0.06					848240	2990100	3297600
Kcnj2	interacts with	Cav3	CAV3	CAV3	TRUE	5.0269	0	0.01	0.06	0.1	0.02	0.04	0	0.01	0.01	0.01	0.01	0.02	0.01	0	0.02	0.01	0	173990000	174340000	99517000	266360000	10484000	20910000	18332000
Kcnj2	interacts with	Acss1	ACSS1	ACSS1	TRUE	4.0315	0.04	0.05	0.09	0.3	0.03	0.13	0.04	0.05	0.03	0.04	0.09	0.06	0.06	0.02	0.08	0.06	0.03	531590000	561630000	1055100000	1120400000	259300000	252420000	645490000
Kcnj2	interacts with	Abcc9	ABCC9	ABCC9	TRUE	5.284	0.19	0.28	0.13	0.75	0.1	0.35	1.4	0.11	0.1	0.25	0.21	0.11	0.3	0.36	0.24	0.21	0.07	145070	143940	3436900	5361300	125710	245040	611470
Kcnj2	interacts with	Rps17	RPS17	RPS17	TRUE		0.03	0.04	0.03	0.03	0.14	0.01	0.03	0.04	0.06	0.04	0.03	0.2	0.02	0.03	0.03	0.08	0.02	752990000	650790000	1358600000	625520000	549190000	507610000	164320000
Kcnj2	interacts with	Mrpl41	MRPL41	MRPL41	TRUE		0.03	0.05	0.07	0.11	0.3	0.05	0.04	0.07	0.07	0.06	0.06	0.4	0.02	0.04	0.04	0.09	0.03	151320000	79122000	278210000	153680000	80260000	101120000	206910000
Kcnj2	interacts with	Idh3g	IDH3G	IDH3G	TRUE		0.02	0.03	0.02	0.03	0.02	0.01	0.02	0.03	0.02	0.02	0.03	0.03	0.01	0.02	0.01	0.02	0.01	2702100000	2592100000	5512600000	5066200000	1239200000	1698500000	1159000000
Kcnj2	interacts with	Ap3s2	AP3S2	AP3S2	FALSE	4.9208	0.01	0.01	0.01	0.01	0.01	0	0	0	0.01	0.01	0.01	0.01	0.01	0	0.01	0.01	0	7844100	9092600	6885000	6698300
Kcnj2	interacts with	Kcnj11	KCNJ11	KCNJ11	FALSE	5.4318	0	0	0	0	0	0	0	0	0	0	0	0	0	0	0	0	0	17868000	13027000	14650000	24992000
Kcnj2	interacts with	Kcnj12	KCNJ18	KCNJ12	FALSE		0	0	0	0	0	0	0	0	0	0	0	0	0	0	0	0	0
Kcnj2	interacts with	Rnf128	RNF128	RNF128	FALSE		0.03	0.02	0.02	0.03	0.01	0.01	0.02	0.02	0.02	0.02	0.03	0.01	0.01	0.02	0.01	0.02	0.01	802790	174190	860560	375690
Kcnj3	interacts with	Xpo1	XPO1	XPO1	TRUE	5.3372	0.11	0.19	0.18	0.36	0.07	0.14	0.12	0.23	0.1	0.17	0.25	0.06	0.16	0.09	0.19	0.14	0.12	20115000	25823000	8756300	14798000	32300000	30817000	20783000
Kcnj3	interacts with	Uso1	USO1	USO1	TRUE	3.9208	0.29	0.45	0.52	0.79	0.18	0.32	0.23	0.26	0.2	0.35	0.62	0.17	0.42	0.25	0.39	0.31	0.12	110460000	121770000	64319000	45858000	157920000	178270000	71580000
Kcnj3	interacts with	Tacc2	TACC2	TACC2	TRUE	5.6778	0.08	0.2	1.9	2.01	0.33	1.3	0.11	0.12	0.12	0.23	0.42	0.32	0.34	0.21	1.56	0.2	0.09	15748000	4193700	83541000	68028000	52705000	54379000	39599000
Kcnj3	interacts with	Surf4	SURF4	SURF4	TRUE	3.8239	0.04	0.06	0.03	0.04	0.04	0.02	0.03	0.04	0.04	0.06	0.08	0.03	0.02	0.05	0.01	0.03	0.03	32443000	27697000	1217250	1849300	10239000	17312000	9512100
Kcnj3	interacts with	Supv3l1	SUPV3L1	SUPV3L1	TRUE	3.1739	0.04	0.06	0.07	0.1	0.03	0.04	0.04	0.04	0.03	0.05	0.1	0.03	0.04	0.08	0.05	0.05	0.02	21670000	17749000	47129000	33900000	24203000	29953000	24103000
Kcnj3	interacts with	Slc2a4	SLC2A4	SLC2A4	TRUE	5.3468	0.01	0.01	0.13	0.24	0.04	0.08	0.06	0.02	0.02	0.02	0.09	0.06	0.04	0.01	0.12	0.02	0.01	110230000	73420000	70175000	22597000	48142000	75906000	55037000
Kcnj3	interacts with	Sgca	SGCA	SGCA	TRUE	5.2441	0.01	0.01	0.06	0.08	0.03	0.04	0.01	0.01	0.01	0.01	0.01	0.04	0.02	0	0.04	0.02	0	183110000	155470000	154370000	127310000	342940000	376290000	404450000
Kcnj3	interacts with	Serpinh1	SERPINH1	SERPINH1	TRUE	2.3979	0.02	0.03	0.02	0.02	0.03	0.01	0.03	0.02	0.04	0.04	0.07	0.01	0.03	0.02	0.01	0.03	0.01	553690000	500880000	311930000	428460000	64165000	53841000	33146000
Kcnj3	interacts with	Serpine1	SERPINE1	SERPINE1	TRUE	11.4437	0.29	0.33	0.07	0.05	0.09	0.01	0.12	0.14	0.11	0.46	0.28	0.02	0.5	0.44	0.08	0.12	0.03
Kcnj3	interacts with	Serpinc1	SERPINC1	SERPINC1	TRUE	5.4559	0	0	0	0	0	0	0	0	0	0	0	0	0	0	0	0	0	817570000	741600000	438120000	378560000	1941500000	2281600000	871610000
Kcnj3	interacts with	Rpl31	RPL31	RPL31	TRUE	4.2757	0.08	0.12	0.06	0.14	0.17	0.06	0.08	0.09	0.1	0.11	0.09	0.26	0.06	0.08	0.06	0.1	0.07	536340000	261690000	967030000	580220000	259720000	390550000	220760000
Kcnj3	interacts with	Rhot1	RHOT1	RHOT1	TRUE	5.4437	0.14	0.23	0.27	0.79	0.09	0.32	0.13	0.29	0.14	0.23	0.54	0.1	0.19	0.12	0.22	0.22	0.1	47332000	41126000	29389000	50134000	35607000	34548000	36928000
Kcnj3	interacts with	Rbm26	RBM26	RBM26	TRUE	4.1675	0.28	0.43	0.36	0.6	0.15	0.22	0.23	0.34	0.22	0.4	0.6	0.12	0.28	0.26	0.2	0.27	0.19	2439500	1662900	442330	1111700	4552500	9015500	3923100
Kcnj3	interacts with	Rab6a	RAB6A	RAB6A	TRUE	4.5229	0.34	0.5	0.23	0.34	0.14	0.14	0.25	0.39	0.3	0.52	0.46	0.1	0.39	0.34	0.11	0.34	0.2	642720000	506330000	136840000	211680000	385480000	382200000	239490000
Kcnj3	interacts with	Rab21	RAB21	RAB21	TRUE	4.6383	0.13	0.18	0.28	0.36	0.1	0.14	0.08	0.15	0.09	0.19	0.18	0.1	0.17	0.27	0.36	0.13	0.08	250490000	253690000	239850000	313190000	383860000	486490000	498000000
Kcnj3	interacts with	Rab14	RAB14	RAB14	TRUE	4.6198	0.05	0.08	0.06	0.08	0.04	0.03	0.05	0.07	0.06	0.09	0.08	0.05	0.06	0.05	0.03	0.07	0.06	391360000	414620000	138270000	211980000	247560000	257460000	273380000
Kcnj3	interacts with	Prkar2a	PRKAR2A	PRKAR2A	TRUE	6.4202	0.36	0.55	0.24	0.46	0.12	0.18	0.2	0.3	0.31	0.41	0.67	0.12	0.36	0.4	0.17	0.29	0.23	133200000	167170000	377310000	384130000	709390000	730370000	644300000
Kcnj3	interacts with	Ppp2r5b	PPP2R5B	PPP2R5B	TRUE	5.1427	0.02	0.03	0.02	0.04	0.01	0.02	0.02	0.03	0.03	0.04	0.03	0.01	0.03	0.02	0.02	0.04	0.02	1539300	1522000	9825950	1784700
Kcnj3	interacts with	Picalm	PICALM	PICALM	TRUE	4.585	0.36	0.65	1.27	0.71	0.43	0.28	0.46	0.87	0.81	1.03	1.09	0.2	0.9	0.58	0.97	0.58	0.59	109920000	109780000	89266000	82327000	102420000	72533000	32848000
Kcnj3	interacts with	Phactr4	PHACTR4	PHACTR4	TRUE	5.5686	0.27	0.41	0.44	0.74	0.15	0.29	0.3	0.5	0.44	0.49	0.49	0.13	0.4	0.22	0.28	0.84	0.26	1289900	2287500	2380300	1722700
Kcnj3	interacts with	Pelp1	PELP1	PELP1	TRUE	4.0088	0.03	0.05	0.03	0.05	0.02	0.02	0.02	0.04	0.03	0.05	0.05	0.02	0.04	0.06	0.02	0.02	0.01	399310	1256500	923250	468940	258295	378945	138590
Kcnj3	interacts with	Pdcd6ip		PDCD6IP	TRUE	5.3468	0.19	0.32	0.19	0.33	0.1	0.13	0.12	0.32	0.2	0.35	0.41	0.09	0.23	0.22	0.1	0.2	0.17	228140000	225320000	219860000	206860000	407600000	489120000	302810000
Kcnj3	interacts with	Pcm1	PCM1	PCM1	TRUE	7.2218	0.43	0.61	0.49	0.85	0.21	0.36	0.33	0.45	0.3	0.58	0.7	0.18	0.45	0.37	0.33	0.45	0.33	926270	1303200	3552900	889030	3599900	5043900	2343600
Kcnj3	interacts with	Oxsr1	OXSR1	OXSR1	TRUE	38.0555	0.08	0.13	0.2	0.22	0.07	0.09	0.06	0.19	0.1	0.17	0.24	0.05	0.17	0.12	0.09	0.13	0.07	58400000	64557000	68252000	67479000	78082000	77691000	66531000
Kcnj3	interacts with	Opa3	OPA3	OPA3	TRUE	6.1871	0.06	0.09	0.24	0.31	0.05	0.14	0.1	0.12	0.09	0.14	0.17	0.03	0.13	0.12	0.13	0.07	0.1	288870000	129250000	251700000	235330000	331560000	352930000	341310000
Kcnj3	interacts with	Nup107	NUP107	NUP107	TRUE	6.3872	0.17	0.22	0.1	0.21	0.06	0.08	0.12	0.19	0.13	0.21	0.29	0.05	0.14	0.16	0.07	0.12	0.14	247110	498480	385070	368360	1746000	759970	503370
Kcnj3	interacts with	Ndufv1	NDUFV1	NDUFV1	TRUE	4.0044	0.07	0.12	0.2	0.33	0.11	0.13	0.07	0.11	0.08	0.11	0.18	0.12	0.08	0.07	0.15	0.11	0.05	1878400000	1733700000	2886100000	5109600000	2155400000	3681900000	3989000000
Kcnj3	interacts with	Ndufa11	NDUFA11	NDUFA11	TRUE	5.3768	0	0	0	0	0	0	0	0	0	0	0	0	0	0	0	0	0	1496400000	1350500000	1040600000	2053200000
Kcnj3	interacts with	Myh1	MYH1	MYH1	TRUE	4.4949	0	0.01	0	0	0	0	0	0	0	0	0	0	0	0.01	0	0	0					607260000	834800000	915280000
Kcnj3	interacts with	Mpz	MPZ	MPZ	TRUE	5.1308	0	0	0	0	0	0	0.01	0	0	0	0	0	0.01	0	0	0.08	0	604765	2297500000		181580	7316400	15687000	5274500
Kcnj3	interacts with	Mgst3	MGST3	MGST3	TRUE	4.7959	0.08	0.13	0.31	0.6	0.25	0.26	0.13	0.12	0.13	0.14	0.31	0.28	0.16	0.07	0.29	0.2	0.07	51227000	48469000	15072000	41693000	162660000	255840000	215930000
Kcnj3	interacts with	Lpl	LPL	LPL	TRUE	4.4815	0.06	0.08	0.48	1.08	0.19	0.53	0.3	0.1	0.15	0.13	2	0.44	0.13	0.05	1.77	0.18	0.05	264960000	199390000	370180000	398950000	9341400	4854700	48720000
Kcnj3	interacts with	Lama5	LAMA5	LAMA5	TRUE	4.6576	0.01	0.03	0.07	0.1	0.03	0.05	0.07	0.03	0.19	0.15	0.04	0.02	0.1	0.02	0.04	0.03	0.02	1090200	1495000	2666000	2779600	9410800	15361000	5977700
Kcnj3	interacts with	Kif16b	KIF16B	KIF16B	TRUE	4.7696	0.09	0.15	0.13	0.19	0.04	0.08	0.21	0.2	0.1	0.16	0.24	0.03	0.16	0.1	0.08	0.11	0.06	1175800	834700	3293300	1426300	3168300	1385700	2146400
Kcnj3	interacts with	Kank2	KANK2	KANK2	TRUE	5.6778	0.26	0.4	0.37	0.47	0.12	0.2	0.22	0.2	0.12	0.22	0.41	0.15	0.39	0.2	0.16	0.26	0.05	34643000	38330000	37065000	34965000	115810000	154690000	62625000
Kcnj3	interacts with	Jup	JUP	JUP	TRUE	5.6021	0.13	0.19	0.21	0.35	0.06	0.14	0.04	0.08	0.06	0.12	0.08	0.07	0.07	0.12	0.16	0.07	0.02	229940000	264960000	102420000	175300000	337900000	391370000	803310000
Kcnj3	interacts with	Itih3	ITIH3	ITIH3	TRUE	8.5686	0	0	0	0	0	0	0	0	0	0	0	0	0	0	0	0	0	72584000	51099000	21715000	12394000	42595000	37900000	28351000
Kcnj3	interacts with	Hspd1	HSPD1	HSPD1	TRUE	5.3768	0.06	0.1	0.07	0.1	0.08	0.04	0.05	0.08	0.05	0.09	0.16	0.14	0.06	0.21	0.03	0.07	0.03	3048200000	3166400000	7009700000	5742900000	4127900000	5278700000	4137200000
Kcnj3	interacts with	Hsdl2	HSDL2	HSDL2	TRUE	4.2596	0.13	0.23	0.49	1.31	0.12	0.64	0.11	0.16	0.1	0.24	1.02	0.17	0.38	0.13	0.45	0.16	0.07	364780000	361240000	1525800000	1144400000	1518900000	1541200000	2238900000
Kcnj3	interacts with	Hk1	HK1	HK1	TRUE	6	0.19	0.38	0.3	0.35	0.12	0.14	0.13	0.25	0.15	0.33	0.24	0.08	0.25	0.34	0.09	0.21	0.11	961560000	930000000	1033600000	922610000	1848300000	3211900000	2249000000
Kcnj3	interacts with	Fitm1	FITM1	FITM1	TRUE	5.4815	0	0.01	0.02	0.04	0.07	0.02	0.01	0.01	0.02	0.01	0.01	0.06	0	0.01	0.01	0.02	0.01	1712535	1010300		524690	807925	603790	867595
Kcnj3	interacts with	Ermp1	ERMP1	ERMP1	TRUE	4.9586	0.04	0.06	0.04	0.1	0.03	0.04	0.03	0.05	0.03	0.05	0.09	0.01	0.04	0.03	0.02	0.03	0.04	864690	776320	436580	222820	4716000	4264800	5584900
Kcnj3	interacts with	Erlin2	ERLIN2	ERLIN2	TRUE	3.5376	0.01	0.02	0.01	0.03	0.01	0.01	0.01	0.02	0.01	0.01	0.04	0.01	0.01	0.01	0.01	0.01	0.02	56347000	42345000	25786000	36689000	172700000	204280000	127410000
Kcnj3	interacts with	Eno3	ENO3	ENO3	TRUE	3.3279	0.01	0.01	0.04	0.09	0.06	0.04	0.01	0.02	0.02	0.02	0.02	0.1	0	0	0.03	0.02	0.01	6256500000	5391300000	12504000000	9034300000	4067800000	5677400000	7936200000
Kcnj3	interacts with	Eno1	ENO1	ENO1	TRUE	2.9586	0.08	0.18	0.11	0.12	0.11	0.05	0.05	0.15	0.07	0.11	0.18	0.07	0.08	0.21	0.05	0.12	0.08	2163900000	2041200000	2799600000	2571900000	4727000000	5319200000	4563600000
Kcnj3	interacts with	Eif4a1	EIF4A1	EIF4A1	TRUE	5.8861	0.08	0.1	0.04	0.04	0.06	0.01	0.07	0.09	0.07	0.1	0.11	0.05	0.05	0.13	0.02	0.07	0.04	471240000	486350000	362920000	411230000	129030000	137890000	106850000
Kcnj3	interacts with	Eef2	EEF2	EEF2	TRUE	2.7696	0.06	0.1	0.08	0.11	0.25	0.04	0.07	0.1	0.12	0.1	0.11	0.31	0.05	0.08	0.09	0.13	0.05	1389300000	1376900000	1988100000	1667800000	1468100000	1744900000	1680100000
Kcnj3	interacts with	Eef1a2	EEF1A2	EEF1A2	TRUE	4.9208	0	0.01	0.09	0.1	0.02	0.05	0	0.01	0.01	0.01	0.01	0.05	0.01	0	0.06	0.02	0	2441400000	2549400000	4538500000	4186700000	4831300000	4694000000	5177500000
Kcnj3	interacts with	Eef1a1		EEF1A1	TRUE	4.0655	0.1	0.16	0.09	0.04	0.5	0.01	0.11	0.12	0.22	0.15	0.1	0.17	0.06	0.13	0.02	0.27	0.12	1420600000	974030000	312860000	371080000	1414300000	1817800000	499620000
Kcnj3	interacts with	Dync1li1	DYNC1LI1	DYNC1LI1	TRUE	6.2291	0.09	0.15	0.1	0.17	0.04	0.07	0.07	0.11	0.09	0.13	0.11	0.05	0.11	0.13	0.06	0.07	0.05	76055000	90005000	151910000	133330000	124060000	127350000	158770000
Kcnj3	interacts with	Ddx5	DDX5	DDX5	TRUE	4.9208	1.08	1.21	0.74	1.24	0.47	0.6	0.77	0.86	0.79	1.21	1.46	0.41	1.02	0.87	0.65	0.71	0.52	128430000	127680000	143950000	128940000	47436000	46240000	33926000
Kcnj3	interacts with	Coq10b	COQ10B	COQ10B	TRUE	8.3279	0.08	0.12	0.09	0.14	0.04	0.06	0.05	0.08	0.05	0.09	0.1	0.03	0.07	0.14	0.09	0.06	0.06	493185	327090	1847500	882700	40791000	26620000	27942000
Kcnj3	interacts with	Col4a2	COL4A2	COL4A2	TRUE	4.4559	1.41	1.83	0.77	0.53	0.38	0.19	0.92	0.57	0.54	1.01	2.39	0.2	1.39	2.03	0.61	0.98	0.17	762320	503250	1055900	533070	8670700	17463000	9794300
Kcnj3	interacts with	Col15a1	COL15A1	COL15A1	TRUE	5.7212	0.6	0.68	0.05	0.08	0.07	0.02	0.05	0.21	0.13	0.33	0.38	0.06	0.14	0.4	0.03	0.27	0.05	30945000	30068000	5319600	8366900	67574000	106650000	59167000
Kcnj3	interacts with	Cog7	COG7	COG7	TRUE	3.041	0.06	0.09	0.09	0.19	0.03	0.08	0.06	0.07	0.06	0.11	0.13	0.03	0.1	0.06	0.06	0.07	0.04	5653400	5940600	425280	2160000	4286300	5310900	3349300
Kcnj3	interacts with	Ckap4	CKAP4	CKAP4	TRUE	5.8539	0.02	0.03	0.03	0.05	0.03	0.03	0.01	0.02	0.02	0.03	0.02	0.02	0.01	0.02	0.02	0.02	0	360280000	357170000	105140000	144940000	299530000	274320000	177490000
Kcnj3	interacts with	Chchd3	CHCHD3	CHCHD3	TRUE	4.1675	0.21	0.39	0.91	1.26	0.42	0.6	0.24	0.38	0.26	0.43	1.07	0.31	0.35	0.29	0.56	0.37	0.2	1902400000	1756200000	2810400000	3471400000	2749200000	1916200000	3380100000
Kcnj3	interacts with	Cds2	CDS2	CDS2	TRUE	4.1427	0.06	0.1	0.16	0.32	0.07	0.14	0.09	0.1	0.1	0.12	0.11	0.05	0.16	0.06	0.09	0.1	0.08	48178000	28383000	6849000	8193900	27519000	21825000	38625000
Kcnj3	interacts with	Casq2	CASQ2	CASQ2	TRUE	4.2007	0.03	0.08	1.11	1.01	0.38	0.46	0.09	0.07	0.07	0.11	0.14	0.32	0.26	0.04	1.3	0.18	0.02	2387300000	1997100000	5233400000	5560000000	5974700000	5589300000	4933100000
Kcnj3	interacts with	Cap1	CAP1	CAP1	TRUE	8.9208	0.06	0.1	0.06	0.08	0.05	0.03	0.09	0.17	0.08	0.11	0.1	0.04	0.12	0.06	0.04	0.12	0.11	312820000	415290000	409670000	281180000	1109000000	671330000	391230000
Kcnj3	interacts with	Bag2	BAG2	BAG2	TRUE	2.5229	0.06	0.1	0.06	0.07	0.04	0.03	0.02	0.03	0.01	0.04	0.05	0.03	0.11	0.06	0.03	0.04	0.01	123820000	129990000	96397000	82876000	166980000	207420000	86225000
Kcnj3	interacts with	Atp1b1	ATP1B1	ATP1B1	TRUE	27.5229	0.03	0.07	0.33	0.72	0.18	0.3	0.02	0.07	0.05	0.13	0.05	0.19	0.06	0.03	0.26	0.15	0.06	838420000	750960000	2000400000	1270100000	446370000	785750000	708090000
Kcnj3	interacts with	Appl1	APPL1	APPL1	TRUE	4.2441	0.14	0.21	0.1	0.3	0.07	0.12	0.07	0.17	0.1	0.18	0.17	0.07	0.11	0.16	0.08	0.11	0.09	41190000	31788000	57400000	34648000	65112000	78045000	69141000
Kcnj3	interacts with	Apoe	APOE	APOE	TRUE	3.8539	0.1	0.18	0.01	0.01	0.04	0	0.04	0.03	0.04	0.06	0.07	0.02	0.02	0.04	0.01	0.09	0	1182000000	1561800000	552860000	523610000	226720000	368980000	127850000
Kcnj3	interacts with	Ak4	AK4	AK4	TRUE	5.9586	0.04	0.06	0.08	0.18	0.06	0.08	0.02	0.03	0.03	0.07	0.29	0.05	0.07	0.1	0.07	0.03	0.01	83277000	81724000	600340000	490560000	1105300000	1424200000	1511800000
Kcnj3	interacts with	Ak3	AK3	AK3	TRUE	5.2291	0.07	0.11	0.15	0.28	0.09	0.11	0.09	0.07	0.07	0.11	0.16	0.08	0.13	0.09	0.11	0.1	0.05	391870000	399530000	1338500000	1018200000	1753400000	2323600000	2714100000
Kcnj3	interacts with	Agpat3	AGPAT3	AGPAT3	TRUE	6.0809	0.08	0.14	0.21	0.35	0.06	0.15	0.07	0.19	0.12	0.18	0.29	0.06	0.1	0.09	0.19	0.11	0.13	77053000	74000000	45927000	51270000	24865000	24350000	16859000
Kcnj3	interacts with	Uqcr11	UQCR11	UQCR11	TRUE	4.7212	0.01	0.02	0.02	0.02	0.1	0.01	0.01	0.02	0.02	0.01	0.02	0.15	0.01	0.01	0.02	0.03	0.01	195210000	293030000	400610000	912090000	533150000	461490000	697950000
Kcnj3	interacts with	Ube2d3	UBE2D3	UBE2D3	TRUE	4.2518	0.32	0.47	0.36	0.51	0.2	0.2	0.23	0.36	0.25	0.43	0.46	0.14	0.33	0.47	0.27	0.29	0.21	405260000	503940000	458300000	595730000	213130000	186030000	182670000
Kcnj3	interacts with	Kcnj3	KCNJ3	KCNJ3	TRUE	4.3768	0.01	0.05	1.01	0.03	0.18	0.01	0.01	0.02	0.01	0.03	0.04	0	0.14	0.02	0.01	0.09	0.02	30181000	29917000	1613600	1534100	183855	479135
Kcnj3	interacts with	Apoa1	APOA1	APOA1	TRUE	5.5086	0	0	0	0.02	0.01	0.01	0	0	0	0	0	0.01	0	0	0.01	0	0	7592200000	7687200000	7131000000	5872100000	18285000000	23733000000	12474000000
Kcnj3	interacts with	Vcl	VCL	VCL	TRUE	7.2676	0.18	0.38	1.15	1.39	0.29	0.7	0.37	0.31	0.3	0.4	0.6	0.27	1.05	0.43	0.89	0.41	0.14	1016800000	1152600000	1068200000	920190000	2745200000	2294400000	1939800000
Kcnj3	interacts with	Tln2	TLN2	TLN2	TRUE	4.9208	0.63	0.97	0.33	0.97	0.15	0.44	0.25	0.29	0.24	0.45	1.54	0.14	0.38	0.57	0.36	0.73	0.08	72000000	112530000	50853000	49310000	72996000	127550000	86935000
Kcnj3	interacts with	Tfrc	TFRC	TFRC	TRUE	4.8539	0.05	0.1	0.1	0.15	0.09	0.06	0.04	0.35	0.03	0.1	0.18	0.06	0.05	0.28	0.08	0.05	0.07	89805000	63554000	56530000	68040000	32928000	37182000	47644000
Kcnj3	interacts with	Synpo2l	SYNPO2L	SYNPO2L	TRUE	5.3468	0.01	0.02	0.13	0.12	0.12	0.05	0.01	0.02	0.02	0.03	0.02	0.09	0.02	0.01	0.07	0.04	0.01	44806000	74846000	2001200	2571800	185350000	186670000	113750000
Kcnj3	interacts with	Suclg1	SUCLG1	SUCLG1	TRUE	5.4685	0.05	0.07	0.18	0.26	0.1	0.1	0.05	0.06	0.05	0.08	0.23	0.12	0.06	0.04	0.09	0.09	0.02	2245200000	2390400000	6074300000	5622400000	4290900000	5264900000	5175300000
Kcnj3	interacts with	Sorbs1	SORBS1	SORBS1	TRUE	5.0555	0.37	0.83	3.12	3.21	0.91	2.91	0.42	0.52	1.03	1.93	2.4	1.16	2.78	1.02	3.44	1.23	0.27	50851000	67748000	79600000	78153000	259510000	224570000	268960000
Kcnj3	interacts with	Slc4a1	SLC4A1	SLC4A1	TRUE	5.4815	0	0	0	0	0	0	0	0	0	0	0	0	0	0	0	0	0	702880000	745490000	109730000	208180000	126030000	114000000	55077000
Kcnj3	interacts with	Pkp4	PKP4	PKP4	TRUE	5.3098	0.21	0.33	0.39	0.46	0.15	0.19	0.14	0.23	0.65	0.55	0.27	0.1	0.26	0.29	0.13	0.21	0.15	1099900	1102200	76782.5	135420	1247800	1631900	453580
Kcnj3	interacts with	Pdhx	PDHX	PDHX	TRUE	5.9208	0.11	0.17	0.32	0.4	0.1	0.15	0.1	0.12	0.07	0.15	0.63	0.08	0.15	0.11	0.36	0.16	0.09	520640000	463920000	1277800000	1065900000	990130000	1047100000	1064700000
Kcnj3	interacts with	Myo1c	MYO1C	MYO1C	TRUE	5.5229	0.07	0.11	0.13	0.14	0.07	0.06	0.14	0.11	0.25	0.17	0.65	0.05	0.13	0.07	0.06	0.15	0.05	79342000	88606000	11392000	26423000	221970000	211950000	109320000
Kcnj3	interacts with	Myadm	MYADM	MYADM	TRUE	6.1871	0.06	0.1	0.07	0.06	0.05	0.02	0.06	0.07	0.05	0.07	0.06	0.03	0.09	0.09	0.05	0.05	0.04	33374000	34798000	14120000	7322800	4845100	6790600	1078405
Kcnj3	interacts with	Mms19	MMS19	MMS19	TRUE	4.1612	0.11	0.17	0.12	0.24	0.04	0.1	0.09	0.11	0.08	0.12	0.16	0.04	0.1	0.1	0.05	0.11	0.08	4271200	4221100	1156700	1681200	872570	686140	933860
Kcnj3	interacts with	Lonp1	LONP1	LONP1	TRUE	3.3565	0.07	0.1	0.07	0.1	0.04	0.04	0.05	0.09	0.07	0.12	0.12	0.04	0.07	0.09	0.06	0.05	0.03	307940000	298930000	628890000	566660000	320870000	468990000	591310000
Kcnj3	interacts with	Ipo5	IPO5	IPO5	TRUE	6.1805	0.06	0.1	0.06	0.07	0.06	0.03	0.06	0.05	0.04	0.08	0.09	0.04	0.09	0.1	0.05	0.08	0.03	67505000	67622000	19135000	25549000	72102000	38738000	34452000
Kcnj3	interacts with	Hnrnpu	HNRNPU	HNRNPU	TRUE	4.8861	0.11	0.18	0.14	0.18	0.06	0.07	0.09	0.14	0.07	0.17	0.2	0.05	0.13	0.26	0.09	0.09	0.06	272550000	330110000	265730000	221450000	372170000	505110000	304910000
Kcnj3	interacts with	Hk2	HK2	HK2	TRUE	4.4559	0.02	0.05	0.01	0.04	0.03	0.02	0.01	0.02	0.01	0.03	0.6	0.01	0.01	0.09	0.01	0.02	0.01	294870000	205240000	553450000	622090000	6169700	3279900	10461000
Kcnj3	interacts with	Epb41	EPB41	EPB41	TRUE	3.8861	0.06	0.12	0.43	0.72	0.1	0.32	0.05	0.16	0.13	0.25	0.82	0.08	0.14	0.06	0.27	0.15	0.53	126360000	137370000	97502000	52990000	37406000	39219000	32542000
Kcnj3	interacts with	Cpt1a	CPT1A	CPT1A	TRUE	4.6198	0.12	0.23	0.11	0.38	0.05	0.16	0.1	0.15	0.18	0.22	0.11	0.05	0.21	0.18	0.1	0.15	0.05	34677000	34101000	11149000	16626000	20985000	20022000	26822000
Kcnj3	interacts with	Chchd6	CHCHD6	CHCHD6	TRUE	4.5686	0.03	0.05	0.06	0.14	0.02	0.06	0.03	0.04	0.03	0.03	0.06	0.02	0.04	0.03	0.05	0.03	0.04	177100000	209140000	199220000	144930000	43978000	107750000	79398000
Kcnj3	interacts with	Bag3	BAG3	BAG3	TRUE	6.2366	0.02	0.05	0.1	0.07	0.07	0.03	0.02	0.02	0.03	0.05	0.05	0.04	0.03	0.06	0.05	0.04	0.01	198300000	251870000	308660000	205710000	258960000	351000000	243380000
Kcnj3	interacts with	Adcy6	ADCY6	ADCY6	TRUE	5.3188	0.05	0.08	0.36	0.59	0.06	0.24	0.23	0.06	0.06	0.1	0.3	0.08	0.23	0.06	0.46	0.09	0.02	6720500	5054000	3305800	2529900	212670	347030	317480
Kcnj3	interacts with	Abcd3	ABCD3	ABCD3	TRUE	5.0458	0.12	0.2	0.31	0.37	0.08	0.15	0.09	0.12	0.1	0.19	0.23	0.06	0.14	0.11	0.14	0.36	0.08	14319000	14018000	17514000	27438000	8852900	9795600	11666000
Kcnj3	interacts with	Serpina3k	SERPINA3	SERPINA3K	TRUE	5.6383	0	0.01	0	0	0	0	0	0	0	0	0	0	0	0	0	0	0	5039600000	4717300000	3747000000	2917200000	1398900000	1586100000	728640000
Kcnj3	interacts with	Rpn1	RPN1	RPN1	TRUE	4.3979	0.07	0.11	0.11	0.12	0.09	0.05	0.06	0.11	0.1	0.12	0.08	0.04	0.06	0.08	0.05	0.1	0.08	178660000	198540000	108460000	100510000	393180000	379150000	317160000
Kcnj3	interacts with	Rhot2	RHOT2	RHOT2	TRUE	5	0	0	0	0	0	0	0	0	0	0	0	0	0	0	0	0	0	58347000	35468000	80644000	81502000	26633000	39488000	28857000
Kcnj3	interacts with	Pfkm	PFKM	PFKM	TRUE	4.3979	0.01	0.03	0.08	0.25	0.06	0.1	0.02	0.03	0.03	0.03	0.03	0.12	0.02	0.02	0.07	0.05	0.02	2123300000	1956400000	2250400000	2158800000	2410500000	2630600000	3803700000
Kcnj3	interacts with	Nid1	NID1	NID1	TRUE	4.7212	1.45	1.54	0.89	0.66	0.31	0.25	0.72	0.45	0.22	0.68	0.88	0.24	0.53	0.99	0.97	0.58	0.15	148170000	167160000	208750000	174040000	79764000	83069000	90882000
Kcnj3	interacts with	Mybphl	MYBPHL	MYBPHL	TRUE	4.5229	0	0.01	0.04	0	0.03	0	0	0.01	0	0.01	0.01	0	0.01	0	0	0.01	0	2444600000	2390700000	1809200	5211800	926950000	891590000	13420140
Kcnj3	interacts with	Mfn1	MFN1	MFN1	TRUE	5.6198	0.13	0.2	0.24	0.26	0.09	0.1	0.09	0.1	0.09	0.16	0.2	0.05	0.15	0.12	0.08	0.07	0.06	101650000	115640000	142830000	136370000	40922000	41190000	38424000
Kcnj3	interacts with	Mccc1	MCCC1	MCCC1	TRUE	5.4318	0.15	0.22	0.12	0.3	0.06	0.11	0.08	0.13	0.06	0.15	0.73	0.07	0.14	0.14	0.11	0.17	0.06	389120000	409570000	858850000	746860000	332310000	626450000	665890000
Kcnj3	interacts with	Lamc1	LAMC1	LAMC1	TRUE	6.2076	1.53	1.64	0.33	0.46	0.31	0.17	0.36	0.48	0.31	0.93	1.23	0.22	0.72	1	0.24	0.76	0.15	178330000	200020000	240530000	195700000	159830000	192580000	223310000
Kcnj3	interacts with	Lamb2	LAMB2	LAMB2	TRUE	5.3768	0.04	0.07	0.08	0.11	0.11	0.04	0.05	0.04	0.08	0.09	0.04	0.07	0.05	0.05	0.03	0.04	0.03	58501000	88276000	55391000	57392000	127740000	169100000	113930000
Kcnj3	interacts with	Lama2	LAMA2	LAMA2	TRUE	5.6383	4.39	4.39	3.08	3.77	1.93	3.5	1.12	1.8	0.81	2.47	2.44	1.85	2.22	3.92	3.76	3.05	0.77	103880000	104740000	181590000	157570000	82001000	83453000	122080000
Kcnj3	interacts with	Hspg2	HSPG2	HSPG2	TRUE	5.5229	0.55	0.86	0.85	0.47	0.23	0.19	0.18	0.35	1.07	1.48	0.74	0.13	0.61	0.53	0.23	0.85	0.15	102120000	113150000	162530000	156610000	217990000	328440000	181270000
Kcnj3	interacts with	Hspa12b	HSPA12B	HSPA12B	TRUE	5.0915	0.01	0.01	0	0.01	0	0	0.01	0.01	0.11	0.03	0.01	0.01	0.01	0.01	0	0.02	0	37349000	50622000	59179000	57462000	40375000	33530000	25672000
Kcnj3	interacts with	Hsp90b1	HSP90B1	HSP90B1	TRUE	4.7696	0.1	0.18	0.11	0.11	0.23	0.04	0.12	0.21	0.15	0.19	0.25	0.13	0.13	0.15	0.05	0.17	0.11	777460000	790770000	613880000	409410000	1162500000	1488300000	735440000
Kcnj3	interacts with	Eln	ELN	ELN	TRUE	6.0362	1.92	2.61	0.26	0.17	0.32	0.04	0.26	0.69	0.36	1	0.98	0.07	0.95	1.32	0.09	0.96	0.2	4126400	7713300	1461300	651874	42437000	14483000	7245500
Kcnj3	interacts with	Ehd1	EHD1	EHD1	TRUE	5.1427	0.02	0.03	0.02	0.02	0.01	0.01	0.08	0.03	0.06	0.03	0.03	0.02	0.07	0.04	0.01	0.02	0.04	327160000	446950000	503880000	484770000	466710000	338220000	254510000
Kcnj3	interacts with	Dlat	DLAT	DLAT	TRUE	4.7696	0.03	0.06	0.15	0.28	0.06	0.12	0.04	0.05	0.03	0.05	0.25	0.09	0.05	0.05	0.1	0.07	0.02	1778000000	1484200000	3170400000	2356700000	1892700000	2298200000	2340100000
Kcnj3	interacts with	Ddx19a	DDX19A	DDX19A	TRUE	5.8539	0.01	0.01	0.01	0.01	0.01	0	0	0	0	0.01	0.01	0	0.01	0.01	0	0.01	0	65267000	76105000	49774000	86618000	87259000	85484000	76445000
Kcnj3	interacts with	Dbt	DBT	DBT	TRUE	6.0969	0.1	0.14	0.07	0.15	0.04	0.06	0.05	0.07	0.04	0.1	0.17	0.04	0.09	0.07	0.04	0.11	0.04	170500000	185590000	735650000	642260000	768460000	1014300000	1238500000
Kcnj3	interacts with	Copb1	COPB1	COPB1	TRUE	5.8861	0.15	0.23	0.14	0.17	0.08	0.07	0.1	0.17	0.11	0.21	0.24	0.05	0.15	0.14	0.1	0.13	0.11	82460000	75960000	24218000	27289000	29876000	38582000	31489000
Kcnj3	interacts with	Col6a6	COL6A6	COL6A6	TRUE	7.2291	0.16	0.25	0.03	0.08	0.02	0.03	0.02	0.06	0.01	0.07	0.08	0.02	0.04	0.29	0.01	0.05	0.01	21852000	48090000	2918100	6524400	62995000	148760000	20140000
Kcnj3	interacts with	Col6a2	COL6A2	COL6A2	TRUE	4	0.64	0.87	0.07	0.13	0.16	0.04	0.38	0.26	0.18	0.35	0.32	0.09	0.61	0.86	0.05	0.29	0.09	126990000	171360000	28860000	47519000	1148300000	998490000	281680000
Kcnj3	interacts with	Col6a1	COL6A1	COL6A1	TRUE	5.4559	0.48	0.59	0.07	0.14	0.14	0.06	0.21	0.19	0.11	0.25	0.28	0.1	0.37	0.5	0.06	0.24	0.05	183470000	230200000	57421000	83562000	1691000000	1381200000	443980000
Kcnj3	interacts with	Tmem33	TMEM33	TMEM33	TRUE	5.585	0.05	0.08	0.05	0.09	0.04	0.04	0.05	0.07	0.05	0.09	0.08	0.03	0.05	0.07	0.04	0.04	0.03	2096800	2104400			231700	446575
Kcnj3	interacts with	Slc8a1	SLC8A1	SLC8A1	TRUE	12.585	0.25	0.62	3.64	4.08	1.41	4.05	0.54	1.45	0.3	0.76	0.63	1.6	2.17	0.31	3.84	0.9	0.51	148130000	137570000	159250000	125390000	92576000	140080000	146650000
Kcnj3	interacts with	Myh7b	MYH7B	MYH7B	TRUE	9.6021	0.02	0.04	0.82	1.68	0.1	1.01	0.02	0.04	0.02	0.06	0.08	0.22	0.06	0.01	1.22	0.07	0.03	571740	973285	1112600	1166800	4316900	3090450	1140000
Kcnj3	interacts with	Mtus2	MTUS2	MTUS2	TRUE	5.5686	0.03	0.06	1.14	1.54	0.21	0.85	0.03	0.06	0.03	0.19	0.08	0.21	0.12	0.03	0.61	0.12	0.05	17729000	14218000	7659400	7237700	4153300	4361900	9096900
Kcnj3	interacts with	Itm2b	ITM2B	ITM2B	TRUE	6.0655	0.4	0.63	0.15	0.27	0.36	0.1	0.21	0.27	0.34	0.47	0.4	0.27	0.14	0.33	0.11	0.39	0.22	19189000	24856000	12412000	41132000	6375500	11982000	7533600
Kcnj3	interacts with	C1qc	C1QC	C1QC	TRUE	5.3768	0	0.01	0	0.01	0.01	0	0	0.11	0.01	0.01	0.01	0.01	0	0	0	0.02	0.01	12239000	25220000	6178700	9508700	149310000	122210000	19783000
Kcnj3	interacts with	Atp5g1		ATP5G1	TRUE	5.0223	0.04	0.07	0.14	0.23	0.28	0.1	0.04	0.07	0.06	0.07	0.06	0.31	0.04	0.05	0.08	0.08	0.03	5443500	3643600	2226100000	4245000
Kcnj3	interacts with	Ap2b1	AP2B1	AP2B1	TRUE	4.699	0.23	0.34	0.29	0.33	0.1	0.13	0.2	0.25	0.2	0.36	0.31	0.08	0.27	0.26	0.17	0.23	0.22	31356000	41101000	18665000	16606000	137060000	162270000	95276000
Kcnj3	interacts with	Ankrd13a	ANKRD13A	ANKRD13A	TRUE	10.8239	0.04	0.07	0.05	0.08	0.02	0.03	0.03	0.06	0.04	0.05	0.06	0.02	0.05	0.08	0.04	0.05	0.07	5451300	3002500	2302500	1369100	2939600	1165900	3012600
Kcnj3	interacts with	Tmem14c	TMEM14C	TMEM14C	TRUE	5.0862	0.02	0.03	0.02	0.04	0.04	0.01	0.02	0.02	0.03	0.03	0.03	0.05	0.01	0.02	0.01	0.05	0.01	17557000	15068000		7444200	88735000	121621500	84886000
Kcnj3	interacts with	Tma7	TMA7	TMA7	TRUE	5.0223	0.04	0.06	0.04	0.06	0.1	0.02	0.04	0.05	0.07	0.07	0.06	0.13	0.04	0.04	0.03	0.05	0.02	100090000	136320000	123440000	115580000	190410000	256160000	287350000
Kcnj3	interacts with	Tecr	TECR	TECR	TRUE	6.8539	0.03	0.04	0.04	0.15	0.03	0.06	0.03	0.08	0.03	0.04	0.18	0.02	0.03	0.02	0.06	0.05	0.08	85271000	96117000	53308000	72667000	95814000	87363000	55940000
Kcnj3	interacts with	Sun2	SUN2	SUN2	TRUE	6.4685	0.12	0.2	0.05	0.09	0.07	0.03	0.06	0.09	0.09	0.14	0.17	0.08	0.1	0.11	0.05	0.17	0.16	32809000	38057000	14329000	13601000	37842000	50172000	20429000
Kcnj3	interacts with	Slc16a1	SLC16A1	SLC16A1	TRUE	6.2596	0.02	0.05	0.21	0.46	0.07	0.18	0.02	0.04	0.02	0.05	0.11	0.09	0.07	0.1	0.22	0.05	0.01	100710000	73610000	91634000	106830000	44338000	58142000	158040000
Kcnj3	interacts with	Sec61a1	SEC61A1	SEC61A1	TRUE	5.5229	0.07	0.11	0.07	0.12	0.05	0.04	0.04	0.08	0.04	0.09	0.12	0.04	0.06	0.11	0.08	0.05	0.03	7075800	13771000	587890	732640	3961900	5363700	1955900
Kcnj3	interacts with	Samm50	SAMM50	SAMM50	TRUE	4.8539	0.01	0.03	0.04	0.08	0.03	0.03	0.02	0.03	0.02	0.03	0.09	0.02	0.02	0.01	0.01	0.02	0.02	418070000	396330000	222470000	617600000	515610000	473110000	648080000
Kcnj3	interacts with	Ptcd3	PTCD3	PTCD3	TRUE	4.8239	0.13	0.19	0.17	0.28	0.07	0.11	0.09	0.13	0.08	0.16	0.24	0.05	0.11	0.16	0.13	0.11	0.08	26783000	11607000	29259000	26383000	75429000	86803000	61585000
Kcnj3	interacts with	Pdk1	PDK1	PDK1	TRUE	7.2518	0.04	0.08	0.09	0.09	0.04	0.03	0.03	0.05	0.04	0.08	0.12	0.03	0.06	0.14	0.08	0.07	0.05	110440000	191330000	229340000	214130000	71346000	127510000	108580000
Kcnj3	interacts with	Nprl2	NPRL2	NPRL2	TRUE	8.0177	0.01	0.01	0.01	0.02	0.01	0.01	0.01	0.02	0.01	0.02	0.01	0.01	0.01	0.01	0.01	0.01	0.01					518380	1361500	3709000
Kcnj3	interacts with	Lclat1	LCLAT1	LCLAT1	TRUE	4.9586	0.08	0.13	0.15	0.93	0.05	0.41	0.15	0.14	0.13	0.17	0.14	0.1	0.31	0.09	0.39	0.13	0.08	12288000	14000000	20668000	19442000	7836600	7941400	9808000
Kcnj3	interacts with	Hspa9	HSPA9	HSPA9	TRUE	7.284	0.12	0.2	0.25	0.29	0.14	0.12	0.11	0.15	0.1	0.19	0.31	0.13	0.12	0.29	0.17	0.15	0.12	2228400000	2003100000	4250500000	3430700000	2661500000	3299700000	3331200000
Kcnj3	interacts with	Hnrnpm	HNRNPM	HNRNPM	TRUE	5.0269	0.21	0.32	0.29	0.37	0.13	0.14	0.21	0.28	0.23	0.42	0.41	0.1	0.26	0.3	0.19	0.25	0.15	170760000	158870000	107100000	111800000	135340000	211610000	87273000
Kcnj3	interacts with	Gpd2	GPD2	GPD2	TRUE	6.1249	0.12	0.2	0.09	0.16	0.06	0.06	0.09	0.22	0.1	0.21	0.35	0.03	0.12	0.15	0.05	0.19	0.08	91655000	108330000	73413000	68845000	76259000	123930000	96945000
Kcnj3	interacts with	Gbas		GBAS	TRUE	5.4089	0.1	0.16	0.4	0.85	0.16	0.38	0.1	0.16	0.1	0.17	0.28	0.21	0.18	0.09	0.26	0.18	0.08
Kcnj3	interacts with	Fcgr4	FCGR3B	FCGR4	TRUE	6.6576	0	0	0	0	0	0	0	0	0	0	0	0	0	0	0	0	0.01
Kcnj3	interacts with	Dhrs7c	DHRS7C	DHRS7C	TRUE	6.5229	0	0.01	0.03	0.03	0.03	0.01	0	0.01	0.01	0.01	0	0.02	0.01	0	0	0.01	0	106300000	152280000	63114000	85400000	52991000	34581000	5650200
Kcnj3	interacts with	Copa	COPA	COPA	TRUE	7.1739	0.29	0.42	0.33	0.3	0.14	0.12	0.2	0.4	0.19	0.41	0.46	0.08	0.27	0.46	0.18	0.24	0.22	106070000	130730000	35381000	62415000	99090000	74585000	70059000
Kcnj3	interacts with	Bves	BVES	BVES	TRUE	7.0177	0.01	0.01	0.08	0.15	0.02	0.06	0.02	0.01	0.01	0.02	0.01	0.03	0.03	0	0.08	0.03	0.01	100500000	115860000	90372000	88221000	31763000	47688000	45278000
Kcnj3	interacts with	Apob	APOB	APOB	TRUE	5.7212	0	0.01	0.18	0.09	0.05	0.04	0	0.01	0.01	0.02	0.01	0.02	0.01	0.01	0.04	0.03	0	10736000	12998000	3083400	2381100	48737000	73571000	31771000
Kcnj3	interacts with	Afg3l2	AFG3L2	AFG3L2	TRUE	4.6576	0.07	0.12	0.26	0.56	0.07	0.22	0.07	0.1	0.06	0.12	0.23	0.1	0.1	0.1	0.22	0.1	0.05	161890000	165740000	452470000	354780000	504290000	541630000	901090000
Kcnj3	interacts with	Acss1	ACSS1	ACSS1	TRUE	4.0315	0.04	0.05	0.09	0.3	0.03	0.13	0.04	0.05	0.03	0.04	0.09	0.06	0.06	0.02	0.08	0.06	0.03	531590000	561630000	1055100000	1120400000	259300000	252420000	645490000
Kcnj3	interacts with	Acat1	ACAT1	ACAT1	TRUE	5.2366	0.13	0.19	0.2	0.66	0.11	0.28	0.1	0.14	0.12	0.16	0.22	0.28	0.12	0.1	0.33	0.17	0.08	3386400000	3393900000	8835300000	7145200000	5139500000	6535800000	7969900000
Kcnj3	interacts with	Pof1b	POF1B	POF1B	TRUE		0.01	0.01	0.04	0.03	0.01	0.01	0.01	0.01	0.04	0.09	0.01	0	0.01	0.01	0.01	0.02	0.01					1046100	3383500	3085150
Kcnj3	interacts with	Perm1	PERM1	PERM1	TRUE		0	0.01	0.08	0.13	0.02	0.06	0	0.01	0.01	0.01	0.01	0.05	0.01	0	0.11	0.01	0	109500000	84563000	206040000	202830000	31688000	17022000	44955000
Kcnj3	interacts with	Hacd1	HACD1	HACD1	TRUE		0.04	0.08	0.7	0.96	0.15	0.45	0.04	0.04	0.03	0.09	0.23	0.15	0.34	0.04	0.42	0.06	0.03	10103000	4935400	4357800	8983200	12706000	7241400	11815000
Kcnj3	interacts with	Ddx3y	DDX3Y	DDX3Y	TRUE		0.03	0.04	0.03	0.03	0.03	0.01	0.02	0.03	0.02	0.07	0.04	0.01	0.02	0.04	0.01	0.03	0.01	133310000	109890000	124520000	117410000
Kcnj3	interacts with	Ddx3x	DDX3X	DDX3X	TRUE		0.12	0.19	0.12	0.16	0.1	0.06	0.09	0.2	0.11	0.23	0.21	0.11	0.1	0.2	0.08	0.16	0.13	15110000	14734000	17873000	15686000	120690000	154100000	84074000
Kcnj3	interacts with	Bgn	BGN	BGN	TRUE		0.03	0.06	0.01	0.01	0.04	0	0.09	0.02	0.04	0.04	0.01	0.01	0.05	0.03	0	0.07	0.02	216930000	251060000	48437000	63508000	991210000	923360000	262340000
Kcnj3	interacts with	Prodh	AC007325.2	PRODH	TRUE		0	0	0	0.01	0	0	0	0	0	0	0	0	0	0	0	0.01	0	29471000	28533000	57486000	50529000	625460	1165900	5698800
Kcnj3	interacts with	Ubxn8	UBXN8	UBXN8	TRUE		0.03	0.05	0.04	0.05	0.01	0.02	0.03	0.03	0.03	0.05	0.06	0.02	0.04	0.03	0.03	0.02	0.01	12808000	10340000	2754600	10887000
Kcnj3	interacts with	Lnp		LNP	TRUE
Kcnj3	interacts with	Casc4	GOLM2	CASC4	TRUE																							3410300	3808400	1832000
Kcnj3	interacts with	Ank1	ANK1	ANK1	FALSE	4.0757	0.01	0.02	0.14	0.19	0.05	0.08	0.02	0.02	0.03	0.02	0.02	0.05	0.04	0.02	0.12	0.03	0.02	224750000	279120000	75593000	66803000	42484000	36461000	22194000
Kcnj3	interacts with	Atad3		ATAD3	FALSE
Kcnj3	interacts with	Dglucy	DGLUCY	DGLUCY	FALSE
Kcnj3	interacts with	Dtna	DTNA	DTNA	FALSE	6.5686	0.05	0.14	1.78	2.05	0.45	1.36	0.14	0.52	0.18	0.19	0.26	0.29	1.42	0.06	1.15	0.33	0.15	70112000	76621000	91220000	86361000	152640000	236320000	108780000
Kcnj3	interacts with	Gsdmdc1		GSDMDC1	FALSE
Kcnj3	interacts with	Iigp1		IIGP1	FALSE																			31083000	19692000	12923000	36488000
Kcnj3	interacts with	Il10rb	IL10RB	IL10RB	FALSE	4.3188	0.05	0.06	0.02	0.02	0.01	0.01	0.04	0.09	0.07	0.07	0.06	0.01	0.04	0.04	0.01	0.07	0.04
Kcnj3	interacts with	Kcnj11	KCNJ11	KCNJ11	FALSE	5.4318	0	0	0	0	0	0	0	0	0	0	0	0	0	0	0	0	0	17868000	13027000	14650000	24992000
Kcnj3	interacts with	Mlip	MLIP	MLIP	FALSE	5.3979	0.06	0.16	2.43	3.36	0.61	3.11	0.08	0.15	0.07	0.23	0.3	0.97	0.29	0.07	2.58	0.36	0.14	107190000	139580000	154630000	165220000	162610000	236830000	292100000
Kcnj3	interacts with	Mtco1		MTCO1	FALSE
Kcnj3	interacts with	Mtnd4		MTND4	FALSE
Kcnj3	interacts with	Mtnd5		MTND5	FALSE
Kcnj3	interacts with	Nccrp1	NCCRP1	NCCRP1	FALSE	5.7959	0	0	0	0	0	0	0	0	0	0	0	0	0	0	0	0	0
Kcnj3	interacts with	Pkp1	PKP1	PKP1	FALSE	5.0223	0	0	0	0	0	0	0	0	0	0	0	0	0	0	0	0	0
Kcnj3	interacts with	Stat3	STAT3	STAT3	FALSE	5.0655	0.5	0.86	0.65	1.02	0.27	0.41	0.44	0.74	0.52	1.02	0.96	0.18	0.64	1.53	0.5	0.49	0.4	91183000	98556000	29578000	40299000	95190000	56233000	54918000
Kcnj5	interacts with	Usp25	USP25	USP25	TRUE	4.1024	0.18	0.26	0.34	0.45	0.14	0.17	0.16	0.28	0.21	0.34	0.75	0.08	0.24	0.2	0.19	0.17	0.19	3397000	2696400	2651200	2085700	2090400	1910200	1062200
Kcnj5	interacts with	Phldb1	PHLDB1	PHLDB1	TRUE	5.301	0.61	0.83	0.14	0.18	0.1	0.05	0.36	0.25	0.17	0.45	0.84	0.07	0.24	0.77	0.1	0.48	0.07	27743000	27123000	16182000	16760000	21577000	26470000	13263000
Kcnj5	interacts with	Nup85	NUP85	NUP85	TRUE	5.4949	0.07	0.1	0.05	0.08	0.03	0.03	0.05	0.1	0.07	0.11	0.09	0.02	0.06	0.07	0.04	0.05	0.03	339990	354370		276630	488190	396350	520830
Kcnj5	interacts with	Myl3	MYL3	MYL3	TRUE	5.3979	0.04	0.02	0.04	0.81	0.12	0.37	0.06	0.12	0.11	0.09	0.07	1.34	0.02	0.02	0.5	0.14	0.05	2818300000	1354700000	20853000000	18916000000	9708300000	7435700000	69736000000
Kcnj5	interacts with	Lace1		LACE1	TRUE	5.2007	0.06	0.09	0.22	0.32	0.04	0.12	0.06	0.1	0.06	0.11	0.21	0.04	0.1	0.05	0.16	0.07	0.03
Kcnj5	interacts with	Flot1	FLOT1	FLOT1	TRUE	4.4089	0.1	0.16	0.08	0.12	0.06	0.05	0.09	0.19	0.2	0.25	0.12	0.07	0.13	0.13	0.07	0.13	0.05	101510000	70952000	48099000	72512000	55648000	79177000	74659000
Kcnj5	interacts with	Erc1	ERC1	ERC1	TRUE	5.7696	0.77	1.1	1.27	1.56	0.34	0.76	0.73	0.8	0.72	1.02	1.04	0.29	0.99	0.83	0.78	0.8	0.39	14363000	13735000	16908000	26787000	29849000	27521000	18599000
Kcnj5	interacts with	Atp6v0d1	ATP6V0D1	ATP6V0D1	TRUE	4.3768	0.03	0.05	0.04	0.07	0.03	0.03	0.03	0.09	0.04	0.06	0.06	0.03	0.03	0.04	0.03	0.04	0.04	29759000	33161000	3102200	10137000	22720000	31527000	11893000
Kcnj5	interacts with	Atp6v0a1	ATP6V0A1	ATP6V0A1	TRUE	5.0655	0.14	0.21	0.18	0.2	0.06	0.08	0.12	0.22	0.08	0.21	0.21	0.05	0.19	0.21	0.09	0.11	0.06	29067000	30339000	5585600	15986000	21205000	16952000	16110000
Kcnj5	interacts with	Asun		ASUN	TRUE	5.7959	0.02	0.04	0.03	0.04	0.02	0.01	0.02	0.03	0.02	0.04	0.04	0.01	0.03	0.03	0.01	0.02	0.02
Kcnj5	interacts with	Prkar2a	PRKAR2A	PRKAR2A	TRUE	6.4202	0.36	0.55	0.24	0.46	0.12	0.18	0.2	0.3	0.31	0.41	0.67	0.12	0.36	0.4	0.17	0.29	0.23	133200000	167170000	377310000	384130000	709390000	730370000	644300000
Kcnj5	interacts with	Picalm	PICALM	PICALM	TRUE	4.585	0.36	0.65	1.27	0.71	0.43	0.28	0.46	0.87	0.81	1.03	1.09	0.2	0.9	0.58	0.97	0.58	0.59	109920000	109780000	89266000	82327000	102420000	72533000	32848000
Kcnj5	interacts with	Pelp1	PELP1	PELP1	TRUE	4.0088	0.03	0.05	0.03	0.05	0.02	0.02	0.02	0.04	0.03	0.05	0.05	0.02	0.04	0.06	0.02	0.02	0.01	399310	1256500	923250	468940	258295	378945	138590
Kcnj5	interacts with	Ndufv1	NDUFV1	NDUFV1	TRUE	4.0044	0.07	0.12	0.2	0.33	0.11	0.13	0.07	0.11	0.08	0.11	0.18	0.12	0.08	0.07	0.15	0.11	0.05	1878400000	1733700000	2886100000	5109600000	2155400000	3681900000	3989000000
Kcnj5	interacts with	Eno3	ENO3	ENO3	TRUE	3.3279	0.01	0.01	0.04	0.09	0.06	0.04	0.01	0.02	0.02	0.02	0.02	0.1	0	0	0.03	0.02	0.01	6256500000	5391300000	12504000000	9034300000	4067800000	5677400000	7936200000
Kcnj5	interacts with	Eif4a1	EIF4A1	EIF4A1	TRUE	5.8861	0.08	0.1	0.04	0.04	0.06	0.01	0.07	0.09	0.07	0.1	0.11	0.05	0.05	0.13	0.02	0.07	0.04	471240000	486350000	362920000	411230000	129030000	137890000	106850000
Kcnj5	interacts with	Ube2d3	UBE2D3	UBE2D3	TRUE	4.2518	0.32	0.47	0.36	0.51	0.2	0.2	0.23	0.36	0.25	0.43	0.46	0.14	0.33	0.47	0.27	0.29	0.21	405260000	503940000	458300000	595730000	213130000	186030000	182670000
Kcnj5	interacts with	Mtor	MTOR	MTOR	TRUE	3.9208	0.13	0.18	0.17	0.26	0.05	0.1	0.11	0.15	0.12	0.19	0.23	0.04	0.14	0.14	0.12	0.15	0.1	3368900	3278400	1430400	2647200	4488000	3491200	3739300
Kcnj5	interacts with	Kcnj5	KCNJ5	KCNJ5	FALSE	5.7696	0	0	0.02	0.02	0.01	0.01	0	0.01	0	0.01	0	0	0	0	0	0	0	10931000	21435000	1636700	635615
Kcnj5	interacts with	Kcnj5	KCNJ5	KCNJ5	FALSE	5.7696	0	0	0.02	0.02	0.01	0.01	0	0.01	0	0.01	0	0	0	0	0	0	0	10931000	21435000	1636700	635615
Kcnj5	interacts with	Pkp4	PKP4	PKP4	TRUE	5.3098	0.21	0.33	0.39	0.46	0.15	0.19	0.14	0.23	0.65	0.55	0.27	0.1	0.26	0.29	0.13	0.21	0.15	1099900	1102200	76782.5	135420	1247800	1631900	453580
Kcnj5	interacts with	Mms19	MMS19	MMS19	TRUE	4.1612	0.11	0.17	0.12	0.24	0.04	0.1	0.09	0.11	0.08	0.12	0.16	0.04	0.1	0.1	0.05	0.11	0.08	4271200	4221100	1156700	1681200	872570	686140	933860
Kcnj5	interacts with	Hk2	HK2	HK2	TRUE	4.4559	0.02	0.05	0.01	0.04	0.03	0.02	0.01	0.02	0.01	0.03	0.6	0.01	0.01	0.09	0.01	0.02	0.01	294870000	205240000	553450000	622090000	6169700	3279900	10461000
Kcnj5	interacts with	Erc2	ERC2	ERC2	TRUE	5.9586	0.02	0.04	0.44	0.09	0.06	0.03	0.02	0.03	0.02	0.04	0.06	0.01	0.06	0.03	0.06	0.03	0.03	1005800	1051800	2289000	1405700			530520
Kcnj5	interacts with	Serpina3k	SERPINA3	SERPINA3K	TRUE	5.6383	0	0.01	0	0	0	0	0	0	0	0	0	0	0	0	0	0	0	5039600000	4717300000	3747000000	2917200000	1398900000	1586100000	728640000
Kcnj5	interacts with	Myzap	GCOM1	MYZAP	TRUE	6.8861	0	0.01	0.12	0.17	0.01	0.08	0	0	0	0.01	0.03	0.02	0.01	0	0.04	0.02	0	15901000	13958000	28595000	18319000	719725	594080	327640
Kcnj5	interacts with	Mdh1	MDH1	MDH1	TRUE	5.4685	0.04	0.09	0.38	0.63	0.41	0.3	0.05	0.09	0.08	0.09	0.3	0.44	0.05	0.04	0.3	0.16	0.05	6813600000	6545100000	12192000000	11055000000	13379000000	14718000000	15791000000
Kcnj5	interacts with	Nefm		NEFM	TRUE	4.8861	0	0	0	0	0	0	0	0	0	0	0	0	0	0	0	0	0	6962500	9190000	243750	5617100	1255400	5092800	5115900
Kcnj5	interacts with	Flot2	FLOT2	FLOT2	TRUE	4.7447	0.04	0.07	0.03	0.08	0.02	0.03	0.03	0.12	0.05	0.11	0.08	0.03	0.05	0.05	0.02	0.06	0.09	83862000	72727000	48661000	96092000	40782000	315650000	68805000
Kcnj5	interacts with	Smc5	SMC5	SMC5	TRUE	6.3372	0.73	1.08	0.67	0.5	0.25	0.17	0.34	0.49	0.29	0.76	0.51	0.13	0.53	1.09	0.82	0.42	0.21
Kcnj5	interacts with	Myh7b	MYH7B	MYH7B	TRUE	9.6021	0.02	0.04	0.82	1.68	0.1	1.01	0.02	0.04	0.02	0.06	0.08	0.22	0.06	0.01	1.22	0.07	0.03	571740	973285	1112600	1166800	4316900	3090450	1140000
Kcnj5	interacts with	Atp5g1		ATP5G1	TRUE	5.0223	0.04	0.07	0.14	0.23	0.28	0.1	0.04	0.07	0.06	0.07	0.06	0.31	0.04	0.05	0.08	0.08	0.03	5443500	3643600	2226100000	4245000
Kcnj5	interacts with	Tmem14c	TMEM14C	TMEM14C	TRUE	5.0862	0.02	0.03	0.02	0.04	0.04	0.01	0.02	0.02	0.03	0.03	0.03	0.05	0.01	0.02	0.01	0.05	0.01	17557000	15068000		7444200	88735000	121621500	84886000
Kcnj5	interacts with	Thbs1	THBS1	THBS1	TRUE	5.6778	0.14	0.33	0.17	0.08	0.21	0.04	0.05	1.14	0.06	0.37	0.32	0.09	0.31	1.22	0.09	0.13	0.21	83521000	168420000	151130000	92522000
Kcnj5	interacts with	Sec61a1	SEC61A1	SEC61A1	TRUE	5.5229	0.07	0.11	0.07	0.12	0.05	0.04	0.04	0.08	0.04	0.09	0.12	0.04	0.06	0.11	0.08	0.05	0.03	7075800	13771000	587890	732640	3961900	5363700	1955900
Kcnj5	interacts with	Ryr3	RYR3	RYR3	TRUE	6.7959	0.03	0.05	0.03	0.07	0.01	0.03	0.03	0.04	0.05	0.05	0.05	0.01	0.19	0.03	0.03	0.04	0.06	137136	82829	72174	82251	1046000	82251	393330
Kcnj5	interacts with	Pdk2	PDK2	PDK2	TRUE	4.8539	0.01	0.02	0.07	0.08	0.04	0.04	0.01	0.01	0.01	0.01	0.04	0.03	0.02	0	0.04	0.03	0.02	258910000	301020000	258700000	404500000	94077000	158760000	141830000
Kcnj5	interacts with	Pdk1	PDK1	PDK1	TRUE	7.2518	0.04	0.08	0.09	0.09	0.04	0.03	0.03	0.05	0.04	0.08	0.12	0.03	0.06	0.14	0.08	0.07	0.05	110440000	191330000	229340000	214130000	71346000	127510000	108580000
Kcnj5	interacts with	Maged1	MAGED1	MAGED1	TRUE		0.12	0.19	0.44	0.7	0.12	0.29	0.15	0.15	0.04	0.14	0.36	0.08	0.15	0.12	0.21	0.14	0.18	10065000	11073000	2985800	2619700	497440	867890	507250
Kcnj5	interacts with	Ccdc27	CCDC27	CCDC27	FALSE	4.1612	0	0	0	0	0	0	0	0	0	0	0	0	0	0	0	0	0
Kcnj5	interacts with	Gsdmdc1		GSDMDC1	FALSE
Kcnj5	interacts with	Gvin1		GVIN1	FALSE
Kcnj5	interacts with	Mtnd5		MTND5	FALSE
Kcnj5	interacts with	Nexn	NEXN	NEXN	FALSE	4.5686	0.25	0.48	2.8	3.06	0.87	2.71	0.29	0.27	0.16	0.5	0.46	1.18	1.68	0.19	3.37	0.53	0.19	156790000	121300000	130830000	194950000	129660000	212420000	146850000
Kcnj5	interacts with	Tuba1a	TUBA1A	TUBA1A	FALSE	5.3188	0.03	0.05	0.02	0.02	0.07	0.01	0.06	0.03	0.06	0.05	0.03	0.06	0.04	0.03	0.01	0.14	0.01	34285000	33844000	59519000	39121000	137800000	136540000	88972000
Kcnma1	interacts with	Zc3h13	ZC3H13	ZC3H13	TRUE	4.2076	0.15	0.21	0.13	0.21	0.08	0.08	0.12	0.16	0.11	0.18	0.27	0.07	0.16	0.15	0.08	0.16	0.08
Kcnma1	interacts with	Ykt6	YKT6	YKT6	TRUE	4.3098	0.01	0.01	0.01	0.02	0.01	0.01	0.01	0.01	0.01	0.01	0.01	0.01	0.01	0.01	0.01	0.02	0.01	65844000	85836000	23435000	29120000	39707000	21310000	14977000
Kcnma1	interacts with	Vwa5a	VWA5A	VWA5A	TRUE	5.7959	0.01	0.01	0	0	0	0	0	0.01	0	0.01	0.01	0	0.01	0.01	0	0.01	0.05	141470000	131070000	75231000	77315000	12787000	9264400	1665300
Kcnma1	interacts with	Vdac2	VDAC2	VDAC2	TRUE	3.8861	0.05	0.08	0.11	0.15	0.13	0.07	0.04	0.06	0.06	0.06	0.09	0.19	0.04	0.04	0.08	0.1	0.02	1967400000	1926100000	2441300000	3174000000	3011500000	4297100000	3950600000
Kcnma1	interacts with	Uqcrc1	UQCRC1	UQCRC1	TRUE	4.6778	0.03	0.06	0.24	0.33	0.13	0.14	0.05	0.07	0.05	0.06	0.1	0.14	0.06	0.03	0.15	0.07	0.03	4071300000	4374400000	6244200000	8545300000	5553200000	6954100000	8134900000
Kcnma1	interacts with	Uaca	UACA	UACA	TRUE	4.7212	0.24	0.41	0.25	0.29	0.14	0.12	0.36	0.33	0.53	0.41	0.19	0.09	0.39	0.24	0.11	0.25	0.11	5214800	3835400	6535200	3716200	34729000	33304000	24626000
Kcnma1	interacts with	Trpv4	TRPV4	TRPV4	FALSE	6.6383	0.01	0.02	0.01	0.01	0	0	0	0.08	0.01	0.02	0.02	0	0.01	0.01	0	0	0.01
Kcnma1	interacts with	Tmem259	TMEM259	TMEM259	TRUE	4.4202	0.08	0.11	0.14	0.15	0.07	0.07	0.07	0.14	0.09	0.13	0.17	0.05	0.07	0.09	0.07	0.1	0.07	2654500	2606600	1783500	1845400			805555
Kcnma1	interacts with	Strn	STRN	STRN	TRUE	4.7447	0.1	0.15	0.31	0.73	0.08	0.31	0.11	0.17	0.13	0.22	0.15	0.08	0.15	0.08	0.46	0.15	0.1	5161200	5851100	12956000	10024000	33172000	48099000	43098000
Kcnma1	interacts with	Stoml2	STOML2	STOML2	TRUE	4.2924	0.02	0.02	0.02	0.02	0.04	0.01	0.01	0.02	0.02	0.02	0.02	0.06	0.02	0.02	0.01	0.03	0.01	76616000	66338000	76435000	73661000	268170000	315490000	367650000
Kcnma1	interacts with	Srsf10	SRSF10	SRSF10	TRUE	4.2518	0.19	0.27	0.25	0.52	0.13	0.21	0.21	0.22	0.2	0.32	0.36	0.15	0.31	0.28	0.4	0.15	0.13	6027700	8733100	6425700	2881300	35356000	41103000	37383000
Kcnma1	interacts with	Sod2	SOD2	SOD2	TRUE	6.1487	0.38	0.55	0.24	0.47	0.27	0.18	0.22	0.36	0.22	0.44	0.5	0.31	0.24	1.12	0.17	0.31	0.23	2084100000	1703900000	8028800000	5292200000	849530000	1091300000	1350700000
Kcnma1	interacts with	Snrpa	SNRPA	SNRPA	TRUE	6.1612	0.05	0.07	0.02	0.05	0.02	0.02	0.03	0.07	0.03	0.06	0.07	0.02	0.03	0.06	0.01	0.04	0.04	32100000	30454000	22364000	41604000	44802000	69802000	42495000
Kcnma1	interacts with	Slit1	SLIT1	SLIT1	TRUE	6.1024	0.01	0.01	0.01	0.01	0	0	0.01	0.02	0.01	0.01	0.01	0	0.01	0.01	0	0.01	0.01
Kcnma1	interacts with	Safb2	SAFB2	SAFB2	TRUE	3.7696	0.11	0.15	0.19	0.23	0.05	0.09	0.1	0.14	0.08	0.14	0.17	0.04	0.11	0.14	0.11	0.11	0.11	289930	502340	58366	93622	2189400	4487500	3823000
Kcnma1	interacts with	Safb	SAFB	SAFB	TRUE	3.7696	0.13	0.2	0.17	0.23	0.06	0.08	0.11	0.17	0.1	0.19	0.23	0.05	0.13	0.19	0.11	0.11	0.09	18172000	22292000	6773100	9965400	11602000	19284000	15912000
Kcnma1	interacts with	Rftn1	RFTN1	RFTN1	TRUE	6	0.34	0.41	0.04	0.12	0.07	0.03	0.21	0.23	0.6	0.4	0.41	0.06	0.15	0.38	0.03	0.2	0.25	9528700	12965000	12460000	15987000	34514000	37499000	19810000
Kcnma1	interacts with	Ralgapa1	RALGAPA1	RALGAPA1	TRUE	3.5086	0.52	0.84	0.53	0.88	0.22	0.37	0.41	0.43	0.4	0.7	0.69	0.15	0.64	0.82	0.48	0.46	0.32	1355000	2558500	862950	583200
Kcnma1	interacts with	Ppp1r3a	PPP1R3A	PPP1R3A	TRUE	5.6576	0.01	0.02	0.27	0.52	0.08	0.24	0.01	0.02	0.02	0.03	0.02	0.1	0.02	0.01	0.08	0.05	0.02	86294000	74656000	104780000	114510000	10559000	15802000	9432600
Kcnma1	interacts with	Ppm1k	PPM1K	PPM1K	TRUE	3.2441	0.05	0.11	0.39	1.06	0.16	0.44	0.05	0.07	0.05	0.09	0.12	0.28	0.16	0.07	0.45	0.21	0.07	16387000	12404000	16683000	12148000	37375000	36212000	83363000
Kcnma1	interacts with	Pde3a	PDE3A	PDE3A	TRUE	4.5686	0.89	1.35	2.39	3.23	0.87	2.93	1.33	0.51	0.3	1.58	0.86	1.23	1.98	1.09	3.06	0.84	0.26	3331300	4473100	2643300	2682400	24391000	33429000	30138000
Kcnma1	interacts with	Pawr	PAWR	PAWR	TRUE	4.301	0.05	0.09	0.05	0.07	0.07	0.02	0.28	0.03	0.06	0.08	0.06	0.02	0.49	0.07	0.02	0.07	0.01	5218900	7635400	527040	1824600	58602000	31739000	23601000
Kcnma1	interacts with	Pam	PAM	PAM	FALSE	5.4815	0.47	0.93	3.38	2.08	1.56	1.23	0.32	0.5	0.6	1.06	0.76	0.54	1.06	0.89	2.33	0.77	0.38	747740000	536090000	5676200	9141200	150580000	469810000	19991000
Kcnma1	interacts with	Pabpc1	PABPC1	PABPC1	TRUE	3.9586	0.23	0.32	0.13	0.2	0.15	0.08	0.33	0.48	0.21	0.39	0.39	0.1	0.19	0.44	0.1	0.2	0.3	38298000	38369000	43471000	28317000	62094000	76281000	45142000
Kcnma1	interacts with	Otud4	OTUD4	OTUD4	TRUE	4.7447	0.06	0.1	0.06	0.12	0.04	0.05	0.05	0.06	0.06	0.1	0.1	0.03	0.06	0.11	0.03	0.07	0.06	12356000	10653000	14419000	14567000	1514500	1264300	2026300
Kcnma1	interacts with	Nppa	NPPA	NPPA	TRUE	3.9586	0.22	1.15	2.93	0.02	3.43	0.02	0.32	0.69	0.7	0.88	0.41	0.08	0.59	0.68	0.04	1.57	0.46	6178300000	4700500000	56242000	261060000	2221500000	5334900000	78891000
Kcnma1	interacts with	Npm3	NPM3	NPM3	TRUE	1.7212	0	0	0	0	0	0	0	0	0	0.01	0.03	0	0	0	0	0	0	6681100	10307000	4952700	922620	557020	982150	1118700
Kcnma1	interacts with	Npm1		NPM1	TRUE	4.4559	0.04	0.07	0.05	0.07	0.07	0.03	0.03	0.05	0.04	0.07	0.05	0.1	0.03	0.1	0.04	0.07	0.04	158080000	141940000	272670000	199440000	800580000	780010000	686740000
Kcnma1	interacts with	Nme2	NME2	NME2	TRUE	4.1871	0	0	0	0	0	0	0	0	0	0	0	0	0	0	0	0	0
Kcnma1	interacts with	Ndufs5	NDUFS5	NDUFS5	TRUE	5.6198	0.04	0.08	0.12	0.12	0.36	0.05	0.05	0.08	0.08	0.08	0.08	0.52	0.04	0.06	0.09	0.13	0.06	3058800000	2656800000	3988700000	4192900000	1790700000	3379200000	3516200000
Kcnma1	interacts with	Myl4	MYL4	MYL4	TRUE	6.6576	0.03	0.27	1.85	0.07	1.55	0.03	0.06	0.17	0.16	0.19	0.12	0.05	0.16	0.14	0.04	0.51	0.11	12297000000	15688000000	64333000	201200000	48884000000	68641000000	3021300000
Kcnma1	interacts with	Myh7	MYH7	MYH7	TRUE	18.0706	0.16	0.11	0.41	2.15	0.66	1.46	0.16	0.36	0.33	0.37	0.33	2.4	0.09	0.06	2.11	0.62	0.2	1063300	901530	2162900	1128200	3991600000	5739900000	23801000000
Kcnma1	interacts with	Myef2	MYEF2	MYEF2	TRUE	2.8861	0.01	0.02	0.08	0.09	0.02	0.03	0.01	0.02	0.03	0.09	0.05	0.01	0.09	0.01	0.06	0.03	0.01	10786000	10573000	3626700	3887700	1670100	1592800	2027400
Kcnma1	interacts with	Mrpl39	MRPL39	MRPL39	TRUE	3.7447	0.02	0.03	0.02	0.06	0.02	0.02	0.02	0.03	0.02	0.04	0.03	0.01	0.02	0.02	0.01	0.03	0.01	50012000	32272000	106030000	96798000	90104000	100220000	124080000
Kcnma1	interacts with	Mbl2	MBL2	MBL2	TRUE	3.9586	0	0	0	0	0	0	0	0	0	0	0	0	0	0	0	0	0	36390000	29373000	10474000	16170000	760240	1559400
Kcnma1	interacts with	Lnpep	LNPEP	LNPEP	TRUE	5.7447	0.13	0.2	0.41	0.5	0.14	0.21	0.1	0.16	0.11	0.19	0.55	0.11	0.18	0.1	0.24	0.21	0.14	94328000	79453000	19911000	41312000	20477000	21423000	18987000
Kcnma1	interacts with	Kiaa1468		KIAA1468	TRUE	5.7447	0.15	0.24	0.13	0.23	0.07	0.09	0.14	0.26	0.15	0.24	0.26	0.04	0.18	0.16	0.1	0.18	0.15	6736200	8437800	5337100	4397400	3035200	2373200	1260000
Kcnma1	interacts with	Kiaa1109		KIAA1109	TRUE	6.4089	0.26	0.4	0.25	0.31	0.15	0.12	0.27	0.31	0.3	0.44	0.35	0.08	0.35	0.25	0.14	0.33	0.37	347330	352510	418430	673930
Kcnma1	interacts with	Hspb6	HSPB6	HSPB6	TRUE	4.7447	0.01	0.01	0.01	0.03	0.02	0.01	0.01	0.01	0.01	0.01	0.02	0.08	0.01	0.02	0.05	0.02	0	609030000	947620000	4194600000	2994600000	9468000000	5759700000	8050800000
Kcnma1	interacts with	Hdlbp	HDLBP	HDLBP	TRUE	5.0555	0.18	0.27	0.19	0.3	0.11	0.12	0.11	0.23	0.13	0.24	0.32	0.09	0.18	0.2	0.12	0.2	0.11	95452000	92631000	100530000	75605000	57185000	56143000	23161000
Kcnma1	interacts with	Gpx3	GPX3	GPX3	TRUE	6.3372	0.47	0.72	0.16	0.12	0.5	0.04	0.1	0.22	0.19	0.29	0.33	0.25	0.11	0.47	0.07	0.54	0.09	463740000	321030000	80238000	99485000	931120000	1206800000	460700000
Kcnma1	interacts with	Gnpda1	GNPDA1	GNPDA1	TRUE	4.9586	0.03	0.04	0.03	0.08	0.01	0.03	0.03	0.06	0.02	0.04	0.05	0.02	0.03	0.03	0.02	0.04	0.03	62575000	53243000	35583000	42616000	230120000	285890000	260590000
Kcnma1	interacts with	Fam65a		FAM65A	TRUE	7.5686	0.04	0.06	0.07	0.09	0.03	0.03	0.04	0.08	0.14	0.1	0.06	0.02	0.06	0.04	0.04	0.06	0.04
Kcnma1	interacts with	Eif3i	EIF3I	EIF3I	TRUE	6.3768	0.03	0.04	0.03	0.03	0.03	0.01	0.03	0.03	0.04	0.04	0.03	0.04	0.02	0.05	0.01	0.02	0.02	109690000	106790000	154320000	118040000	155970000	139400000	102880000
Kcnma1	interacts with	Ecm1	ECM1	ECM1	TRUE	4.8539	0.05	0.11	0.01	0.01	0.03	0	0.02	0.03	0.01	0.03	0.03	0	0.02	0.05	0	0.02	0	26534000	46161000	11515000	10798000	80153000	67913000	18729000
Kcnma1	interacts with	Dynll2	DYNLL2	DYNLL2	TRUE	5.0177	0.01	0.01	0.02	0.03	0.05	0.01	0.01	0.01	0.02	0.01	0.01	0.06	0.01	0.01	0.02	0.03	0	761280000	856900000	335470000	637720000	1613200000	1048500000	1510400000
Kcnma1	interacts with	Dock1	DOCK1	DOCK1	TRUE	4.5528	0.53	0.74	0.19	0.3	0.14	0.1	0.41	0.43	0.68	0.81	0.56	0.08	0.49	0.57	0.14	0.39	0.12	2361000	2854200	3099100	1726000	2188300	1937500	1216100
Kcnma1	interacts with	Dnttip2	DNTTIP2	DNTTIP2	TRUE	4.3098	0.03	0.05	0.02	0.04	0.02	0.01	0.03	0.05	0.03	0.05	0.05	0.02	0.03	0.08	0.02	0.03	0.05
Kcnma1	interacts with	Dnm1	DNM1	DNM1	TRUE	4.0915	0.14	0.2	0.02	0.03	0.02	0.01	0.02	0.35	0.03	0.08	0.1	0.02	0.04	0.15	0.01	0.05	0.04	2195100	1798000	2438600	2024600	3634200	2831300	2736800
Kcnma1	interacts with	Dnajc19	DNAJC19	DNAJC19	TRUE	6.0506	0.05	0.06	0.05	0.14	0.03	0.06	0.03	0.03	0.03	0.04	0.06	0.04	0.04	0.02	0.03	0.05	0.03	26050000	20630000	115420000	105990000	118440000	116940000	85528000
Kcnma1	interacts with	Crnkl1	CRNKL1	CRNKL1	TRUE	3.5528	0.02	0.03	0.01	0.04	0.01	0.01	0.01	0.02	0.02	0.03	0.02	0.01	0.02	0.02	0.03	0.01	0.02	634880	498890	592640	323970	519080	447950	359270
Kcnma1	interacts with	Cox7c	COX7C	COX7C	TRUE	1.4437	0.06	0.11	0.17	0.27	0.75	0.14	0.09	0.14	0.16	0.15	0.11	1.3	0.04	0.07	0.15	0.28	0.07	1346000000	1315100000	1001800000	3432800000	3308400000	3635400000	3777100000
Kcnma1	interacts with	Cox7a2l	COX7A2L	COX7A2L	TRUE	3.9208	0.04	0.07	0.08	0.1	0.07	0.04	0.04	0.06	0.06	0.08	0.08	0.06	0.06	0.06	0.03	0.08	0.05	86996000	45627000	72663000	105960000	407250000	313710000	419500000
Kcnma1	interacts with	Cox6c	COX6C	COX6C	TRUE	3.3979	0.05	0.08	0.11	0.2	0.44	0.1	0.06	0.09	0.11	0.12	0.08	0.75	0.03	0.07	0.08	0.14	0.09	8925100000	7335200000	11700000000	20745000000	17682000000	22004000000	23483000000
Kcnma1	interacts with	Cox20	COX20	COX20	TRUE	3.5376	0.04	0.07	0.07	0.12	0.07	0.05	0.04	0.07	0.04	0.05	0.07	0.09	0.05	0.05	0.07	0.05	0.04	370280000	294770000	583790000	520590000	208100000	185360000	183100000
Kcnma1	interacts with	Coro1a	CORO1A	CORO1A	TRUE	6.1487	0	0.01	0	0	0	0	0	0.05	0.01	0.01	0.01	0	0.01	0	0	0.01	0.05	109350000	176140000	130190000	100490000	38493000	87892000	36750000
Kcnma1	interacts with	Clu	CLU	CLU	TRUE	4.3872	0.03	0.08	0.01	0.01	0.07	0	0.01	0.02	0.04	0.08	0.05	0.02	0.02	0.05	0.01	0.14	0.01	724710000	815130000	278730000	185670000	882520000	836830000	242350000
Kcnma1	interacts with	Cilp2	CILP2	CILP2	TRUE	4.0506	0	0	0	0	0	0	0	0	0	0	0	0	0	0.01	0	0	0	36830000	27261000	584650	199120
Kcnma1	interacts with	Ccpg1	CCPG1	CCPG1	TRUE	5.7959	0.13	0.19	0.15	0.35	0.08	0.13	0.08	0.13	0.1	0.2	0.24	0.09	0.12	0.11	0.12	0.13	0.11	3388000	3095400	3611800	3013000	635970	491710	1611300
Kcnma1	interacts with	Caprin1	CAPRIN1	CAPRIN1	TRUE	5.9208	0.09	0.14	0.11	0.21	0.05	0.08	0.08	0.13	0.09	0.13	0.18	0.05	0.08	0.13	0.06	0.11	0.07	71531000	61304000	103540000	75521000	52603000	71989000	76658000
Kcnma1	interacts with	Arfgef2	ARFGEF2	ARFGEF2	TRUE	15.1192	0.21	0.34	0.54	0.9	0.14	0.38	0.17	0.34	0.29	0.59	0.58	0.13	0.32	0.24	0.35	0.24	0.18	2839100	2716200	2208000	2622400	4986600	4868200	2467800
Kcnma1	interacts with	Ank3	ANK3	ANK3	TRUE	5.6383	0.17	0.44	1.69	1.73	0.4	0.91	0.15	0.19	0.1	0.32	0.22	0.32	0.44	0.29	1.52	1.63	0.42	35840000	40645000	33575000	36279000	35620000	58255000	42876000
Kcnma1	interacts with	Ak1	AK1	AK1	TRUE	4.9586	0.02	0.06	0.07	0.09	0.16	0.04	0.03	0.05	0.04	0.04	0.05	0.18	0.03	0.03	0.05	0.06	0.02	4780900000	4850100000	8736700000	7250200000	11159000000	11928000000	13367000000
Kcnma1	interacts with	Acaa2	ACAA2	ACAA2	TRUE	4.7696	0.02	0.02	0.04	0.09	0.04	0.04	0.01	0.03	0.02	0.03	0.08	0.08	0.02	0.02	0.04	0.04	0.01	5064700000	5096500000	15744000000	13339000000	4332800000	4509800000	5466500000
Kcnma1	interacts with	Abca8b	ABCA8	ABCA8B	TRUE	4.5086	2.22	2.2	0.24	0.43	0.32	0.13	0.25	0.57	0.23	0.94	0.83	0.16	0.31	1.19	0.12	1.3	0.19	758480	333530	229690	87388	50681000	86887000	38476000
Kcnma1	interacts with	Sgca	SGCA	SGCA	TRUE	5.2441	0.01	0.01	0.06	0.08	0.03	0.04	0.01	0.01	0.01	0.01	0.01	0.04	0.02	0	0.04	0.02	0	183110000	155470000	154370000	127310000	342940000	376290000	404450000
Kcnma1	interacts with	Rab6a	RAB6A	RAB6A	TRUE	4.5229	0.34	0.5	0.23	0.34	0.14	0.14	0.25	0.39	0.3	0.52	0.46	0.1	0.39	0.34	0.11	0.34	0.2	642720000	506330000	136840000	211680000	385480000	382200000	239490000
Kcnma1	interacts with	Rab14	RAB14	RAB14	TRUE	4.6198	0.05	0.08	0.06	0.08	0.04	0.03	0.05	0.07	0.06	0.09	0.08	0.05	0.06	0.05	0.03	0.07	0.06	391360000	414620000	138270000	211980000	247560000	257460000	273380000
Kcnma1	interacts with	Prkar2a	PRKAR2A	PRKAR2A	TRUE	6.4202	0.36	0.55	0.24	0.46	0.12	0.18	0.2	0.3	0.31	0.41	0.67	0.12	0.36	0.4	0.17	0.29	0.23	133200000	167170000	377310000	384130000	709390000	730370000	644300000
Kcnma1	interacts with	Ndufv1	NDUFV1	NDUFV1	TRUE	4.0044	0.07	0.12	0.2	0.33	0.11	0.13	0.07	0.11	0.08	0.11	0.18	0.12	0.08	0.07	0.15	0.11	0.05	1878400000	1733700000	2886100000	5109600000	2155400000	3681900000	3989000000
Kcnma1	interacts with	Lpl	LPL	LPL	TRUE	4.4815	0.06	0.08	0.48	1.08	0.19	0.53	0.3	0.1	0.15	0.13	2	0.44	0.13	0.05	1.77	0.18	0.05	264960000	199390000	370180000	398950000	9341400	4854700	48720000
Kcnma1	interacts with	Erlin2	ERLIN2	ERLIN2	TRUE	3.5376	0.01	0.02	0.01	0.03	0.01	0.01	0.01	0.02	0.01	0.01	0.04	0.01	0.01	0.01	0.01	0.01	0.02	56347000	42345000	25786000	36689000	172700000	204280000	127410000
Kcnma1	interacts with	Eno3	ENO3	ENO3	TRUE	3.3279	0.01	0.01	0.04	0.09	0.06	0.04	0.01	0.02	0.02	0.02	0.02	0.1	0	0	0.03	0.02	0.01	6256500000	5391300000	12504000000	9034300000	4067800000	5677400000	7936200000
Kcnma1	interacts with	Eno1	ENO1	ENO1	TRUE	2.9586	0.08	0.18	0.11	0.12	0.11	0.05	0.05	0.15	0.07	0.11	0.18	0.07	0.08	0.21	0.05	0.12	0.08	2163900000	2041200000	2799600000	2571900000	4727000000	5319200000	4563600000
Kcnma1	interacts with	Eef1a1		EEF1A1	TRUE	4.0655	0.1	0.16	0.09	0.04	0.5	0.01	0.11	0.12	0.22	0.15	0.1	0.17	0.06	0.13	0.02	0.27	0.12	1420600000	974030000	312860000	371080000	1414300000	1817800000	499620000
Kcnma1	interacts with	Ckap4	CKAP4	CKAP4	TRUE	5.8539	0.02	0.03	0.03	0.05	0.03	0.03	0.01	0.02	0.02	0.03	0.02	0.02	0.01	0.02	0.02	0.02	0	360280000	357170000	105140000	144940000	299530000	274320000	177490000
Kcnma1	interacts with	Ube2d3	UBE2D3	UBE2D3	TRUE	4.2518	0.32	0.47	0.36	0.51	0.2	0.2	0.23	0.36	0.25	0.43	0.46	0.14	0.33	0.47	0.27	0.29	0.21	405260000	503940000	458300000	595730000	213130000	186030000	182670000
Kcnma1	interacts with	Mtor	MTOR	MTOR	TRUE	3.9208	0.13	0.18	0.17	0.26	0.05	0.1	0.11	0.15	0.12	0.19	0.23	0.04	0.14	0.14	0.12	0.15	0.1	3368900	3278400	1430400	2647200	4488000	3491200	3739300
Kcnma1	interacts with	Aspn	ASPN	ASPN	TRUE	6.0605	0.04	0.05	0.01	0.03	0.01	0.01	0.18	0.02	0.02	0.03	0.02	0.02	0.14	0.02	0.01	0.04	0.01	14454000	26935000	645290	14083000	63205000	44964000	36352000
Kcnma1	interacts with	Scp2	SCP2	SCP2	TRUE	6.8539	0.12	0.18	0.16	0.32	0.09	0.13	0.07	0.12	0.07	0.13	0.34	0.09	0.09	0.09	0.07	0.13	0.08	312210000	250110000	851170000	596260000	156550000	206080000	148890000
Kcnma1	interacts with	Prdx3	PRDX3	PRDX3	TRUE	6.4437	0.04	0.05	0.04	0.07	0.08	0.03	0.03	0.04	0.04	0.04	0.05	0.12	0.03	0.03	0.02	0.05	0.04	1558900000	1131600000	2581800000	2350100000	3231000000	3672900000	4391200000
Kcnma1	interacts with	Ncoa5	NCOA5	NCOA5	TRUE	4.7447	0.09	0.14	0.06	0.12	0.04	0.05	0.07	0.1	0.07	0.13	0.14	0.03	0.08	0.1	0.04	0.07	0.09	6727700	9516500	2077000	2205500	1961100	2240400	384120
Kcnma1	interacts with	Myo18a	MYO18A	MYO18A	TRUE	11.0223	0.02	0.04	0.17	0.23	0.03	0.1	0.03	0.04	0.05	0.06	0.03	0.03	0.05	0.02	0.11	0.05	0.05	19211000	21499000	21919000	20352000	54095000	80389000	81586000
Kcnma1	interacts with	Hmgn2		HMGN2	TRUE	3.8861	0.04	0.05	0.03	0.05	0.04	0.02	0.03	0.07	0.03	0.05	0.06	0.04	0.03	0.03	0.01	0.04	0.04	419980000	401580000	426220000	272100000	153430000	159720000	96783000
Kcnma1	interacts with	Fh		FH	TRUE	4.5686	0.01	0.03	0.03	0.05	0.03	0.02	0.02	0.02	0.01	0.02	0.04	0.03	0.02	0.02	0.02	0.04	0.01					5306400000	7341500000	6507700000
Kcnma1	interacts with	Eif3a	EIF3A	EIF3A	TRUE	4.3372	0.2	0.32	0.24	0.33	0.16	0.13	0.15	0.28	0.17	0.3	0.51	0.16	0.2	0.37	0.15	0.19	0.12	141710000	147890000	109980000	133230000	107370000	143570000	98987000
Kcnma1	interacts with	Chchd6	CHCHD6	CHCHD6	TRUE	4.5686	0.03	0.05	0.06	0.14	0.02	0.06	0.03	0.04	0.03	0.03	0.06	0.02	0.04	0.03	0.05	0.03	0.04	177100000	209140000	199220000	144930000	43978000	107750000	79398000
Kcnma1	interacts with	Cav2	CAV2	CAV2	TRUE	5.6576	0.03	0.05	0.27	0.44	0.12	0.19	0.07	0.04	0.12	0.1	0.31	0.14	0.2	0.03	0.18	0.1	0.03	57348000	64399000	19126000	13718000	60131000	140930000	52689000
Kcnma1	interacts with	Uqcrb	UQCRB	UQCRB	TRUE	4.6198	0.06	0.09	0.16	0.25	0.76	0.13	0.08	0.13	0.15	0.13	0.07	1.13	0.04	0.05	0.07	0.23	0.13	4972200000	5664000000	7406600000	10367000000	4210400000	5873100000	6138300000
Kcnma1	interacts with	Tor1aip1	TOR1AIP1	TOR1AIP1	TRUE	5.3468	0.1	0.13	0.12	0.14	0.05	0.06	0.05	0.08	0.04	0.13	0.12	0.03	0.11	0.1	0.09	0.09	0.03	68870000	69085000	21139000	37811000	48838000	89359000	35250000
Kcnma1	interacts with	Mdh1	MDH1	MDH1	TRUE	5.4685	0.04	0.09	0.38	0.63	0.41	0.3	0.05	0.09	0.08	0.09	0.3	0.44	0.05	0.04	0.3	0.16	0.05	6813600000	6545100000	12192000000	11055000000	13379000000	14718000000	15791000000
Kcnma1	interacts with	Mccc2	MCCC2	MCCC2	TRUE	4.8861	0.13	0.17	0.11	0.32	0.05	0.14	0.05	0.09	0.05	0.14	0.33	0.08	0.07	0.12	0.09	0.09	0.04	336150000	335440000	1015900000	835280000	450990000	772130000	1095000000
Kcnma1	interacts with	Mccc1	MCCC1	MCCC1	TRUE	5.4318	0.15	0.22	0.12	0.3	0.06	0.11	0.08	0.13	0.06	0.15	0.73	0.07	0.14	0.14	0.11	0.17	0.06	389120000	409570000	858850000	746860000	332310000	626450000	665890000
Kcnma1	interacts with	Hspa12b	HSPA12B	HSPA12B	TRUE	5.0915	0.01	0.01	0	0.01	0	0	0.01	0.01	0.11	0.03	0.01	0.01	0.01	0.01	0	0.02	0	37349000	50622000	59179000	57462000	40375000	33530000	25672000
Kcnma1	interacts with	Fhod3	FHOD3	FHOD3	TRUE	4.9586	0.03	0.07	0.97	2.1	0.17	1.47	0.04	0.06	0.03	0.1	0.23	0.29	0.27	0.04	1.48	0.13	0.05	23098000	9921500	25103000	31691000	2298700	3871300	6097000
Kcnma1	interacts with	Fam171a2	FAM171A2	FAM171A2	TRUE	6.9586	0	0	0	0	0	0	0	0	0	0	0	0	0	0	0	0	0
Kcnma1	interacts with	Fabp3	FABP3	FABP3	TRUE	4.8861	0.03	0.07	0.34	0.51	0.51	0.23	0.05	0.1	0.1	0.09	0.07	0.69	0.04	0.04	0.35	0.16	0.06	10643000000	10599000000	39827000000	24174000000	30399000000	31744000000	38632000000
Kcnma1	interacts with	F5	F5	F5	TRUE	22.4202	0	0.01	0.05	0.17	0.01	0.05	0	0.01	0.01	0.07	0.05	0.02	0.01	0.01	0.04	0	0	1731500	3820900	2172700	1229900
Kcnma1	interacts with	Dbt	DBT	DBT	TRUE	6.0969	0.1	0.14	0.07	0.15	0.04	0.06	0.05	0.07	0.04	0.1	0.17	0.04	0.09	0.07	0.04	0.11	0.04	170500000	185590000	735650000	642260000	768460000	1014300000	1238500000
Kcnma1	interacts with	Cox7a1	COX7A1	COX7A1	TRUE	4.9586	0.02	0.05	0.08	0.13	0.32	0.06	0.03	0.05	0.06	0.06	0.05	0.55	0.02	0.02	0.11	0.09	0.03	3079100000	2327500000	1670000000	4030200000	1496500000	2406100000	3211400000
Kcnma1	interacts with	Cdc27	CDC27	CDC27	TRUE	6.6576	0.32	0.47	0.34	0.53	0.14	0.2	0.33	0.38	0.36	0.51	0.51	0.1	0.46	0.43	0.22	0.27	0.22	664480	1156930	207820	272190	393790	932720	330740
Kcnma1	interacts with	Canx	CANX	CANX	TRUE	6.5376	0.09	0.16	0.12	0.17	0.18	0.07	0.09	0.15	0.11	0.16	0.17	0.1	0.1	0.11	0.08	0.16	0.08	314180000	301970000	265790000	208760000	664510000	823230000	515020000
Kcnma1	interacts with	Anxa2	ANXA2	ANXA2	TRUE	4.1308	0.34	0.65	0.13	0.08	0.16	0.02	0.13	0.41	0.43	0.5	0.63	0.09	0.23	0.61	0.11	0.46	0.17	1231500000	1689100000	1577800000	939970000	5882700000	6938500000	3160700000
Kcnma1	interacts with	Anapc7	ANAPC7	ANAPC7	TRUE	10.4685	0.08	0.12	0.07	0.15	0.03	0.06	0.06	0.09	0.05	0.09	0.15	0.03	0.08	0.09	0.04	0.07	0.05	1996100	2589300	1032800	1717400	1471400	2148000	994540
Kcnma1	interacts with	Nefm		NEFM	TRUE	4.8861	0	0	0	0	0	0	0	0	0	0	0	0	0	0	0	0	0	6962500	9190000	243750	5617100	1255400	5092800	5115900
Kcnma1	interacts with	Tjp1	TJP1	TJP1	TRUE	6.6383	0.26	0.39	0.76	0.95	0.23	0.4	0.52	0.19	0.55	0.55	0.39	0.17	0.55	0.29	0.54	0.38	0.11	23775000	28342000	24340000	20606000	57821000	93282000	62415000
Kcnma1	interacts with	Prdx1	PRDX1	PRDX1	TRUE	9.3768	0.06	0.1	0.07	0.05	0.26	0.02	0.05	0.06	0.1	0.08	0.04	0.11	0.04	0.07	0.02	0.15	0.06	2911100000	2658100000	3230300000	2190600000	8244000000	7516800000	3423900000
Kcnma1	interacts with	Gpx4	GPX4	GPX4	TRUE	5.5528	0.05	0.05	0.03	0.05	0.11	0.02	0.02	0.05	0.04	0.05	0.11	0.17	0.02	0.04	0.03	0.08	0.03	295460000	242560000	653840000	456720000	548890000	683560000	648470000
Kcnma1	interacts with	Fry	FRY	FRY	TRUE	5.2007	0.13	0.22	1.01	1.4	0.25	0.7	0.47	0.19	0.29	0.34	0.16	0.19	1.74	0.13	0.8	0.26	0.13	2997100	4264600	589380	772200	5029300	1961800	4075300
Kcnma1	interacts with	Flnb	FLNB	FLNB	TRUE	5.1079	0.04	0.1	0.34	0.19	0.1	0.07	0.07	0.09	0.54	0.65	0.12	0.05	0.67	0.05	0.27	0.12	0.06	47352000	52533000	47648000	32321000	60789000	58987000	47858000
Kcnma1	interacts with	Dst	DST	DST	TRUE	6.1135	0.83	1.3	1.83	2.1	0.66	1.33	0.53	0.66	0.6	0.71	0.64	0.56	1.2	0.87	1.65	1.62	0.3	13485000	11932000	14722000	8514400	13587000	6194300	5050100
Kcnma1	interacts with	Dnaja2	DNAJA2	DNAJA2	TRUE	5.6778	0.02	0.03	0.04	0.04	0.04	0.01	0.02	0.03	0.02	0.03	0.04	0.05	0.02	0.02	0.03	0.04	0	262970000	282490000	377970000	356450000	202030000	294600000	185160000
Kcnma1	interacts with	Atp12a	ATP12A	ATP12A	TRUE	5.6383	0.01	0.01	0.01	0.01	0	0	0	0	0.01	0	0.01	0	0.01	0.01	0	0	0
Kcnma1	interacts with	Ank2	ANK2	ANK2	TRUE	20.7696	0.32	0.73	2.13	2.32	0.56	1.69	0.16	0.32	0.12	0.33	0.47	0.38	0.65	1.08	1.75	1.28	0.13	29464000	37043000	29324000	24164000	27532000	33461000	38489000
Kcnma1	interacts with	Tmem14c	TMEM14C	TMEM14C	TRUE	5.0862	0.02	0.03	0.02	0.04	0.04	0.01	0.02	0.02	0.03	0.03	0.03	0.05	0.01	0.02	0.01	0.05	0.01	17557000	15068000		7444200	88735000	121621500	84886000
Kcnma1	interacts with	Tma7	TMA7	TMA7	TRUE	5.0223	0.04	0.06	0.04	0.06	0.1	0.02	0.04	0.05	0.07	0.07	0.06	0.13	0.04	0.04	0.03	0.05	0.02	100090000	136320000	123440000	115580000	190410000	256160000	287350000
Kcnma1	interacts with	Tecr	TECR	TECR	TRUE	6.8539	0.03	0.04	0.04	0.15	0.03	0.06	0.03	0.08	0.03	0.04	0.18	0.02	0.03	0.02	0.06	0.05	0.08	85271000	96117000	53308000	72667000	95814000	87363000	55940000
Kcnma1	interacts with	Slc25a22	SLC25A22	SLC25A22	TRUE	6.4202	0	0	0	0	0	0	0	0	0	0	0.02	0	0	0	0	0	0	67222000	40387000	205860000	203340000	11404000	9606500	5062800
Kcnma1	interacts with	Samm50	SAMM50	SAMM50	TRUE	4.8539	0.01	0.03	0.04	0.08	0.03	0.03	0.02	0.03	0.02	0.03	0.09	0.02	0.02	0.01	0.01	0.02	0.02	418070000	396330000	222470000	617600000	515610000	473110000	648080000
Kcnma1	interacts with	Rrbp1	RRBP1	RRBP1	TRUE	5.8239	0.19	0.32	0.09	0.06	0.07	0.02	0.09	0.23	0.17	0.25	0.21	0.03	0.13	0.41	0.02	0.14	0.1	133810000	114610000	77874000	77360000	116860000	131230000	30737000
Kcnma1	interacts with	Pdk1	PDK1	PDK1	TRUE	7.2518	0.04	0.08	0.09	0.09	0.04	0.03	0.03	0.05	0.04	0.08	0.12	0.03	0.06	0.14	0.08	0.07	0.05	110440000	191330000	229340000	214130000	71346000	127510000	108580000
Kcnma1	interacts with	Nprl2	NPRL2	NPRL2	TRUE	8.0177	0.01	0.01	0.01	0.02	0.01	0.01	0.01	0.02	0.01	0.02	0.01	0.01	0.01	0.01	0.01	0.01	0.01					518380	1361500	3709000
Kcnma1	interacts with	Ndufb8	NDUFB8	NDUFB8	TRUE	4.0809	0	0	0	0	0	0	0	0	0	0	0	0	0	0	0	0	0	476660000	360760000	500820000	610380000	360310000	769500000	776590000
Kcnma1	interacts with	Mpv17	MPV17	MPV17	TRUE	14	0.03	0.05	0.12	0.21	0.03	0.09	0.02	0.05	0.02	0.05	0.05	0.02	0.04	0.03	0.14	0.04	0.02	58057000	48735000	35779000	57785000	81288000	125180000	91963000
Kcnma1	interacts with	Mocs3	MOCS3	MOCS3	TRUE	6.699	0	0	0	0	0	0	0	0	0	0	0	0	0	0	0	0	0	5119200	4533900	9940300	5259100	7750900	14248000	9037800
Kcnma1	interacts with	Mapre2	MAPRE2	MAPRE2	TRUE	5.9586	0.05	0.09	0.84	0.85	0.2	0.38	0.2	0.13	0.07	0.12	0.11	0.12	0.31	0.04	1.03	0.22	0.12	149950000	239610000	290020000	167400000	205150000	238410000	153360000
Kcnma1	interacts with	Got2	GOT2	GOT2	TRUE	22.301	0.02	0.04	0.12	0.21	0.07	0.09	0.02	0.05	0.04	0.06	0.02	0.1	0.03	0.03	0.08	0.04	0.03	4459300000	4911300000	10970000000	9259300000	11636000000	11102000000	12136000000
Kcnma1	interacts with	Dad1	DAD1	DAD1	TRUE	3.9208	0.04	0.07	0.03	0.05	0.07	0.02	0.04	0.04	0.07	0.06	0.04	0.06	0.03	0.04	0.02	0.08	0.06					848240	2990100	3297600
Kcnma1	interacts with	Ctnna1	CTNNA1	CTNNA1	TRUE	18.4949	0.4	0.72	0.73	1.26	0.28	0.55	0.34	0.5	0.52	0.83	0.62	0.3	0.65	0.93	0.88	0.64	0.19	153330000	151900000	250520000	229170000	245140000	425280000	629090000
Kcnma1	interacts with	Uhrf1	UHRF1	UHRF1	TRUE		0.01	0.01	0.01	0.01	0	0.01	0	0.05	0.01	0.01	0.01	0	0.01	0	0.01	0.01	0.03
Kcnma1	interacts with	Rap2c	RAP2C	RAP2C	TRUE		0.05	0.05	0.04	0.06	0.02	0.02	0.02	0.04	0.02	0.04	0.06	0.02	0.02	0.03	0.03	0.04	0.02	9278100	10226000	21111000	17211000	105190000	244170000	112880000
Kcnma1	interacts with	mt-Co3	MT-CO3	MT-CO3	TRUE		0.42	0.97	0.85	0.74	2.26	0.57	0.48	0.91	1.1	0.96	0.46	2.27	0.32	0.95	0.39	1.85	0.58					129660000	101470000	114696000
Kcnma1	interacts with	Huwe1	HUWE1	HUWE1	TRUE		0.21	0.32	0.25	0.32	0.12	0.12	0.17	0.25	0.17	0.3	0.37	0.07	0.21	0.32	0.15	0.19	0.17	15066000	14685000	12783000	14063000	24151000	32804000	11773000
Kcnma1	interacts with	Perm1	PERM1	PERM1	TRUE		0	0.01	0.08	0.13	0.02	0.06	0	0.01	0.01	0.01	0.01	0.05	0.01	0	0.11	0.01	0	109500000	84563000	206040000	202830000	31688000	17022000	44955000
Kcnma1	interacts with	Hacd1	HACD1	HACD1	TRUE		0.04	0.08	0.7	0.96	0.15	0.45	0.04	0.04	0.03	0.09	0.23	0.15	0.34	0.04	0.42	0.06	0.03	10103000	4935400	4357800	8983200	12706000	7241400	11815000
Kcnma1	interacts with	Mp68		MP68	TRUE																			2131200000	2327400000	5192700000	6359200000
Kcnma1	interacts with	Ppap2b		PPAP2B	TRUE	5.0506
Kcnma1	interacts with	Dnm2	DNM2	DNM2	FALSE	4.6198	0.18	0.3	0.59	0.64	0.12	0.27	0.2	0.57	0.34	0.56	0.34	0.09	0.28	0.21	0.22	0.22	0.29	80246000	95518000	57518000	210960000	111830000	135210000	110330000
Kcnma1	interacts with	Gvin1		GVIN1	FALSE
Kcnma1	interacts with	Hist3h2ba		HIST3H2BA	FALSE																			2115400	1941200	16279000
Kcnma1	interacts with	Immt	IMMT	IMMT	FALSE	4.8239	0.14	0.22	0.29	0.46	0.12	0.2	0.16	0.18	0.1	0.2	0.31	0.13	0.21	0.16	0.17	0.17	0.11	1835400000	1637000000	2127500000	3417800000	2175900000	2209200000	3152700000
Kcnma1	interacts with	Mtnd5		MTND5	FALSE
Kcnma1	interacts with	Nccrp1	NCCRP1	NCCRP1	FALSE	5.7959	0	0	0	0	0	0	0	0	0	0	0	0	0	0	0	0	0
Kcnma1	interacts with	Satb1	SATB1	SATB1	FALSE	3.4685	0	0	0	0	0	0	0	0	0	0	0	0	0	0	0	0	0
Kcnma1	interacts with	Tjp2	TJP2	TJP2	FALSE	6.2757	0.05	0.1	0.07	0.51	0.06	0.21	0.04	0.07	0.18	0.25	0.38	0.07	0.14	0.17	0.19	0.07	0.04	10748000	9848800	18266000	8751800	18388000	16837000	36436000
Kcnma1	interacts with	Trim58	TRIM58	TRIM58	FALSE	5.3872	0	0	0	0.01	0	0	0	0.01	0	0	0.01	0	0	0	0.01	0	0.01
Kcnn3	interacts with	Xrn2	XRN2	XRN2	TRUE	4.8861	0.15	0.22	0.12	0.17	0.08	0.06	0.1	0.22	0.13	0.22	0.23	0.05	0.14	0.24	0.06	0.12	0.12	4386300	4225600	7957600	3329700	5220800	6719200	4849400
Kcnn3	interacts with	Tbc1d10b	TBC1D10B	TBC1D10B	TRUE	5.4949	0.01	0.01	0.01	0.02	0.01	0.01	0.01	0.01	0.01	0.02	0.02	0.01	0.01	0.01	0.01	0.01	0.01					339780	656945
Kcnn3	interacts with	Sptlc2	SPTLC2	SPTLC2	TRUE	3.9208	0.06	0.1	0.05	0.11	0.06	0.04	0.07	0.57	0.19	0.32	0.11	0.04	0.08	0.05	0.03	0.12	0.17	1910900	1660400	605690	936930	1431400	1871800	1447300
Kcnn3	interacts with	Pdpr	PDPR	PDPR	TRUE	3.9586	0.12	0.19	0.12	0.23	0.06	0.1	0.08	0.15	0.1	0.21	0.23	0.05	0.1	0.12	0.08	0.08	0.07	42020000	37330000	58006000	55461000	51978000	96609000	61801000
Kcnn3	interacts with	Itpr3	ITPR3	ITPR3	TRUE	4.8861	0.1	0.16	0.02	0.03	0.02	0.01	0.02	0.05	0.16	0.1	0.06	0.02	0.03	0.08	0.01	0.13	0.06	526390	399030	158790	73531	974900	1128400	120030
Kcnn3	interacts with	Gpt2	GPT2	GPT2	TRUE	3.0555	0.01	0.01	0.01	0.03	0.01	0.01	0.01	0.01	0.01	0.01	0.55	0.01	0.01	0.01	0.01	0.07	0	3500700	5596400	20801000	12145000	368090	785500
Kcnn3	interacts with	Fhod1	FHOD1	FHOD1	TRUE	4.1805	0.01	0.02	0.05	0.07	0.01	0.03	0.04	0.05	0.02	0.03	0.04	0.01	0.01	0.01	0.03	0.02	0.01	1915600	2833100	2151600	941590	198800	202870	156562
Kcnn3	interacts with	Fgg	FGG	FGG	TRUE	3.8239	0	0	0	0	0	0	0	0	0	0	0	0	0	0	0	0	0	1166300000	1113400000	741760000	424850000	1909100000	2506400000	1194700000
Kcnn3	interacts with	Ehbp1	EHBP1	EHBP1	TRUE	3.8861	0.72	1.07	0.42	0.46	0.25	0.17	0.3	0.45	0.37	0.66	1.67	0.12	0.74	0.76	0.22	1.41	0.24	15696000	10098000	4694000	9076000	796460	1592900	452760
Kcnn3	interacts with	Cutc	CUTC	CUTC	TRUE	3.6576	0.08	0.11	0.1	0.19	0.04	0.07	0.05	0.07	0.05	0.09	0.13	0.04	0.07	0.07	0.11	0.05	0.03	26283000	20777000	15647000	22480000	11199000	18118000	16959000
Kcnn3	interacts with	Csf1	CSF1	CSF1	FALSE	4.6198	0.05	0.06	0.01	0.01	0.02	0	0.03	0.02	0.03	0.04	0.08	0.02	0.02	0.05	0.01	0.04	0.02
Kcnn3	interacts with	Cntln	CNTLN	CNTLN	TRUE	4.1308	0.26	0.37	0.09	0.1	0.07	0.03	0.18	0.35	0.21	0.35	0.23	0.05	0.24	0.24	0.03	0.23	0.09
Kcnn3	interacts with	Cct3	CCT3	CCT3	TRUE	8.2076	0.06	0.11	0.08	0.1	0.06	0.04	0.06	0.08	0.06	0.1	0.11	0.03	0.07	0.13	0.03	0.08	0.05	388060000	389070000	438860000	341500000	531300000	725290000	538050000
Kcnn3	interacts with	Atpaf1	ATPAF1	ATPAF1	TRUE	5	0.06	0.09	0.13	0.2	0.07	0.08	0.06	0.07	0.05	0.09	0.12	0.07	0.08	0.05	0.07	0.06	0.04	100420000	108490000	140810000	173950000	168280000	197990000	182820000
Kcnn3	interacts with	Alb	ALB	ALB	FALSE	4.1367	0	0	0	0	0	0	0	0	0	0	0	0	0	0	0	0	0	14066000000	12206000000	15891000000	11654000000
Kcnn3	interacts with	Ykt6	YKT6	YKT6	TRUE	4.3098	0.01	0.01	0.01	0.02	0.01	0.01	0.01	0.01	0.01	0.01	0.01	0.01	0.01	0.01	0.01	0.02	0.01	65844000	85836000	23435000	29120000	39707000	21310000	14977000
Kcnn3	interacts with	Uqcrc1	UQCRC1	UQCRC1	TRUE	4.6778	0.03	0.06	0.24	0.33	0.13	0.14	0.05	0.07	0.05	0.06	0.1	0.14	0.06	0.03	0.15	0.07	0.03	4071300000	4374400000	6244200000	8545300000	5553200000	6954100000	8134900000
Kcnn3	interacts with	Prkar2a	PRKAR2A	PRKAR2A	TRUE	6.4202	0.36	0.55	0.24	0.46	0.12	0.18	0.2	0.3	0.31	0.41	0.67	0.12	0.36	0.4	0.17	0.29	0.23	133200000	167170000	377310000	384130000	709390000	730370000	644300000
Kcnn3	interacts with	Ndufv1	NDUFV1	NDUFV1	TRUE	4.0044	0.07	0.12	0.2	0.33	0.11	0.13	0.07	0.11	0.08	0.11	0.18	0.12	0.08	0.07	0.15	0.11	0.05	1878400000	1733700000	2886100000	5109600000	2155400000	3681900000	3989000000
Kcnn3	interacts with	Cyb5r3	CYB5R3	CYB5R3	TRUE	5.7212	0.06	0.11	0.16	0.13	0.1	0.05	0.08	0.08	0.1	0.13	0.09	0.05	0.11	0.08	0.07	0.11	0.04	448620000	619340000	357130000	194830000	1839500000	2639400000	1553900000
Kcnn3	interacts with	Tenm3	TENM3	TENM3	TRUE	5.0223	0.08	0.12	0.12	0.26	0.07	0.11	0.03	0.06	0.04	0.08	1.65	0.03	0.06	0.11	0.11	0.77	0.03
Kcnn3	interacts with	Clint1	CLINT1	CLINT1	TRUE	6.2676	0.2	0.3	0.2	0.2	0.09	0.08	0.12	0.19	0.12	0.26	0.36	0.06	0.18	0.26	0.08	0.14	0.11	84852000	98799000	76086000	53760000	55138000	67012000	42919000
Kcnn3	interacts with	Sacs	SACS	SACS	TRUE	4.8539	0.06	0.09	0.15	0.12	0.05	0.04	0.05	0.06	0.04	0.07	0.07	0.03	0.27	0.07	0.11	0.08	0.02	712840	687710	852180	886920	5074500	5343500	6378300
Kcnn3	interacts with	Fga	FGA	FGA	TRUE	5.5528	0	0	0	0	0	0	0	0	0	0	0	0	0	0	0	0	0	843370000	672430000	550930000	408830000	1458800000	1954000000	884560000
Kcnn3	interacts with	Dbt	DBT	DBT	TRUE	6.0969	0.1	0.14	0.07	0.15	0.04	0.06	0.05	0.07	0.04	0.1	0.17	0.04	0.09	0.07	0.04	0.11	0.04	170500000	185590000	735650000	642260000	768460000	1014300000	1238500000
Kcnn3	interacts with	Cox7a1	COX7A1	COX7A1	TRUE	4.9586	0.02	0.05	0.08	0.13	0.32	0.06	0.03	0.05	0.06	0.06	0.05	0.55	0.02	0.02	0.11	0.09	0.03	3079100000	2327500000	1670000000	4030200000	1496500000	2406100000	3211400000
Kcnn3	interacts with	Atp12a	ATP12A	ATP12A	TRUE	5.6383	0.01	0.01	0.01	0.01	0	0	0	0	0.01	0	0.01	0	0.01	0.01	0	0	0
Kcnn3	interacts with	Sfn	SFN	SFN	TRUE	4.9586	0	0	0	0	0	0	0	0	0	0	0	0	0	0	0	0	0	82186000	295040000	528490000	338790	944830000	637210000	918630000
Kcnn3	interacts with	Rabgef1	RABGEF1	RABGEF1	TRUE	5.4815	0	0.01	0	0	0	0	0	0	0	0	0.01	0	0	0	0	0	0	2533700	1289800	2359000	2534700	6968400	7257300	6067100
Kcnn3	interacts with	Myl2	MYL2	MYL2	TRUE	6.1549	0.16	0.04	0.05	1.04	0.17	0.64	0.17	0.26	0.27	0.17	0.17	2.82	0.03	0.01	1.07	0.28	0.19	204020000	511060000	38698000000	35751000000	28617000000	8094100000	72511000000
Kcnn3	interacts with	Mrpl50	MRPL50	MRPL50	TRUE	2.5528	0.01	0.02	0.02	0.03	0.04	0.01	0.01	0.01	0.01	0.02	0.02	0.04	0.01	0.02	0.01	0.02	0.02	117240000	88300000	192220000	143130000	81429000	120820000	150130000
Kcnn3	interacts with	Mocs3	MOCS3	MOCS3	TRUE	6.699	0	0	0	0	0	0	0	0	0	0	0	0	0	0	0	0	0	5119200	4533900	9940300	5259100	7750900	14248000	9037800
Kcnn3	interacts with	Nefl	NEFL	NEFL	TRUE		0	0	0	0	0	0	0	0	0	0	0	0	0	0	0	0	0	4271500	9409800	5420990	902360	1706485	9952400	1121090
Kcnn3	interacts with	Mrpl41	MRPL41	MRPL41	TRUE		0.03	0.05	0.07	0.11	0.3	0.05	0.04	0.07	0.07	0.06	0.06	0.4	0.02	0.04	0.04	0.09	0.03	151320000	79122000	278210000	153680000	80260000	101120000	206910000
Kcnn3	interacts with	Fundc2	FUNDC2	FUNDC2	TRUE		0.03	0.05	0.06	0.09	0.08	0.04	0.03	0.03	0.03	0.03	0.04	0.08	0.03	0.04	0.05	0.08	0.02	536560000	709950000	758770000	837520000	858370000	644640000	1276100000
Kcnn3	interacts with	Ubxn8	UBXN8	UBXN8	TRUE		0.03	0.05	0.04	0.05	0.01	0.02	0.03	0.03	0.03	0.05	0.06	0.02	0.04	0.03	0.03	0.02	0.01	12808000	10340000	2754600	10887000
Kcnn3	interacts with	Plekho2	AC069368.1	PLEKHO2	TRUE																			9562400	13210000	6007900	8798700	13708000	29011000	9078100
Kcnn3	interacts with	Ap3s2	AP3S2	AP3S2	FALSE	4.9208	0.01	0.01	0.01	0.01	0.01	0	0	0	0.01	0.01	0.01	0.01	0.01	0	0.01	0.01	0	7844100	9092600	6885000	6698300
Kcnn3	interacts with	Fmr1	FMR1	FMR1	FALSE		0.05	0.06	0.03	0.06	0.03	0.02	0.04	0.05	0.04	0.06	0.06	0.02	0.05	0.04	0.02	0.07	0.02	2531500	2696100	1704000	787780	3526200	7218300	2623300
Kcnn3	interacts with	Mtnd5		MTND5	FALSE
Kcnq1	interacts with	Pxmp2	PXMP2	PXMP2	TRUE	5.2441	0	0.01	0	0.01	0	0	0	0	0	0	0.02	0	0	0	0.01	0	0	3467900	1786800	3031200	4083100
Kcnq1	interacts with	Ptges2	PTGES2	PTGES2	TRUE	5.1675	0.02	0.05	0.07	0.09	0.04	0.03	0.03	0.05	0.03	0.04	0.06	0.05	0.03	0.03	0.03	0.03	0.03	152700000	140480000	334340000	334490000	845030000	848090000	886390000
Kcnq1	interacts with	Ptbp2	PTBP2	PTBP2	TRUE	4.9586	0.52	0.69	0.39	0.61	0.19	0.24	0.51	0.48	0.33	0.55	0.67	0.14	0.67	0.5	0.24	0.65	0.24	9578200	15298000	6090300	6398700	9006200	9872700	7710100
Kcnq1	interacts with	Prkd2	PRKD2	PRKD2	TRUE	11.0969	0.07	0.1	0.04	0.08	0.03	0.03	0.07	0.11	0.24	0.21	0.08	0.03	0.06	0.06	0.03	0.08	0.11	41606000	22946000	905710	7830000	4695100	5971700	4617200
Kcnq1	interacts with	Prkag1	PRKAG1	PRKAG1	TRUE	5.7696	0.08	0.12	0.14	0.29	0.04	0.12	0.08	0.1	0.07	0.11	0.2	0.05	0.1	0.08	0.13	0.07	0.07	22222000	16205000	1722700	19258000	6981500	3032400	9861800
Kcnq1	interacts with	Prkaa2	PRKAA2	PRKAA2	TRUE	4.1308	0.02	0.06	0.88	1.41	0.24	0.67	0.03	0.06	0.06	0.09	0.08	0.25	0.25	0.02	0.75	0.12	0.05	63893000	58840000	59789000	65104000	163820000	221540000	183640000
Kcnq1	interacts with	Ppp2r1a	PPP2R1A	PPP2R1A	TRUE	4.6198	0.04	0.07	0.12	0.15	0.08	0.06	0.04	0.06	0.05	0.07	0.06	0.08	0.05	0.06	0.1	0.08	0.04	847160000	710450000	683200000	642940000	876440000	790990000	751330000
Kcnq1	interacts with	Pnp	PNP	PNP	TRUE	6.7959	0	0.01	0	0	0	0	0	0.02	0.02	0.01	0.01	0	0	0.02	0	0.01	0.01	511850000	569160000	119030000	160100000	42996000	42053000	27774000
Kcnq1	interacts with	Plcg2	PLCG2	PLCG2	TRUE	5.3279	0.02	0.03	0.04	0.04	0.02	0.01	0.03	0.12	0.16	0.11	0.05	0.02	0.03	0.02	0.02	0.04	0.13	1459500	1884800	3841500	1565300	2024800	2754700	609120
Kcnq1	interacts with	Pik3r4	PIK3R4	PIK3R4	TRUE	4.699	0.07	0.1	0.06	0.12	0.03	0.04	0.05	0.08	0.06	0.09	0.14	0.03	0.07	0.06	0.03	0.06	0.05	2422700	2569900	1065500	789120	1837700	2422700	1848400
Kcnq1	interacts with	Pcnt	PCNT	PCNT	TRUE	4.8861	0.05	0.07	0.17	0.29	0.04	0.13	0.05	0.08	0.05	0.08	0.14	0.05	0.05	0.05	0.22	0.08	0.06	522900	688220	668560	245970	2680300	3944500	2820300
Kcnq1	interacts with	Park7	PARK7	PARK7	TRUE	4.4437	0.06	0.09	0.06	0.1	0.11	0.04	0.06	0.06	0.06	0.07	0.1	0.16	0.07	0.07	0.05	0.08	0.04	2194500000	2645400000	3337900000	2567300000	6867000000	7922200000	6640800000
Kcnq1	interacts with	Nup160	NUP160	NUP160	TRUE	7.3979	0.17	0.22	0.09	0.27	0.05	0.1	0.13	0.2	0.11	0.24	0.22	0.06	0.15	0.15	0.06	0.19	0.12	330495	685770	145630	231590	495480	328640	4316900
Kcnq1	interacts with	Nup155	NUP155	NUP155	TRUE	5.7696	0.07	0.11	0.04	0.09	0.02	0.03	0.05	0.07	0.06	0.1	0.12	0.02	0.08	0.08	0.03	0.05	0.04	6890300	8591700	1907100	2852000	4647500	1909600	2604500
Kcnq1	interacts with	Nt5c3a		NT5C3A	TRUE	5.1427	0.13	0.18	0.1	0.27	0.06	0.1	0.08	0.13	0.11	0.14	0.16	0.06	0.1	0.12	0.08	0.11	0.11					60546000	89415000	110920000
Kcnq1	interacts with	Nrap	NRAP	NRAP	TRUE	4.4318	0.02	0.06	1.02	0.99	0.28	0.42	0.02	0.07	0.05	0.08	0.13	0.42	0.07	0.03	2.16	0.11	0.03	15854000	12133000	40782000	29580000	70061000	32618000	60672000
Kcnq1	interacts with	Nes	NES	NES	TRUE	3.8861	0.01	0.02	0.07	0.03	0.1	0.01	0.06	0.03	0.11	0.05	0.01	0.04	0.03	0.02	0.02	0.05	0.01	3245400	2448400	6121300	2482400	373780000	344600000	90618000
Kcnq1	interacts with	Nebl		NEBL	TRUE	4.5528	0.08	0.22	2.34	2.75	0.85	2.23	0.17	0.23	0.53	0.4	0.25	1.07	0.29	0.1	2.06	0.49	0.16	632380000	651310000	1455500000	1227500000	1072000000	1352000000	1197100000
Kcnq1	interacts with	Mrps22	MRPS22	MRPS22	TRUE	5.3665	0.01	0.02	0.02	0.04	0.01	0.02	0.02	0.02	0.02	0.02	0.02	0.02	0.03	0.01	0.01	0.02	0.01	56377000	47774000	124310000	73469000	137250000	194720000	187420000
Kcnq1	interacts with	Mgll	MGLL	MGLL	TRUE	5.4318	0.13	0.18	0.04	0.07	0.05	0.02	0.21	0.14	0.62	0.18	0.57	0.06	0.12	0.12	0.03	0.09	0.08	45567000	109890000	247380000	194850000	125360000	146710000	122730000
Kcnq1	interacts with	Mbnl1	MBNL1	MBNL1	TRUE	4.3565	1.45	1.86	1.56	2.05	0.81	1.2	1.2	1.53	1.15	1.96	1.92	0.66	2.38	1.39	1.75	1.41	1.7	155510000	145440000	256970000	216820000	206040000	208030000	132280000
Kcnq1	interacts with	Lrrc59	LRRC59	LRRC59	TRUE	4.0223	0.01	0.02	0.01	0.01	0.01	0	0.01	0.02	0.02	0.02	0.03	0.01	0	0.03	0	0.03	0	105230000	109060000	130890000	67022000	120930000	179520000	62543000
Kcnq1	interacts with	Lrrc40	LRRC40	LRRC40	TRUE	5.1739	0.06	0.09	0.06	0.11	0.03	0.04	0.05	0.06	0.05	0.09	0.1	0.02	0.07	0.06	0.04	0.06	0.03	2913400	5205800	3706300	4075700	20355000	24782000	9535100
Kcnq1	interacts with	Lrpprc	LRPPRC	LRPPRC	TRUE	4.8539	0.16	0.23	0.19	0.29	0.09	0.11	0.13	0.16	0.11	0.21	0.43	0.08	0.15	0.24	0.11	0.15	0.09	294570000	307030000	534010000	590250000	469380000	548730000	575620000
Kcnq1	interacts with	Lrba	LRBA	LRBA	TRUE	6.585	0.25	0.4	0.57	0.96	0.19	0.42	0.24	0.39	0.4	0.72	0.78	0.16	0.37	0.3	0.43	0.38	0.53	13855000	21121000	2286400	10671000	5559700	13104000	7695300
Kcnq1	interacts with	Kpnb1	KPNB1	KPNB1	TRUE	4.0862	0.19	0.29	0.18	0.24	0.1	0.1	0.16	0.24	0.18	0.3	0.36	0.08	0.2	0.3	0.09	0.19	0.15	142150000	181030000	154090000	104440000	334500000	373840000	311680000
Kcnq1	interacts with	Kpna3	KPNA3	KPNA3	TRUE	4.3565	0.14	0.25	0.27	0.4	0.1	0.16	0.11	0.24	0.2	0.26	0.25	0.08	0.18	0.18	0.16	0.15	0.1	119610000	117350000	140660000	106010000	38618000	45154000	38712000
Kcnq1	interacts with	Iqgap1	IQGAP1	IQGAP1	TRUE	7.3372	0.26	0.46	0.18	0.32	0.12	0.11	0.24	0.7	0.29	0.47	0.35	0.09	0.46	0.33	0.2	0.33	0.33	48948000	64898000	33804000	30378000	173180000	210700000	84312000
Kcnq1	interacts with	Hsp90aa1	HSP90AA1	HSP90AA1	TRUE	3.7959	0.22	0.36	0.21	0.24	0.52	0.1	0.19	0.26	0.23	0.34	0.32	0.36	0.19	0.26	0.12	0.49	0.15	521020000	530490000	430100000	308670000	2236000000	2577600000	1929400000
Kcnq1	interacts with	Hras	HRAS	HRAS	TRUE	5.699	0.01	0.01	0.01	0.01	0.01	0	0.01	0.01	0.01	0.01	0.01	0.01	0	0	0	0.01	0.01	55685000	89587000	86380000	87908000	124810000	130610000	88847000
Kcnq1	interacts with	Gba	GBA	GBA	TRUE	8.3372	0.02	0.02	0.01	0.02	0.01	0.01	0.01	0.04	0.02	0.02	0.02	0	0.01	0.01	0	0.01	0.02	11741000	9832900	2060200	3396900	1249200	1419400	242930
Kcnq1	interacts with	Flnc	FLNC	FLNC	TRUE	4.4559	0.01	0.04	0.29	0.17	0.21	0.07	0.02	0.05	0.04	0.05	0.05	0.24	0.05	0.02	0.43	0.06	0.02	220000000	264490000	258610000	175790000	1140100000	771720000	1502200000
Kcnq1	interacts with	Fermt3	FERMT3	FERMT3	TRUE	5	0.02	0.03	0.01	0.02	0.01	0.01	0.01	0.13	0.01	0.04	0.03	0.01	0.01	0.02	0.01	0.02	0.03	39297000	94499000	22913000	24428000	3513300	3283700	1565600
Kcnq1	interacts with	Fermt2	FERMT2	FERMT2	TRUE	4.5686	0.2	0.34	0.66	0.35	0.17	0.14	0.31	0.13	0.29	0.29	0.66	0.08	0.62	0.37	0.34	0.21	0.05	211000000	255280000	204660000	282240000	632870000	274720000	358590000
Kcnq1	interacts with	Fbn1	FBN1	FBN1	TRUE	3.9586	1.37	1.87	0.17	0.15	0.29	0.03	0.17	0.47	0.24	0.7	0.7	0.09	0.49	1.51	0.03	0.54	0.11	35772000	41099000	39242000	31740000	1131000000	989100000	608100000
Kcnq1	interacts with	Eppk1	EPPK1	EPPK1	TRUE	4.3565	0	0	0	0	0	0	0	0	0	0	0	0	0	0	0	0	0					3101400	3485600	4361000
Kcnq1	interacts with	Epb41l2	EPB41L2	EPB41L2	TRUE	4.6383	0.58	0.74	0.08	0.14	0.13	0.04	0.48	0.47	0.73	0.76	0.92	0.11	0.29	0.63	0.03	0.88	0.19	57423000	84624000	56742000	40414000	147770000	381400000	117380000
Kcnq1	interacts with	Emc1	EMC1	EMC1	TRUE	5.7959	0.03	0.06	0.03	0.07	0.02	0.03	0.03	0.04	0.03	0.05	0.05	0.02	0.03	0.05	0.03	0.04	0.04	38635000	35531000	12047000	24064000	34150000	39042000	25057000
Kcnq1	interacts with	Eif3m	EIF3M	EIF3M	TRUE	6.2757	0.12	0.18	0.1	0.18	0.06	0.07	0.08	0.11	0.08	0.13	0.21	0.08	0.11	0.22	0.09	0.09	0.08	107080000	86009000	6226900	64171000	59647000	44372000	51513000
Kcnq1	interacts with	Eif3l	EIF3L	EIF3L	TRUE	5.1612	0.08	0.12	0.1	0.17	0.06	0.06	0.07	0.12	0.06	0.12	0.13	0.04	0.08	0.1	0.08	0.07	0.09	55979000	49481000	28384000	30959000	48009000	59163000	45887000
Kcnq1	interacts with	Eif3h	EIF3H	EIF3H	TRUE	5.5229	0.13	0.2	0.17	0.21	0.11	0.08	0.11	0.17	0.11	0.19	0.22	0.12	0.14	0.24	0.11	0.15	0.11	66283000	69464000	124580000	92987000	69152000	102620000	42713000
Kcnq1	interacts with	Eif3g	EIF3G	EIF3G	TRUE	2.9586	0.01	0.02	0.01	0.02	0.03	0.01	0.02	0.02	0.02	0.02	0.02	0.03	0.01	0.02	0.01	0.02	0.02	107780000	96492000	133210000	124020000	93806000	189120000	99438000
Kcnq1	interacts with	Eif3f	EIF3F	EIF3F	TRUE	4.3372	0.04	0.07	0.05	0.07	0.05	0.03	0.04	0.05	0.06	0.06	0.07	0.05	0.05	0.07	0.03	0.07	0.03	103650000	114900000	86950000	113980000	67326000	151650000	98007000
Kcnq1	interacts with	Eif3e	EIF3E	EIF3E	TRUE	5.2147	0.16	0.23	0.12	0.19	0.1	0.07	0.13	0.15	0.11	0.2	0.28	0.09	0.14	0.23	0.09	0.13	0.11	36850000	43182000	34644000	28715000	35574000	57695000	53100000
Kcnq1	interacts with	Eif3d	EIF3D	EIF3D	TRUE	4.8239	0.06	0.1	0.05	0.07	0.04	0.03	0.07	0.08	0.06	0.08	0.09	0.02	0.06	0.1	0.04	0.07	0.05	62534000	61261000	65730000	78857000	71051000	83009000	65150000
Kcnq1	interacts with	Eif3c	EIF3C	EIF3C	TRUE	11.7212	0.01	0.01	0.01	0.01	0	0.01	0	0.01	0.01	0.01	0.01	0	0.01	0.01	0	0.01	0.01	64301000	72501000	72246000	65030000	63892000	68346000	47495000
Kcnq1	interacts with	Eif3b	EIF3B	EIF3B	TRUE	4.6383	0.1	0.15	0.07	0.08	0.05	0.03	0.05	0.11	0.07	0.14	0.15	0.03	0.09	0.22	0.04	0.09	0.05	79013000	68634000	44478000	46649000	54778000	87089000	50852000
Kcnq1	interacts with	Ehd2	EHD2	EHD2	TRUE	4.1739	0.07	0.1	0.01	0.03	0.02	0.01	0.12	0.04	0.11	0.1	0.1	0.02	0.07	0.04	0.01	0.05	0.01	675600000	644070000	930360000	611580000	1761500000	1142700000	1046700000
Kcnq1	interacts with	Ehbp1l1	EHBP1L1	EHBP1L1	TRUE	7.2676	0	0.01	0.02	0.01	0	0	0.01	0.02	0.01	0.01	0.01	0	0.02	0.01	0.01	0	0.01	19908000	15494000	36195000	23119000	19310000	7038600	8095200
Kcnq1	interacts with	Dync1h1	DYNC1H1	DYNC1H1	TRUE	3.8861	0.21	0.31	0.2	0.36	0.12	0.15	0.16	0.3	0.23	0.3	0.3	0.13	0.2	0.25	0.14	0.26	0.19	129500000	137160000	123810000	121210000	179290000	146800000	112220000
Kcnq1	interacts with	Dsg2	DSG2	DSG2	TRUE	4.6021	0	0.01	0.09	0.1	0.05	0.04	0.01	0.01	0.02	0.01	0.01	0.03	0.01	0.01	0.03	0.02	0	66078000	78512000	16170000	26675000	41947000	93318000	85350000
Kcnq1	interacts with	Dpysl2	DPYSL2	DPYSL2	TRUE	5.1549	0.32	0.45	0.11	0.16	0.13	0.06	0.27	0.22	0.25	0.32	0.18	0.09	0.17	0.26	0.03	0.34	0.08	1193700000	1545800000	780450000	582420000	1837700000	2462400000	1289500000
Kcnq1	interacts with	Dnm1l	DNM1L	DNM1L	TRUE	5.3372	0.17	0.24	0.26	0.35	0.09	0.14	0.2	0.19	0.12	0.21	0.26	0.08	0.28	0.26	0.14	0.15	0.09	278970000	274640000	290360000	438150000	315350000	349520000	248500000
Kcnq1	interacts with	Dnajc11	DNAJC11	DNAJC11	TRUE	4.8861	0.09	0.13	0.2	0.34	0.05	0.15	0.09	0.12	0.09	0.13	0.23	0.04	0.1	0.09	0.11	0.09	0.09	75800000	70956000	48973000	123460000	136920000	197640000	185280000
Kcnq1	interacts with	Dctn1	DCTN1	DCTN1	TRUE	4.9586	0.01	0.02	0.01	0.02	0	0.01	0.01	0.01	0.01	0.02	0.02	0.01	0.01	0.01	0.01	0.02	0.01	108810000	114420000	166490000	103610000	85176000	164030000	106740000
Kcnq1	interacts with	Ctnnb1	CTNNB1	CTNNB1	TRUE	6.3768	0.21	0.42	0.31	0.27	0.2	0.1	0.18	0.44	0.45	0.48	0.27	0.12	0.25	0.51	0.2	0.23	0.24	64726000	78088000	38080000	43549000	102980000	159830000	301310000
Kcnq1	interacts with	Cse1l	CSE1L	CSE1L	TRUE	21.2441	0.08	0.1	0.05	0.12	0.03	0.04	0.07	0.11	0.07	0.12	0.11	0.03	0.06	0.07	0.03	0.06	0.06	36843000	42899000	22675000	35963000	50519000	66713000	27702000
Kcnq1	interacts with	Creb1	CREB1	CREB1	TRUE	5.0605	0.13	0.19	0.16	0.34	0.06	0.14	0.15	0.24	0.18	0.22	0.3	0.07	0.21	0.14	0.11	0.16	0.12	25850000	23001000	22133000	6244200	20443000	44295000	20462000
Kcnq1	interacts with	Cox6a2	COX6A2	COX6A2	TRUE	4.5086	0.04	0.07	0.16	0.34	0.56	0.17	0.05	0.11	0.11	0.1	0.06	0.96	0.04	0.04	0.16	0.18	0.06	899070000	1032200000	4033900000	4424300000	2766200000	3298400000	3011400000
Kcnq1	interacts with	Copg2	COPG2	COPG2	TRUE	3.8239	0.04	0.05	0.05	0.13	0.03	0.05	0.17	0.08	0.08	0.15	0.26	0.02	0.08	0.02	0.04	0.08	0.06	26580000	30381000	12251000	15920000	24183000	41034000	12952000
Kcnq1	interacts with	Col14a1	COL14A1	COL14A1	TRUE	4.8239	0.06	0.11	0.02	0.04	0.02	0.01	0.04	0.08	0.03	0.06	0.05	0.01	0.56	0.12	0.02	0.05	0.02	52518000	58763000	3509300	2906600	273340000	366970000	69038000
Kcnq1	interacts with	Cog5	COG5	COG5	TRUE	5.7959	0.35	0.53	0.73	1.23	0.2	0.58	0.27	0.57	0.33	0.47	0.6	0.21	0.48	0.44	0.62	0.38	0.37	7687500	6022100	3060700	4826200	4897800	5011800	1936900
Kcnq1	interacts with	Cnot1	CNOT1	CNOT1	TRUE	48.0269	0.13	0.19	0.17	0.32	0.06	0.12	0.12	0.19	0.12	0.2	0.23	0.05	0.13	0.18	0.12	0.11	0.12	2535100	3207000	1515800	1721600	1186700	1239800	724680
Kcnq1	interacts with	Cmpk1	CMPK1	CMPK1	TRUE	5.2518	0.06	0.1	0.07	0.11	0.05	0.04	0.06	0.07	0.05	0.11	0.16	0.04	0.08	0.07	0.03	0.08	0.05	137670000	150250000	198240000	162790000	441850000	539170000	551000000
Kcnq1	interacts with	Clasp2	CLASP2	CLASP2	TRUE	4.4685	0.36	0.52	0.44	0.97	0.16	0.4	0.32	0.5	0.27	0.45	0.55	0.14	0.88	0.48	0.42	0.57	0.27	10508000	11665000	11813000	10502000	11734000	15692000	10364000
Kcnq1	interacts with	Clasp1	CLASP1	CLASP1	TRUE	5.6778	0.35	0.53	0.49	0.99	0.18	0.44	0.32	0.48	0.35	0.69	0.7	0.14	0.46	0.3	0.45	0.41	0.3	22955000	21069000	23264000	22114000	11913000	12086000	14363000
Kcnq1	interacts with	Ckap5	CKAP5	CKAP5	TRUE	7.8239	0.08	0.11	0.13	0.22	0.05	0.09	0.06	0.17	0.06	0.12	0.14	0.05	0.09	0.06	0.05	0.09	0.09	16074000	14001000	19649000	21504000	19093000	22141000	11332000
Kcnq1	interacts with	Cdkn2aip	CDKN2AIP	CDKN2AIP	TRUE	5.0506	0.01	0.01	0.01	0.02	0.01	0.01	0.01	0.01	0	0.01	0.01	0.01	0.01	0	0.01	0.01	0	4343000	4590800	2665400	2257900	2377100	3142000	1212100
Kcnq1	interacts with	Cdh2	CDH2	CDH2	TRUE	4.4437	0.05	0.15	2.05	2.56	0.57	2.02	0.06	0.12	0.05	0.2	0.18	0.71	0.39	0.07	2.33	0.3	0.09	53427000	85611000	82410000	70851000	203930000	304540000	565380000
Kcnq1	interacts with	Cct6a	CCT6A	CCT6A	TRUE	5.4089	0.07	0.09	0.05	0.09	0.05	0.03	0.06	0.07	0.05	0.08	0.08	0.05	0.06	0.08	0.02	0.06	0.03	403870000	427430000	640730000	394170000	500570000	849160000	538690000
Kcnq1	interacts with	Cct5	CCT5	CCT5	TRUE	3.4949	0.04	0.06	0.03	0.04	0.03	0.02	0.03	0.04	0.04	0.05	0.06	0.04	0.03	0.04	0.02	0.04	0.02	381050000	404010000	429230000	410950000	435490000	633320000	399710000
Kcnq1	interacts with	Carm1	CARM1	CARM1	TRUE	4.8861	0.03	0.06	0.04	0.05	0.02	0.02	0.03	0.09	0.03	0.06	0.04	0.02	0.03	0.03	0.02	0.04	0.02	21143000	22956000	4471300	10900000	27953000	22083000	19023000
Kcnq1	interacts with	Cand2	CAND2	CAND2	TRUE	5.3768	0.01	0.03	0.15	0.23	0.02	0.09	0.02	0.01	0.02	0.02	0.02	0.03	0.05	0.01	0.11	0.03	0.01	118060000	91235000	132740000	112780000	59003000	58434000	50930000
Kcnq1	interacts with	Cand1	CAND1	CAND1	TRUE	6.1739	0.14	0.2	0.14	0.21	0.07	0.08	0.11	0.12	0.1	0.16	0.19	0.05	0.17	0.13	0.09	0.15	0.09	107530000	120400000	39973000	46567000	83919000	68530000	37301000
Kcnq1	interacts with	Cacnb3	CACNB3	CACNB3	TRUE	5.7696	0.01	0.01	0	0	0	0	0.01	0.01	0.01	0.01	0.01	0	0.01	0.01	0	0	0	1063200	1034750	1628500	1711100
Kcnq1	interacts with	C5		C5	TRUE	7.0088	0.04	0.05	0.01	0.02	0.01	0	0.01	0.06	0.01	0.03	0.08	0	0.03	0.02	0.01	0.06	0.02					44300000	93987000	21583000
Kcnq1	interacts with	Baiap2	BAIAP2	BAIAP2	TRUE	5.7959	0.01	0.02	0.05	0.05	0.02	0.03	0.01	0.04	0.09	0.06	0.02	0.01	0.02	0.03	0.02	0.05	0.03					3368100	5710200	4434700
Kcnq1	interacts with	Bag6	BAG6	BAG6	TRUE	6.2366	0.04	0.05	0.06	0.06	0.03	0.03	0.03	0.05	0.04	0.06	0.07	0.04	0.04	0.04	0.04	0.05	0.03	49924000	49480000	63311000	61016000	29468000	36252000	28172000
Kcnq1	interacts with	Atp1a1	ATP1A1	ATP1A1	TRUE	5.9208	0.18	0.28	0.17	0.3	0.14	0.14	0.07	0.16	0.24	0.29	0.13	0.08	0.1	0.24	0.12	0.17	0.08	1668800000	1471700000	2853700000	2248000000	144040000	279410000	197460000
Kcnq1	interacts with	Atad1	ATAD1	ATAD1	TRUE	5.7959	0.1	0.16	0.46	0.48	0.14	0.2	0.12	0.12	0.08	0.14	0.21	0.08	0.17	0.11	0.16	0.12	0.08	258550000	188280000	289090000	344230000	572530000	640970000	486380000
Kcnq1	interacts with	Arhgef18	ARHGEF18	ARHGEF18	TRUE	7.3372	0	0	0	0	0	0	0	0	0	0	0	0	0	0	0	0	0
Kcnq1	interacts with	Arhgap18	ARHGAP18	ARHGAP18	TRUE	5.4089	0.05	0.08	0.06	0.06	0.09	0.02	0.05	0.72	0.11	0.19	0.15	0.04	0.04	0.04	0.02	0.09	0.24	3588100	5873300	2452800	4577700	2866600	2701200	1559000
Kcnq1	interacts with	Akap9	AKAP9	AKAP9	TRUE	4.7696	0.49	0.66	0.58	1.51	0.23	0.78	0.37	0.51	0.33	0.65	0.85	0.3	0.57	0.43	0.62	0.52	0.37	2616100	2943900	1301000	1816500	3392400	2203000	2252600
Kcnq1	interacts with	Ahsa1	AHSA1	AHSA1	TRUE	4.3372	0.03	0.05	0.05	0.05	0.03	0.02	0.02	0.03	0.02	0.04	0.04	0.03	0.03	0.05	0.02	0.05	0.03	182660000	152840000	83188000	74218000	46907000	97067000	41145000
Kcnq1	interacts with	Ahctf1	AHCTF1	AHCTF1	TRUE	4.699	0.21	0.36	0.16	0.31	0.09	0.12	0.1	0.19	0.1	0.29	0.29	0.06	0.17	0.23	0.08	0.27	0.11					145890	661480	149890
Kcnq1	interacts with	Actn1	ACTN1	ACTN1	TRUE	6.0555	0.08	0.19	0.6	0.19	0.15	0.08	0.17	0.12	0.2	0.66	0.31	0.05	0.89	0.2	0.11	0.12	0.06	108940000	143610000	63347000	72235000	360810000	303330000	68972000
Kcnq1	interacts with	Acta2	ACTA2	ACTA2	TRUE	4.4559	0.06	0.16	0.47	0.04	0.43	0.01	0.51	0.07	0.11	0.13	0.11	0.03	1.99	0.08	0.03	0.17	0.06	2340500	37456000	79567000	44691000	742590000	232540000	99174000
Kcnq1	interacts with	Acacb	ACACB	ACACB	TRUE	5.4949	0.24	0.31	1.08	1.96	0.24	1.23	0.14	0.2	0.25	0.34	3.88	0.22	0.25	0.21	1.1	0.26	0.08	25315000	25963000	14075000	53253000	5550200	3293900	3528000
Kcnq1	interacts with	Abcf3	ABCF3	ABCF3	TRUE	5.2924	0	0	0	0	0	0	0	0	0	0	0	0	0	0	0	0	0	11340000	13059000	12277000	10650000	9318700	17096000	10750000
Kcnq1	interacts with	Cct3	CCT3	CCT3	TRUE	8.2076	0.06	0.11	0.08	0.1	0.06	0.04	0.06	0.08	0.06	0.1	0.11	0.03	0.07	0.13	0.03	0.08	0.05	388060000	389070000	438860000	341500000	531300000	725290000	538050000
Kcnq1	interacts with	Atpaf1	ATPAF1	ATPAF1	TRUE	5	0.06	0.09	0.13	0.2	0.07	0.08	0.06	0.07	0.05	0.09	0.12	0.07	0.08	0.05	0.07	0.06	0.04	100420000	108490000	140810000	173950000	168280000	197990000	182820000
Kcnq1	interacts with	Ralgapa1	RALGAPA1	RALGAPA1	TRUE	3.5086	0.52	0.84	0.53	0.88	0.22	0.37	0.41	0.43	0.4	0.7	0.69	0.15	0.64	0.82	0.48	0.46	0.32	1355000	2558500	862950	583200
Kcnq1	interacts with	Ppp1r3a	PPP1R3A	PPP1R3A	TRUE	5.6576	0.01	0.02	0.27	0.52	0.08	0.24	0.01	0.02	0.02	0.03	0.02	0.1	0.02	0.01	0.08	0.05	0.02	86294000	74656000	104780000	114510000	10559000	15802000	9432600
Kcnq1	interacts with	Ndufs5	NDUFS5	NDUFS5	TRUE	5.6198	0.04	0.08	0.12	0.12	0.36	0.05	0.05	0.08	0.08	0.08	0.08	0.52	0.04	0.06	0.09	0.13	0.06	3058800000	2656800000	3988700000	4192900000	1790700000	3379200000	3516200000
Kcnq1	interacts with	Myh7	MYH7	MYH7	TRUE	18.0706	0.16	0.11	0.41	2.15	0.66	1.46	0.16	0.36	0.33	0.37	0.33	2.4	0.09	0.06	2.11	0.62	0.2	1063300	901530	2162900	1128200	3991600000	5739900000	23801000000
Kcnq1	interacts with	Mbl2	MBL2	MBL2	TRUE	3.9586	0	0	0	0	0	0	0	0	0	0	0	0	0	0	0	0	0	36390000	29373000	10474000	16170000	760240	1559400
Kcnq1	interacts with	Lnpep	LNPEP	LNPEP	TRUE	5.7447	0.13	0.2	0.41	0.5	0.14	0.21	0.1	0.16	0.11	0.19	0.55	0.11	0.18	0.1	0.24	0.21	0.14	94328000	79453000	19911000	41312000	20477000	21423000	18987000
Kcnq1	interacts with	Kiaa1468		KIAA1468	TRUE	5.7447	0.15	0.24	0.13	0.23	0.07	0.09	0.14	0.26	0.15	0.24	0.26	0.04	0.18	0.16	0.1	0.18	0.15	6736200	8437800	5337100	4397400	3035200	2373200	1260000
Kcnq1	interacts with	Hdlbp	HDLBP	HDLBP	TRUE	5.0555	0.18	0.27	0.19	0.3	0.11	0.12	0.11	0.23	0.13	0.24	0.32	0.09	0.18	0.2	0.12	0.2	0.11	95452000	92631000	100530000	75605000	57185000	56143000	23161000
Kcnq1	interacts with	Eif3i	EIF3I	EIF3I	TRUE	6.3768	0.03	0.04	0.03	0.03	0.03	0.01	0.03	0.03	0.04	0.04	0.03	0.04	0.02	0.05	0.01	0.02	0.02	109690000	106790000	154320000	118040000	155970000	139400000	102880000
Kcnq1	interacts with	Arfgef2	ARFGEF2	ARFGEF2	TRUE	15.1192	0.21	0.34	0.54	0.9	0.14	0.38	0.17	0.34	0.29	0.59	0.58	0.13	0.32	0.24	0.35	0.24	0.18	2839100	2716200	2208000	2622400	4986600	4868200	2467800
Kcnq1	interacts with	Ank3	ANK3	ANK3	TRUE	5.6383	0.17	0.44	1.69	1.73	0.4	0.91	0.15	0.19	0.1	0.32	0.22	0.32	0.44	0.29	1.52	1.63	0.42	35840000	40645000	33575000	36279000	35620000	58255000	42876000
Kcnq1	interacts with	Phldb1	PHLDB1	PHLDB1	TRUE	5.301	0.61	0.83	0.14	0.18	0.1	0.05	0.36	0.25	0.17	0.45	0.84	0.07	0.24	0.77	0.1	0.48	0.07	27743000	27123000	16182000	16760000	21577000	26470000	13263000
Kcnq1	interacts with	Atp6v0a1	ATP6V0A1	ATP6V0A1	TRUE	5.0655	0.14	0.21	0.18	0.2	0.06	0.08	0.12	0.22	0.08	0.21	0.21	0.05	0.19	0.21	0.09	0.11	0.06	29067000	30339000	5585600	15986000	21205000	16952000	16110000
Kcnq1	interacts with	Xpo1	XPO1	XPO1	TRUE	5.3372	0.11	0.19	0.18	0.36	0.07	0.14	0.12	0.23	0.1	0.17	0.25	0.06	0.16	0.09	0.19	0.14	0.12	20115000	25823000	8756300	14798000	32300000	30817000	20783000
Kcnq1	interacts with	Uso1	USO1	USO1	TRUE	3.9208	0.29	0.45	0.52	0.79	0.18	0.32	0.23	0.26	0.2	0.35	0.62	0.17	0.42	0.25	0.39	0.31	0.12	110460000	121770000	64319000	45858000	157920000	178270000	71580000
Kcnq1	interacts with	Supv3l1	SUPV3L1	SUPV3L1	TRUE	3.1739	0.04	0.06	0.07	0.1	0.03	0.04	0.04	0.04	0.03	0.05	0.1	0.03	0.04	0.08	0.05	0.05	0.02	21670000	17749000	47129000	33900000	24203000	29953000	24103000
Kcnq1	interacts with	Serpine1	SERPINE1	SERPINE1	TRUE	11.4437	0.29	0.33	0.07	0.05	0.09	0.01	0.12	0.14	0.11	0.46	0.28	0.02	0.5	0.44	0.08	0.12	0.03
Kcnq1	interacts with	Rhot1	RHOT1	RHOT1	TRUE	5.4437	0.14	0.23	0.27	0.79	0.09	0.32	0.13	0.29	0.14	0.23	0.54	0.1	0.19	0.12	0.22	0.22	0.1	47332000	41126000	29389000	50134000	35607000	34548000	36928000
Kcnq1	interacts with	Ppp2r5b	PPP2R5B	PPP2R5B	TRUE	5.1427	0.02	0.03	0.02	0.04	0.01	0.02	0.02	0.03	0.03	0.04	0.03	0.01	0.03	0.02	0.02	0.04	0.02	1539300	1522000	9825950	1784700
Kcnq1	interacts with	Pdcd6ip		PDCD6IP	TRUE	5.3468	0.19	0.32	0.19	0.33	0.1	0.13	0.12	0.32	0.2	0.35	0.41	0.09	0.23	0.22	0.1	0.2	0.17	228140000	225320000	219860000	206860000	407600000	489120000	302810000
Kcnq1	interacts with	Oxsr1	OXSR1	OXSR1	TRUE	38.0555	0.08	0.13	0.2	0.22	0.07	0.09	0.06	0.19	0.1	0.17	0.24	0.05	0.17	0.12	0.09	0.13	0.07	58400000	64557000	68252000	67479000	78082000	77691000	66531000
Kcnq1	interacts with	Opa3	OPA3	OPA3	TRUE	6.1871	0.06	0.09	0.24	0.31	0.05	0.14	0.1	0.12	0.09	0.14	0.17	0.03	0.13	0.12	0.13	0.07	0.1	288870000	129250000	251700000	235330000	331560000	352930000	341310000
Kcnq1	interacts with	Kank2	KANK2	KANK2	TRUE	5.6778	0.26	0.4	0.37	0.47	0.12	0.2	0.22	0.2	0.12	0.22	0.41	0.15	0.39	0.2	0.16	0.26	0.05	34643000	38330000	37065000	34965000	115810000	154690000	62625000
Kcnq1	interacts with	Jup	JUP	JUP	TRUE	5.6021	0.13	0.19	0.21	0.35	0.06	0.14	0.04	0.08	0.06	0.12	0.08	0.07	0.07	0.12	0.16	0.07	0.02	229940000	264960000	102420000	175300000	337900000	391370000	803310000
Kcnq1	interacts with	Itih3	ITIH3	ITIH3	TRUE	8.5686	0	0	0	0	0	0	0	0	0	0	0	0	0	0	0	0	0	72584000	51099000	21715000	12394000	42595000	37900000	28351000
Kcnq1	interacts with	Hsdl2	HSDL2	HSDL2	TRUE	4.2596	0.13	0.23	0.49	1.31	0.12	0.64	0.11	0.16	0.1	0.24	1.02	0.17	0.38	0.13	0.45	0.16	0.07	364780000	361240000	1525800000	1144400000	1518900000	1541200000	2238900000
Kcnq1	interacts with	Eef2	EEF2	EEF2	TRUE	2.7696	0.06	0.1	0.08	0.11	0.25	0.04	0.07	0.1	0.12	0.1	0.11	0.31	0.05	0.08	0.09	0.13	0.05	1389300000	1376900000	1988100000	1667800000	1468100000	1744900000	1680100000
Kcnq1	interacts with	Dync1li1	DYNC1LI1	DYNC1LI1	TRUE	6.2291	0.09	0.15	0.1	0.17	0.04	0.07	0.07	0.11	0.09	0.13	0.11	0.05	0.11	0.13	0.06	0.07	0.05	76055000	90005000	151910000	133330000	124060000	127350000	158770000
Kcnq1	interacts with	Col15a1	COL15A1	COL15A1	TRUE	5.7212	0.6	0.68	0.05	0.08	0.07	0.02	0.05	0.21	0.13	0.33	0.38	0.06	0.14	0.4	0.03	0.27	0.05	30945000	30068000	5319600	8366900	67574000	106650000	59167000
Kcnq1	interacts with	Atp1b1	ATP1B1	ATP1B1	TRUE	27.5229	0.03	0.07	0.33	0.72	0.18	0.3	0.02	0.07	0.05	0.13	0.05	0.19	0.06	0.03	0.26	0.15	0.06	838420000	750960000	2000400000	1270100000	446370000	785750000	708090000
Kcnq1	interacts with	Agpat3	AGPAT3	AGPAT3	TRUE	6.0809	0.08	0.14	0.21	0.35	0.06	0.15	0.07	0.19	0.12	0.18	0.29	0.06	0.1	0.09	0.19	0.11	0.13	77053000	74000000	45927000	51270000	24865000	24350000	16859000
Kcnq1	interacts with	Myh9	MYH9	MYH9	TRUE	5.1308	0.11	0.23	1.05	0.45	0.22	0.19	0.47	0.28	0.51	0.47	0.18	0.14	0.83	0.17	1.22	0.24	0.33	26597000	80225000	4715300	54711000	397760000	487120000	294200000
Kcnq1	interacts with	Mtor	MTOR	MTOR	TRUE	3.9208	0.13	0.18	0.17	0.26	0.05	0.1	0.11	0.15	0.12	0.19	0.23	0.04	0.14	0.14	0.12	0.15	0.1	3368900	3278400	1430400	2647200	4488000	3491200	3739300
Kcnq1	interacts with	Kcnj5	KCNJ5	KCNJ5	FALSE	5.7696	0	0	0.02	0.02	0.01	0.01	0	0.01	0	0.01	0	0	0	0	0	0	0	10931000	21435000	1636700	635615
Kcnq1	interacts with	Kcnj3	KCNJ3	KCNJ3	TRUE	4.3768	0.01	0.05	1.01	0.03	0.18	0.01	0.01	0.02	0.01	0.03	0.04	0	0.14	0.02	0.01	0.09	0.02	30181000	29917000	1613600	1534100	183855	479135
Kcnq1	interacts with	Aspn	ASPN	ASPN	TRUE	6.0605	0.04	0.05	0.01	0.03	0.01	0.01	0.18	0.02	0.02	0.03	0.02	0.02	0.14	0.02	0.01	0.04	0.01	14454000	26935000	645290	14083000	63205000	44964000	36352000
Kcnq1	interacts with	Ywhaz	YWHAZ	YWHAZ	TRUE	5.3188	0.12	0.21	0.17	0.25	0.11	0.1	0.18	0.19	0.14	0.25	0.51	0.1	0.23	0.2	0.12	0.15	0.12	1766800000	2221000000	1802700000	1599700000	4415900000	4994100000	3233800000
Kcnq1	interacts with	Vkorc1l1	VKORC1L1	VKORC1L1	TRUE	4.5528	0.18	0.28	0.13	0.29	0.07	0.11	0.14	0.17	0.12	0.21	1.45	0.07	0.21	0.2	0.1	0.21	0.1					8125800	6159000	5103600
Kcnq1	interacts with	Vcl	VCL	VCL	TRUE	7.2676	0.18	0.38	1.15	1.39	0.29	0.7	0.37	0.31	0.3	0.4	0.6	0.27	1.05	0.43	0.89	0.41	0.14	1016800000	1152600000	1068200000	920190000	2745200000	2294400000	1939800000
Kcnq1	interacts with	Tnpo1	TNPO1	TNPO1	TRUE	4.2076	0.2	0.33	0.23	0.38	0.11	0.15	0.14	0.23	0.18	0.42	0.38	0.08	0.21	0.16	0.14	0.18	0.12	25160000	20204000	9402100	9744500	50992000	57226000	39987000
Kcnq1	interacts with	Tmco1	TMCO1	TMCO1	TRUE	4.5686	0.08	0.11	0.07	0.12	0.05	0.05	0.06	0.07	0.06	0.11	0.13	0.03	0.07	0.07	0.06	0.08	0.07	51285000	11409200	16178000	25766000	21742500	5706000	5459100
Kcnq1	interacts with	Tln2	TLN2	TLN2	TRUE	4.9208	0.63	0.97	0.33	0.97	0.15	0.44	0.25	0.29	0.24	0.45	1.54	0.14	0.38	0.57	0.36	0.73	0.08	72000000	112530000	50853000	49310000	72996000	127550000	86935000
Kcnq1	interacts with	Tfrc	TFRC	TFRC	TRUE	4.8539	0.05	0.1	0.1	0.15	0.09	0.06	0.04	0.35	0.03	0.1	0.18	0.06	0.05	0.28	0.08	0.05	0.07	89805000	63554000	56530000	68040000	32928000	37182000	47644000
Kcnq1	interacts with	Tecrl	TECRL	TECRL	TRUE	6.9208	0.04	0.12	1.84	2.35	0.6	1.75	0.05	0.12	0.08	0.17	0.12	0.67	0.15	0.05	1.03	0.23	0.08	71007000	49655000	33181000	66723000	70573000	66346000	48143000
Kcnq1	interacts with	Synpo2l	SYNPO2L	SYNPO2L	TRUE	5.3468	0.01	0.02	0.13	0.12	0.12	0.05	0.01	0.02	0.02	0.03	0.02	0.09	0.02	0.01	0.07	0.04	0.01	44806000	74846000	2001200	2571800	185350000	186670000	113750000
Kcnq1	interacts with	Suclg1	SUCLG1	SUCLG1	TRUE	5.4685	0.05	0.07	0.18	0.26	0.1	0.1	0.05	0.06	0.05	0.08	0.23	0.12	0.06	0.04	0.09	0.09	0.02	2245200000	2390400000	6074300000	5622400000	4290900000	5264900000	5175300000
Kcnq1	interacts with	Srp68	SRP68	SRP68	TRUE	4.1135	0.03	0.05	0.05	0.07	0.02	0.02	0.03	0.03	0.03	0.05	0.07	0.02	0.04	0.05	0.03	0.04	0.02	41520000	34987000	15461000	24455000	18001000	21949000	20700000
Kcnq1	interacts with	Sorbs1	SORBS1	SORBS1	TRUE	5.0555	0.37	0.83	3.12	3.21	0.91	2.91	0.42	0.52	1.03	1.93	2.4	1.16	2.78	1.02	3.44	1.23	0.27	50851000	67748000	79600000	78153000	259510000	224570000	268960000
Kcnq1	interacts with	Snx2	SNX2	SNX2	TRUE	5.4318	0.08	0.13	0.1	0.19	0.05	0.07	0.07	0.31	0.07	0.14	0.18	0.04	0.11	0.06	0.06	0.11	0.08	101320000	96164000	84401000	73917000	136870000	176700000	83889000
Kcnq1	interacts with	Smtn	SMTN	SMTN	TRUE	4.3872	0.04	0.05	0.1	0.18	0.04	0.08	0.13	0.05	0.11	0.08	0.04	0.05	0.3	0.04	0.05	0.12	0.03	16172000	16427000	15139000	17662000	121050000	56185000	97925000
Kcnq1	interacts with	Slc4a1	SLC4A1	SLC4A1	TRUE	5.4815	0	0	0	0	0	0	0	0	0	0	0	0	0	0	0	0	0	702880000	745490000	109730000	208180000	126030000	114000000	55077000
Kcnq1	interacts with	Rps7		RPS7	TRUE	6.2218	0.06	0.08	0.05	0.07	0.17	0.03	0.07	0.07	0.1	0.09	0.08	0.18	0.05	0.08	0.03	0.09	0.03	765840000	482590000	1250200000	663300000	400390000	1050000000	451260000
Kcnq1	interacts with	Rpl35a	RPL35A	RPL35A	TRUE	6.1675	0.04	0.06	0.04	0.07	0.25	0.03	0.04	0.06	0.09	0.07	0.05	0.36	0.02	0.05	0.03	0.1	0.07	496920000	373590000	878160000	779340000	460280000	492150000	319490000
Kcnq1	interacts with	Rpl27		RPL27	TRUE	5.0655	0.03	0.05	0.04	0.06	0.2	0.02	0.04	0.05	0.07	0.04	0.04	0.29	0.03	0.03	0.03	0.07	0.05					638700000	844440000	696790000
Kcnq1	interacts with	Rpl24	RPL24	RPL24	TRUE	4	0.05	0.08	0.06	0.09	0.14	0.03	0.05	0.06	0.08	0.07	0.07	0.19	0.04	0.1	0.03	0.07	0.03	468300000	452640000	833500000	469000000	88286000	130470000	70022000
Kcnq1	interacts with	Rpl12	RPL12	RPL12	TRUE	4.9586	0.03	0.04	0.03	0.04	0.07	0.02	0.02	0.04	0.03	0.04	0.03	0.05	0.02	0.03	0.02	0.04	0.03	873060000	788260000	726760000	619950000	553440000	604170000	509650000
Kcnq1	interacts with	Ranbp2	RANBP2	RANBP2	TRUE	4.4949	0.16	0.3	0.23	0.26	0.11	0.09	0.12	0.2	0.13	0.23	0.24	0.12	0.16	0.91	0.21	0.17	0.11	8968500	11719000	7096300	15430000	2701900	19428000	14602000
Kcnq1	interacts with	Pura	PURA	PURA	TRUE	5.9586	0.1	0.15	0.09	0.14	0.08	0.05	0.08	0.1	0.09	0.14	0.16	0.06	0.11	0.09	0.05	0.15	0.06	573170000	412000000	475530000	443540000	463430000	650960000	541190000
Kcnq1	interacts with	Pdlim5	PDLIM5	PDLIM5	TRUE	7.8239	0.28	0.68	3.27	3.07	1.45	2.75	0.42	0.62	0.62	1	0.84	1.35	1.9	0.47	3.25	0.88	0.29	442850000	491790000	673090000	698830000	2505000000	2392300000	2847500000
Kcnq1	interacts with	Numa1	NUMA1	NUMA1	TRUE	9.3768	0.09	0.14	0.08	0.12	0.04	0.05	0.08	0.14	0.07	0.13	0.16	0.04	0.11	0.08	0.05	0.1	0.06	16872000	20333000	3861200	3241900	30857000	53881000	18827000
Kcnq1	interacts with	Ncl	NCL	NCL	TRUE	3.2924	0.1	0.14	0.06	0.09	0.1	0.03	0.08	0.11	0.1	0.15	0.14	0.14	0.09	0.16	0.07	0.12	0.06	232000000	218860000	269950000	218130000	433620000	506460000	318490000
Kcnq1	interacts with	Naca	NACA	NACA	TRUE	26.3872	0.04	0.07	0.06	0.09	0.09	0.04	0.05	0.06	0.05	0.05	0.08	0.09	0.04	0.06	0.03	0.07	0.05	327850000	298130000	569090000	425270000	298620000	378370000	402280000
Kcnq1	interacts with	Myo1c	MYO1C	MYO1C	TRUE	5.5229	0.07	0.11	0.13	0.14	0.07	0.06	0.14	0.11	0.25	0.17	0.65	0.05	0.13	0.07	0.06	0.15	0.05	79342000	88606000	11392000	26423000	221970000	211950000	109320000
Kcnq1	interacts with	Myo18a	MYO18A	MYO18A	TRUE	11.0223	0.02	0.04	0.17	0.23	0.03	0.1	0.03	0.04	0.05	0.06	0.03	0.03	0.05	0.02	0.11	0.05	0.05	19211000	21499000	21919000	20352000	54095000	80389000	81586000
Kcnq1	interacts with	Myadm	MYADM	MYADM	TRUE	6.1871	0.06	0.1	0.07	0.06	0.05	0.02	0.06	0.07	0.05	0.07	0.06	0.03	0.09	0.09	0.05	0.05	0.04	33374000	34798000	14120000	7322800	4845100	6790600	1078405
Kcnq1	interacts with	Mms19	MMS19	MMS19	TRUE	4.1612	0.11	0.17	0.12	0.24	0.04	0.1	0.09	0.11	0.08	0.12	0.16	0.04	0.1	0.1	0.05	0.11	0.08	4271200	4221100	1156700	1681200	872570	686140	933860
Kcnq1	interacts with	Macf1	MACF1	MACF1	TRUE	5.6198	0.51	0.9	1.65	1.41	0.51	0.69	0.62	1.02	1.1	1.33	1.32	0.32	1.74	0.78	1.13	0.67	0.66	13023000	14362000	10912000	11250000	6321800	12802000	5237800
Kcnq1	interacts with	Lonp1	LONP1	LONP1	TRUE	3.3565	0.07	0.1	0.07	0.1	0.04	0.04	0.05	0.09	0.07	0.12	0.12	0.04	0.07	0.09	0.06	0.05	0.03	307940000	298930000	628890000	566660000	320870000	468990000	591310000
Kcnq1	interacts with	Lmna	LMNA	LMNA	TRUE	8.2076	0.18	0.4	0.3	0.31	0.18	0.13	0.13	0.4	0.22	0.39	0.29	0.14	0.26	0.78	0.16	0.39	0.11	770740000	919630000	507710000	452340000	2309500000	3241100000	1962600000
Kcnq1	interacts with	Ktn1	KTN1	KTN1	TRUE	5.4559	0.33	0.54	0.7	1.3	0.35	0.64	0.38	0.39	0.43	0.67	0.55	0.45	0.51	0.38	0.94	0.44	0.29	157680000	108070000	205740000	151320000	127820000	169500000	146720000
Kcnq1	interacts with	Kcnq1	KCNQ1	KCNQ1	TRUE	62.7447	0.22	0.32	0.34	0.73	0.09	0.32	0.11	0.39	0.36	0.25	0.29	0.09	0.17	0.23	0.32	0.19	0.24	13958000	12431000	3941300	8251100
Kcnq1	interacts with	Ipo5	IPO5	IPO5	TRUE	6.1805	0.06	0.1	0.06	0.07	0.06	0.03	0.06	0.05	0.04	0.08	0.09	0.04	0.09	0.1	0.05	0.08	0.03	67505000	67622000	19135000	25549000	72102000	38738000	34452000
Kcnq1	interacts with	Hsdl1	HSDL1	HSDL1	TRUE	5.7959	0.01	0.02	0.03	0.06	0.01	0.02	0.01	0.02	0.02	0.02	0.02	0.01	0.01	0.01	0.05	0.02	0.03	6707400	6017700		837590	7539300	9945600	14109000
Kcnq1	interacts with	Hp1bp3	HP1BP3	HP1BP3	TRUE	4.8861	0.25	0.4	0.24	0.37	0.13	0.15	0.19	0.29	0.18	0.35	0.39	0.11	0.26	0.25	0.12	0.24	0.21	123310000	151610000	153950000	93181000	241530000	320660000	147970000
Kcnq1	interacts with	Hnrnpu	HNRNPU	HNRNPU	TRUE	4.8861	0.11	0.18	0.14	0.18	0.06	0.07	0.09	0.14	0.07	0.17	0.2	0.05	0.13	0.26	0.09	0.09	0.06	272550000	330110000	265730000	221450000	372170000	505110000	304910000
Kcnq1	interacts with	Hk2	HK2	HK2	TRUE	4.4559	0.02	0.05	0.01	0.04	0.03	0.02	0.01	0.02	0.01	0.03	0.6	0.01	0.01	0.09	0.01	0.02	0.01	294870000	205240000	553450000	622090000	6169700	3279900	10461000
Kcnq1	interacts with	H2afy		H2AFY	TRUE	3.699	0.07	0.12	0.14	0.18	0.08	0.08	0.07	0.31	0.1	0.14	0.24	0.05	0.08	0.12	0.07	0.1	0.09	5274500	5049900	1708300	2145550	90649000	120980000	123440000
Kcnq1	interacts with	Fh		FH	TRUE	4.5686	0.01	0.03	0.03	0.05	0.03	0.02	0.02	0.02	0.01	0.02	0.04	0.03	0.02	0.02	0.02	0.04	0.01					5306400000	7341500000	6507700000
Kcnq1	interacts with	Fbl	FBL	FBL	TRUE	2.6021	0.01	0.03	0.01	0.02	0.02	0.01	0.01	0.02	0.02	0.02	0.02	0.02	0.01	0.04	0.01	0.01	0.01	19507000	16703000	8876700	7690800	23336000	38469000	15517000
Kcnq1	interacts with	Epb42	EPB42	EPB42	TRUE	3.9586	0.13	0.16	0.09	0.23	0.06	0.09	0.12	0.13	0.11	0.16	0.2	0.08	0.12	0.07	0.11	0.12	0.17	62990000	88920000	13805000	16379000	15890000	9383900	6485000
Kcnq1	interacts with	Epb41	EPB41	EPB41	TRUE	3.8861	0.06	0.12	0.43	0.72	0.1	0.32	0.05	0.16	0.13	0.25	0.82	0.08	0.14	0.06	0.27	0.15	0.53	126360000	137370000	97502000	52990000	37406000	39219000	32542000
Kcnq1	interacts with	Eif3a	EIF3A	EIF3A	TRUE	4.3372	0.2	0.32	0.24	0.33	0.16	0.13	0.15	0.28	0.17	0.3	0.51	0.16	0.2	0.37	0.15	0.19	0.12	141710000	147890000	109980000	133230000	107370000	143570000	98987000
Kcnq1	interacts with	Copg1	COPG1	COPG1	TRUE	4.4559	0.07	0.09	0.06	0.07	0.03	0.03	0.04	0.07	0.05	0.09	0.11	0.02	0.07	0.06	0.03	0.07	0.03	77581000	86734000	21527000	37454000	94515000	46065000	33685000
Kcnq1	interacts with	Cnn1	CNN1	CNN1	TRUE	5.6021	0.01	0.03	0.4	0.06	0.09	0.03	0.03	0.02	0.01	0.03	0.05	0.05	0.38	0.02	1.21	0.04	0.01	9758500	4065900	60148000	15909000	8331300000	1516500000	997870000
Kcnq1	interacts with	Cmya5	CMYA5	CMYA5	TRUE	4.0862	0.09	0.3	2.52	2.65	1.02	2.18	0.11	0.3	0.23	0.44	0.39	1.43	0.29	0.15	2.67	0.63	0.14	31026000	40047000	23244000	21256000	40519000	72509000	51480000
Kcnq1	interacts with	Clint1	CLINT1	CLINT1	TRUE	6.2676	0.2	0.3	0.2	0.2	0.09	0.08	0.12	0.19	0.12	0.26	0.36	0.06	0.18	0.26	0.08	0.14	0.11	84852000	98799000	76086000	53760000	55138000	67012000	42919000
Kcnq1	interacts with	Cct7	CCT7	CCT7	TRUE	4.6576	0.03	0.04	0.02	0.03	0.05	0.02	0.02	0.03	0.03	0.04	0.03	0.05	0.02	0.03	0.02	0.04	0.01	260760000	307170000	367190000	364550000	505750000	620140000	457580000
Kcnq1	interacts with	Cav2	CAV2	CAV2	TRUE	5.6576	0.03	0.05	0.27	0.44	0.12	0.19	0.07	0.04	0.12	0.1	0.31	0.14	0.2	0.03	0.18	0.1	0.03	57348000	64399000	19126000	13718000	60131000	140930000	52689000
Kcnq1	interacts with	Cav1	CAV1	CAV1	TRUE	5.0506	0.05	0.09	0.48	0.28	0.27	0.11	0.14	0.08	0.48	0.19	0.38	0.14	0.18	0.05	0.47	0.15	0.08	1368700000	1007700000	386060000	587690000	1175800000	2101500000	1606900000
Kcnq1	interacts with	Capn1	CAPN1	CAPN1	TRUE	4.7696	0.05	0.08	0.05	0.1	0.03	0.04	0.05	0.07	0.05	0.06	0.05	0.03	0.07	0.04	0.02	0.06	0.04	81742000	72518000	26683000	32815000	201640000	230410000	110680000
Kcnq1	interacts with	Bag3	BAG3	BAG3	TRUE	6.2366	0.02	0.05	0.1	0.07	0.07	0.03	0.02	0.02	0.03	0.05	0.05	0.04	0.03	0.06	0.05	0.04	0.01	198300000	251870000	308660000	205710000	258960000	351000000	243380000
Kcnq1	interacts with	Adcy6	ADCY6	ADCY6	TRUE	5.3188	0.05	0.08	0.36	0.59	0.06	0.24	0.23	0.06	0.06	0.1	0.3	0.08	0.23	0.06	0.46	0.09	0.02	6720500	5054000	3305800	2529900	212670	347030	317480
Kcnq1	interacts with	Abcd3	ABCD3	ABCD3	TRUE	5.0458	0.12	0.2	0.31	0.37	0.08	0.15	0.09	0.12	0.1	0.19	0.23	0.06	0.14	0.11	0.14	0.36	0.08	14319000	14018000	17514000	27438000	8852900	9795600	11666000
Kcnq1	interacts with	Xpo5	XPO5	XPO5	TRUE	4.6383	0.1	0.15	0.07	0.12	0.15	0.05	0.08	0.1	0.09	0.13	0.14	0.12	0.08	0.13	0.03	0.11	0.09	1360300	1540900	1889600	496330	72360	1816600
Kcnq1	interacts with	Tbrg4	TBRG4	TBRG4	TRUE	4.5229	0.03	0.03	0.03	0.04	0.02	0.02	0.02	0.03	0.02	0.03	0.05	0.02	0.02	0.03	0.02	0.02	0	17950000	15453000	11463000	13678000	28492000	21832000	21866000
Kcnq1	interacts with	Spg7	SPG7	SPG7	TRUE	6.1367	0.22	0.34	0.22	0.45	0.09	0.19	0.17	0.28	0.22	0.31	0.35	0.08	0.21	0.22	0.22	0.19	0.23	17842000	17522000	64723000	46605000	66869000	65264000	113580000
Kcnq1	interacts with	Rpn2	RPN2	RPN2	TRUE	4.5229	0.06	0.11	0.09	0.1	0.06	0.04	0.05	0.1	0.06	0.1	0.11	0.03	0.08	0.1	0.06	0.09	0.04	105810000	120350000	14681000	41169000	190720000	205090000	116370000
Kcnq1	interacts with	Rpn1	RPN1	RPN1	TRUE	4.3979	0.07	0.11	0.11	0.12	0.09	0.05	0.06	0.11	0.1	0.12	0.08	0.04	0.06	0.08	0.05	0.1	0.08	178660000	198540000	108460000	100510000	393180000	379150000	317160000
Kcnq1	interacts with	Rhot2	RHOT2	RHOT2	TRUE	5	0	0	0	0	0	0	0	0	0	0	0	0	0	0	0	0	0	58347000	35468000	80644000	81502000	26633000	39488000	28857000
Kcnq1	interacts with	Psmf1	PSMF1	PSMF1	TRUE	4.4949	0.11	0.16	0.1	0.18	0.06	0.07	0.12	0.15	0.11	0.18	0.21	0.04	0.13	0.1	0.04	0.12	0.09	51475000	79096000	26378000	36005000	70656000	72326000	65324000
Kcnq1	interacts with	Pfkm	PFKM	PFKM	TRUE	4.3979	0.01	0.03	0.08	0.25	0.06	0.1	0.02	0.03	0.03	0.03	0.03	0.12	0.02	0.02	0.07	0.05	0.02	2123300000	1956400000	2250400000	2158800000	2410500000	2630600000	3803700000
Kcnq1	interacts with	Nid1	NID1	NID1	TRUE	4.7212	1.45	1.54	0.89	0.66	0.31	0.25	0.72	0.45	0.22	0.68	0.88	0.24	0.53	0.99	0.97	0.58	0.15	148170000	167160000	208750000	174040000	79764000	83069000	90882000
Kcnq1	interacts with	Mybphl	MYBPHL	MYBPHL	TRUE	4.5229	0	0.01	0.04	0	0.03	0	0	0.01	0	0.01	0.01	0	0.01	0	0	0.01	0	2444600000	2390700000	1809200	5211800	926950000	891590000	13420140
Kcnq1	interacts with	Mon2	MON2	MON2	TRUE	4.6778	0.54	0.82	0.42	0.67	0.19	0.25	0.41	0.49	0.35	0.69	0.78	0.14	0.59	0.63	0.3	0.47	0.27	2348900	3079000	511390	836040	378040	173760	69825.5
Kcnq1	interacts with	Mfn1	MFN1	MFN1	TRUE	5.6198	0.13	0.2	0.24	0.26	0.09	0.1	0.09	0.1	0.09	0.16	0.2	0.05	0.15	0.12	0.08	0.07	0.06	101650000	115640000	142830000	136370000	40922000	41190000	38424000
Kcnq1	interacts with	Mdp1		MDP1	TRUE	4.3188	0	0	0	0	0	0	0	0	0	0	0	0	0	0	0	0	0	67891000	98421000	183320000	278150000	5538430	1716600	2218300
Kcnq1	interacts with	Lamc1	LAMC1	LAMC1	TRUE	6.2076	1.53	1.64	0.33	0.46	0.31	0.17	0.36	0.48	0.31	0.93	1.23	0.22	0.72	1	0.24	0.76	0.15	178330000	200020000	240530000	195700000	159830000	192580000	223310000
Kcnq1	interacts with	Lamb2	LAMB2	LAMB2	TRUE	5.3768	0.04	0.07	0.08	0.11	0.11	0.04	0.05	0.04	0.08	0.09	0.04	0.07	0.05	0.05	0.03	0.04	0.03	58501000	88276000	55391000	57392000	127740000	169100000	113930000
Kcnq1	interacts with	Lama2	LAMA2	LAMA2	TRUE	5.6383	4.39	4.39	3.08	3.77	1.93	3.5	1.12	1.8	0.81	2.47	2.44	1.85	2.22	3.92	3.76	3.05	0.77	103880000	104740000	181590000	157570000	82001000	83453000	122080000
Kcnq1	interacts with	Hspg2	HSPG2	HSPG2	TRUE	5.5229	0.55	0.86	0.85	0.47	0.23	0.19	0.18	0.35	1.07	1.48	0.74	0.13	0.61	0.53	0.23	0.85	0.15	102120000	113150000	162530000	156610000	217990000	328440000	181270000
Kcnq1	interacts with	Hsp90b1	HSP90B1	HSP90B1	TRUE	4.7696	0.1	0.18	0.11	0.11	0.23	0.04	0.12	0.21	0.15	0.19	0.25	0.13	0.13	0.15	0.05	0.17	0.11	777460000	790770000	613880000	409410000	1162500000	1488300000	735440000
Kcnq1	interacts with	Hsd17b8		HSD17B8	TRUE	6.7959	0	0	0	0	0	0	0	0	0	0	0	0	0	0	0	0	0					284410000	351420000	317480000
Kcnq1	interacts with	Fhod3	FHOD3	FHOD3	TRUE	4.9586	0.03	0.07	0.97	2.1	0.17	1.47	0.04	0.06	0.03	0.1	0.23	0.29	0.27	0.04	1.48	0.13	0.05	23098000	9921500	25103000	31691000	2298700	3871300	6097000
Kcnq1	interacts with	Eif4g2	EIF4G2	EIF4G2	TRUE	3.1938	0.06	0.11	0.12	0.16	0.14	0.06	0.08	0.11	0.11	0.13	0.13	0.14	0.07	0.1	0.12	0.14	0.06	47293000	41944000	43146000	44668000	54012000	54989000	46289000
Kcnq1	interacts with	Ehd1	EHD1	EHD1	TRUE	5.1427	0.02	0.03	0.02	0.02	0.01	0.01	0.08	0.03	0.06	0.03	0.03	0.02	0.07	0.04	0.01	0.02	0.04	327160000	446950000	503880000	484770000	466710000	338220000	254510000
Kcnq1	interacts with	Copb1	COPB1	COPB1	TRUE	5.8861	0.15	0.23	0.14	0.17	0.08	0.07	0.1	0.17	0.11	0.21	0.24	0.05	0.15	0.14	0.1	0.13	0.11	82460000	75960000	24218000	27289000	29876000	38582000	31489000
Kcnq1	interacts with	Col6a6	COL6A6	COL6A6	TRUE	7.2291	0.16	0.25	0.03	0.08	0.02	0.03	0.02	0.06	0.01	0.07	0.08	0.02	0.04	0.29	0.01	0.05	0.01	21852000	48090000	2918100	6524400	62995000	148760000	20140000
Kcnq1	interacts with	Col6a2	COL6A2	COL6A2	TRUE	4	0.64	0.87	0.07	0.13	0.16	0.04	0.38	0.26	0.18	0.35	0.32	0.09	0.61	0.86	0.05	0.29	0.09	126990000	171360000	28860000	47519000	1148300000	998490000	281680000
Kcnq1	interacts with	Col6a1	COL6A1	COL6A1	TRUE	5.4559	0.48	0.59	0.07	0.14	0.14	0.06	0.21	0.19	0.11	0.25	0.28	0.1	0.37	0.5	0.06	0.24	0.05	183470000	230200000	57421000	83562000	1691000000	1381200000	443980000
Kcnq1	interacts with	Col4a1	COL4A1	COL4A1	TRUE	4.1938	0.99	1.23	0.61	0.31	0.28	0.11	0.61	0.39	0.38	0.65	1.94	0.19	0.87	1.41	0.43	0.56	0.13	2526000	2511100	648250	1206900	14685000	25285000	15655000
Kcnq1	interacts with	Cct4	CCT4	CCT4	TRUE	5.3372	0.07	0.1	0.1	0.11	0.07	0.04	0.06	0.08	0.05	0.09	0.13	0.05	0.06	0.1	0.07	0.07	0.05	477300000	507610000	383660000	371870000	397250000	548820000	441750000
Kcnq1	interacts with	Arl8b	ARL8B	ARL8B	TRUE	5.9208	0.11	0.17	0.12	0.18	0.06	0.07	0.09	0.19	0.1	0.17	0.17	0.05	0.11	0.18	0.07	0.12	0.1	30845000	27448000	6483400	22499000	14038000	7063200	17988000
Kcnq1	interacts with	Arfgef1	ARFGEF1	ARFGEF1	TRUE	4.7212	0.35	0.51	0.42	0.76	0.17	0.33	0.33	0.46	0.36	0.56	0.53	0.16	0.41	0.34	0.27	0.36	0.38	5545900	4691100	1280600	1946200	209150	311482	202290
Kcnq1	interacts with	Aqp1	AQP1	AQP1	TRUE	4.4949	0.02	0.02	0.01	0.02	0.09	0.01	0.05	0.03	0.29	0.16	0.03	0.05	0.02	0.01	0.01	0.04	0.01	25737000	47272000	6303100	14621000	31017000	18940000	21284500
Kcnq1	interacts with	Anxa2	ANXA2	ANXA2	TRUE	4.1308	0.34	0.65	0.13	0.08	0.16	0.02	0.13	0.41	0.43	0.5	0.63	0.09	0.23	0.61	0.11	0.46	0.17	1231500000	1689100000	1577800000	939970000	5882700000	6938500000	3160700000
Kcnq1	interacts with	Pde4dip	PDE4DIP	PDE4DIP	TRUE	5.3665	0.4	0.84	2.45	2.81	0.77	2.36	0.18	0.58	0.18	0.49	1.1	0.92	0.92	0.43	2.46	1.05	0.25	1037300	537440	278700	261090	2096800	1419200	999930
Kcnq1	interacts with	Nlrx1	NLRX1	NLRX1	TRUE	4.3468	0.02	0.04	0.03	0.05	0.01	0.02	0.02	0.03	0.02	0.03	0.04	0.01	0.02	0.02	0.02	0.02	0.02	15994000	15934000	15310000	23750000	42593000	50214000	72015000
Kcnq1	interacts with	Fyco1	FYCO1	FYCO1	TRUE	5.6383	0.04	0.06	0.11	0.25	0.05	0.12	0.03	0.05	0.04	0.06	0.07	0.06	0.06	0.03	0.08	0.07	0.07	60963000	42749000	57699000	57017000	79367000	69859000	21793000
Kcnq1	interacts with	Wwp2	WWP2	WWP2	TRUE	6.9586	0.11	0.17	0.07	0.18	0.05	0.07	0.14	0.25	0.17	0.23	0.26	0.03	0.18	0.09	0.06	0.14	0.17
Kcnq1	interacts with	Top2b	TOP2B	TOP2B	TRUE	5.284	0.16	0.23	0.21	0.35	0.11	0.14	0.12	0.14	0.12	0.21	0.18	0.09	0.15	0.13	0.1	0.2	0.1	66004.5	2940300	1277035	1302100	4415500	6810400	4202200
Kcnq1	interacts with	Tmem33	TMEM33	TMEM33	TRUE	5.585	0.05	0.08	0.05	0.09	0.04	0.04	0.05	0.07	0.05	0.09	0.08	0.03	0.05	0.07	0.04	0.04	0.03	2096800	2104400			231700	446575
Kcnq1	interacts with	Tjp1	TJP1	TJP1	TRUE	6.6383	0.26	0.39	0.76	0.95	0.23	0.4	0.52	0.19	0.55	0.55	0.39	0.17	0.55	0.29	0.54	0.38	0.11	23775000	28342000	24340000	20606000	57821000	93282000	62415000
Kcnq1	interacts with	Slc8a1	SLC8A1	SLC8A1	TRUE	12.585	0.25	0.62	3.64	4.08	1.41	4.05	0.54	1.45	0.3	0.76	0.63	1.6	2.17	0.31	3.84	0.9	0.51	148130000	137570000	159250000	125390000	92576000	140080000	146650000
Kcnq1	interacts with	Sdcbp	SDCBP	SDCBP	TRUE	4.7696	0.09	0.13	0.15	0.18	0.12	0.07	0.05	0.23	0.16	0.26	0.14	0.09	0.06	0.16	0.11	0.1	0.11	27055000	23046000	51094000	57211000	162250000	153270000	155610000
Kcnq1	interacts with	Rps3a		RPS3A	TRUE	6.585	0.04	0.06	0.04	0.08	0.15	0.03	0.05	0.05	0.07	0.07	0.05	0.16	0.03	0.05	0.03	0.09	0.05					430160000	781190000	267960000
Kcnq1	interacts with	Rps2	RPS2	RPS2	TRUE	6.4202	0.08	0.11	0.07	0.08	0.29	0.04	0.07	0.1	0.12	0.12	0.1	0.22	0.05	0.11	0.07	0.14	0.07	706280000	641200000	735290000	538480000	182420000	257840000	150950000
Kcnq1	interacts with	Rps11		RPS11	TRUE	6.6576	0.05	0.07	0.05	0.06	0.24	0.03	0.06	0.08	0.11	0.08	0.06	0.34	0.04	0.07	0.03	0.14	0.08	411740000	347390000	690590000	634380000	138390000	173960000	85458000
Kcnq1	interacts with	Rac1	RAC1	RAC1	TRUE	4.5528	0.09	0.13	0.07	0.1	0.07	0.04	0.09	0.15	0.14	0.17	0.12	0.07	0.11	0.1	0.06	0.12	0.08	645210000	735180000	687340000	858740000	550570000	605920000	377870000
Kcnq1	interacts with	Ndrg2	NDRG2	NDRG2	TRUE	5.7447	0.07	0.09	0.05	0.13	0.08	0.05	0.2	0.05	0.08	0.08	0.09	0.11	0.08	0.06	0.04	0.19	0.03	803790000	796130000	2087300000	1801300000	232010000	504630000	411050000
Kcnq1	interacts with	Myom1	MYOM1	MYOM1	TRUE	4.6021	0.09	0.26	3.18	2.99	1.15	2.66	0.18	0.2	0.11	0.37	0.39	0.91	0.87	0.11	3.49	0.44	0.12	912230000	1119000000	1884100000	1507600000	1359700000	1206000000	1762400000
Kcnq1	interacts with	Mtus2	MTUS2	MTUS2	TRUE	5.5686	0.03	0.06	1.14	1.54	0.21	0.85	0.03	0.06	0.03	0.19	0.08	0.21	0.12	0.03	0.61	0.12	0.05	17729000	14218000	7659400	7237700	4153300	4361900	9096900
Kcnq1	interacts with	Itm2b	ITM2B	ITM2B	TRUE	6.0655	0.4	0.63	0.15	0.27	0.36	0.1	0.21	0.27	0.34	0.47	0.4	0.27	0.14	0.33	0.11	0.39	0.22	19189000	24856000	12412000	41132000	6375500	11982000	7533600
Kcnq1	interacts with	Gpx4	GPX4	GPX4	TRUE	5.5528	0.05	0.05	0.03	0.05	0.11	0.02	0.02	0.05	0.04	0.05	0.11	0.17	0.02	0.04	0.03	0.08	0.03	295460000	242560000	653840000	456720000	548890000	683560000	648470000
Kcnq1	interacts with	Gnai2	GNAI2	GNAI2	TRUE	8.4437	0.04	0.07	0.03	0.04	0.04	0.02	0.05	0.17	0.16	0.14	0.06	0.04	0.04	0.04	0.01	0.08	0.08	222740000	281760000	143600000	260920000	434850000	573970000	312700000
Kcnq1	interacts with	Fry	FRY	FRY	TRUE	5.2007	0.13	0.22	1.01	1.4	0.25	0.7	0.47	0.19	0.29	0.34	0.16	0.19	1.74	0.13	0.8	0.26	0.13	2997100	4264600	589380	772200	5029300	1961800	4075300
Kcnq1	interacts with	Flnb	FLNB	FLNB	TRUE	5.1079	0.04	0.1	0.34	0.19	0.1	0.07	0.07	0.09	0.54	0.65	0.12	0.05	0.67	0.05	0.27	0.12	0.06	47352000	52533000	47648000	32321000	60789000	58987000	47858000
Kcnq1	interacts with	Dst	DST	DST	TRUE	6.1135	0.83	1.3	1.83	2.1	0.66	1.33	0.53	0.66	0.6	0.71	0.64	0.56	1.2	0.87	1.65	1.62	0.3	13485000	11932000	14722000	8514400	13587000	6194300	5050100
Kcnq1	interacts with	Cltc	CLTC	CLTC	TRUE	5.3188	0.19	0.29	0.35	0.42	0.14	0.16	0.16	0.39	0.17	0.27	0.32	0.09	0.2	0.2	0.18	0.19	0.17	393260000	427710000	125470000	176830000	407360000	241120000	244360000
Kcnq1	interacts with	Atp12a	ATP12A	ATP12A	TRUE	5.6383	0.01	0.01	0.01	0.01	0	0	0	0	0.01	0	0.01	0	0.01	0.01	0	0	0
Kcnq1	interacts with	Ap2b1	AP2B1	AP2B1	TRUE	4.699	0.23	0.34	0.29	0.33	0.1	0.13	0.2	0.25	0.2	0.36	0.31	0.08	0.27	0.26	0.17	0.23	0.22	31356000	41101000	18665000	16606000	137060000	162270000	95276000
Kcnq1	interacts with	Ank2	ANK2	ANK2	TRUE	20.7696	0.32	0.73	2.13	2.32	0.56	1.69	0.16	0.32	0.12	0.33	0.47	0.38	0.65	1.08	1.75	1.28	0.13	29464000	37043000	29324000	24164000	27532000	33461000	38489000
Kcnq1	interacts with	Gja1		GJA1	TRUE	22.3188	0.01	0.02	0.11	0.23	0.11	0.1	0.01	0.02	0.03	0.03	0.04	0.1	0.01	0.01	0.07	0.04	0.02	118510000	101420000	131490000	152840000	31476000	56396000	63449000
Kcnq1	interacts with	Vps13a	VPS13A	VPS13A	TRUE	5.301	0.14	0.27	0.75	0.81	0.19	0.35	0.14	0.14	0.2	0.46	0.32	0.11	0.69	0.18	0.3	0.21	0.11	2843900	2971500	1817400	1986200	6885600	8630900	4784200
Kcnq1	interacts with	Tmem38a	TMEM38A	TMEM38A	TRUE	6.7212	0.03	0.04	0.07	0.35	0.02	0.16	0.04	0.03	0.06	0.12	0.07	0.03	0.05	0.03	0.1	0.03	0.02	52482000	25425000	47263000	70950000			2420250
Kcnq1	interacts with	Tmem14c	TMEM14C	TMEM14C	TRUE	5.0862	0.02	0.03	0.02	0.04	0.04	0.01	0.02	0.02	0.03	0.03	0.03	0.05	0.01	0.02	0.01	0.05	0.01	17557000	15068000		7444200	88735000	121621500	84886000
Kcnq1	interacts with	Tecr	TECR	TECR	TRUE	6.8539	0.03	0.04	0.04	0.15	0.03	0.06	0.03	0.08	0.03	0.04	0.18	0.02	0.03	0.02	0.06	0.05	0.08	85271000	96117000	53308000	72667000	95814000	87363000	55940000
Kcnq1	interacts with	Sun2	SUN2	SUN2	TRUE	6.4685	0.12	0.2	0.05	0.09	0.07	0.03	0.06	0.09	0.09	0.14	0.17	0.08	0.1	0.11	0.05	0.17	0.16	32809000	38057000	14329000	13601000	37842000	50172000	20429000
Kcnq1	interacts with	Sqrdl		SQRDL	TRUE	4.699	0.01	0.01	0.01	0.01	0.01	0	0.01	0.02	0.02	0.02	0.01	0.01	0.01	0.01	0	0.02	0.02
Kcnq1	interacts with	Slc4a3	SLC4A3	SLC4A3	TRUE	16.3768	0.02	0.04	0.39	0.61	0.13	0.26	0.01	0.04	0.02	0.04	0.04	0.15	0.04	0.01	0.31	0.06	0.02	1901700	1983700	2080800	3181000	7932700	5124300	9604400
Kcnq1	interacts with	Slc25a42	SLC25A42	SLC25A42	TRUE	6.1427	0.05	0.08	0.08	0.2	0.02	0.09	0.06	0.04	0.03	0.05	0.36	0.02	0.06	0.04	0.08	0.06	0.08	35712000	31928000	89990000	123350000	30778000	14060000	32126000
Kcnq1	interacts with	Slc25a20	SLC25A20	SLC25A20	TRUE	4.4202	0.04	0.08	0.22	0.51	0.04	0.22	0.04	0.07	0.05	0.08	0.28	0.06	0.08	0.05	0.15	0.09	0.04	207680000	161710000	302860000	891440000	262680000	279510000	630590000
Kcnq1	interacts with	Sirt3	SIRT3	SIRT3	TRUE	4.8539	0.04	0.05	0.05	0.12	0.02	0.05	0.02	0.05	0.03	0.05	0.07	0.02	0.03	0.04	0.04	0.02	0.02	23293000	10529000	28937000	42136000	78115000	113820000	89598000
Kcnq1	interacts with	Sfn	SFN	SFN	TRUE	4.9586	0	0	0	0	0	0	0	0	0	0	0	0	0	0	0	0	0	82186000	295040000	528490000	338790	944830000	637210000	918630000
Kcnq1	interacts with	Sdr39u1	SDR39U1	SDR39U1	TRUE	4.6778	0.05	0.06	0.06	0.07	0.03	0.03	0.04	0.04	0.03	0.06	0.09	0.04	0.05	0.04	0.05	0.05	0.02	55276000	49590000	220530000	152940000	215200000	226080000	290560000
Kcnq1	interacts with	Ryr3	RYR3	RYR3	TRUE	6.7959	0.03	0.05	0.03	0.07	0.01	0.03	0.03	0.04	0.05	0.05	0.05	0.01	0.19	0.03	0.03	0.04	0.06	137136	82829	72174	82251	1046000	82251	393330
Kcnq1	interacts with	Rrbp1	RRBP1	RRBP1	TRUE	5.8239	0.19	0.32	0.09	0.06	0.07	0.02	0.09	0.23	0.17	0.25	0.21	0.03	0.13	0.41	0.02	0.14	0.1	133810000	114610000	77874000	77360000	116860000	131230000	30737000
Kcnq1	interacts with	Rps26		RPS26	TRUE	7.3768	0.02	0.04	0.02	0.03	0.06	0.01	0.03	0.03	0.03	0.03	0.04	0.05	0.01	0.03	0.03	0.03	0.05					185640000	131250000	83752000
Kcnq1	interacts with	Ptcd3	PTCD3	PTCD3	TRUE	4.8239	0.13	0.19	0.17	0.28	0.07	0.11	0.09	0.13	0.08	0.16	0.24	0.05	0.11	0.16	0.13	0.11	0.08	26783000	11607000	29259000	26383000	75429000	86803000	61585000
Kcnq1	interacts with	Popdc2	POPDC2	POPDC2	TRUE	6.5686	0.01	0.03	0.38	0.56	0.16	0.24	0.02	0.03	0.03	0.04	0.04	0.21	0.04	0.01	0.38	0.06	0.02	5300400	5091000	1869600	3300600	15937000	33122000	57743000
Kcnq1	interacts with	Pi4ka	PI4KA	PI4KA	TRUE	4.699	0.22	0.33	0.3	0.34	0.1	0.14	0.25	0.41	0.21	0.36	0.37	0.08	0.31	0.25	0.15	0.23	0.23	3005500	3780600	2594800	4021600	2993000	2490100	1158100
Kcnq1	interacts with	Pgm5	PGM5	PGM5	TRUE	6.0915	0.06	0.16	1.75	0.78	0.37	0.34	0.27	0.15	0.41	0.6	0.14	0.11	0.65	0.08	0.52	0.25	0.09	344900000	347320000	137260000	151740000	974500000	1131600000	683940000
Kcnq1	interacts with	Pdk2	PDK2	PDK2	TRUE	4.8539	0.01	0.02	0.07	0.08	0.04	0.04	0.01	0.01	0.01	0.01	0.04	0.03	0.02	0	0.04	0.03	0.02	258910000	301020000	258700000	404500000	94077000	158760000	141830000
Kcnq1	interacts with	Pdk1	PDK1	PDK1	TRUE	7.2518	0.04	0.08	0.09	0.09	0.04	0.03	0.03	0.05	0.04	0.08	0.12	0.03	0.06	0.14	0.08	0.07	0.05	110440000	191330000	229340000	214130000	71346000	127510000	108580000
Kcnq1	interacts with	Mrps10	MRPS10	MRPS10	TRUE	7.0809	0.03	0.04	0.03	0.08	0.02	0.03	0.03	0.03	0.02	0.04	0.04	0.03	0.04	0.03	0.04	0.03	0.01	21997000	23300000	82524000	73411000	91942000	105090000	94686000
Kcnq1	interacts with	Mmaa	MMAA	MMAA	TRUE	4.8861	0.02	0.02	0.01	0.02	0.01	0.01	0.01	0.02	0.01	0.02	0.03	0.01	0.02	0.02	0.01	0.01	0.02	51986000	47746000	229140000	154670000	36356000	68906000	52118000
Kcnq1	interacts with	Lrrc10	LRRC10	LRRC10	TRUE	5.4437	0	0	0.01	0.01	0.01	0.01	0	0	0	0	0	0.01	0	0	0	0	0.01	3981900	3215700	4939900	7324200
Kcnq1	interacts with	Lmnb2	LMNB2	LMNB2	TRUE	4.6576	0.01	0.01	0.01	0.01	0.01	0	0.01	0.02	0.01	0.01	0.01	0.01	0.01	0.01	0	0	0	50330000	65596000	27011000	29233000	316580000	599870000	292680000
Kcnq1	interacts with	Lmnb1	LMNB1	LMNB1	TRUE	4.8239	0.01	0.01	0.01	0.01	0	0	0	0.05	0.01	0.02	0.01	0	0.01	0.01	0.01	0.01	0.03	286180000	340440000	182310000	184210000	57276000	85186000	56819000
Kcnq1	interacts with	Lclat1	LCLAT1	LCLAT1	TRUE	4.9586	0.08	0.13	0.15	0.93	0.05	0.41	0.15	0.14	0.13	0.17	0.14	0.1	0.31	0.09	0.39	0.13	0.08	12288000	14000000	20668000	19442000	7836600	7941400	9808000
Kcnq1	interacts with	Jagn1	JAGN1	JAGN1	TRUE	5.1367	0.01	0.01	0.01	0.01	0.01	0	0.01	0.01	0.01	0.01	0.02	0.01	0.01	0	0	0.01	0	6594500	4781300		4659800
Kcnq1	interacts with	Hnrnpm	HNRNPM	HNRNPM	TRUE	5.0269	0.21	0.32	0.29	0.37	0.13	0.14	0.21	0.28	0.23	0.42	0.41	0.1	0.26	0.3	0.19	0.25	0.15	170760000	158870000	107100000	111800000	135340000	211610000	87273000
Kcnq1	interacts with	Hnrnpk	HNRNPK	HNRNPK	TRUE	5.9586	0.11	0.14	0.11	0.14	0.13	0.06	0.1	0.12	0.12	0.14	0.15	0.11	0.09	0.14	0.08	0.12	0.05	609620000	594690000	591770000	431370000	713920000	1052200000	683810000
Kcnq1	interacts with	Hnrnph1	HNRNPH1	HNRNPH1	TRUE	4.6198	0.45	0.71	0.33	0.44	0.26	0.16	0.32	0.56	0.35	0.68	0.81	0.18	0.39	0.61	0.24	0.41	0.26	278410000	219570000	201690000	154990000	265190000	338210000	242260000
Kcnq1	interacts with	Get4	GET4	GET4	TRUE	6.0044	0	0	0	0	0	0	0	0	0	0	0	0	0	0	0	0	0	15764000	16227000	1229600	4631300	6144300	3065000	3649500
Kcnq1	interacts with	Etfb	ETFB	ETFB	TRUE	5.2757	0.02	0.03	0.04	0.09	0.14	0.04	0.02	0.04	0.04	0.03	0.06	0.22	0.01	0.02	0.03	0.04	0.03	4738100000	5029300000	14473000000	11352000000	4220600000	5305200000	5006900000
Kcnq1	interacts with	Dysf	DYSF	DYSF	TRUE	6.2924	0.02	0.05	0.5	0.49	0.07	0.21	0.04	0.09	0.32	0.29	0.04	0.07	0.11	0.03	0.25	0.05	0.05	56402000	38427000	76857000	80209000	209970000	265410000	168150000
Kcnq1	interacts with	Dhrs7c	DHRS7C	DHRS7C	TRUE	6.5229	0	0.01	0.03	0.03	0.03	0.01	0	0.01	0.01	0.01	0	0.02	0.01	0	0	0.01	0	106300000	152280000	63114000	85400000	52991000	34581000	5650200
Kcnq1	interacts with	Dad1	DAD1	DAD1	TRUE	3.9208	0.04	0.07	0.03	0.05	0.07	0.02	0.04	0.04	0.07	0.06	0.04	0.06	0.03	0.04	0.02	0.08	0.06					848240	2990100	3297600
Kcnq1	interacts with	Copa	COPA	COPA	TRUE	7.1739	0.29	0.42	0.33	0.3	0.14	0.12	0.2	0.4	0.19	0.41	0.46	0.08	0.27	0.46	0.18	0.24	0.22	106070000	130730000	35381000	62415000	99090000	74585000	70059000
Kcnq1	interacts with	Cct8	CCT8	CCT8	TRUE	39.4318	0.04	0.06	0.05	0.07	0.05	0.03	0.05	0.05	0.04	0.06	0.05	0.04	0.08	0.06	0.03	0.07	0.01	391130000	386990000	308070000	321860000	338960000	601050000	374720000
Kcnq1	interacts with	Cct2	CCT2	CCT2	TRUE	5.7959	0.05	0.08	0.06	0.1	0.04	0.05	0.04	0.05	0.04	0.06	0.08	0.03	0.05	0.12	0.03	0.04	0.03	396810000	374750000	392130000	430750000	368000000	594760000	386230000
Kcnq1	interacts with	C3	C3	C3	TRUE	4.8239	0.4	0.54	0.04	0.06	0.27	0.01	0.04	0.15	0.05	0.21	0.3	0.07	0.07	0.65	0.02	0.11	0.03	754780000	686110000	286940000	300540000	1540000000	2525500000	974460000
Kcnq1	interacts with	Bves	BVES	BVES	TRUE	7.0177	0.01	0.01	0.08	0.15	0.02	0.06	0.02	0.01	0.01	0.02	0.01	0.03	0.03	0	0.08	0.03	0.01	100500000	115860000	90372000	88221000	31763000	47688000	45278000
Kcnq1	interacts with	Afg3l2	AFG3L2	AFG3L2	TRUE	4.6576	0.07	0.12	0.26	0.56	0.07	0.22	0.07	0.1	0.06	0.12	0.23	0.1	0.1	0.1	0.22	0.1	0.05	161890000	165740000	452470000	354780000	504290000	541630000	901090000
Kcnq1	interacts with	Abcc9	ABCC9	ABCC9	TRUE	5.284	0.19	0.28	0.13	0.75	0.1	0.35	1.4	0.11	0.1	0.25	0.21	0.11	0.3	0.36	0.24	0.21	0.07	145070	143940	3436900	5361300	125710	245040	611470
Kcnq1	interacts with	Cacna1c	CACNA1C	CACNA1C	TRUE	13.0458	0.37	0.82	3.76	3.62	1.2	3.55	2.15	0.48	0.46	0.86	0.61	1.01	2.71	0.46	3.53	0.92	0.36	734820	963490	2535600	4664000	182670	462135	235610
Kcnq1	interacts with	Zadh2	ZADH2	ZADH2	TRUE	4.6021	0.03	0.05	0.03	0.05	0.02	0.02	0.03	0.06	0.04	0.04	0.03	0.02	0.02	0.02	0	0.03	0.02	184600000	193950000	260040000	282900000	98494000	108080000	173990000
Kcnq1	interacts with	Yme1l1	YME1L1	YME1L1	TRUE	5.3979	0.17	0.23	0.2	0.3	0.09	0.11	0.12	0.18	0.13	0.23	0.27	0.07	0.17	0.25	0.17	0.16	0.14	18878000	18425000	39679000	29763000	10772000	12085000	13915000
Kcnq1	interacts with	Vwa8	VWA8	VWA8	TRUE	4.4559	0.17	0.31	0.93	1.74	0.21	1.03	0.2	0.24	0.14	0.29	0.95	0.22	0.36	0.17	0.75	0.24	0.24	117620000	111290000	448430000	392590000	32512000	36026000	46389000
Kcnq1	interacts with	Vcp	VCP	VCP	TRUE	3.9586	0.11	0.17	0.16	0.25	0.1	0.12	0.09	0.14	0.16	0.19	0.16	0.1	0.12	0.15	0.17	0.12	0.08	1346300000	1177100000	1502600000	1324700000	1305400000	1581200000	1664000000
Kcnq1	interacts with	Usp24	USP24	USP24	TRUE	5.0506	0.22	0.33	0.21	0.35	0.1	0.15	0.18	0.27	0.16	0.28	0.64	0.07	0.28	0.23	0.14	0.21	0.18	6049900	7801100	2271700	2406800	1714200	2600600	2267500
Kcnq1	interacts with	Usp10	USP10	USP10	TRUE	5.4559	0.11	0.19	0.12	0.19	0.05	0.08	0.09	0.15	0.08	0.17	0.2	0.05	0.12	0.2	0.06	0.1	0.11	11623000	9291700	12768000	13234000	15533000	25883000	17122000
Kcnq1	interacts with	Unc45b	UNC45B	UNC45B	TRUE	4.0862	0.01	0.01	0.16	0.22	0.06	0.1	0.01	0.02	0.01	0.02	0.02	0.07	0.02	0.01	0.1	0.03	0.01	229120000	207360000	226580000	227260000	320040000	321530000	315300000
Kcnq1	interacts with	Ubr4	UBR4	UBR4	TRUE	3.8861	0.13	0.22	0.23	0.32	0.07	0.13	0.12	0.18	0.12	0.25	0.22	0.06	0.24	0.25	0.16	0.14	0.15	9509200	9135900	7963600	7020800	5010200	5368100	4480500
Kcnq1	interacts with	Ube3c	UBE3C	UBE3C	TRUE	4.8539	0.28	0.45	0.3	0.48	0.14	0.19	0.23	0.34	0.25	0.41	0.48	0.09	0.3	0.33	0.17	0.24	0.25	1330700	3002900	119010	207580	4262100	2434100	2340400
Kcnq1	interacts with	Txlnb	TXLNB	TXLNB	TRUE	6.1192	0.01	0.02	0.32	0.72	0.08	0.32	0.01	0.03	0.03	0.03	0.04	0.13	0.03	0.01	0.24	0.06	0.03	389450000	398580000	301310000	309080000	103690000	126410000	102440000
Kcnq1	interacts with	Tln1	TLN1	TLN1	TRUE	5.7447	0.04	0.07	0.08	0.07	0.06	0.03	0.07	0.09	0.05	0.08	0.09	0.05	0.11	0.06	0.05	0.08	0.05	334710000	458280000	503850000	291630000	964860000	737730000	455170000
Kcnq1	interacts with	Tinagl1	TINAGL1	TINAGL1	TRUE	4.6198	0.02	0.03	0.09	0.22	0.05	0.09	0.18	0.05	0.35	0.15	0.05	0.11	0.16	0.01	0.13	0.06	0.04	356370	368480	463685	341040	15899000	26237000	31925000
Kcnq1	interacts with	Thop1	THOP1	THOP1	TRUE	4.7447	0.01	0.02	0.04	0.03	0.02	0.01	0.01	0.01	0.01	0.02	0.02	0.01	0.02	0.01	0.01	0.02	0	39668000	44546000	35570000	31821000	28821000	26478000	27342000
Kcnq1	interacts with	Th	TH	TH	TRUE	5.5086	0	0	0	0	0	0	0	0	0	0	0	0	0	0	0	0	0	1289000	1214600	437140	1242200	6648200	18443000	6773200
Kcnq1	interacts with	Tefm	TEFM	TEFM	TRUE	5.8861	0.09	0.12	0.05	0.13	0.03	0.05	0.09	0.1	0.07	0.1	0.11	0.03	0.08	0.06	0.04	0.08	0.04	12987000	9356500	55911000	51499000	4065700	6769600	5564300
Kcnq1	interacts with	Tcp1	TCP1	TCP1	TRUE	5.4815	0.04	0.05	0.04	0.06	0.05	0.02	0.03	0.05	0.04	0.05	0.06	0.05	0.03	0.05	0.03	0.05	0.02	413370000	471290000	382950000	382860000	422950000	623500000	527280000
Kcnq1	interacts with	Tbc1d4	TBC1D4	TBC1D4	TRUE	5.4815	0.27	0.28	0.8	1.73	0.18	1.01	0.09	0.19	0.08	0.25	0.71	0.27	0.14	0.15	0.87	0.22	0.09	38846000	32593000	24879000	19112000	15528000	26699000	19107000
Kcnq1	interacts with	Sun1	SUN1	SUN1	TRUE	6.0044	0.1	0.15	0.18	0.36	0.08	0.15	0.08	0.11	0.2	0.2	0.2	0.09	0.19	0.11	0.17	0.14	0.06	1157800	1409500	821710	131930	7150100	16315000	5437700
Kcnq1	interacts with	Stk39	STK39	STK39	TRUE	5	0.11	0.21	0.19	0.54	0.1	0.22	0.77	0.09	0.11	0.17	0.68	0.08	0.29	0.14	0.26	0.15	0.17	91409000	103300000	106890000	83897000	13685000	26325000	25098000
Kcnq1	interacts with	Stat5a	STAT5A	STAT5A	TRUE	5.0655	0.04	0.06	0.01	0.03	0.02	0.01	0.03	0.07	0.04	0.06	0.31	0.02	0.03	0.05	0	0.04	0.02	6047300	6280200	4473500	6230900	24613000	22274000	13025000
Kcnq1	interacts with	Sptbn1	SPTBN1	SPTBN1	TRUE	10.1938	0.99	1.37	0.61	1.36	0.4	0.6	1.08	0.51	1.4	1.9	1.33	0.44	0.61	0.79	0.76	1	0.31	308260000	406820000	216980000	210800000	266680000	410530000	269370000
Kcnq1	interacts with	Sptb	SPTB	SPTB	TRUE	4.4437	0.01	0.02	0.22	0.31	0.06	0.13	0.02	0.02	0.01	0.03	0.08	0.05	0.05	0.01	0.12	0.03	0.01	224470000	233300000	46688000	54346000	57554000	84065000	47864000
Kcnq1	interacts with	Spta1	SPTA1	SPTA1	TRUE	5.1249	0	0	0	0	0	0	0	0	0	0	0	0	0	0	0	0	0	230890000	299510000	64761000	73706000	31344000	32052000	34566000
Kcnq1	interacts with	Spata5	SPATA5	SPATA5	TRUE	5.0362	0.19	0.32	0.15	0.35	0.09	0.14	0.19	0.28	0.22	0.35	0.37	0.07	0.25	0.21	0.11	0.27	0.22	19900000	19598000	16307000	14737000	3515500	3951600	2111500
Kcnq1	interacts with	Smg7	SMG7	SMG7	TRUE	6.2076	0.13	0.2	0.23	0.33	0.08	0.12	0.15	0.23	0.13	0.22	0.2	0.05	0.15	0.14	0.09	0.12	0.09	317560	232360	3387700	1203000	135770	243560	125205
Kcnq1	interacts with	Slco3a1	SLCO3A1	SLCO3A1	TRUE	5.5528	0.18	0.32	0.96	1.05	0.2	0.49	0.34	0.47	0.39	0.51	0.19	0.15	0.46	0.22	0.4	0.28	0.25	3305600	6431000	639300	997850
Kcnq1	interacts with	Scaf8	SCAF8	SCAF8	TRUE	4.3565	0.29	0.45	0.48	0.68	0.14	0.28	0.3	0.35	0.25	0.45	0.53	0.1	0.39	0.3	0.28	0.27	0.17	1592100	671770	86609	2075100	631200	1496500	850630
Kcnq1	interacts with	Rps6kb2	RPS6KB2	RPS6KB2	TRUE	4.4815	0.02	0.02	0.02	0.02	0.01	0.01	0.02	0.03	0.02	0.03	0.03	0.02	0.02	0.02	0.01	0.02	0.02	13522000	16240000	20605000	13250000		981765	2926600
Kcnq1	interacts with	Rps13	RPS13	RPS13	TRUE	4.3188	0.04	0.07	0.05	0.08	0.24	0.04	0.05	0.06	0.1	0.07	0.06	0.31	0.03	0.06	0.04	0.12	0.07	845270000	726460000	1219600000	863430000	232170000	346750000	154450000
Kcnq1	interacts with	Rars2	RARS2	RARS2	TRUE	4.8861	0.16	0.23	0.12	0.2	0.06	0.08	0.12	0.16	0.12	0.25	0.24	0.04	0.17	0.15	0.09	0.13	0.06	21648000	23524000	23740000	31212000	6673800	4762000	8622200
Kcnq1	interacts with	Rabgap1l	RABGAP1L	RABGAP1L	TRUE	4.7696	0.61	1.08	3.07	2.32	0.98	1.73	0.52	0.83	0.78	1.03	0.77	0.47	0.92	0.73	1.63	0.97	1.05	47139000	39210000	3443600	4810600	63176000	97352000	11773000
Kcnq1	interacts with	Rab2b	RAB2B	RAB2B	TRUE	5.1938	0.05	0.08	0.05	0.08	0.03	0.03	0.04	0.07	0.04	0.07	0.1	0.01	0.05	0.05	0.03	0.06	0.03	742520	1194745		296650	4550600	3575600	2740000
Kcnq1	interacts with	Dmd	DMD	DMD	TRUE		0.73	1.36	3.97	3.9	1.72	3.86	1.17	0.6	0.37	0.91	2.6	1.52	3.17	0.91	3.53	1.59	0.36	170490000	195420000	197810000	163740000	371660000	525830000	375980000
Kcnq1	interacts with	Apool	APOOL	APOOL	TRUE		0.05	0.07	0.1	0.18	0.04	0.07	0.05	0.06	0.04	0.07	0.11	0.03	0.12	0.04	0.06	0.06	0.03	482120000	425660000	665430000	1064300000	1136200000	1029900000	1503100000
Kcnq1	interacts with	Aifm1	AIFM1	AIFM1	TRUE		0.03	0.05	0.09	0.15	0.05	0.06	0.02	0.04	0.03	0.04	0.09	0.04	0.03	0.02	0.04	0.04	0.03	826410000	844270000	1320400000	1346500000	2072000000	2896500000	2411400000
Kcnq1	interacts with	Huwe1	HUWE1	HUWE1	TRUE		0.21	0.32	0.25	0.32	0.12	0.12	0.17	0.25	0.17	0.3	0.37	0.07	0.21	0.32	0.15	0.19	0.17	15066000	14685000	12783000	14063000	24151000	32804000	11773000
Kcnq1	interacts with	Perm1	PERM1	PERM1	TRUE		0	0.01	0.08	0.13	0.02	0.06	0	0.01	0.01	0.01	0.01	0.05	0.01	0	0.11	0.01	0	109500000	84563000	206040000	202830000	31688000	17022000	44955000
Kcnq1	interacts with	Ddx3y	DDX3Y	DDX3Y	TRUE		0.03	0.04	0.03	0.03	0.03	0.01	0.02	0.03	0.02	0.07	0.04	0.01	0.02	0.04	0.01	0.03	0.01	133310000	109890000	124520000	117410000
Kcnq1	interacts with	Ddx3x	DDX3X	DDX3X	TRUE		0.12	0.19	0.12	0.16	0.1	0.06	0.09	0.2	0.11	0.23	0.21	0.11	0.1	0.2	0.08	0.16	0.13	15110000	14734000	17873000	15686000	120690000	154100000	84074000
Kcnq1	interacts with	Abcb7	ABCB7	ABCB7	TRUE		0.14	0.21	0.23	0.56	0.08	0.24	0.14	0.18	0.1	0.17	0.27	0.06	0.17	0.13	0.19	0.16	0.08	33626000	27742000	53057000	56624000	66305000	71221000	74366000
Kcnq1	interacts with	Prodh	AC007325.2	PRODH	TRUE		0	0	0	0.01	0	0	0	0	0	0	0	0	0	0	0	0.01	0	29471000	28533000	57486000	50529000	625460	1165900	5698800
Kcnq1	interacts with	Ubxn8	UBXN8	UBXN8	TRUE		0.03	0.05	0.04	0.05	0.01	0.02	0.03	0.03	0.03	0.05	0.06	0.02	0.04	0.03	0.03	0.02	0.01	12808000	10340000	2754600	10887000
Kcnq1	interacts with	Slc25a5	SLC25A5	SLC25A5	TRUE		0.01	0.02	0.04	0.05	0.07	0.03	0.03	0.03	0.03	0.03	0.03	0.06	0.02	0.01	0.03	0.05	0.01	1045100000	1309200000	783840000	1201500000	432780000	548760000	428280000
Kcnq1	interacts with	Flna	FLNA	FLNA	TRUE		0.03	0.07	0.22	0.09	0.09	0.04	0.15	0.07	0.06	0.07	0.06	0.04	0.58	0.06	0.06	0.11	0.02	142960000	209910000	217860000	128200000	4080900000	780130000	590870000
Kcnq1	interacts with	Abcd1	ABCD1	ABCD1	TRUE		0.01	0.02	0.01	0.01	0.01	0	0	0.02	0.01	0.01	0.03	0	0.01	0.01	0.01	0	0.01	7096700	9528500	6690800	5593800	1388600	1587700	1569900
Kcnq1	interacts with	Tns2	TNS2	TNS2	TRUE		0.35	0.42	0.1	0.25	0.08	0.1	0.38	0.16	0.32	0.37	0.56	0.07	0.18	0.22	0.07	0.21	0.06	14252000	17864000	14140000	9700800	12251000	12706000	10405000
Kcnq1	interacts with	Timm17b	TIMM17B	TIMM17B	TRUE		0.01	0.01	0.01	0.02	0.02	0.01	0.01	0.01	0.01	0.02	0.01	0.03	0.01	0.01	0.01	0.01	0	4482665	5946200	2464250	3115900
Kcnq1	interacts with	Gcn1l1		GCN1L1	TRUE	6																		10344000	10855000	6150400	7074900
Kcnq1	interacts with	Eprs	EPRS1	EPRS	TRUE																			139770000	131650000	212630000	162690000	110050000	163430000	116320000
Kcnq1	interacts with	Atp5b	ATP5F1B	ATP5B	TRUE																			10470000000	10779000000	18067000000	17125000000	23682000000	24491000000	24751000000
Kcnq1	interacts with	Kiaa0020		KIAA0020	TRUE	7.3372
Kcnq1	interacts with	Ecm29		ECM29	TRUE
Kcnq1	interacts with	Ablim1	ABLIM1	ABLIM1	FALSE	6.9586	0.6	1.05	2.33	3.18	0.73	2.84	0.23	0.49	1.37	1.42	0.74	1.07	0.45	0.89	2.63	0.92	0.29	10121000	9985700	9307900	9448300	59974000	107550000	83194000
Kcnq1	interacts with	Ank1	ANK1	ANK1	FALSE	4.0757	0.01	0.02	0.14	0.19	0.05	0.08	0.02	0.02	0.03	0.02	0.02	0.05	0.04	0.02	0.12	0.03	0.02	224750000	279120000	75593000	66803000	42484000	36461000	22194000
Kcnq1	interacts with	Ap3s2	AP3S2	AP3S2	FALSE	4.9208	0.01	0.01	0.01	0.01	0.01	0	0	0	0.01	0.01	0.01	0.01	0.01	0	0.01	0.01	0	7844100	9092600	6885000	6698300
Kcnq1	interacts with	Atad3		ATAD3	FALSE
Kcnq1	interacts with	Calm3	CALM3	CALM3	FALSE	11.0969	0.01	0.02	0.02	0.03	0.06	0.01	0.02	0.02	0.02	0.03	0.02	0.05	0.01	0.01	0.02	0.02	0.01
Kcnq1	interacts with	Cpt1b	CPT1B	CPT1B	FALSE	3.3565	0	0	0.01	0.02	0.01	0.01	0	0	0	0	0.01	0.01	0	0	0.01	0	0.01	929540000	902950000	1396800000	1861900000	539830000	448720000	800250000
Kcnq1	interacts with	Ctnnd1	CTNND1	CTNND1	FALSE	6.7959	0.07	0.12	0.13	0.15	0.05	0.06	0.07	0.13	0.14	0.17	0.12	0.04	0.13	0.07	0.1	0.1	0.05					50788000	92086000	55708000
Kcnq1	interacts with	Dglucy	DGLUCY	DGLUCY	FALSE
Kcnq1	interacts with	Dtna	DTNA	DTNA	FALSE	6.5686	0.05	0.14	1.78	2.05	0.45	1.36	0.14	0.52	0.18	0.19	0.26	0.29	1.42	0.06	1.15	0.33	0.15	70112000	76621000	91220000	86361000	152640000	236320000	108780000
Kcnq1	interacts with	Eif4g1	EIF4G1	EIF4G1	FALSE	5.2924	0	0	0	0	0	0	0	0	0	0	0	0	0	0	0	0	0	108370000	94026000	105310000	80155000	57295000	70744000	51231000
Kcnq1	interacts with	Gsdmdc1		GSDMDC1	FALSE
Kcnq1	interacts with	Gucy2g		GUCY2G	FALSE
Kcnq1	interacts with	Gvin1		GVIN1	FALSE
Kcnq1	interacts with	Hist1h2bf		HIST1H2BF	FALSE	4.1612	0	0	0	0	0	0	0	0	0	0	0	0	0	0	0	0	0
Kcnq1	interacts with	Hist3h2ba		HIST3H2BA	FALSE																			2115400	1941200	16279000
Kcnq1	interacts with	Limch1	LIMCH1	LIMCH1	FALSE	4.9208	0.35	0.61	0.82	1.98	0.25	1.18	0.15	0.35	0.83	0.96	0.73	0.36	0.41	0.28	1.14	0.48	0.18	32459000	21256000	42264000	45106000	17150000	34516000	94240000
Kcnq1	interacts with	Mic1		MIC1	FALSE																			3651000	2815200	930210	919270
Kcnq1	interacts with	Mlip	MLIP	MLIP	FALSE	5.3979	0.06	0.16	2.43	3.36	0.61	3.11	0.08	0.15	0.07	0.23	0.3	0.97	0.29	0.07	2.58	0.36	0.14	107190000	139580000	154630000	165220000	162610000	236830000	292100000
Kcnq1	interacts with	Myh11	MYH11	MYH11	FALSE	6.3979	0.08	0.17	0.53	0.07	0.1	0.02	0.27	0.09	0.11	0.26	0.09	0.02	2.45	0.09	0.04	0.18	0.09	1578400	6443800	1126000	11016000	1383700000	770900000	451780000
Kcnq1	interacts with	Myh14	MYH14	MYH14	FALSE	4.5528	0.02	0.03	0.32	0.53	0.05	0.24	0.01	0.03	0.02	0.04	0.2	0.07	0.05	0.02	0.26	0.05	0.01	7012700	7913500	9622500	2262600	23418000	55826000	24000000
Kcnq1	interacts with	Nos1ap	NOS1AP	NOS1AP	FALSE	31.4089	0.01	0.03	0.08	0.22	0.03	0.11	0.07	0.02	0.05	0.06	0.04	0.02	0.14	0.02	0.07	0.04	0	4155300	2656000	257920	1160300	800540	261205	463990
Kcnq1	interacts with	Slc4a7	SLC4A7	SLC4A7	FALSE	4.4815	0.3	0.48	0.16	0.21	0.12	0.07	0.19	0.36	0.12	0.4	0.24	0.08	0.35	0.7	0.08	0.19	0.33					229650	221180	258260
Kcnq1	interacts with	Sorbs2	SORBS2	SORBS2	FALSE	6.9586	0.12	0.29	2.97	3.77	1.01	3.65	0.29	0.29	0.63	0.46	0.42	1.49	0.88	0.13	3.87	1.18	0.25	210290000	304350000	299120000	250570000	465480000	470580000	608320000
Kcnq1	interacts with	Sptan1	SPTAN1	SPTAN1	FALSE	5.1675	0.22	0.41	0.45	0.38	0.14	0.14	0.12	0.19	0.38	0.51	0.2	0.08	0.23	0.28	0.2	0.3	0.13	419140000	587810000	361300000	284760000	544900000	821820000	550100000
Kcnq1	interacts with	Stat3	STAT3	STAT3	FALSE	5.0655	0.5	0.86	0.65	1.02	0.27	0.41	0.44	0.74	0.52	1.02	0.96	0.18	0.64	1.53	0.5	0.49	0.4	91183000	98556000	29578000	40299000	95190000	56233000	54918000
Scn5a	interacts with	C5		C5	TRUE	7.0088	0.04	0.05	0.01	0.02	0.01	0	0.01	0.06	0.01	0.03	0.08	0	0.03	0.02	0.01	0.06	0.02					44300000	93987000	21583000
Scn5a	interacts with	Ank3	ANK3	ANK3	TRUE	5.6383	0.17	0.44	1.69	1.73	0.4	0.91	0.15	0.19	0.1	0.32	0.22	0.32	0.44	0.29	1.52	1.63	0.42	35840000	40645000	33575000	36279000	35620000	58255000	42876000
Scn5a	interacts with	Serpinc1	SERPINC1	SERPINC1	TRUE	5.4559	0	0	0	0	0	0	0	0	0	0	0	0	0	0	0	0	0	817570000	741600000	438120000	378560000	1941500000	2281600000	871610000
Scn5a	interacts with	Itih3	ITIH3	ITIH3	TRUE	8.5686	0	0	0	0	0	0	0	0	0	0	0	0	0	0	0	0	0	72584000	51099000	21715000	12394000	42595000	37900000	28351000
Scn5a	interacts with	Pon1	PON1	PON1	TRUE	4.9586	0.01	0.02	0	0.01	0	0	0	0	0	0.01	0.01	0	0.01	0.01	0	0	0.01	45941000	43737000	9231300	6438200	151700000	248650000	66428000
Scn5a	interacts with	Apoa1	APOA1	APOA1	TRUE	5.5086	0	0	0	0.02	0.01	0.01	0	0	0	0	0	0.01	0	0	0.01	0	0	7592200000	7687200000	7131000000	5872100000	18285000000	23733000000	12474000000
Scn5a	interacts with	Vcl	VCL	VCL	TRUE	7.2676	0.18	0.38	1.15	1.39	0.29	0.7	0.37	0.31	0.3	0.4	0.6	0.27	1.05	0.43	0.89	0.41	0.14	1016800000	1152600000	1068200000	920190000	2745200000	2294400000	1939800000
Scn5a	interacts with	Rpl35a	RPL35A	RPL35A	TRUE	6.1675	0.04	0.06	0.04	0.07	0.25	0.03	0.04	0.06	0.09	0.07	0.05	0.36	0.02	0.05	0.03	0.1	0.07	496920000	373590000	878160000	779340000	460280000	492150000	319490000
Scn5a	interacts with	Nefm		NEFM	TRUE	4.8861	0	0	0	0	0	0	0	0	0	0	0	0	0	0	0	0	0	6962500	9190000	243750	5617100	1255400	5092800	5115900
Scn5a	interacts with	Luc7l2	LUC7L2	LUC7L2	TRUE	5.95861	0.04	0.06	0.04	0.05	0.04	0.02	0.03	0.04	0.03	0.06	0.08	0.03	0.05	0.05	0.02	0.02	0.03	35587000	35841000	56415000	35272000	2502100	7370400	3778000
Scn5a	interacts with	Dst	DST	DST	TRUE	6.1135	0.83	1.3	1.83	2.1	0.66	1.33	0.53	0.66	0.6	0.71	0.64	0.56	1.2	0.87	1.65	1.62	0.3	13485000	11932000	14722000	8514400	13587000	6194300	5050100
Scn5a	interacts with	Ank2	ANK2	ANK2	TRUE	20.7696	0.32	0.73	2.13	2.32	0.56	1.69	0.16	0.32	0.12	0.33	0.47	0.38	0.65	1.08	1.75	1.28	0.13	29464000	37043000	29324000	24164000	27532000	33461000	38489000
Scn5a	interacts with	Thbs1	THBS1	THBS1	TRUE	5.6778	0.14	0.33	0.17	0.08	0.21	0.04	0.05	1.14	0.06	0.37	0.32	0.09	0.31	1.22	0.09	0.13	0.21	83521000	168420000	151130000	92522000
Scn5a	interacts with	Mocs3	MOCS3	MOCS3	TRUE	6.699	0	0	0	0	0	0	0	0	0	0	0	0	0	0	0	0	0	5119200	4533900	9940300	5259100	7750900	14248000	9037800
Scn5a	interacts with	Jagn1	JAGN1	JAGN1	TRUE	5.1367	0.01	0.01	0.01	0.01	0.01	0	0.01	0.01	0.01	0.01	0.02	0.01	0.01	0	0	0.01	0	6594500	4781300		4659800
Scn5a	interacts with	C3	C3	C3	TRUE	4.8239	0.4	0.54	0.04	0.06	0.27	0.01	0.04	0.15	0.05	0.21	0.3	0.07	0.07	0.65	0.02	0.11	0.03	754780000	686110000	286940000	300540000	1540000000	2525500000	974460000
Scn5a	interacts with	Vtn	VTN	VTN	TRUE	4.5528	0	0	0	0	0	0	0	0	0	0	0	0	0	0	0	0	0	108070000	100510000	70516000	43735000	338880000	306320000	137380000
Scn5a	interacts with	Tubg1	TUBG1	TUBG1	TRUE	4	0	0.01	0.01	0.01	0.01	0.01	0.01	0.01	0.01	0.02	0.01	0.01	0.01	0.01	0	0.02	0	793350	839060	2229500	1140700	21355000	35871000	16767000
Scn5a	interacts with	Thbs4	THBS4	THBS4	TRUE	5.2076	0.04	0.04	0.03	0.13	0.02	0.05	0.44	0.02	0.03	0.05	0.06	0.03	0.06	0.01	0.04	0.07	0.05	4732300	6318600	2022600	1977200	167320000	13741000	64518000
Scn5a	interacts with	Tbc1d1	TBC1D1	TBC1D1	TRUE	4.9586	0.07	0.16	0.83	0.72	0.18	0.33	0.37	0.18	0.21	0.2	0.15	0.11	0.73	0.12	0.37	0.19	0.15	12914000	19524000	821420	716760	12367000	11084000	5970600
Scn5a	interacts with	Sntb1	SNTB1	SNTB1	TRUE	4.6021	0.2	0.18	0.04	0.07	0.04	0.02	0.15	0.15	0.07	0.13	0.73	0.02	0.22	0.09	0.02	0.15	0.09	3702900	4311200	15449000	19639000	15466000	10442000	3873300
Scn5a	interacts with	Slc35a1	SLC35A1	SLC35A1	TRUE	5	0.01	0.01	0.01	0.01	0.01	0	0.01	0.01	0.01	0.02	0.01	0.01	0.01	0.01	0.01	0.01	0.01	816780	570690
Scn5a	interacts with	Serpind1	SERPIND1	SERPIND1	TRUE	5.5376	0.01	0.01	0.01	0.01	0	0	0	0.01	0.01	0.01	0.01	0	0.01	0.01	0.01	0	0	53870000	50915000	13836000	14338000	210570000	260350000	83591000
Scn5a	interacts with	Rmdn2		RMDN2	TRUE	3.8861	0.07	0.09	0.04	0.1	0.02	0.04	0.03	0.07	0.03	0.09	0.11	0.03	0.04	0.05	0.02	0.06	0.01	9061400	11302000	2092600	4812400	3236100	3103900	3109800
Scn5a	interacts with	Rbp4	RBP4	RBP4	TRUE	4.8239	0	0	0	0	0.02	0	0	0	0	0	0.17	0	0	0	0	0	0	90661000	84356000	30111000	38103000	652050000	629910000	164350000
Scn5a	interacts with	Plg	PLG	PLG	TRUE	6.1938	0	0	0	0	0	0	0	0	0	0	0	0	0	0	0	0	0	427520000	370290000	209210000	161780000	515540000	705900000	347850000
Scn5a	interacts with	Nup188	NUP188	NUP188	TRUE	4.6383	0.06	0.1	0.05	0.05	0.02	0.02	0.03	0.06	0.05	0.08	0.09	0.01	0.06	0.13	0.02	0.07	0.04	123080	224000	218950	74674	545070	759640	547160
Scn5a	interacts with	Nrbp2	NRBP2	NRBP2	TRUE	8.5528	0.04	0.05	0.03	0.04	0.02	0.02	0.04	0.03	0.03	0.04	0.07	0.01	0.04	0.04	0.02	0.06	0.03	3028300	3733000	715890	2240170	3380100	4008200	1459300
Scn5a	interacts with	Npepps	NPEPPS	NPEPPS	TRUE	17.1192	0.38	0.53	0.33	0.47	0.14	0.2	0.22	0.31	0.19	0.41	0.55	0.09	0.41	0.32	0.12	0.28	0.16	204130000	200770000	244050000	201420000	523160000	538850000	449310000
Scn5a	interacts with	Med30	MED30	MED30	TRUE	4.7447	0.03	0.04	0.02	0.03	0.01	0.01	0.01	0.03	0.02	0.04	0.04	0.01	0.03	0.03	0.01	0.03	0.02	3599200	5941900	600050	760315
Scn5a	interacts with	Me1	ME1	ME1	TRUE	5.1135	0.12	0.31	0.39	0.34	0.12	0.14	0.04	0.56	0.05	0.2	1.18	0.07	0.12	0.23	0.17	0.14	0.07	67872000	119180000	218060000	176650000	184480000	298910000	100390000
Scn5a	interacts with	Lamb1	LAMB1	LAMB1	TRUE	5.3768	0.9	0.79	0.1	0.22	0.19	0.07	0.41	0.33	0.19	0.5	1.01	0.1	0.24	0.78	0.05	0.71	0.07	140570000	138740000	238190000	225720000	95986000	85004000	175290000
Scn5a	interacts with	Itih2	ITIH2	ITIH2	TRUE	3.8239	0.01	0.01	0	0.02	0	0.01	0	0.01	0.01	0.01	0.01	0	0.01	0.01	0	0.01	0.02	137050000	127170000	75380000	84660000	684800000	957490000	245590000
Scn5a	interacts with	Itih1	ITIH1	ITIH1	TRUE	6.4815	0	0	0	0	0	0	0	0	0	0	0	0	0	0	0	0	0	144250000	110580000	60686000	43435000	257200000	418630000	146280000
Scn5a	interacts with	Irf2bp1	IRF2BP1	IRF2BP1	TRUE	6.699	0	0	0	0	0	0	0	0	0	0	0	0	0	0	0	0	0	1831500	1550600	306950	271375	8589200	7050600	1780700
Scn5a	interacts with	Hp	HPR	HP	TRUE	6	0	0.01	0.01	0.08	0.02	0.03	0	0.01	0	0	0.01	0.03	0.01	0	0.02	0.01	0	153400000	162490000	69988000	49402000	85500000	142930000	18415000
Scn5a	interacts with	Gsn	GSN	GSN	TRUE	4.7959	2.33	2.9	0.47	0.47	1.03	0.15	0.69	1	1.17	1.74	1.15	0.52	0.65	1.92	0.18	1.48	0.42	725980000	791640000	287020000	364620000	3399700000	4027100000	2679000000
Scn5a	interacts with	Glipr2	GLIPR2	GLIPR2	TRUE	5.3188	0.09	0.14	0.02	0.02	0.03	0	0.03	0.24	0.03	0.07	0.08	0.01	0.05	0.08	0.01	0.11	0.07	7467100	8229600	4574300	6934600	169610000	329110000	81525000
Scn5a	interacts with	Fip1l1		FIP1L1	TRUE	5.301	0	0	0	0	0	0	0	0	0	0	0	0	0	0	0	0	0	668370	1176200	1479650	362315	434800	1206900	700370
Scn5a	interacts with	F10	F10	F10	TRUE	5	0.01	0.04	0.02	0.02	0.01	0.01	0.01	0.01	0.01	0.01	0.02	0	0.01	0.03	0.01	0.01	0	51517000	54582000	27302000	26256000	23323000	25646000	3062800
Scn5a	interacts with	Epn3	EPN3	EPN3	TRUE	4.5686	0	0	0	0.01	0	0	0	0	0	0	0	0	0	0	0	0	0	1353800	1781900	3385700	1276900	2505500	1917400	2326800
Scn5a	interacts with	Epn2	EPN2	EPN2	TRUE	4.7212	0.28	0.45	0.72	0.85	0.16	0.36	0.33	0.29	0.4	0.43	0.27	0.14	0.39	0.37	0.26	0.25	0.13	16090000	18809000	7975200	8670200	15107000	31765000	12955000
Scn5a	interacts with	Cp	CP	CP	TRUE	7.2218	0.05	0.1	0.02	0.03	0.02	0.01	0.01	0.04	0.03	0.23	0.04	0.01	0.02	0.08	0.01	0.02	0.01	348450000	346280000	90861000	90147000	678210000	982930000	390720000
Scn5a	interacts with	Commd7	COMMD7	COMMD7	TRUE	5.4089	0.03	0.05	0.05	0.08	0.02	0.03	0.05	0.05	0.05	0.06	0.06	0.03	0.06	0.03	0.04	0.04	0.03	14856000	24926000	1477200	6902000	8982000	11020000	5878500
Scn5a	interacts with	Cfb	CFB	CFB	TRUE	7.0969	0	0	0	0	0.02	0	0	0	0	0	0.01	0	0	0.01	0	0	0
Scn5a	interacts with	Cdipt	CDIPT	CDIPT	TRUE	5	0.04	0.06	0.02	0.03	0.03	0.01	0.02	0.03	0.03	0.04	0.04	0.02	0.02	0.04	0.01	0.04	0.04	2312200	2233900	668560	390460	1788400	7270700	2643600
Scn5a	interacts with	C1ra	C1R	C1RA	TRUE	2.3279	0.33	0.55	0.04	0.04	0.22	0.01	0.09	0.12	0.08	0.21	0.17	0.06	0.07	0.39	0.02	0.15	0.05	4240000	4488700	1081500	852690	92138000	74661000	18977000
Scn5a	interacts with	Actg1	ACTG1	ACTG1	TRUE	5.0862	0.09	0.12	0.26	0.23	0.17	0.09	0.18	0.11	0.17	0.13	0.09	0.16	0.2	0.11	0.21	0.17	0.09	2341900000	2488600000	855310000	1317300000	3669400000	4888000000	2274100000
Scn5a	interacts with	Acsl6	ACSL6	ACSL6	TRUE	5.0315	0	0	0	0	0	0	0	0	0	0	0	0	0	0	0	0	0	9160600	14608000	10930000	13907000	4566100	3218400	5675000
Scn5a	interacts with	A2m	A2M	A2M	TRUE	5.8239	0.08	0.1	0.16	0.38	0.13	0.14	0.48	0.14	0.89	0.28	0.09	0.13	0.79	0.05	0.09	0.32	0.27	27916	74574		56077	997410000	1076600000	650600000
Scn5a	interacts with	Rps13	RPS13	RPS13	TRUE	4.3188	0.04	0.07	0.05	0.08	0.24	0.04	0.05	0.06	0.1	0.07	0.06	0.31	0.03	0.06	0.04	0.12	0.07	845270000	726460000	1219600000	863430000	232170000	346750000	154450000
Scn5a	interacts with	Dmd	DMD	DMD	TRUE		0.73	1.36	3.97	3.9	1.72	3.86	1.17	0.6	0.37	0.91	2.6	1.52	3.17	0.91	3.53	1.59	0.36	170490000	195420000	197810000	163740000	371660000	525830000	375980000
Scn5a	interacts with	Fgf13		FGF13	TRUE		0.03	0.05	0.03	0.1	0.02	0.04	0.02	0.36	0.03	0.06	0.66	0.01	0.06	0.1	0.07	0.04	0.02	1887000	1358600		874420
Scn5a	interacts with	Dtna	DTNA	DTNA	FALSE	6.5686	0.05	0.14	1.78	2.05	0.45	1.36	0.14	0.52	0.18	0.19	0.26	0.29	1.42	0.06	1.15	0.33	0.15	70112000	76621000	91220000	86361000	152640000	236320000	108780000
Scn5a	interacts with	Fn1	FN1	FN1	FALSE	5.1192	0.45	0.95	0.11	0.07	0.22	0.02	0.36	0.23	0.16	0.79	0.26	0.05	1.34	0.62	0.04	0.29	0.07	15960000	23471000	6978300	10296000	157400000	107470000	24170000
Scn5a	interacts with	Gsdmdc1		GSDMDC1	FALSE
Scn5a	interacts with	Kcnk3	KCNK3	KCNK3	FALSE	7.5229	0	0.01	0.05	0.01	0.02	0	0	0	0	0.01	0.17	0	0.03	0.01	0.01	0.01	0	2659300	2570000	2270700	2052100
Scn5a	interacts with	Pde6a	PDE6A	PDE6A	FALSE	4.6383	0	0.01	0.01	0.01	0	0.01	0.01	0.01	0.01	0.01	0.02	0	0	0.01	0	0.01	0.01
Scn5a	interacts with	Plin3	PLIN3	PLIN3	FALSE	5.6383	0.05	0.08	0.04	0.06	0.02	0.03	0.02	0.11	0.04	0.07	0.06	0.02	0.05	0.06	0.02	0.03	0.02	128920000	145400000	637250000	465900000	269100000	332830000	241880000

## Sheet: Supplementary Table 11
id/Cluster	CACNA1C	GJA1	HCN4	KCNA5	KCND2	KCNH2	KCNJ2	KCNJ3	KCNJ5	KCNMA1	KCNN3	KCNQ1	SCN5A	All baits
01. Fibroblast I	83.2215	93.1818	88.8889	80	85.7143	90.4977	79.0323	86.1446	86.0465	89.4366	82.0513	92.3729	69.4915	87.6359
02. Fibroblast II	87.2483	96.5909	88.8889	90	91.0714	92.3077	80.6452	91.5663	90.6977	91.5493	84.6154	94.6328	76.2712	90.8967
03. Atrial Cardiomyocyte	85.906	98.8636	92.5926	90	88.3929	92.3077	83.871	90.3614	93.0233	89.4366	82.0513	94.6328	72.8814	90.4212
04. Ventricular Cardiomyocyte I	87.9195	100	92.5926	80	90.1786	93.6652	87.0968	92.1687	93.0233	90.8451	82.0513	94.9153	79.661	91.7799
05. Cytoplasmic Cardiomyocyte I	84.5638	96.5909	92.5926	90	86.6071	90.0452	83.871	91.5663	93.0233	86.6197	79.4872	93.2203	74.5763	89.1984
06. Ventricular Cardiomyocyte II	82.5503	94.3182	92.5926	80	83.0357	88.2353	83.871	88.5542	93.0233	85.9155	74.359	91.2429	66.1017	86.8886
07. Pericyte	81.2081	93.1818	88.8889	80	81.25	89.5928	75.8065	86.747	86.0465	86.6197	76.9231	91.5254	67.7966	86.2092
08. Macrophage	85.906	96.5909	88.8889	80	88.3929	91.8552	80.6452	90.9639	90.6977	91.5493	76.9231	94.0678	72.8814	89.8777
09. Endothelium I	85.906	96.5909	88.8889	80	87.5	91.8552	80.6452	89.759	88.3721	90.8451	82.0513	93.7853	71.1864	89.538
10. Endothelium II	86.5772	96.5909	88.8889	90	90.1786	92.3077	83.871	91.5663	93.0233	91.5493	79.4872	94.3503	74.5763	90.6929
11. Adipocyte	87.9195	96.5909	88.8889	80	89.2857	93.6652	82.2581	90.3614	90.6977	93.662	84.6154	94.6328	79.661	91.2364
12. Cytoplasmic Cardiomyocyte II	83.2215	96.5909	88.8889	80	85.7143	87.7828	82.2581	89.1566	88.3721	86.6197	79.4872	91.8079	66.1017	87.3641
13. Vascular Smooth Muscle	85.2349	95.4545	88.8889	90	88.3929	92.3077	82.2581	89.759	88.3721	90.8451	82.0513	93.5028	74.5763	89.7418
14. Fibroblast III	81.8792	93.1818	88.8889	80	87.5	89.5928	77.4194	86.1446	81.3953	88.7324	79.4872	91.5254	74.5763	87.1603
15. Ventricular Cardiomyocyte III	81.8792	94.3182	85.1852	80	84.8214	89.5928	83.871	87.9518	90.6977	87.3239	79.4872	90.9605	69.4915	87.2283
16. Neuronal	85.906	97.7273	88.8889	80	88.3929	91.8552	80.6452	91.5663	88.3721	89.4366	79.4872	93.2203	72.8814	89.606
17. Lymphocyte	81.8792	92.0455	88.8889	80	81.25	90.0452	77.4194	84.9398	86.0465	85.2113	71.7949	90.678	66.1017	85.5978
