# Supplementary material for: Outlining cardiac ion channel protein interactors and their signature in the human electrocardiogram
Source: Nat Cardiovasc Res. 2023 Jul 13;2(7):673–92. doi: 10.1038/s44161-023-00294-y (PMC11041666; doi:10.1038/s44161-023-00294-y)
Supplement: Supplementary file 4 — Statistical source data. [file 44161_2023_294_MOESM4_ESM.txt]

Cacna1c_01	Cacna1c_02	Cacna1c_03	Cacna1c_04	Gja1_01	Gja1_02	Gja1_03	Gja1_04	HCN4_01	HCN4_02	HCN4_03	HCN4_04	Kcnma1_01	Kcnma1_02	Kcnma1_03	Kcnma1_04	Kcnn3_01	Kcnn3_02	Kcnn3_03	Kcnn3_04	Kcnj2_01	Kcnj2_02	Kcnj2_03	Kcnj2_04	Kcnj3_01	Kcnj3_02	Kcnj3_03	Kcnj3_04	Kcnj5_01	Kcnj5_02	Kcnj5_03	Kcnj5_04	Kcnh2_01	Kcnh2_02	Kcnh2_03	Kcnh2_04	Kcna5_01	Kcna5_02	Kcna5_03	Kcna5_04	Kcnd2_01	Kcnd2_02	Kcnd2_03	Kcnd2_04	Kcnq1_01	Kcnq1_02	Kcnq1_03	Kcnq1_04	Scn5a_01	Scn5a_02
												23.6546	23.6177		23.4123																	24.2733	23.7587	22.9907	23.2076										22.7752	23.4342	20.4679
												25.2678	24.2514	23.6249	23.8045
																23.9396		22.9057														24.0658	23.8787	22.8486	23.305
24.4299	25.0891	24.6636	24.5148	24.0959		24.0682	24.4163		24.4124										24.2023	26.2512	26.2558	26.1415	26.0228		24.4744	25.4278	25.9993													26.6482	24.7684	24.4454	26.8538	26.2462	25.6397	25.9957	26.0041	29.1408	29.8287
																																													23.0765	22.3454	23.7816
																																25.9842	25.8564	25.5306	25.9402
									22.2996	20.4037
																																															24.5048
												25.5951	23.5896	24.5313	23.9818
																																												21.5812		21.9449	22.0668
23.9763	24.1588	24.8354	24.3704	23.4379	22.8596	24.9072	23.3545			23.3824	23.9913									24.4202	23.6259	23.4805	23.9785	23.0637	22.5065	23.7534	24.7005					27.5853	26.1511	27.1758	27.733					25.6984	25.3264	25.4483	25.4646	25.1799	24.6791	26.3913	25.9146
																																									22.7175	20.8226	22.8856	27.3007	20.8372	21.1291	23.1403
24.3819	24.6256	24.9885	25.8542	21.7651	23.2667	23.9388	23.9529	23.684	24.0487	23.849	21.3577	22.7835	23.1401	24.3559	23.0582										22.5914	24.6925	25.454		23.7961	25.0499	24.5075	25.8714	25.9971	26.5575	27.2433						22.7334	23.7391	22.7369	26.6502	26.6132	27.4197	27.6026
26.3247	26.1492	26.602	26.6273	25.1663	24.6534	26.4216	24.0707	25.5755	25.1725	25.9586	25.8799	24.3086	25.0312	25.1598	25.7371	25.5169	25.2432	26.5313	25.6209		21.1037	21.6826	21.7467	26.5172	26.2822	27.2518	27.3735	25.2342	23.4031	26.0986	25.1456	25.653	25.8178	25.857	27.5883	23.4977	23.2926	23.3983	24.3849	27.4938	25.5135	26.6517	27.2877	26.7972	26.3967	27.2739	27.4034	24.4814	22.93
																								20.2365			21.0681
				24.2442																																								24.9443	24.6434	24.5108	25.2392
28.4262	27.9922	27.8415	27.9286	29.0487	28.3903	27.8947	27.9467	26.2615	26.1421	26.1193	26.6929	23.821	24.6475	25.0381	25.3382	22.8036	23.2058	22.7848	22.6511	28.6217	28.2199	27.7456	28.0152	25.9495	26.1682	26.974	27.2548	24.3347	22.7951	23.877	24.655	27.9069	28.592	28.3447	28.8361					23.9341	23.8341	24.4961	25.568	29.2509	28.6367	28.8819	29.5639	25.884	25.0079
24.5431	24.5279	24.5377	24.9757	23.0217	22.4061	22.4328	22.3758	22.4865	22.6547		23.2327		23.0463				23.2873	22.6239	22.1498	22.7595	22.5647	21.765	21.5719	23.7868	24.4096		25.087					26.0705	25.8677	25.2827	26.801						23.6923		23.8663	26.2586	25.5628	25.4917	25.7367	22.4439
25.5602	25.368	26.0565	25.7505	24.4489	24.4177	25.4828	23.637	23.399	22.9362	23.1692	23.4613	25.0099	22.7712	24.6629	24.5799	25.5684	25.0563	25.6809	25.2621	25.3376	24.5147	23.8841	25.6219	27.2186	26.6054	27.4052	27.4534	23.8662	25.1158	25.6493	25.3739	28.0714	27.3449	27.8934	28.3989					26.8373	25.5794	25.2256	25.9377	30.8617	30.0923	29.2859	29.0394	22.8367	22.1637
																								22.0124	23.0152	22.1575	21.4614					21.6287	24.9827	22.0544	22.1821					21.7882	23.3275	21.4691	21.5536	21.7591	25.119	23.4282	22.9651		22.318
23.6011	23.0836		23.6689						24.313							22.6095	22.2689							24.0149	24.753	22.8827	23.4296	22.2874	22.7094	22.631	24.7552	23.4061	23.0727	23.0682	22.489					24.1824	24.1351	23.159	23.4605	25.8882	25.7269	25.9745	25.6727
																																								24.8482	22.7751		21.691
23.3923	24.9292	23.8798	24.1747					21.9827	22.849	22.7733	23.0773	21.2445	23.1532	23.4589						23.3103	23.9304	23.5102	22.9774	21.396	25.829	24.2576	24.6016	23.29	24.5434	24.1955	23.1348	25.3461	27.1184	26.2106	25.9347					23.4239	26.7318	25.4682	25.7855	27.1216	28.3121	27.1321	26.8859	22.0485	25.1369
																								22.7989	22.7241	22.1931	22.387																	24.8904	25.0956	23.7554	23.6345
																22.7855	19.1306	19.1306										20.7516	22.1022	22.9702	21.2997											22.8596
																																												24.1037	23.0367	23.0177	23.0883
32.0429	32.0335	31.4743	32.62	31.9302	31.9081	31.3718	31.8313	31.2858	31.9013	31.8165	32.3399	33.6839	32.8785	32.5587	33.1163	32.0702	31.9586	31.6413	32.0484	32.0556	32.1901	32.2752	32.8144	32.3238	32.2788	31.7278	32.4281	31.5853	31.74	31.2432	31.9485	32.5673	32.4522	32.4965	32.7728	31.3079	31.0944	30.994	31.3819	30.6887	31.1453	31.3856	31.6468	33.2471	32.5218	32.6101	33.1524	30.9953	30.4132
																	23.6325																							21.602	21.9786	20.8976	21.8244	24.4786	24.3518	24.3603	24.0078	24.1952	25.4618
27.2563	27.8729	26.1388	27.5946	27.0779	27.9548	26.8878	26.8777	26.8285	27.5735	26.701	27.3142	28.1613	27.5234	27.7713	26.9759	24.8823	26.8745	26.6661	25.7229	26.4444	27.4592	26.7674	27.1005	25.851	27.5149	26.6763	27.7115	26.7362	27.2018	26.6101	26.7214	27.3756	28.6157	27.7815	27.782	26.0756	25.4021	24.5855	25.2427	26.4601	27.9211	26.3294	28.7877	28.613	29.6442	29.017	29.314		23.4024
																					21.359	22.6243	21.5316
22.8731	22.8184	23.754	23.8856	22.9032	22.1296	23.413	24.0305													22.5929	21.8492	22.925	22.6148									25.1059	24.0525	24.5163	25.549					23.8433	23.3935	23.2604	24.3643	24.8858	24.2316	25.6821	25.5333
29.1645	29.1534	27.9637	28.1084						19.1306							22.4521	23.8404	22.9153	24.8354		23.0391		23.7624	25.7952	23.8262	25.648	25.588	23.3269	23.2714	24.5787	24.6872	23.4668	22.1692	24.0507	24.3407					22.9318	22.451	25.2322	25.6796	24.8667	24.976	26.08	26.2148
28.1512	28.1409	28.2244	29.4323	26.0533	27.4461	27.1358	27.69	27.3938	27.7355	28.5206	28.4548	27.5722	28.1969	27.9734	28.6298	27.7736	27.7765	28.1805	28.4144	27.4965	28.335	29.0257	28.0421	27.5996	27.5917	28.3307	28.3094	26.7472	27.2997	27.0288	27.9481	27.2008	27.4269	27.3663	28.6204	26.1038	27.0096	27.2552	27.5153	25.5088	26.2497	28.0395	27.8597	28.4997	28.0935	29.1482	29.5391	26.2892	26.4695
30.5414	30.2264	30.2186	30.8582	29.8579	29.634	29.2281	29.6549	29.8043	29.9204	30.2063	30.558	30.7248	30.3228	30.3138	30.4427	31.0753	30.4722	30.3447	30.3774	30.4096	30.2888	30.5783	30.6634	30.7058	30.6424	30.655	30.5716	29.7344	29.6129	29.0025	29.0294	30.692	30.4356	30.7823	30.9289	29.4492	29.1977	28.0392	28.6468	29.1637	29.4213	29.7844	29.4701	31.3502	30.8998	31.3973	31.4093	28.7892	28.3576
28.2868	28.3259	28.791	29.0665	25.2789	26.0553	26.6369	26.8051	27.7119	27.0977	28.0404	28.0018	28.1335	28.0246	27.9601	28.1193	28.8913	27.9902	27.607	27.7576	28.5719	28.6063	28.2419	28.4314	28.7093	28.0811	28.8233	28.5789	27.1384	27.4287	26.5151	27.0884	28.9389	28.823	29.3524	29.9113	25.8004	24.9545	24.9433	24.6294	29.0829	27.8887	28.5523	28.4122	29.519	28.7701	29.7368	29.7543	25.2304	24.9652
25.2441	23.6766	24.9301	24.5336	24.6477	24.4008	24.2234	24.9236	24.8454	24.5172		25.1387	25.7659	25.0386	25.7426	24.9543	23.8161	23.9362	23.9852	24.5309	25.4649	24.864	25.2581	25.498	25.6021	25.1446	26.1654	26.3047	25.2506	24.956	24.3178	25.0055	26.2444	25.369	26.4855	26.7398	24.6012	24.2738	23.5723	23.4811	26.1383	22.0264	24.8355	25.9081	26.744	25.4701	26.5098	26.9235	22.658	22.5367
32.4745	32.6105	32.9165	33.0384	32.2314	31.4719	32.1284	32.119	31.6139	31.4544	31.5947	31.8005	31.9334	32.25	32.4958	32.7046	32.6718	32.0859	32.3902	32.4724	31.8862	31.9262	31.9149	31.9727	33.1699	32.7741	33.4342	33.8437	32.6274	32.1002	32.4137	31.8521	33.0574	32.5541	33.0948	33.5573	31.4958	31.6066	31.67	31.776	33.6662	32.5364	32.6191	33.4663	33.1355	32.9615	33.6583	33.8359	31.5964	31.1231
28.8254	29.0383	29.5341	29.8376	26.0148	27.1988	27.1125	27.7038	27.7287	28.4604	28.3555	27.9075	27.3806	27.4791	27.6817	27.9749	27.2029	27.2024	27.3854	26.6499	28.5398	28.7337	28.6829	29.2355	28.6684	28.8398	29.3687	29.2147	27.5467	28.0033	27.627	26.9778	29.0818	28.8104	29.0789	29.888	26.6582	27.3602	27.1939	27.5549	24.062	26.3377	27.7766	27.4251	29.2133	29.1641	29.5453	29.6511	28.3686	27.453
																																	22.6756		22.6285
31.2828	31.9978	31.1607	31.1802	31.2089	31.1915	29.8648	29.1237	28.673	29.8452	29.0956	29.3167	29.6814	31.3754	30.9777	31.3177	28.8699	30.8697	30.438	29.2587	29.8994	29.9395	29.7188	28.7973	30.8101	31.5408	31.4586	31.3945	30.0038	30.5976	30.6739	30.0395	30.7631	30.849	30.9925	31.0886	28.7426	28.6501	29.2541	28.2097	31.1671	30.9216	30.3806	31.0294	30.4528	31.3349	31.2521	30.9461	28.8163	28.7452
28.2138	27.1655	26.6893	26.7695	28.5601	26.1773	26.4333	25.8155	28.8558	27.5605	26.8207	25.5868	27.9921	27.8333	26.0431	27.5872	29.2553	28.5417	28.0301	27.9636	29.7303	28.1802	26.9928	27.2072	29.1054	27.7701	26.8319	27.3995	28.5228	26.7238	26.1706	26.3203	28.4281	26.726	26.659	24.9926	27.0753	26.3362	24.338	23.4092	28.9853	27.7508	26.9017	27.8182	29.4023	28.2261	27.8617	26.49	26.5264	22.0122
27.8285	28.6557	28.5962	28.86	26.3236	26.758	27.0914	27.4835	27.5495	28.1248	27.6671	28.2743	27.2201	26.8345	27.8711	28.023	27.171	27.9119	27.7835	28.0537	27.275	27.9797	28.1037	28.2204	27.4311	28.0709	28.4926	27.8622	27.7295	28.4937	27.7265	28.4171	27.117	28.0021	28.126	28.2745	25.958	26.6589	26.6073	26.6229	27.4256	27.8567	28.1636	28.0414	27.7499	27.9597	28.3852	28.5219	25.2968	25.5489
22.7246	22.7934	21.6284	23.0212					22.8308	22.6761	23.0695	23.2061				24.6299	24.0361	23.5197	23.8738	24.3424													23.5112	22.8336	22.0923	22.7932									23.4306	22.1453	22.5112	23.1843
24.3251	23.8237	22.8109	23.7043									24.2543	23.9478	23.2627	23.1025	23.7683	23.5452	21.0257	23.8563	23.9449	23.7826	23.3705	23.7025	24.279	23.9055	23.1227	23.8008		24.2101		22.6777	25.781	25.4592	25.305	25.2675					24.5074	25.1856	23.9908	24.0193	25.6073	25.3286	24.68	24.5243
24.494	24.825	24.7506	23.6339																					22.9526	22.3999	23.3703	23.7589																	24.4137	25.0517	25.1168	24.6724
																												23.5768	22.4348
31.9352	31.8933	31.8946	32.3984	32.4961	31.6909	32.2348	31.549	31.3793	31.7606	31.9097	31.4958	32.8881	33.0874	32.7229	32.9708	32.2267	32.3534	32.6663	32.1573	32.7627	32.2875	32.1276	32.2525	32.9125	32.5311	32.5342	32.7245	31.4507	31.8765	31.7327	31.6684	32.6116	32.1689	32.7618	32.7289	31.1774	31.208	30.6513	31.4413	32.9097	31.8172	31.9767	32.6541	32.5305	32.634	32.9826	33.1058	31.2555	29.7259
																																																27.3867	27.0108
27.9351	27.4721	28.162	28.3158	25.7826	24.7149	25.7297	25.6012	26.2249	26.2623	26.0068	26.7021	26.7239	26.4539	26.9139	27.2684	26.827	27.4903	27.422	27.3129	29.4496	28.5289	27.898	28.1509	28.4782	26.7672	28.5912	28.3464	25.4347	25.2033	26.6424	26.6665	27.4817	26.3882	27.3189	28.3704	23.6463	24.9175	25.1673	25.3073	28.764	27.5497	27.643	28.3786	28.0158	27.8236	28.9363	28.999	25.3944	25.0549
										24.4096		23.6923	24.2263	24.2613	24.2067		24.7433		23.6849	23.6997	24.5794		24.4032	23.581	25.3362	24.3756						24.1633	24.8669	26.6313	24.5641									24.6399	24.9676	26.3556	25.9448		25.294
				24.6135	25.902	25.4601		22.9404	25.3973	26.6701	24.2445	26.3028	25.7955	26.6539	21.5082	26.1084	25.1647	24.6862	25.2538	23.7695	24.2763	25.2507	23.7331		25.9069	26.9655	26.8018		23.7318			21.9815			24.1037							25.2452		27.7626	27.5803	27.8974	27.6332
23.608	24.0741		23.5927						23.9501	24.816	24.3617					24.2172		23.8897						24.6094	23.9176	24.7233								23.875	23.3457							24.244			24.7092	24.8657	24.2748	23.5842	24.4988
35.8291	36.18	36.4643	35.6259	35.581	36.3667	35.1377	35.3134	35.2387	36.3431	35.6242	35.6411	36.1396	36.9086	36.4664	36.1077	35.9724	36.3911	35.5998	35.5685	35.664	36.4132	35.7098	35.6944	36.5306	36.9742	36.5312	36.2744	35.3061	36.8042	35.3105	35.2957	36.6253	36.5978	36.3434	36.0786	35.099	34.7638	35.3798	34.7929	34.9111	35.8279	35.339	35.1846	36.2221	36.7302	36.2428	36.4824	35.6101	36.6116
29.0569	29.9221	29.1874	29.5553	28.9925	29.7986	29.1697	27.8138	27.5927	29.498	28.639	28.884	28.1739	29.8739	29.559	28.9398	29.8082	29.5993	29.1855	28.6554	29.0436	30.2644	29.1093	29.1616	30.5587	30.4215	29.9748	30.0926	27.3993	30.2982	28.4852	27.893	29.2682	30.4199	30.2292	29.6767	27.4823	28.9408	27.5578	28.5923	28.8007	29.533	29.5105	29.2222	29.7237	30.5533	30.0875	30.0102	30.4597	30.6482
22.7	24.0672	23.8387	23.9714	20.6121	21.444	22.7887	22.2065	21.6837	21.7105	22.9411		21.6158	23.9103	23.1116	22.7935	23.0999	22.7816	19.8095		22.3106	22.0078	21.8316	21.8873	21.7301	22.776		22.618		22.3049	23.2851	22.1141	22.7954	23.4093	22.9664	21.006					22.0587	22.5668	23.8157	21.9918	24.375	24.5738	25.009	24.3869	24.1386	19.9348
30.3121	31.5303	30.5924	30.5922	28.269	29.9402	30.83	29.5826	29.4695	30.9385	30.6442	30.2664	30.1181	31.96	31.1082	30.982	30.8198	31.4201	31.052	30.5304	30.1587	31.55	31.0586	29.8698	30.7321	31.9144	31.5916	31.7335	30.205	31.5188	31.1226	30.7551	30.204	31.3484	30.7351	30.4376	29.2905	28.9693	29.1869	29.5298	30.8723	31.5944	31.1411	31.6058	30.9633	32.6681	31.6871	31.7399	29.1175	31.7941
22.1918	23.4651	23.2594	22.8553	22.9229	22.7613	23.6233	22.6166					22.7903	23.4829	23.248		23.2387	23.0614		23.0428	23.0639	23.2827	23.4112	21.116	23.7938	25.0185	23.9988	25.7297	22.4919	23.6769	23.4228	23.1648	22.3594	23.1366	22.6188	22.393						23.6236	23.7747	24.4277
								23.3665	24.2184	24.4183	23.7554		24.0439	24.1957	24.0463	23.3518	23.3289	23.6528	24.0367	23.3191	23.8265	23.638	23.5063	24.1561	23.7308	24.0056	23.588	22.0247	23.6183	24.3427	23.5545	23.079	23.69	23.0914	23.4506									25.0136	24.6868	24.9288	24.6362	23.214	23.124
												22.9957	22.7296	22.4198	22.6141	23.0833	22.6559	22.8961	23.1511					22.6768	22.5372	22.3902	24.1623					23.2394	22.8123	23.4094	22.8996									24.4352	23.8721	24.3809	23.9664	22.4054	22.3395
																								25.652	25.5474	28.142	21.3927																		21.6832	21.7762	21.8437
														22.6133																22.333
	23.5197	23.7276	23.6263	24.3598	24.8898	24.495	25.1883																																							23.308	23.6685
25.1541	20.4468	23.6011	24.1455			23.787	23.6862					24.4322	21.5238	22.1534	22.0149							21.9579		21.7755		23.481	23.2715					25.071		23.448	25.2569					27.4487	26.7239	26.3122	26.7222	24.1311	25.9896	25.6516	26.0282
29.4239	28.9529	28.5252	28.8299	29.0687	29.3975	28.6878	28.4914	28.9216	30.1092	28.6898	30.0542	28.7304	29.7477	29.4649	28.6154	28.5549	30.0218	28.9989	28.3033	28.2296	29.6074	29.3319	28.925	29.0483	30.2821	28.9279	29.4273	28.7212	30.4238	30.0132	28.7333	29.4813	29.7523	29.2779	28.9972	28.1528	29.0524	27.3115	28.566	29.2336	30.463	29.5289	29.5621	30.2966	31.3098	29.9201	30.0985	27.13	27.8391
																													27.1695
26.9638	26.8382	27.0849	27.1814	27.666	25.8725	26.4963	26.7935														20.8656		24.9664	25.4757	25.3704	25.6056	26.1914	22.6217	21.5338	20.6144		27.0106	25.9782	27.273	27.1868									28.9406	28.3897	28.3254	28.8015
																																												22.8201	23.1826	20.8453	22.9596
																							22.8588	25.858	25.1765	26.1724	24.3452					24.9705	22.4442	24.0892	23.6566									25.3317	26.0978	26.2567	26.1406
												21.4575	20.9645	22.6612	21.2222																	22.0056	22.7252	23.1018	23.3169									23.3797
																																												25.4189
28.9232	28.5322	27.9174	28.4102	29.0316	29.2513	28.5669	28.159	27.6224	28.5241	28.0541	27.3037	28.57	29.6507	28.8006	29.2518	29.3035	30.203	28.9638	29.0408	28.4816	29.4874	28.3309	28.8517	28.4644	28.9548	28.1784	28.1996	28.3335	28.5892	27.9262	27.52	29.382	29.0893	29.4829	28.5862	27.5232	27.4765	26.5082	27.8597	27.8565	29.1322	28.5665	28.5838	29.1805	29.8059	29.4587	29.1597	26.5822	26.815
																								22.1189	22.3462	22.8751	22.6527
																								22.906	22.844	23.3451	23.9341								23.1887								23.1148	23.8214	23.6972	24.7334	24.7162
28.177	28.1663	28.8416	29.051	26.5166	25.7468	27.8313	27.2177	26.5056	25.3544	26.7515	27.0147	26.9698	26.2399	27.7413	27.5542	25.9992	26.6478	27.5009	27.441	26.1374	26.2081	25.9388	26.0591	28.3148	28.0084	29.3049	29.3827	26.4391	25.9278	26.8917	26.8138	29.7184	29.2577	29.9557	30.1354	23.6175	24.311	24.4338	24.5028	28.3599	27.8789	28.3328	28.7705	28.5345	28.1614	29.7244	29.1909	25.9095	25.8241
30.441	30.3368	29.6079	29.4495	30.5245	30.8683	28.7561	29.4684	30.4686	30.0028	27.9013	28.4878	30.2451	30.7733	28.85	29.9368	30.3253	30.8042	29.0734	29.8333	30.7306	30.0904	28.2983	29.4353	30.1169	29.9374	28.7933	29.2593	30.1765	29.5278	27.5444	28.4323	30.9687	30.2907	30.645	29.0943	28.5815	28.1819	27.3309	27.3231	28.5082	28.7431	26.8328	27.4885	30.5405	30.8819	29.9816	29.5506	29.3992	28.9513
				24.578	24.5891	24.8099	23.9611					22.333																25.089	23.4293	23.1848	23.2451	23.5761		21.6351										22.5467	22.3163		22.5883
24.0528	23.1036	23.933	24.084	25.4792	25.5821	25.0568	26.001		24.3371	23.1376		24.1408	24.0101	23.8193	23.3926	23.2222	23.511	23.8823	23.4453	25.3189	24.5427	25.1735	24.347	26.6731	26.0463	26.345	26.3278	24.8693	24.486	22.3619	23.9384	23.8825	23.7677	25.0952	25.1273					25.2041	24.6277	24.7655	24.4494	26.5278	25.8686	26.7561	26.5377		23.4396
21.9943	21.6658	22.0762	22.1604									22.5867	20.8906	21.3912										22.9953	22.164	22.5693	22.074					22.3893	22.0952	22.7277	22.7997									23.0666	22.4133	22.9153	22.6961
																								21.5592	21.1795		23.6375																		22.0583		23.3952
																																21.8822	22.6468	22.0133	21.7896									23.3836	22.5364	23.3568
26.973	26.9979	26.3117	26.4434	25.9255	26.5584	25.4323	24.9142	27.0417	27.0272	26.5384	26.7976	26.054	26.7849	25.7498	26.607	25.9812	27.4777	26.2984	26.1945	27.7751	27.8915	27.0469	27.8986	26.9078	27.3465	26.2663	26.2973	25.6653	27.4158	26.9366	26.4303	27.2167	27.7137	27.676	26.2626	26.0032	26.8109	25.2766	26.6871	26.4781	28.1739	27.051	27.0721	28.3692	28.6653	28.0385	28.3006	25.0418	25.161
																																												21.8717	22.0022
30.9579	31.0503	31.2293	31.2131	29.0121	29.0472	29.3187	29.2621	29.6695	30.0308	29.857	30.1625	29.8054	30.3525	29.8826	30.8576	30.4221	31.0421	30.2057	30.1663	30.2122	30.0176	29.5132	29.7076	31.0942	30.5731	31.1203	31.3638	30.2582	30.2207	30.2936	29.4076	31.3323	31.5391	31.4424	31.4811	28.893	29.4455	28.9191	28.9322	30.9309	30.7248	30.5777	30.6786	32.1087	32.403	32.0106	31.7177	29.1656	28.9264
25.3147	25.4911	24.8185	24.751					22.9744	23.603	23.9495	23.6928	23.2044	23.5769	23.3793	24.8899					24.6448	23.1866	23.5612	24.8816	22.6938		22.379	23.2042					25.024	25.0967	25.337	25.2131									25.1089	24.276	25.0226	25.0423
																																								23.1095	23.1812	22.6687
																																22.2469	22.9815	23.0561	22.8063						24.4768	22.9324	22.7213	23.8456	23.7914	24.0191	23.2753
																					22.472							22.3813	22.954	22.1602	23.0759	21.7501	22.4341	21.514										24.1783	24.4545	23.9797
27.5101	27.5049	28.3177	27.7962	28.2846	28.8497	28.0347	28.0797	27.0028	28.2178	28.0254	28.3242	29.4574	29.2502	29.2629	29.5473	28.4935	28.7228	28.7653	28.3227	27.1368	26.5894	28.0396	28.3382	29.2892	29.3079	29.7053	29.6858	28.7955	29.0767	28.8071	29.1057	28.7158	28.0415	28.9707	29.2471	26.1492	26.436	26.7253	25.9871	27.5759	28.8701	28.5117	28.3539	28.0487	28.5779	29.5583	29.2938	27.8938	27.575
24.3948	27.2516	26.3381	27.0341						26.8463	26.3225	26.9301	26.1982	27.5784	27.9034	26.6586		26.8291	25.9196	25.7499		27.0671	25.5206	25.5051	28.1043	29.1422	28.0431	28.1322	26.4054	23.8993	26.0602	25.5813	23.7698	25.6041	25.8245	25.1454					26.0696	27.1535	27.0708	25.4282	25.6815	28.404	26.0113	27.8655
25.504	24.7022	26.2937	25.197	23.7094	24.104	24.4346	23.7447		24.8403		26.4946	26.6376	26.6994	26.2144	25.4536	23.23	26.0543	24.7609	22.3984	24.3624	26.4301	26.133	26.524	26.8736	27.7794	25.1826	27.3472	25.7263	25.5162	25.4509	25.5715	27.0495	26.8366	26.5051	27.1176		24.2242				26.2407	25.6307	24.2258	26.2953	27.929	25.1673	27.0461	23.4441	24.1073
																								24.3506	24.0254	23.7851	22.8523																	25.3982	26.0244	25.4687	25.2991
																								21.7526	21.2223	22.0118	22.4165					21.4576	21.4493	21.9892	23.6724									22.4203	22.2667	23.0024	23.2466
												23.6478	22.0131	22.1811	22.5303																													21.673	21.3045	22.0582	22.3406
							30.2987
23.97	23.9081	23.1776	22.956									22.3813	23.4285	22.4083	22.1762		23.353	22.8756	22.5632
																22.756	22.3406	22.538	22.7079		25.7941																							25.19	28.7149	28.1439	23.0695
									22.0926	23.1115	23.8985	22.0447	22.3099	22.5068						22.1384		24.0917	24.7885																						22.0367	23.0225	22.9482
				24.1622	25	24.1269	25.0317
											20.9047																																	23.7834	23.7815	23.5589	22.7389
																																													23.1291	24.0089	23.3579
27.708	27.2993	28.175	27.4904	28.1278	27.6229	28.924	27.1591	28.2004	28.2917	28.6563	27.7171	28.8226	29.0131	29.356	29.3087	30.7886	28.7377	31.9135	30.9058	29.1153	28.5591	30.358	27.8503	29.616	28.3324	29.9135	29.0408	27.1255	27.3925	27.9402	27.9642	28.9029	27.9169	27.1536	28.4356	26.9355	26.4018	26.7589	27.2698	30.1906	29.1457	30.7746	29.2568	30.2079	29.3884	31.2058	29.8379	30.6654	29.5442
						32.5646																										33.1144	33.9559	31.8865	33.6479
																																								24.4078	23.2111		23.623
																23.0303		25.377															25.0786	24.1916	24.2528		25.6208	26.4225	24.7281					23.923
				23.4476	22.9343	24.3926	23.9299															23.3776		24.0515	23.9988	22.8143	25.1184					22.677	21.5292	23.7436	24.0986									24.0423	23.4737	23.76	24.3481
24.3668	24.5218	24.7725	25.0082																	23.2327	22.9181	23.4044	23.5314									24.3859	22.9757	24.354	24.174					24.4153	23.6682	24.52	22.5626	25.1749	25.7886	25.9623	25.4746
	24.0548		23.8477														23.0025							24.2531									22.108	22.9118	23.3568		21.8865	21.916	23.1513	25.3238	25.2131	24.8641	24.9235	24.2098	23.5744	24.0921	23.8853
					21.8926	23.0764	22.8839	23.9415	24.5799	25.5157	24.8957	24.6143	25.9982	24.7496	25.4457					20.1325	24.9488	26.632	24.4343	24.0961	24.3349	25.5986	25.7138													21.4239	20.2884	23.521	23.0128	24.214	24.2361	24.3281	24.3526
																22.2483	22.9862	21.2757	22.7277					21.9363	22.3902		21.7937
																25.5246		21.6274							24.0656	21.6342	20.874
27.2123	27.0533	27.2222	26.7272																				19.1306
												25.5009	25.0108	22.6338	22.5408																	23.0561	22.565	23.1135	23.7069									23.0918	23.65	23.3283	23.2262
																																								25.9349	23.631		23.4129
												23.915	22.3477	23.5897																										31.3554	29.7387	29.4509	29.543
25.0505	25.4975	24.9499	25.3552	25.8196	25.269	25.4062	24.9045	23.7826	22.7093	23.1534	22.8582	24.8137	23.8701	24.6138	23.7213	24.9404	20.9651	23.1025	23.8131	19.7811	22.3021	23.4389	23.7469	31.4879	31.3303	30.4084	30.1751					26.8614	26.0734	26.2309	25.9102					25.5159	25.7506	24.773	25.2328	29.341	28.617	27.8836	28.2585	25.7237	25.7399
24.6601	24.8472	24.1195	24.4373	26.301	26.3865	25.3891	25.6391	24.3987	24.5399	23.9978	24.6419	28.3842	28.0599	28.046	27.9154	23.7837	24.6293	23.3396	23.6631	23.5055	24.1302	23.7479	24.5171	24.5019	25.3143	25.0075	26.29	23.3082	24.7772	23.5433	24.066	26.0383	26.7932	26.6524	26.0665	23.1928	22.9945	22.704	24.1866	25.7382	26.8727	25.2806	26.2777	27.4813	28.1785	27.6556	27.5021	28.0053	27.855
23.4112	24.1734	23.4312	24.0384									26.2497	26.2852	25.9624	26.0236									23.4823	23.7248	24.0553	24.9582	22.2534	23.7151	26.3838		24.839	24.7366	25.0001	24.5424							22.6212	23.8864	27.1356	27.4644	26.4647	27.1549	28.5319	27.4693
												23.4209		23.0975						21.9674	23.0797		23.1409	22.2882	25.2337	21.1046	24.1095																24.3496	24.3267	24.6158	24.024	24.0131
				24.7551	23.7819	23.1453	22.9139																	23.3591	22.6604		23.1776		21.7305	22.489	21.8257
												22.143	21.7919	23.8815	24.2881
24.2664	23.6872		23.9979											21.8199										24.8849	25.7676	23.0011	25.4653	23.0013	24.2026	24.0352	24.637	25.8541	25.72	25.0411	24.5375					25.2337	26.0294	24.9155	25.5309	25.6674	26.2934	25.8733	25.4539
																								20.766			23.8238													24.7387					23.4539	23.3428
																21.3029	21.9534	21.2244	22.257					23.2303	24.5314		22.6089	21.9855	23.2124	22.9794
23.9064			24.9322	23.7774	23.5691	26.8678	24.0546	22.3003	23.2327	24.96	25.0688	25.8993	26.5043	25.6462	27.9873	25.7263	25.2213	25.7322	24.4582	23.0038	23.5812	25.8366	24.1323	25.4889	24.7789	26.8607	27.9567	24.0751	27.2527	24.302	25.2605	23.7003	25.5538	23.8433	25.8855	23.3901				26.4023	26.2223	26.9447	25.9698	29.043	28.8678	28.5959	26.4126	23.7594	22.7198
23.7722	24.4658	25.556	26.2235	23.1395	24.4257	25.5411	25.1529	23.4171	24.4039	25.096	24.8392	24.4257	25.3613	25.3333	25.7025	22.7277	23.0779	24.6941	24.0565	23.9378	25.1846	26.2413	25.2851	24.891	24.7972	26.2164	25.6703	24.8135	24.4599	25.8739	25.8779	24.9294	25.5353	26.3095	27.4844	22.6541	23.0083		24.0248	25.4948	25.7161	26.4182	26.8966	25.9754	25.9254	27.1663	27.3109		23.5994
																													23.7628		22.7518	24.435	24.2176	24.3843	23.9618
																											23.6571
				26.7491	27.4332	26.5059	27.1088																									27.5427	28.1712	28.0784	28.147													24.0863	24.5229
																																													21.6298
				26.6863	25.954	24.6036	23.2633	24.0415	24.1526	23.6208	24.6258	22.5454	23.6806	23.0225	22.2668	22.9509	23.0452	23.7745	22.368	23.6708	24.1973	23.9344	23.1703	24.5226	24.7056	23.5938	23.9387		24.6325	22.9888	23.4039	24.6969	24.1966	23.2951	23.9407					24.0857	23.3819	23.9045	22.9766	24.7083	24.3518	24.6392	24.8405
																								22.4222	23.2705	22.4907	22.7282					22.5926	22.5305	22.7924	22.0089												23.0048
			22.4454	25.1931	24.7298	24.3851	23.9221																									22.9135	23.9218	23.6847	22.7103									24.2407	24.2715	23.9155	23.7542
22.9476	22.9703	23.456	23.1705	27.9225	27.1664	27.6992	27.5518							22.6019										23.563	25.4023		23.9499					25.7124	25.3977	24.3485	24.5275					24.2006	23.2974	22.8667	23.9756	25.7825	26.39	25.4608	25.4328
24.8018	24.3557	23.9784	24.1932	28.4122	27.6625	27.8561	27.405	23.5161	24.2973	23.4595	24.0884	23.3873	24.1121	22.8261	22.6829	23.8	24.0651	23.4027	22.7475	25.3281	25.015	24.4191	23.6444	25.9081	26.5371	25.4139	26.4651	24.5551	24.9488	25.1606	24.4338	26.7946	26.3266	26.4582	26.2908					26.748	26.1668	25.3945	25.769	26.6389	27.2521	26.8529	27.0125
							25.9501																				23.1899
				23.3999	23.9001	22.496	23.6474
	21.7381																							22.4118	24.7656	23.8789	24.259		21.0849			23.8715	24.2713	23.8692	23.3622						25.0827	24.0888	24.8864	24.5974	26.1028	24.8265	25.1935
												22.3445	22.8387	22.935															23.0082			23.8771	24.2278	24.1101	23.9943									25.1187	25.6729	24.9681	24.9733
																23.6975	22.4826	23.2218	22.9354	22.3829	23.5946	22.3216																						22.3206		23.4934	23.601
																																												22.9335	22.6559	21.6938	21.6813
23.5457	23.2372	22.6473	22.8038													21.5678	21.7804	21.6927	20.8553	23.7845	23.3767	22.1693	23.0766	23.8807	22.5742	21.9035		22.004	22.0652			23.3339	23.5007		22.4486					23.997	22.5953	22.5287	20.7233	26.0554	25.9676	25.8632	25.3757
26.4645	24.4447	26.749	25.8758		25.1292	25.2471	25.291				25.1119	23.8943	24.4592	24.0699		23.5695	23.1018	24.3298	24.2184	28.0864	27.3367	27.7065	27.947	26.9801	25.9978	27.4341	26.2749			25.8643		25.0137	24.4913		26.3451					24.7971	24.2543	25.852	24.3863				25.4236	26.875	28.9021
								22.9839		23.9123	22.6574									22.0035	21.785	24.5301	22.206		21.2576	22.5954	22.5571								23.1008											22.1005
26.033	27.192	27.2859	26.6605	26.8508	26.4091	26.8576	26.9126	23.9679	23.8234	23.5949	23.4341									25.4877	25.0472	25.3045	25.2541	28.1977	27.9659	28.9419	28.6795					23.9909	23.3108	23.3802	23.0075					27.518	26.6543	26.3543	27.3647	25.5804	25.4375	24.9504	26.6053	22.9568	23.2332
																																										24.2179
22.1423	21.9675	22.9644	22.7265					22.4456	22.0734	23.9042	23.2248	23.0317	22.3965	23.2774	22.8571									23.4615	23.2971	23.9433	23.8776																	25.2195	22.1356	24.7987	24.3261
27.6527	27.6633	27.6391	25.5726	28.1624	28.7926	27.6856	27.9624	28.3714	28.0263	28.3852	28.1121	26.864	27.3455	26.7154	27.3998	27.8263	28.8449	28.9451	29.1757	28.4962	28.2875	28.2283	28.551	26.6105	26.2743	26.4921	26.2674	28.1395	27.6218	27.2751	27.8524	27.8976	27.0159	28.3338	27.6058	27.5437	27.3232	27.1174	27.3968	25.0313	27.5274	28.2754	27.9825	26.4829	26.0104	26.7277	26.9446	24.8526	24.6745
30.0218	29.8835	29.4767	29.7575	28.9754	28.6552	28.1665	28.0518	29.4964	29.4293	28.7418	28.7874	29.9477	29.9583	29.5052	29.4337	29.7567	30.1496	29.0366	28.8255	29.7827	29.4446	28.6677	29.0939	30.2231	29.5465	29.6539	29.6198	29.4523	29.2956	28.4669	28.6597	30.5875	30.3293	30.2483	30.5189	28.2905	27.5386	27.4709	27.494	29.6812	29.4967	29.6006	29.3293	31.7644	31.0733	30.9065	30.8708	26.991	27.8891
24.5241	25.6628	23.7968	25.1341					23.2399	24.8745	23.1945	24.7507	24.5595	25.3966	25.2315	24.0663	25.0008	25.3151	24.53		22.9786	25.4305	24.836	24.8958	27.4025	27.3553	26.0843	26.3559	25.5961	26.3366	25.6873	26.5164	26.2804	26.6419	25.9423	25.3194					24.2211	25.2678	24.4824	24.9429	26.8287	27.1719	26.6693	26.3426
																									22.2902		22.9655																	22.4453	22.7104	22.5699	22.0876
26.599	26.3226	24.5317	27.3335	26.9055	27.495	26.7857	26.5761	27.0144	24.0637	26.3317	26.7321	28.9359	28.4631	27.6019	27.4532	28.6053	28.5902	27.718	28.3553	27.9128	27.9929	27.7783	27.0038	28.6946	29.1702	26.506	27.2719	25.5388	27.1336	27.0424	24.782	28.6573	28.3899	28.1072	27.6242	25.3917	24.7396	26.2859	26.1921	32.4629	32.7519	31.5199	31.8653	29.672	30.5878	28.7707	29.7856	28.2221	27.737
									22.8866	22.5794	19.7906																													26.4514	27.7409	24.9628	25.9221
24.8965	25.5365	24.8109	25.2754	24.2602	24.0704	24.1029		24.0505	25.102	24.376	24.0552			22.0582	22.3945	24.287	25.3771	22.7047	22.9572	24.3951	25.0961	24.2312	23.6347	25.5389	25.2089	24.4804	25.6951	24.1096	24.7927	24.5299	24.5551	25.5148	25.4042	25.8132	25.1393	23.2465	23.4812	22.4694	23.3099	25.5704	26.6043	25.5452	25.6298	25.9145	26.2991	26.2261	25.558
29.0734	28.798	28.9246	29.3321	28.4269	28.0788	27.992	27.5379	28.942	28.8815	29.1322	29.01	29.2866	28.8089	29.6556	29.1481	28.9286	29.0377	28.2847	28.2858	28.9064	28.8366	28.5711	29.1112	29.3822	29.2821	29.636	28.951	28.8992	28.6414	28.3086	28.6773	29.6424	29.0394	29.6151	29.7547	28.4097	28.2044	27.8187	28.0277	28.9063	29.1619	29.0753	29.2411	29.0017	29.3397	29.6975	29.8932	28.1185	27.3711
26.4381	26.2629	26.4994	27.0447	24.9604	24.6453	25.5152	25.4673	25.6272	26.1711	26.4152	26.1001	26.0294	26.3374	25.5833	25.4874	24.9479	25.587	25.1014	24.7247	25.5434	25.5613	25.7954	25.7214	26.1907	26.1827	25.953	25.5742	25.0801	25.5867	24.7567	25.1358	25.34	25.2094	25.8875	25.7568	24.1065	25.0314	23.968	24.5779	25.0559	22.512	25.4168	24.9492	25.9302	25.5887	26.0584	25.9836
25.3002	24.9536	25.3969	26.2412	25.2021	24.841	24.9556	24.4704	25.1266	25.4151	25.5959	25.6408	25.7824	25.824	26.3438	25.9771					25.0974	25.3064	25.4759	25.9027	25.8943	25.7051	26.0909	25.2903	25.4629	25.4089	25.3185	25.6398	25.7742	25.3924	25.5724	26.0727									26.0883	25.7939	26.4764	26.571
								23.2299	22.8274	23.3165	23.3781	23.7453	23.0753	23.3908	23.5807	23.2917	23.0862	23.7653	23.3669	22.8265	22.8286	23.6472	22.8843	24.4166	24.0192	24.4867	24.3835	23.4676	23.166	23.2204	23.3561	23.9534	23.2742	23.7659	23.9995					23.3464	24.229	23.6221	23.2621	24.9487	24.1714	24.5687	24.7387
																																												22.286	22.0791	21.9921	21.9225
																																								22.3719	25.0099	25.8049	21.6643	26.6683	26.0933	25.8533	25.5835
												24.0744	25.2841	24.4735	24.8066	23.411	23.9504	23.6999	23.2664	21.2899	23.5085	23.2831	23.4905					22.1803	22.6876	22.2085	22.0731	23.2464	23.2926	24.3123	23.1185					22.4596	23.3052	22.1658	23.2476	26.0023	27.1599	26.2205	26.3479
																																												21.56	21.3357
														22.2218											23.0419		22.1015																	24.804	25.6857	25.4406	25.0773
	27.3838																			26.0095	27.3805	25.6808	26.2914	25.9874	28.1491	24.923		26.1467	28.7995	27.0661	26.7097	25.768	26.0926	26.7877	24.8692					24.2547	27.6148	25.8666	25.5755
																		26.6341
																																21.9943	21.2766							21.9714
																									22.3794																			23.85	23.9404	24.1192	23.2613
																																															21.2704
																																												24.1428	24.8937	20.061	24.5452
																																								24.565	23.7799	23.5132	24.7832
																																												28.7957	26.497	28.2123	27.6096
																																												24.5771	25.2425	22.7214	22.6208
								22.9285	24.0076	21.6136	23.2683	22.0759																23.1114	23.9076	23.6418	22.878	22.5996	23.0287	23.1904	22.325					23.4741	24.0965	22.5498	23.5248	23.8023	23.9667	23.8335	23.1356
																																22.5446	24.6216	23.4655	22.0748
																																25.9202	25.2932	21.402	22.0219
24.3517	23.8448	24.1325	24.2243									23.9339	23.9678	24.2956	24.1573					24.2937	24.5505	24.5061	24.9227	24.1947		24.1804						25.4219	25.2705	25.4082	25.8061					24.7451	25.487	25.5296	24.5281	25.7984	25.6964	25.8314	25.568
22.4264	22.8899		22.734					22.7109	23.4142	22.4545	22.6794	22.4818	23.0971	22.5729	21.7881					22.3958	22.8192		22.7643	23.097	23.151	22.4819	22.3646					22.1789	23.0052	21.9336	21.258					22.8462	24.0149	23.5293	22.802	24.7412	25.0075	23.8924	24.0695
21.6671	22.2148	23.9518	24.0195	21.4873	22.9642	23.2356	24.2304														23.7014	23.6286	23.6524	22.1356	21.4801	22.4325	22.4832					22.8949		23.0255	23.5615					22.1726	22.6369	24.0046	22.2901	24.6493	24.3325	24.2978	24.8033	22.3471	23.2931
				22.3746	22.9911	22.2865	22.7492																																					23.1499	23.1921	22.4495	23.1574
24.5341	24.2047	24.2018	24.7647	25.9356	25.9175	25.5072		24.4759	24.1952	24.0245	23.8676	23.8754	24.2863	23.338		25.6779	25.9465	25.0651	24.5384	25.1487	24.6637	24.341	23.7257	25.7585	25.1703	24.6578	24.9971	25.3895	25.2925	24.6893	24.9638	25.8413	25.0296	26.1977	24.9021	26.0171	25.9064	24.9555	24.7917	26.929	25.8993	26.3728	26.3799	27.3265	26.4579	27.0214	27.2796	25.6039	24.6092
																																												24.9667	23.8361	25.1025	24.8826
																																25.4043	24.9939	24.1053	24.2357
																											22.3444													23.982	22.8426	22.9977	22.4782	22.2029	21.416	22.1366	22.2541
																											21.8103
																22.5258	22.1701	22.107									24.1553					22.9072	22.6668	22.9182	23.3225					22.2307	20.4713	23.6845	23.1363	23.3754	23.2032	23.8614	23.5837
25.6704	26.9365	26.3461	26.5555	25.2699	26.568	27.1822	26.9236	27.8558	28.4939	28.26	28.6504	26.739	27.0201	27.3849	27.0653	26.204	27.2964	27.2127	27.1757	27.1145	28.2321	28.3727	28.5821	26.9973	27.8293	27.1947	27.7512	25.9987	27.92	27.8062	27.9347	25.7264	26.2976	26.2819	26.3319	26.2421	27.118	27.081	26.9626	27.2224	27.2824	27.0997	26.0638	27.5128	27.9006	27.7533	28.1776	24.247	26.3831
																																													22.3347
									23.9421	23.2811	23.3848	22.254	22.4441	22.9998	21.8695		22.5547											21.4916	23.5433	22.8969	22.9409													24.3702	25.5679	25.4152	25.037
																																26.2586		29.3258	22.7749
								26.4496			24.6174					24.7381			27.6606	22.7031	25.3979	21.5949	22.7997			26.0049		24.0503		25.1419		28.7706				19.1306		21.1452	21.1104					22.6228	22.8363	22.4971	21.8984
	20.7913	22.7432										22.8248	26.1335	23.8322	23.2392		25.3514				25.8776			23.7186	27.1002	26.467	25.2848		26.1535			23.9736	24.4511	22.9318	23.4068									24.5596	24.8979	26.3616	25.5107		26.2297
24.4588	23.4865	24.3024	23.8601					22.9935	24.9798	25.1835	24.9832	25.5068	25.1355	25.0768	25.3698	24.6199	24.3855	24.12	23.671	25.046	26.5144	25.9472	26.3109	24.3204	24.6157	23.5468	24.0672	24.0417	24.1624	23.9774	23.4717	24.2465	24.047	24.1219	23.8432	22.8103	23.5066	22.2542	23.2686		23.2462	22.6316	22.9838	26.5682	26.5677	26.2988	26.2439
							22.4871																					24.6316	29.5897	27.7106	28.0685		28.5453																28.0374
25.9389	26.4137	27.0241	27.2186	23.6453	25.2935	25.1802	25.7675	24.2374	24.4376	24.6599	25.3316	26.579	26.2055	26.4656	26.5624	24.9253	24.8977	25.421	24.8537	25.5258	25.6885	26.1941	26.1761	26.0287	26.2497	26.8687	26.5226	25.5667	23.2979	23.9489	23.7097	26.5736	26.8827	27.1829	27.8267					25.7877	26.8247	26.6172	26.3716	26.9903	26.9215	27.8037	27.9995		22.9441
28.5066	28.4561	29.2983	28.3012	29.1265	27.9975	28.2396	27.3674	27.3669	27.2379	28.0958	27.7554	28.6716	28.4503	28.7376	28.6005	28.1507	28.8619	27.5269	27.771	28.8113	27.1732	27.2398	27.8276	29.7595	29.0345	29.8025	29.7547	29.1078	27.3809	28.5493	27.9802	30.7153	30.7329	30.624	30.296	27.7085	26.9918	25.9182	26.8803	28.8178	28.4504	28.8226	28.9035	29.9375	29.844	30.5547	29.4175	26.6495	25.5142
																								22.5208	22.3676	21.1511	21.9441	22.0867	22.2596	21.291	22.2008													23.4137	23.1001	22.4643	22.9425
																										23.4165	23.7651							22.389	23.3916
																																22.9265												22.2353	22.864	24.4721	23.8934
		27.8303	28.0635	21.1156	21.0732	26.9322	24.3629				27.1055	25.4937	25.2422	26.2783	26.7468	25.9239	25.4261	25.5309	25.4297													28.7029	27.8821	28.8972	28.9147									28.5538	28.0398	20.7327	28.8545
30.7577	30.2684	30.6719	31.0306	29.964	29.2822	29.891	29.8822	29.1624	28.9755	28.8964	29.2818	29.6433	29.8139	29.9237	30.1501	28.4295	28.9702	28.9263	28.7288	30.0018	29.2946	29.9475	29.9388	30.6302	30.3017	31.1751	31.015	29.1447	28.8379	29.3088	29.6176	30.9402	30.5783	31.099	31.5991	27.9102	26.9564	27.5789	28.3292	29.8779	29.7853	30.0448	30.9976	31.8996	31.3808	31.8605	32.151	29.6985	28.5392
25.7399	25.3305	25.7871	26.2924	22.8316	23.1193	25.6796	24.0896																	26.2286	26.0819	26.3522	26.7358					26.4043	26.5237	26.7793	27.9368					23.9138		24.2782	25.2801	27.5198	26.5401	27.3588	27.9923
26.8756	25.6391	27.4062	27.288	25.6157	25.3198	26.465	26.0885	25.3151	25.1988	26.4996	26.0457	25.366	25.5529	25.6549	25.7598	24.7616	24.9318	25.9794	25.7992	26.6983	26.5604	27.142	27.0135	27.4416	27.0134	27.8455	27.5764	24.9318	25.4928	24.6486	26.4078	27.8728	26.8938	27.7494	28.3512	24.914	24.9788	25.478	25.5095	25.9038	25.7824	26.4563	26.7047	27.6567	27.5947	27.9826	28.3106	26.6219	26.0625
																											21.6448					21.6923			23.5552									23.798	22.9114		23.9205
25.9549	26.1023	25.8021	27.2286					25.6703	26.3765	27.0191	26.6023	25.6188	25.8096	24.9684	25.6155		24.7589	26.1629	25.5437	26.2725	25.6214	26.8382	26.272	24.6408	24.6405		25.5676	25.6549	25.4686	25.4308	25.6305	26.5135	27.3371	26.268	27.7733	24.0945	25.9635	23.8249	26.7493	27.2678	26.579	26.9287	27.8065						22.8255
34.2863	34.1005	35.552	35.063	34.3539	34.1573	34.9287	34.6757	33.765	33.4077	34.9383	34.436	34.837	34.5186	34.9754	35.1384	34.4389	34.2134	34.523	34.3362	34.3259	34.1157	34.678	34.4984	35.4638	34.8465	35.2784	35.7325	34.3423	33.7073	34.494	34.477	35.8405	34.9719	35.8273	36.3485	33.4045	33.3721	33.7196	33.8267	35.0927	35.0021	34.8112	35.3652	34.7284	34.7854	35.6372	35.5093	33.8815	33.2174
23.0911	21.9493	24.3634	24.7325	23.6845	22.4722	23.1689	23.5918								24.0119									24.1207		22.8384	22.9207					25.0354	24.638	24.9435	25.1037						23.3199		23.8404	26.3204	25.375	26.2325	26.6105	23.6836	22.7725
		22.8475	22.9072																22.8941																					22.5132	22.8332				21.7489	22.7373	22.4777
35.578	35.6202	36.1172	35.8833	34.6777	34.4461	35.617	35.5796	34.7843	34.9319	35.1472	35.1686	35.1786	35.8223	35.1546	35.7918	34.7716	35.0155	34.9062	34.6604	34.9908	35.2479	35.2405	35.4421	36.223	35.6983	36.2238	36.5698	34.873	35.3725	35.5769	35.5629	36.3523	36.0495	36.0719	36.6253	34.0371	34.4856	34.1887	34.5113	36.8631	36.4788	36.1224	36.482	35.9939	35.8314	35.3454	36.2584	35.2711	34.7384
33.6861	33.654	34.638	34.7452	32.9455	33.3473	34.7318	34.4975	33.9038	33.9455	34.4144	34.5815	34.2847	34.6642	34.6427	34.6237	33.2248	33.671	34.2272	34.1775	33.5026	34.5259	35.0445	34.8416	34.9556	35.3086	35.1162	35.5301	33.0207	34.4238	34.8783	34.6527	34.4233	34.4709	34.4995	35.6262	33.6133	34.0087	33.9307	34.0441	35.5022	34.5255	35.1572	34.6798	37.097	37.1165	36.0174	36.7302	33.5236	33.3694
33.9014	33.3351	33.4052	33.6664	33.2141	33.1432	31.5325	32.4934	32.8216	33.0941	34.1086	33.9839	32.7519	32.3552	32.2266	32.5359	32.4706	32.7295	32.533	33.3087	33.8852	33.601	34.3876	34.2284	33.04	33.2192	33.3368	33.0739	31.9619	32.2085	33.2072	33.4273	35.0161	34.3778	34.736	34.7457	32.6152	32.4749	32.9867	32.4047	33.7874	33.0958	34.3842	33.9087	34.5214	34.0698	34.392	34.5781	30.8045	31.4987
31.7434	31.6452	32.0064	32.5093	31.1303	30.8983	29.9145	30.8592	30.864	31.2068	31.5461	31.6762	31.6362	32.1618	31.2359	32.0292	31.5413	31.5749	31.205	31.8617	31.08	31.6408	31.461	31.6833	31.4282	31.2029	31.4017	31.5071	30.8443	30.8943	30.5768	31.2156	32.4697	32.0943	32.6351	32.885	30.4401	31.0278	31.3168	30.9522	31.1062	28.3126	32.14	32.0124	31.534	31.2872	31.7106	31.8926	31.1997	30.7854
27.4235	21.2619	22.1696	21.4238					28.5221	28.7138	29.2809	28.8636			29.4277		29.1053	29.003	28.908	29.2386	29.2445	28.9097	28.8702	29.2701	29.2653	29.4475	24.7613	23.9233	26.5554	26.9126	26.8809	22.7317									26.6759	26.398	27.4743	22.6425					28.3493	28.3386
30.0438	31.2672	31.3397	32.7206	30.7907	31.1202	31.5774	31.9717	32.0084	32.1327	32.1415	32.6679	32.1256	31.8464	33.0634	32.7581	31.3454	31.455	32.0016	31.8124	29.429	31.2882	31.9936	32.5637	31.9362	32.0789	32.4752	32.8938	31.9174	31.7004	31.6462	31.9928	31.2458	31.2895	31.8546	32.6034	30.6279	30.9085	30.7074	31.5031	30.5249	30.9553	31.9037	31.3622	32.0776	32.2068	32.3785	33.6164	30.5026	30.7389
25.677	25.2221	25.6756	26.0629	28.3019	28.8885	29.1881	29.1038	25.6477	24.9092	27.5345	28.0444	27.0955	27.3256	28.7656	28.2753	28.181	28.1539	28.1645	28.2383	23.7144	26.9244	27.3603	27.6548	27.6923	28.4782	29.3344	29.2299	28.0194	28.8971	29.0583	29.5925	22.4351	24.5426	24.9835	24.9315	28.0608	27.8493	27.9224	24.6675	28.0882	28.3412	29.267	29.0234	26.977	26.8415	27.8538	28.2326	22.8514	23.3292
27.7323	27.7583	29.5709	28.782	29.0879	28.8122	29.4914	29.5606	28.3203	28.5907	29.8833	29.974	29.5856	30.0063	30.1811	30.5227	29.8324	29.2673	29.8484	30.4101	27.863	28.3028	29.5504	29.6223	29.3326	29.0885	30.1638	29.6534	27.3117	27.0774	28.0302	28.0989	29.3524	29.2298	30.1783	31.3506	27.9958	27.0271	28.6738	29.393	28.9707	29.317	30.4753	29.8368	29.882	28.9233	30.8514	30.9243	24.789	25.2605
27.2339	27.2616	28.4438	29.2307	25.692	27.4083	27.5525	28.142	27.3808	27.6931	29.3794	28.9048	27.8151	28.9542	28.6191	29.1195	26.4524	25.7156	27.9871	28.3866	27.071	28.6211	28.3584	29.0584	27.3109	27.5434	28.8832	28.9111	27.4643	27.1106	28.3587	28.8714	28.0539	28.1821	28.6386	29.6625	25.293	26.6439	28.184	28.3761	25.5786	26.9892	29.8262	29.3981	27.6336	27.0231	29.1811	29.3464	27.0851	27.2622
																				23.1536	24.7279	25.6127	24.0195									24.9127	24.2595	23.3539	25.0862					23.2916	22.7409	26.4275	21.1515
33.2556	33.766	33.131	32.449	31.6978	32.8994	31.8019	32.2293	32.7379	32.9266	32.7059	32.2233	32.8171	33.6729	32.4327	32.1604	32.4042	33.0339	32.3244	32.4015	33.264	33.0822	33.3443	32.0559	32.0698	32.6309	31.7938	31.7636	32.932	32.7824	30.7834	31.0573	33.567	33.8603	33.2145	32.4597	32.0507	32.2706	31.5166	31.1292	33.0571	33.8996	32.386	32.965	33.0863	33.6107	32.5724	32.4843	31.4253	31.8577
31.9693	32.1558	32.2665	32.2955	31.4259	31.8625	30.9752	31.463	32.5973	31.0148	32.1963	32.4004	33.0958	33.0186	32.6158	32.3593	32.8889	32.9544	31.6856	32.8372	31.674	31.8843	32.7061	31.7599	31.6285	31.5749	31.6658	30.736	31.7263	31.7817	31.3773	31.5651	31.7532	32.1317	31.9172	32.1452	30.8354	31.408	32.0311	29.9302	31.4598	31.4192	32.3313	32.3192	32.681	32.1462	33.2929	33.3932	31.9589	31.6222
32.3666	32.6601	32.7185	32.8381	32.1778	32.5554	32.4905	32.7039	32.295	32.6982	33.5532	32.8011	33.0269	32.6915	33.5273	33.5012	32.7341	32.6108	33.0613	32.9252	32.3162	32.7161	33.0711	33.4344	32.8473	32.725	33.1063	33.5561	32.844	32.7167	32.6999	33.1844	32.7816	33.0592	33.6342	34.2204	32.1301	32.0266	32.6219	32.5147	32.4033	33.4552	33.6465	33.6946	33.916	33.3874	34.2246	33.9099	32.0792	32.1729
																																								23.4818	25.0376	23.7596	23.7927
25.8471	26.1817	25.1839	24.7452	25.1019	24.0965	23.2637	22.4049	26.1607	26.3043	25.7065	25.3933	25.4384	25.0838	25.7012	24.4359	24.8657	24.1206	22.9774	23.0796	25.055	26.1098	24.7998	25.1269	25.6442	25.7746	25.8822	25.3163	26.4275	26.3863	26.6301	26.116	27.5251	26.6838	25.8628	25.9594	23.8315	24.1464	23.9551	23.7126	25.547	24.9238	25.2661	25.3984	27.3199	27.5365	26.7495	26.7119	23.5631	22.2041
				23.557	23.0858	22.4472	23.1045
24.8418	24.8671		24.6111	24.2941	21.4847			25.5556	25.2201	25.3267	24.9695	25.7979	24.8657	25.2728	25.0102	25.7043	24.5229	23.4407		26.8124	26.0404	25.6299	25.4905	25.3782	25.2574	24.6691	24.3222	26.5885	26.2748	26.1898	25.7604	25.8351	25.1322	24.1516	25.427	24.9394	22.8721	22.7994	23.1636	25.9597	26.4614	25.7575	23.3426	27.0223	25.9457	26.1397	26.092	23.7378
												22.4273	20.729																			22.5368	21.9467	21.4898	22.2251									24.616	23.9846	23.2833	23.5564
																																23.3862	22.766	22.2443	21.8855
								23.847	23.9908	24.311	23.8838					25.2243	25.3335	26.372	25.3661	24.5894	25.3237	25.1006	25.587					21.7957	23.868	23.9572	23.5443	23.0259	23.6232		22.8733	23.2075	23.8706		23.5332	23.0722	25.3588	24.1088	24.2917	25.6615	25.8903	25.7591	25.8432
																									23.3739	25.2342	22.1669
																													23.7794	20.1804	21.2414
																																27.4565	25.3751	24.4174	24.1621
23.0021	23.1833	23.1373	23.0343																	20.562	22.1922	22.5357	21.7747									21.5341	21.9901	21.8399	22.1286										22.5292	21.6057	21.1831
24.9844	24.5926	24.5781	24.2057		23.167			25.4557	25.4244	22.5152	25.0169	25.4469	24.7004	25.3653	24.7978	24.1945	24.8435	24.1604	23.9456	24.4932	24.1822	24.3721	24.7653	28.7904	28.281	27.3499	27.8894	25.4546	25.0199	24.9219	25.3555	25.3208	25.0063	24.5583	24.7149					23.6833	23.5026	23.6534	22.5516	25.5592	24.8851	24.5562	25.0622		23.0425
25.8084	25.2539	24.7444	25.5581	25.2282	24.8499	24.986	24.8865	25.1068	25.1644	25.0522	23.1283	26.5879	26.6823	26.7599	26.2222	25.1047	24.9819	23.1382	23.6345	25.803	25.1361	24.8272	23.8011	27.7825	27.7339	27.359	27.3644	25.4784	26.2113	26.2985	26.0559	28.007	28.2406	27.5342	27.2841					26.5397	27.0757	26.0744	26.7463	27.8963	28.0773	27.1391	27.3051	23.2033	24.6841
23.9976	25.1807	23.0029	25.2302	24.3024	25.7221	25.2882	24.1311	24.7384	25.652	24.1695	24.6097	25.0162	25.7256	25.7822	25.4668	24.7142	25.1057	24.5083	24.8047	23.6636	25.3593	23.621	24.5754	23.4938	24.3719	24.7179	25.9048	24.3693	23.42	23.86	24.2446	25.5371	25.1263	25.7701	24.7246	23.5912	22.7928	23.206	25.1527	23.4582	24.0544	23.7672	25.4132	26.2837	28.8152	28.806	26.2555
																																												24.419	24.8808	23.4603	24.3402
23.2449		22.4223
				21.6374	22.0327	21.1563	22.1584
																									21.8292	23.4467	22.0164																		22.9623	22.7483	23.5707
23.1475			23.4427					23.9859	23.9127	23.1459	23.5558	23.6236								22.7964	23.3396	23.384	23.2838									23.8874	23.2105	22.8201	22.8675									23.3072	23.2449	23.5429	23.2095
						24.9406
24.5502	24.1508	23.63	24.5523									23.5395	23.6937	19.7217	23.564	22.6879	22.8384		22.8835					22.5102	25.0133	23.4315	25.1451	23.4398	21.7865	23.1434	21.3572	24.5039	24.0808	24.6185	24.0588									24.8719	24.5473	24.4253	25.0036
																								27.3845	26.6347	27.716	28.3782								23.4569
22.8238	22.1253	22.9122	22.7575
24.6461	25.1244	26.61	26.6862						25.3816	24.8062	25.36	24.7011	23.9612	24.7573	25.5017		22.0844			22.9873	23.1714	23.4878	23.044	25.6235	25.5035	25.5161	25.7905	23.9324	24.8573	23.9995	25.0989			23.8094	25.5787									25.0175	25.2109	24.7698	25.8123
														23.1481	23.0045																									24.966	25.8195		24.0644	22.6449	21.1526	23.0123	23.5515
												22.9888	22.5056		22.4543									22.7701	23.2644	22.1827	23.0626					24.2261	23.9574	23.9627	23.9169									24.6258	24.202	23.8017	24.2181
26.6492	27.7787	26.8509	27.5221	24.6728	25.6811	26.3473	26.2087	23.651	25.058	22.0512	25.9	28.0268	28.3405	27.9148	27.7279	27.6582	28.3703	27.5805	27.5084	27.3882	28.136	26.0617	26.3869	27.5605	29.0465	27.5029	28.5199	27.7552	28.4149	26.7966	26.8255	28.6218	29.1888	28.6614	28.1057	24.0672	24.8767	22.5082	23.5622	27.6942	28.0973	27.1088	27.7328	28.8294	29.5339	28.8492	28.7473	25.4751
25.2925		25.5874	25.1058	25.0836	24.9161	25.1274	23.4862	25.0676	20.5895	22.9615	21.8029					26.0169		20.168	25.7077	26.3419	26.3425	25.2361	26.0681		24.0594			26.2854	25.0728	25.6106	26.6126	26.9587	26.3964	22.6016	22.2378					25.3892	25.6954	25.9142		23.9316	22.5959	25.2103	25.2848
						24.9325	25.2483	22.4139	23.269	22.7637	23.3298							23.5105	23.7193	22.1828	21.1592	21.217	21.9472	24.7321	24.566	25.2145	25.2129					26.2374	26.2837	26.3243	25.0573			22.8517		23.5742	22.181	24.1558	23.3495	23.1356	25.573	25.3135	24.9806	22.4934	23.3628
22.2197	23.3513	21.3531	22.0577	29.6093	26.6174	27.3263	27.0867													22.911	23.0065	22.4021		21.8471		21.4319	22.4916					23.2813	23.9521	24.1582	23.6039					21.9157	22.9487	21.7062	22.8554	25.2754	25.7567	24.7199	24.9556
23.8405	23.3938	23.693	23.9045									22.2818	22.581	23.1542	22.778	23.075	22.9401	22.6935	22.6725	22.5082	23.0148		23.0262	23.306	21.713	22.2768	21.9754	22.7148	21.8819	22.2286	22.7737	24.7078	23.153	23.6024	24.6409					23.1018	23.2236	22.7154	23.1003	25.4243	24.7631	23.0626	25.1511
												23.1743	22.7139
24.6392	24.267			24.7297	25.1641	25.8303	21.8659		23.7579	24.5682	24.2993										23.9577	24.4582	24.4515	26.1464	26.0885	25.1756	23.8064													23.2278	21.4894	23.7807			24.714			23.9534	23.883
								22.284	21.7686	23.6794	22.1822										24.3639	26.1771																					22.9981
																																28.5658	28.2122	27.8085	27.8182
24.2081	23.9632		23.5748	24.4847		24.3343	24.3206			25.373		24.4692	22.9195	23.6106	23.4382	25.5958	25.0642							22.6157	21.6899	20.0086	19.6446	24.4771	24.3499	23.4047	22.6436													23.9991	24.1978	24.001	24.0748
																																23.6547	22.9877	23.2548	23.1246									22.9455	23.2504	23.6543	23.4597
																																								23.9678	22.393
28.8573	28.9376	29.4203	28.6982	21.9994	23.0946	23.7618	24.5648					22.3557	22.9545	22.9925	23.1179									27.9632	27.3641	27.2113	27.5378					26.8958	26.4493	26.9268	26.646							23.0207		29.1067	28.9336	28.7145	29.2761	25.2081	24.4416
											23.86				21.7162	22.6334	21.9344	21.4323	22.2354					22.785	23.3041	22.7769	22.7643					23.382	20.3455	20.4717	23.4904									25.0634	25.2344	24.0968	23.6975
26.3567	25.9514
23.6152	23.3445	23.2735	22.8689																	23.242	22.9906	22.8161	22.9496									23.6603	23.0177	23.4936	23.3729									23.425	23.3428	23.6231	23.5065
																23.014	23.3117	22.8474	22.8551	22.4498	23.1275	23.4474	23.8476
29.6265	28.712	29.2705	29.096	28.3987	28.3606	27.2686	27.8406	31.9122	30.5287	30.8802	28.8458	32.0046	30.6034	29.2895	30.7717	30.2974	29.9681	28.4745	30.277	27.6091	27.6647	26.1137	27.3213	31.7583	30.3492	29.4478	30.1536	21.8709	25.6512	23.9655	27.336	31.0432	29.9385	28.9468	29.0449	30.9424	30.3074	30.3552	29.9722	32.7618	30.81	30.7142	31.3972	31.2262	30.0778	29.0989	29.8265	23.5261	25.8129
30.3392	29.2765	30.1733	29.6084	28.8173	28.5227	27.7921	27.445	31.2371	30.7342	29.8346	29.5291	30.81	28.9229	28.2583	29.4525	28.6393	28.607	27.2389	28.7447	29.517	28.8911	27.2855	28.4782	31.3999	30.0012	28.7485	29.1214	24.598	26.3268	23.7663	26.3301	30.8052	29.4742	29.2011	29.1421	29.8842	30.2245	28.8225	28.0927	32.3491	30.5632	31.3508	31.1857	31.4628	30.2443	28.8942	28.9304	24.8859	27.1338
22.8416	23.0703		22.8126																																									24.409	25.493	24.2395	24.9118
28.6741	28.4078	29.2565	28.7662	29.8852	29.8935	30.6936	29.6186	29.204	29.3879	27.4071	28.6323	30.0192	28.4782	28.0801	28.7628	28.8332	28.5126	27.4607	28.9474	25.8284	23.2662	25.7684	25.1606	31.2043	29.698	30.0991	30.0159	24.2683	26.0503	25.1779	26.6333	28.9515	28.0215	28.4106	28.1146	29.1196	28.441	27.9018	29.0423	31.6186	29.5856	29.3805	28.8207	29.0123	28.7932	26.6934	28.9201	25.8208	27.0258
																																																25.7469	25.9115
																																			24.0642
												21.8077	22.4952			22.282	24.6898											23.6014	22.1436			23.6434
			23.8263											23.3078	23.1964	22.5116	22.7629				19.7605		23.4667									21.8483		23.2351										24.7313	24.469	24.3153	21.792
28.8421	29.2324	29.1259	28.967	26.1731	27.0026	25.6522	26.5036	26.1492	22.817	26.4487	26.1579					25.6142	25.1136	26.859	26.7263	24.2709	21.213	22.6772	22.9593	28.9255	28.6883	28.3884	28.6293					26.7292	27.3049	26.748	26.836	24.4586	24.6771	25.7517	24.837	29.9686	29.1781	28.729	28.7548	29.5058	28.5604	28.7942	29.3253	31.6619	31.9199
30.6166	30.68	30.3651	30.1084	28.6309	28.4456	28.5499	28.8538	29.8853	29.1937	29.5945	29.4394	29.2604	28.0131	27.8486	28.2886	30.958	30.3955	30.5594	30.873	31.037	30.3128	30.0993	30.6052	30.5831	30.402	30.469	30.4411	29.3648	28.329	28.9477	28.3428	29.3006	29.4431	28.8561	28.9267	30.048	30.0118	28.8872	29.0151	31.074	30.0625	29.4906	30.2764	31.0044	30.7519	30.8124	31.1563	30.1925	29.6664
																																		26.1664										27.245	27.3097	26.6277	26.2915	26.0742	25.8011
																											25.581	20.9448		25.6207
																																															25.4838
	22.4984	22.9384	23.3871	23.5473	24.1112	24.1585	24.3899
																				22.1177	22.6074	23.1186	23.3793										19.6163		20.1528					22.386		22.8422	22.7139
																																									22.9575	22.9237
34.8385	34.3502	34.8034	34.469	27.5558	26.297	26.2858	26.2411					25.4091	25.8487	24.0859	24.7832	24.0661	25.0385	23.0131	22.8732					26.0361	25.509	25.1081	25.797					26.8019	25.9503	26.7143	26.097					24.5948	24.7213		24.643	28.4617	28.2336	27.4842	27.7145	24.2057	23.0065
26.8092	26.9798	27.5816	27.2692
25.7863	26.7773	26.4819	26.8612		23.5987	25.1363	24.6082	25.2232	25.8768	25.6878	25.5332	26.2407	26.2764	27.2321	25.6388	24.8743	24.9688	24.6377	24.8713	23.6284	22.9373	24.2599	24.3109	24.9189	25.5668	26.435	26.7299	25.2939	23.4992	23.6824	25.4732	24.6072	25.2423	24.5032	23.7239	24.5883				24.7022	24.0894	23.5739	26.0716	25.482	25.6809	26.6813	26.6906	25.2627	25.2175
23.4661	22.9541		22.972
32.7015	33.0291	31.41	31.4434	24.2778	22.5454			23.1393	23.5791	22.089	22.4895									24.3309	23.6186	22.0504	23.3921	25.9948	25.6651	24.4012	23.7413					23.396	23.4732	23.3702	23.0609									25.5444	25.3446	24.6968	24.2436
22.6621	23.0413	21.6829	22.0877																																									25.0943	24.8531		24.0852
												23.5251	23.5174	23.3849	23.4208
																																21.1088	20.6961											22.1325	20.4696	21.1937	21.4399
																																22.2814	20.4838	19.9356
																																												21.6191	22.8792	22.4336	22.1334
																								25.3002	24.6768	24.5327	24.9473	22.7344	22.3934	21.4894	23.1726	32.2239	31.8799	31.5244	31.4297									32.1713	32.4787	31.638	31.4716
25.1462	24.4039	24.2536	25.1562					23.7376	23.5442	23.981	24.8302					23.2738	23.3607	23.4678		23.7306	23.4544	24.1349	23.7096	25.0575	24.7721	24.8373	23.1495				23.3294	24.3298	24.7466	24.8538	25.3128					23.2208	23.1416	24.7511		24.3411	23.898	24.6922	24.6313
25.1894	24.2169	23.917	25.1629																						21.666	23.519	22.7985						22.8617	22.8614	23.2815					24.6749	23.8943	24.2049	25.0005	23.5867	22.9929	23.3032	24.4327
23.4194	23.1107	23.235	22.5936	24.7726	24.1904	23.2273	23.5025	26.0863	24.9496	25.1662	24.6015	25.3032	25.0546	24.7091	24.7411	25.2394	25.3425	24.2982	25.3064	25.2065	24.9554	24.7388	25.0688	25.2866	24.6278	24.3243	23.3605	25.7943	24.5287	24.3505	24.3038		24.0865	24.2809						25.1101	24.7828	24.9879	24.4418	25.1701	24.4964	24.6533	24.1652
25.8624	25.0966	23.9268	24.7395	25.3828	25.3103	24.6118	23.4015		24.9178	23.0521	25.0253	25.8898	26.2135	25.8526	26.1727	25.1219	25.4735	24.2824	24.3345	22.8653	23.8351	23.3238	23.9218	26.0217	26.4626	25.3174	26.9505	25.4451	24.8825	23.4717	23.2343	26.1971	25.6985	26.0071	25.6778		23.6801		24.4102	25.3069	26.329	25.3811	26.2415	27.824	27.6763	27.3005	27.1919	22.1722	22.185
27.6852	27.9035	26.9048	27.6488	27.2218	28.1963	26.9742	26.6176	25.0184	27.9015	25.6615	26.4431	26.5695	26.8504	26.77	24.6725	26.5801	27.0172	25.6902	25.6789	26.8789	27.7614	26.6141	26.6865	27.2586	28.7289	27.177	28.1106	26.8077	28.3741	27.2501	26.8354	28.4008	28.524	28.4018	27.5457	25.4474	25.3318	23.3862	25.717	27.0681	28.7005	26.8492	27.9024	28.8859	30.0622	28.7417	28.7308	24.5485	24.9954
23.4941	23.5276		24.9387									29.4765	28.3643	27.8279	27.8597					23.3362	22.8827	24.4422	23.8402	23.5692	23.5391	25.9603	25.8899	23.0944	22.509	24.7909	24.2952	23.2584	25.108	25.5488	25.5093					26.215	25.4543	26.6964	27.0623	25.2946	25.1446	26.7895	26.1987
																								31.7263	30.12	30.7873	29.9964					30.628	27.2221	28.1802	27.8346					26.1111	26.7966	25.3499	25.3239	25.4645	25.7066	21.3992	24.0804
																22.3541	23.98		22.9677					26.8658	26.8612	27.8264	27.692					24.5633	20.6025	20.6829	21.2265									22.5541	23.719	22.7139	21.8856
				22.8432	22.3211	23.204	22.7389					24.109	23.675	23.4102	23.3863	23.6884		22.8036	23.0528		23.1647			24.2419	24.7178	24.7805	25.0351	23.4777	23.508	23.2577	23.7187	25.8653	25.3242	25.1945	25.358					24.4912	22.9888		23.6161	25.3595	26.2275	26.0163	25.4932
												24.4611	22.7947	24.8775	23.3744									24.1139	24.8473	24.5207	24.2368	22.8609	23.1036	23.1942	23.2637	24.2212	23.629	23.3483	23.4621						22.8821	22.561	23.3633	23.7002	24.5933	24.8521	24.2964
																																23.5863	22.5473	19.607
												28.8391	27.9088	27.5242	27.9484																	23.0681	24.7031	21.7582	22.6815
																																													22.3907	22.5486	23.0591
24.0586	24.9968	24.8428	25.19	23.9506	25.4601	24.7824	24.8693	24.456	26.398	26.426	26.3198	25.6493	26.5617	26.7497	26.2504	25.9607	26.1071	25.8634	25.5619	24.5651	26.286	26.8827	26.8458	25.8212	26.2418	25.8113	26.4726	24.2269	25.873	25.7886	25.7912	24.5471	25.8117	25.6225	24.8578	28.2441	28.493	27.7741	28.3018	24.8061	27.1224	25.5156	24.83	25.8566	26.873	26.3449	26.8486
23.8664	24.5343	24.3861		22.0617	23.4041	22.5856		23.592		24.9022	24.6499		22.9863	23.0537	23.7138	24.89	25.5046	25.3013	25.0353	22.0978	24.2608	24.0753	24.3633									21.5636	23.7787	23.4837	22.7817					24.3188	24.7546	25.4956	24.9159	24.6298	25.808	25.7539	25.7147	22.5944	24.3292
25.6451	24.84	24.586	25.3626	23.6778	23.7109	23.4431	23.8217	25.8876	25.4604	25.8107	26.0177	26.183	25.1282	25.3723	25.5147	25.7704	23.9885	24.2412	24.194	26.5314	25.8255	25.0522	25.745	26.8447	25.5737	25.5767	25.351	26.3492	25.4844	25.0213	23.8217	25.7617	24.5598	25.6098	25.8177	25.1086	24.4015	24.2731	23.3861	24.7889	25.5269	25.5675	25.2193	26.1602	25.1831	25.7243	26.2318	23.3321	23.0776
																																												31.6706	30.8448	30.5722	30.0406
												23.2974	24.0782	22.6998
																								27.6413	26.1457	26.8163	26.6999
																																24.1751		23.284										23.0763	23.676	22.7323	23.0934
25.1747	28.362	27.8948	28.8146	26.7614	27.8529	28.4227	27.734	25.5169	29.1214	27.8257	29.2284	27.3207	28.7018	28.6051	28.5852	26.7091	28.2939	28.4569	27.7172	27.6618	28.854	30.6353	29.2152	28.2649	29.8109	29.2791	29.2712	27.6438	28.2941	29.5539	29.7674	28.6464	29.0148	28.2277	28.2452	25.0398	27.4977	26.5739	27.288	28.1011	29.0404	28.9072	27.1771	27.7275	29.671	29.398	28.4428	22.8227	23.7412
																									27.0058		27.9891																	26.4899	21.7178	27.5282			23.0547
				32.4204	31.9914	35.9452	35.0909								23.7703											23.9273						35.6309	35.4179	35.6198	35.289									22.8318	22.1603	25.6404	24.2135
29.9083	29.9025	29.6474	29.3668	29.9947	29.1017	28.8737	29.3574	29.6174	29.2136	28.9698	29.6599	30.5394	29.834	29.6355	29.6247	28.7404	28.4846	28.4248	28.6182	29.8505	29.1259	28.9258	29.8941	31.2687	30.8439	30.9432	30.195	29.8933	29.0571	29.1532	29.95	31.518	31.1038	31.1441	31.2636	27.9293	28.0637	28.6169	27.5949	30.2822	30.439	29.5643	30.4494	32.991	34.163	32.5337	32.9661	30.1537	28.8484
24.7395	24.578	25.1689	25.5228	24.8832	24.4679	24.2534	24.6509					26.398	26.0526	26.1659	26.2697			24.6127			24.253		25.6819	24.9897	25.2946	25.0401		25.1811	24.8317	26.0116	26.0663	26.9886	26.5168	26.8095	26.9316	24.7008	24.1999	24.86	25.4845	25.4876	25.1457	26.2856	26.5034	28.2007	30.1705	27.8898	29.0583	25.0548	24.3189
30.3991	30.1399	30.3069	30.4278	26.7974	28.6716	28.1339	28.6468	29.0217	29.2556	29.0045	29.2986	28.7562	28.4117	28.8832	29.2145	28.6727	28.7887	28.6241	28.7624	30.4892	29.529	29.5907	30.3884	28.7742	26.0382	27.241	26.1682		25.8005	25.0959		30.2546	29.8894	29.6624	29.328	27.33	27.6642	28.7026	27.8212		26.8487	25.4316		30.4891	30.1216	29.9975	30.1454	27.808	30.4456
																																								25.5546
																																			23.4858
22.253	24.3116		22.1969									23.1054	20.4742	23.8474	23.6299									24.4232	22.989	23.398	23.5065
																																23.602	22.4862		22.8864
																																20.3242			20.8844
22.7827	22.5507		23.2239									22.9813	22.8294		22.9484																	24.5104	23.7064	23.7939	23.9513
																												19.1306																				20.5953
																																28.915	27.8386	28.7518	28.3069
																												26.7959	26.398	27.3357	22.4475
																									22.0963	25.0611																		22.9692	24.5017	25.3572	24.6049
												24.3615
												22.1674	19.7147	21.6267	20.7437
21.6152	22.8012	20.8254	20.0295
											22.9818	25.1419	25.0169	23.4944	24.2742		22.5668	22.3316	22.3847		23.1502											22.1243	22.237
26.9828	26.7329	27.154	26.6123						22.2701	22.3986	24.1914									23.8163	24.8565	24.5436	25.2085	25.0843	26.2576	24.6511	26.4953	24.4306	24.9859	25.7979	23.9795	26.8437	22.9266	23.3891	24.3505	24.4984	25.1645	25.2495	24.7166	27.3829	27.181	26.9923	27.3356	26.9169	26.9098	26.9185	26.7455
25.0062	25.551	25.6194	25.5166		21.9948	23.3682		22.3353	22.4166	22.3698	23.0523	22.4158	22.4198	28.7089	24.4664	29.7089	26.4769	31.9573	31.4057					25.0982	23.6612	29.1354	29.1337	23.5027	23.836	24.5217	24.1871	26.5076	26.1452	26.5109	27.7133	26.9204	26.6759	26.5238	20.6777	25.3326	24.2952	27.8764	24.8657	26.3482	26.9547	26.6986	26.9752	23.9425	23.2225
25.7943	26.7006	26.2761	26.3336	25.047	24.0627	23.9005	22.8736		24.4815	23.2195	23.6715		24.1378			25.1576	26.4669	23.9144	24.1009	26.0006	24.7212	25.8703	22.6789	26.3567	24.8268	25.6772	27.2978	24.7326	24.7043	24.5027	24.9132	27.6481	26.5308	27.169	27.0424	25.5624	25.6931	23.8658	23.1389	28.0393	27.056	27.0915	26.9668	27.5265	28.3313	27.7473	27.4457	22.5459	22.2982
23.4442	23.281	24.8923	25.21	22.9446	22.6934	23.2195	22.9241		23.6199		24.0704									25.3095	24.9024	25.3218	24.0111	24.5967		24.2512	25.6282					25.3143	24.8251	24.9889	25.2027					25.7455	25.0305	25.0112	24.728	25.936	26.2577	26.9772	26.1615
	25.4162		25.9735							23.9727						22.9302	22.6344	22.995	23.3585	22.7396	22.6703	24.768	22.875	24.9047	24.1817	24.9409	25.1828		22.5851	23.7247	22.9734		24.1753	24.7518	24.6348					25.7163	25.09	24.4679	25.308	26.9287	26.5456	26.7954	26.7714
23.8194	24.2355	24.1262	25.2241																	24.5499	23.4033	24.395	24.6682	22.8989	23.6776	23.6297	24.56					26.5198	25.7612	26.3024	26.4865					23.1328	22.8515	24.6437	24.4634	26.9049	26.8562	26.9125	26.8378
26.8927	27.0451	27.0141	26.3656	25.8875	25.1116	25.2235	25.2569	24.5754	25.9507	25.7841	26.246	20.8877	21.6978	21.7076	23.909	26.0819	26.3376	25.6533	25.3262	25.6048	25.6974	25.3128	25.2927	26.8294	26.225	26.6928	27.7229	24.2592	25.8924	25.7069	25.3451	28.0165	27.6952	27.7229	27.6336	25.1364	25.5912	24.4209	25.2681	27.5285	27.0368	26.5228	26.7753	27.9575	28.0232	28.2199	27.6992	22.3063
																								22.9756	21.4487	22.2494	24.1274
27.818	28.0145	27.7198	27.9619	27.4482	26.7179	28.352	27.9198	28.4701	28.823	28.0809	27.3439	28.0731	28.2828	28.1048	28.1998	27.7611	26.9965	27.8249	26.7952	28.7717	28.5734	28.5119	28.1652	28.563	28.4531	28.712	28.7058	28.7537	28.2497	28.6032	28.7684	28.109	28.1168	27.7321	28.501	24.4857	26.5317	24.7851	26.418	30.043	28.9518	28.8553	29.0833	27.3747	27.723	27.6481	28.2102	27.3222	27.1181
																								22.5793	22.3012	23.2847	21.8274																	22.814	24.1841	20.3646	20.354
												23.8004																												23.6574
																																								26.2911	23.8615	22.9153	23.1827
												26.8325	26.1889	25.9459	26.1398																									28.4232	26.9514	24.3882	25.1174
23.0615	22.7087	22.6049	22.8841	25.9445	25.6452	25.7657	26.5544	25.6068	25.1285	26.1686	26.0002	25.3878	25.7629	24.0091	23.8752	26.2336	25.5956	25.9292	25.5003	23.4198	24.6989	25.2428	23.8235	24.5832	24.9927	25.7981	24.7887	24.2769	23.8842	25.2733	25.4819	21.4835	22.7586	22.6943	23.2278	23.6305	23.7042	23.2756	23.726	25.3736	25.8819	24.5948	25.2455	26.0074	25.4535	25.1915	26.2685	22.5099	22.7975
																		24.9932																											23.6921
20.7257	21.3519	20.3029	21.348									22.7255	22.6872	23.2246	22.7184									21.9982	23.0688	22.4538	23.9782																	22.2691	21.8058	22.3026	21.9566
												22.9742	22.0955
22.3051	25.2737	22.9291
26.9922	27.8426	27.4272	27.9743	24.4223	24.5972	26.2644	26.0385	28.1508	27.9845	27.9691	28.4383	27.1724	26.9451	27.5141	25.6312	27.6177	27.1813	27.3242	27.2379	26.2925	25.7853	25.9929	26.0316	27.6093	27.6919	27.7653	28.1451	27.8096	27.7546	28.3903	27.6872	27.9227	28.4076	27.9455	27.7421	24.6882	24.5866	25.2366	25.7056	26.9959	27.4427	27.7467	26.7374	27.7189	28.0621	28.683	27.2864	26.8883	27.355
25.4427	23.8766	23.7689	23.9592	25.0746	24.7457	25.1891	24.843	23.9261	23.8413	23.5458	23.9225					23.1728	23.6162			25.1397	24.536	24.3119	24.9737	23.856	24.9705	26.1123	24.6306	23.4091	23.3955	24.0672	24.3898	24.0554	24.9783	24.2277	24.4818				23.8517	23.588		23.8971	23.9434	26.366	26.2217	26.1834	26.5321		22.5006
																																22.1481	22.1483	22.1761						23.1478	23.3627	22.7074	22.8283	23.6468	23.9491	23.8967	23.9116
25.7544	25.1314	26.1461	26.3904	24.8748	23.5765	25.6723	25.3292	25.1161	24.6793	25.5867	25.3411	25.1188	24.1592	25.5295	23.4058	23.5255	23.5707	23.9606	26.6604	23.2853	25.1193	25.0185	25.5607	25.4107	25.0379	24.9812	25.9162	24.0936	25.064	23.4621	26.1051	26.4113	26.4979	25.5141	26.9586	23.3423	22.9339	23.0671	23.0456	25.4441	24.9625	25.9537	26.804	26.3374	25.9202	26.441	27.0316	27.1633	26.2033
																																					23.0783
					20.9879																											20.9393	22.0148	21.4653										22.8826	23.6053	22.6168	21.3622
																																												23.1263	23.8224	22.9099	22.8277
23.2738	22.648	24.9158	25.1759							21.837		22.874	23.4604	24.5998	24.2946	23.6244	23.4467	24.9465	23.556				22.5702	24.961	25.1308	26.1802	26.0999	23.3361	22.9228	24.0861	22.0933	25.1649	24.6318	25.0236	26.0537								23.489	24.2957	24.6335	25.0929	26.0143
												24.0604	23.1109																			23.2985	24.191	24.4862
																																			24.7849
25.6912	25.1389	24.4511	24.7787	24.8657	24.1823	22.8515	23.8291	25.0486	23.6788	23.7186	23.9514	23.5829	23.5558	23.5393	24.0735	26.1669	25.4896	24.021	24.7173	25.6137	24.8941	23.4636	24.874	25.358	23.5672	24.2165	24.0867	25.0703	24.5127	23.4891	24.0336	25.4628	24.7584	24.4059	25.5043	24.1313	23.6918	23.3052	23.3505	24.9312	25.8434	23.9181	23.679	26.6865	26.1142	24.5339	26.0713	22.4778	22.8779
																																															25.6768
																											25.2971																						21.6152
																						23.5832
																																												20.0727	19.1306	21.911	22.0111
27.4032	25.3009	25.8096	28.0077	26.2567	25.2609	26.3884	26.4613					26.8727	25.7876	26.7326	26.4219	26.8055	26.2175	27.0015	26.8189									26.1377	27.0083	26.7852	26.8021	26.5879	25.1573	26.7343	25.4386	27.1821	19.1306	25.394		24.8322				27.3887	24.7313	26.5897	24.2607	26.1655	25.9878
																																																27.772	27.6808
																																																	21.7767
26.5474	23.889	23.8657	26.3999	26.8812	26.3377	26.3379	26.2751	25.8999	25.2812	25.2258	25.816	27.4427	27.225	27.0945	27.3077	26.1292	25.527	24.9622	25.6107	25.7325	25.2238	26.1236	26.301	27.2282	26.7278	27.3683	26.6319	26.545	26.5029	26.7062	27.1486	27.9888	27.1346	27.5956	28.0866	25.3362	24.1103	24.3501	24.7531	27.7321	25.9277	27.5528	27.0822	27.9753	26.9922	28.0218	27.8928	25.3841	24.5431
				22.4984	23.0524	22.5484	23.0136		23.1342	23.71	23.5108	23.9857	23.9886	23.7776	24.3419	23.7207	24.3219	24.1696	24.4307	23.2931	24.9198	24.9591	25.3088						23.2045	22.5816	23.1118									23.3539	25.4611	24.8112	24.4565	25.7028	25.8641	25.0877	25.3453
24.9912	25.3951	25.2121	24.3631
32.4155	31.4962	31.5094	30.6161	30.0497	29.8682	30.5371	30.4289	31.1499	30.2475	29.7095	31.3806	31.8558	30.857	31.3811	31.0843	29.0163	30.4211	29.2047	29.3537	30.7664	31.0353	31.1262	31.3221	32.5324	31.7734	30.8658	31.4483	30.9943	30.1105	30.7469	29.4303	31.6102	31.2022	31.6793	31.7721	29.6584	29.9253	29.3399	30.016	30.7198	30.2882	30.9142	28.6566	32.5704	31.4246	30.3755	31.9179	28.9215	28.7963
26.9297	26.1662	26.0399	26.1538	25.2365	26.5483	24.4791	24.9869	25.0377	24.498	24.6981	25.9079	28.5042	27.1368	26.7068	27.7937	26.0535	26.0982	25.7236	25.9245	26.9711	25.4922	26.01	26.0861	27.9752	26.9326	27.4717	27.1417	26.1569	25.6967	25.9459	25.6987	28.1814	27.3526	28.0515	28.178					25.6984	21.7197	26.8415	26.5438	28.0563	27.4785	27.1724	27.7235	24.8284	24.3405
												23.0922
27.1257	28.6691	27.4924	26.9215			24.0033	22.8558			26.0909	20.1445	25.1116	22.337	26.1736	26.6501		25.8333	25.3592	24.9421	26.2108	26.1993	26.5872	20.544	26.2206	26.8262	27.5732	25.9294		27.8057	27.3978	27.1225	19.9299	28.7237	27.9657	19.1306					24.1934	22.294	26.2398	29.1745	24.0646	28.8258	30.5896	31.4942	26.4732	27.9604
																																										23.2451		23.6855	24.5261	23.5775	22.2426
																								22.7462
																																												24.7982	23.4833	24.9143	20.0519
												25.52	24.956	26.1567	25.5593
27.3134	27.0344	27.5603	27.2078	26.1336	27.2088	26.6993	26.888	26.5946	26.8845	27.4958	27.0727	27.2824	27.952	27.5699	27.3795	27.1603	27.373	27.143	27.6739	26.9931	27.4021	28.1752	27.6919	26.6974	26.5216	25.9384	27.4079	23.7045	23.8603	24.4224	24.1099	27.639	27.7246	27.4141	28.3415	24.6266	25.0739	25.9819	25.7564	26.8802	25.275	28.5249	27.9574	27.5656	26.5075	27.8472	27.5679	25.8595	25.7761
								23.5462	24.1439	23.4116	24.1994	23.0403		23.1271		22.8457	23.8553	24.3142	24.2502																												23.1533
27.5646	27.4327	27.244	27.878	26.6642	27.1193	26.368	26.2965	25.286	26.1328	25.6239	25.853	27.0368	27.3552	26.8941	26.3148	27.4641	27.4657	26.5617	27.0168	23.9243	24.4747	24.6047	24.5678	27.7355	27.8952	27.3093	27.2167					28.1178	28.012	28.199	27.8854					27.0152	25.4797	27.5093	27.2259	28.0795	27.7863	27.926	27.6627
24.2934	24.5991	24.97	25.0149	22.9658								25.8658	26.2305	26.5863	27.8384	23.8636	23.3203	23.994	24.1336					25.6798	26.7848	27.4444	26.2433					25.2215	25.2146	24.5215	26.2548					25.7536	24.5595	24.2851	25.0816	25.8775	26.3672	26.7325	26.2499	23.4303	23.6785
25.8011	26.482	25.0564	25.7727	24.7816	25.4161	25.1979	24.964	25.4643	26.7361	25.3558	25.1727	25.6031	25.7475	25.5994	25.1307	24.4147	25.6045	25.0744	24.9581	25.3465	26.0228	24.9236	25.849	25.1174	26.3134	25.847	26.6777	24.9483	25.0994	24.7311	24.79	26.2299	26.3674	26.1791	25.5976	22.7656				25.3822	26.2942	24.995	26.4435	27.6019	28.4989	27.6928	27.5099
24.8627	25.3149	25.2544	26.7601	23.408	25.6363	25.344	24.2386	26.4242	26.0651	27.7856	27.385	26.758	27.7776	26.3652	27.104		22.772	25.4117	25.385	26.1177	27.9394	28.6996	27.6037	24.8789	25.3431	25.9908	26.335	24.3176	23.5167	26.3955	25.3146	26.4892	26.6483	26.5921	28.0125	23.8829	24.4695	25.4921	25.042	24.3781	22.9657	26.2942	26.1433	27.2802	26.5567	27.4624	27.5878	25.921	25.9482
29.7415	29.8423	30.4387	31.2456	27.3463	30.233	29.2073	29.2786	29.5683	30.1668	31.141	31.026	30.439	31.0775	30.6793	31.4565	29.0694	29.4134	29.3377	29.8842	30.0287	30.5639	31.5792	30.9912	30.1616	30.5077	30.3053	31.2095	29.2038	29.7264	30.0681	30.4863	30.3255	30.2197	30.6887	31.7179	28.4316	28.9123	29.7862	30.1863	28.1959	28.6716	30.1606	30.233	30.7655	30.8072	31.6103	32.2382	29.0672	29.5185
25.1822	27.1462	24.9562	26.3006	25.6544	25.7151	25.4999	25.1333	23.023	27.0399	23.8884	24.0328	26.2942	26.3023	25.468	25.2275	19.7895	25.9292		21.2962	21.8586	24.8151	22.1027	24.2225	23.3714	26.3505	23.1417	24.9912	25.496	26.6616	24.3872	24.9958	26.5266	26.5046	26.1723	24.8909					24.3334	26.6376	24.7109	26.4159	26.6042	28.4447	27.0349	27.185
23.0307	23.5827	22.2856	22.7961	22.8725	22.9053			20.47	23.6381	22.0308	22.4263	22.5355	22.6588	23.2391		23.577	24.0823	22.8255	23.2125					21.7932	23.3372		22.1788	22.942	23.6057	23.3403	22.8594	22.3797	23.0545	23.0203	22.5135					23.6024	24.0672	21.5994	23.9129	26.2717	26.8193	26.155	26.929
																																												21.2989		22.988	23.1667
22.0255	22.6727	22.0604	22.241	24.2861	24.0801	23.7958	22.2472	21.959	22.9464	22.2468	22.2507	22.7581	22.6305	22.1253	22.0993	23.9185	24.2541		24.1406	23.0286	22.7908	21.7374	22.1919	24.678	24.5975	23.6925	22.5478					25.0009	24.9573	24.238	23.8483					23.1405	23.0845	22.4848	22.0568	24.4237	24.9196	24.6838	24.1495
						20.4083
22.5858	24.5597	23.5212	24.4177						23.1909		23.3119									22.7311	22.4486	22.1539	22.8195									21.3302	22.0288	21.3007	22.2643									24.2493	24.8386	24.5647	24.4616
																								24.6716	23.9737	21.3599	22.9584					25.0887	25.2873	24.9165	25.2303									22.0636		22.3381	22.3887
27.6413	27.7501	27.1731	27.8061	29.8345	29.1202	29.0964	29.0088	27.1701	27.494	27.1927	27.4199	27.5614	27.5456	27.1028	26.8751	27.5794	27.5524	27.0847	27.1994	26.3233	27.347	27.0035	27.3994	26.9237	27.6422	27.9543	28.7312	27.8894	27.9456	27.3856	27.5474	29.2457	29.269	29.2674	29.0343	27.1999	26.0531	25.6821	27.1936	27.5523	27.3301	27.1283	28.4361	29.4272	29.6057	29.2248	29.4053	25.9458	25.451
26.8836	26.3299	26.9572	27.1731	27.8835	28.0654	27.1942	26.966	26.1717	26.0462	25.8573	25.3125	30.5632	29.9149	30.1558	29.7678	26.8543	26.448	26.4702	25.1575	26.9312	26.5509	26.5958	26.8912	27.912	27.3033	27.2613	26.8745	26.3596	25.9654	25.1691	26.1979	28.0357	27.009	27.8772	27.8003		23.9944		23.8764	25.895	24.8052	26.083	25.5042	28.5082	27.9683	27.58	27.8863	24.7557	25.1951
																																23.1251	22.6043	22.8559	22.4016					20.927	21.5576		21.2418		24.2977	23.5863	24.0528
																																23.3909	22.7187		24.6293									22.796	22.9013	23.3989	23.6101
																																												25.9969	30.9632	29.1394	25.4492
26.7423	26.9482	25.6508	26.4169	25.9956	25.6093	25.7147	25.7975	24.9897	26.4417	24.1852	25.4105	26.1898	27.1952	26.4836	26.432	26.0445	27.5399	26.5841	26.3472	25.3896	26.173	25.3398	25.3872	25.4307	26.854	26.1492	26.7858	25.9794	26.03	25.9611	25.8001	28.0451	27.8644	28.0602	27.1654	25.6915	25.2757	23.4991	26.0446	25.0869	26.5039	23.8282	26.1992	28.3398	29.0936	28.1338	28.4605	24.0526	25.6601
					22.9825
	25.3889	26.354			24.94	25.0205																											25.6102	25.7227	26.8489					24.9246	25.8354	25.875
24.437	24.2601	24.4355	24.7069					23.2513	23.4661	23.935	23.5946	23.1206	22.4318	22.3851	22.0505	23.3266	23.1572	24.0528	23.7439					25.5948	25.0314	24.9871	24.9249					26.3964	25.163	26.0567	26.5715					25.1888	21.5202	25.1299	23.555	26.5873	25.7984	26.2874	26.6214
												22.8907	22.1712	22.733	22.4303					24.1956	24.5054	24.5732	24.4589	24.7571	24.4283	24.0434	23.9723									23.9312	24.0582	23.8403	24.1613	23.8855	21.7891	24.9431	23.95	25.6022	25.3028	25.3355	24.7795
									22.5593																			22.163	22.9995	22.0447	21.186	24.1399	23.7587	23.2604	22.6132									25.8134	26.2705	25.4349	25.3899
																																												26.9109
																25.0967	24.2781	26.8202
																																												22.7509	23.7685	23.7789	23.5668
																				24.7764	24.3556	25.6043	24.7268
																																												21.8867	21.8874	22.1248	21.414
																																												21.6353	21.3639	19.8533	20.7835
																									22.8039		21.8816																	23.0562	23.5873		22.562
																																23.4611	23.06	22.4071						22.3975	22.9065	22.3948	21.7642	23.9618	24.3591	23.7056	23.3487
																																												21.442	24.1414		23.1065
																								24.1425	24.4865	23.1599	22.7077																	23.6243	24.3109	23.5902	23.2409
22.2356	21.1777	21.7335	22.2714	23.5289	22.6036	23.5033	23.0228	22.8966		22.9304	22.454	23.8141	23.7205	24.1758	23.4614	23.6751	23.608	24.7027	23.1254	22.4625	21.8273	22.7801	23.5393	21.8861	21.3422	22.1349	23.239	23.1639		22.7514	22.3724	22.2716	19.9465	21.7201	21.5379			22.1933	23.5194				22.1509	24.6636	21.5552	25.319	24.7923
25.1085	28.4837	28.3575	27.4596	22.0422	24.9838	25.7391	25.4512	24.8736	25.7653	27.2155	26.8086	25.207	26.875	26.1247	25.575	24.0207	26.5139	27.6897	26.9464	25.2609	26.0672	27.4276	25.9894	25.4526	27.2112	28.7375	27.5947	24.034	25.7277	27.1856	26.2082	25.2804	28.7819	29.7552	28.9025	20.0152	22.0489	24.7715	22.7775	22.6555	21.6398	26.1883	27.8392	26.0666	28.9828	29.4985	28.9704	23.8696	25.5366
22.9134	24.1331	23.1003	23.8015	23.2531	23.3525	23.6516	25.2238	23.8826	23.4023	22.5909		24.8657	24.5705	24.2894	24.5729	25.3323	24.5372	23.9301	24.0056					25.9209	26.8408	26.1286	28.6676		22.933	22.8471	23.1348	24.6397	24.6711	24.585	24.957					25.7701	26.4346	23.6378	27.1188	27.1639	27.1005	26.8779	27.731	23.0546	24.6303
				26.476	24.7388	25.9066	26.3398
25.1678	26.6103	26.1875	27.3195	23.8869	24.9545	25.8402	23.9445	24.7281	24.533	27.0781	27.5213	26.4249	24.9094	27.8386	26.7217	27.0924	25.1806	27.3012	26.8295	23.7228	23.3151	26.6996	26.1575	26.1537	26.2666	26.2017	27.6042	26.1779	25.2517	27.6118	27.3865	26.185	25.8747	22.5545	23.9718	24.4384		23.529	23.0176	26.2526	26.758	26.7768	27.149	26.1717	28.3407	28.2351	28.9798	25.1504	24.5545
	27.1362	25.5713	26.8059	20.7473	21.1947	24.5045	25.5717	22.6611	24.2817	26.3824	26.8865	25.1999	25.321	27.2748	26.3241	20.7122	23.1969	26.4926	24.6074	24.9582	24.395	26.4655	26.591		26.3815	25.3099	27.4165	24.4133	23.9527	26.7605	25.7417	25.0596	27.9247	26.8309	26.4935					24.7169	25.2961	25.7009	25.1694	25.7882	27.8725	27.7736	27.4164	19.1306	24.9444
				21.3463		23.5672	23.2012							23.532	23.0961									20.0091		19.6714	22.3345																			23.5286	22.7443
	23.4585		23.2882		24.1579	24.9251	26.1792	24.2286	23.2957	22.5548	23.4871	24.7968	24.2326	24.0307	24.3276	23.9261	23.9298				23.5673	22.6875	22.9857	23.9229	25.7965	25.2088	28.0405	23.8582	23.2356	23.3576	23.7017	24.9498	24.3573	24.2863	25.1093	23.2603	22.4123		24.3085	25.5024	26.1492	23.8507	27.6643	26.0176	26.3047	25.5887	27.4237	23.2352	24.792
25.5381	26.5208	25.155	25.6905	24.4131		24.6775	25.788					25.2961	24.5318	24.6562	24.9682	24.6441	24.4653		23.4829					26.5882	27.022	25.9765	29.3351					27.6301	25.7152	23.5534	27.6145					25.46	26.416		27.1863	25.7163	26.7972	26.0904	27.8797
27.7959	28.5855	27.7628	28.5342	27.3841	28.1069	28.1045	28.6101	28.0678	27.9697	27.3118	27.0501	28.8071	28.1465	28.1957	28.3472	28.9466	28.1961	27.0365	27.0667	28.3517	27.7982	27.0992	27.5069	31.173	30.7172	30.0579	32.2128	27.9903	28.1467	27.9709	27.7319	30.3966	29.7028	29.3823	30.2106	27.2766	25.7189	25.622	26.6078	28.9553	29.9477	28.444	31.3266	30.3118	30.5703	30.043	31.7872	27.2755	28.4143
28.1893	28.3867	28.0005	28.547	27.8438	27.6092	26.9001	28.1095	26.9648	27.0512	27.0085	27.0046	27.7293	28.3528	28.4253	27.4096	27.7506	28.3846	27.1779	26.403	27.3079	27.369	27.1195	27.2781	30.4256	30.743	30.1422	31.9327	28.7734	28.2063	28.1031	28.2111	30.1864	29.5648	29.2442	30.116	25.9741	22.5356	25.5757	27.1595	30.0192	30.3098	28.5802	30.9334	30.0948	30.3168	30.1023	31.5176	26.8078	28.131
22.3672	22.4605	22.3381	22.0725				23.363	23.3294	22.15	22.7918	21.9606	23.9082	23.669	24.5017	23.9227	23.841	21.9743	22.2994	21.0458	24.1026	21.9917	23.4946	22.2423	26.1985	26.5665	26.4017	28.2533	23.2086	22.9739	22.5428	22.5674	25.5312	25.4405	24.9643	25.7886					24.3859	25.4308	23.4314	26.1279	26.7572	26.8127	26.6463	28.0928
																									21.5374								22.2643	23.782	21.9716
	27.6196	27.4161	27.8875																	24.2542		25.8796																		23.1542	21.3378	26.9635	26.9952	23.6411		25.5676
																																														27.2609			26.9373
22.7741	22.598	23.3345	24.0125																		22.2887	23.251	23.557																						22.7411	22.1714	24.0944
24.0268	24.4306	24.6426	25.7807	24.9363	25.0953	25.214	25.3594	24.0245	23.3733	23.4042	23.9299	22.7175	22.6205	20.3009	20.4896	20.3917	23.8997		20.1849					25.3134	24.9864	25.6267	26.4585	20.1827	22.5733	21.6096	22.1373	27.0566	26.3814	27.8507	27.4255		22.2742		22.9615		24.0285		25.0223	27.1285	26.9374	27.7592	27.7785	22.9025
22.4149	20.9345	21.5375	22.4337	23.4658	23.8851	23.6149	23.4289	22.1873	22.9154	23.5097	23.3208	23.6169	25.2493	24.0012	23.3239	24.4901	25.2898	24.5695	24.2102	22.5214	24.0482	22.5916	23.1169	26.1768	26.1602	25.7413	25.8687	22.4541	23.166	22.8138	23.085	26.6073	26.021	26.0944	25.7129	22.9498	23.3207	21.9488	23.2959	25.5306	26.7145	25.5833	25.8766	27.2532	28.0852	27.1252	26.6607
																								22.6056	22.4426		22.3963					22.7434	22.573	22.9849	22.1602										22.2565	22.471	23.8459
									22.3893	22.7148	22.8948									22.3533	22.3702	22.9807	23.3991	22.7318	22.6863	22.8905						24.1355	24.336		24.2671									23.5732	23.7347	24.3988	24.3774
								23.3832	24.4735	23.2716	23.2865	24.1904	24.2992	23.8878		23.6437	23.8699	24.0869	20.4366	24.4278	24.319	23.8088	24.0628	24.8965	25.3642	23.2704	25.2726	22.7662	24.4781	24.8118	24.4077	26.8241	26.5932	26.5377	26.3579					23.0163	24.2483	24.1844	23.9194	25.9574	26.3109	25.8675	25.7826
24.5982	24.8172	23.9585	25.1491	23.6163	25.5381	23.8607	23.3792	24.1677	24.4214	25.2656	24.3951	24.9755	24.6331	24.7711	23.7552	24.4652	26.1447	24.3387	23.8041		24.1155			25.192	26.3286	24.5807	25.7366	24.3784	25.0904	25.0774	23.7963	26.152	26.0865	26.5442	25.279	22.8437				25.2476	26.0861	24.3178	25.838	27.1574	27.9154	26.6571	26.8805
23.3862	23.4276	22.9044	23.2303	22.4038	22.5067	21.9354	22.0626	23.1102	23.9206	23.3965	23.4792	22.8161	22.8789	23.1041	22.5063	23.7123	22.6462		22.8437	23.0556	23.4373	23.1863	23.5802	22.9283	23.362	23.0149	22.6662		23.3816	22.8864	23.0573	22.4931	23.1192	23.2036	22.9183	22.1798	23.1457	22.8983	22.7166		22.7493	23.3279	23.0428	23.9528	23.7347	23.9487	24.0486	21.5776	21.8389
	23.0263	23.0321	23.3088						22.9853	22.9805	23.3035	23.168	23.2362	23.5834		22.5751	23.0538	23.1628	23.5362													23.6365	23.5843	24.3073	23.6456									23.0719	22.5209	22.3295	22.654
																																													22.7644		24.3577
																																												23.7938	23.745	23.2431	23.615
	22.5191		23.0504						22.6873	22.705	22.5281	21.9786	22.2089	21.7998	21.2636									22.1714	23.0879	22.4001		21.9413	22.8659	22.1265	22.4323										23.254	22.7893	22.0881	22.7129	23.2291	22.9926	22.995
												24.1351	23.0901	23.6565	23.3537									24.7076	24.1564	24.1118	24.5366													23.5942	24.5656	23.788	23.7252
26.8587	26.6933	26.6978	27.4693	26.809	27.5395	25.6332	25.1144	26.8393	27.7989	27.5222	27.3729	27.6938	27.6786	27.0643	27.4863	27.0468	27.3613	27.0962	27.1872	26.7689	27.3255	27.1952	27.6668	27.5292	27.9237	26.536	27.7586	26.3288	26.7767	26.1194	25.5242	28.0255	27.6592	27.8265	27.8932	24.725	25.211	24.3794	25.2815	26.5575	27.1909	26.7671	26.847	27.8164	27.9767	27.7001	28.2822	23.881	24.3961
27.1838	26.5784	27.1922	27.5428	25.4556	24.8137	25.7473	24.9722	26.0221	25.4675	26.7316	26.7871	24.2357	23.8772	24.9546	26.4869	26.9169	26.8382	26.9029	27.0059	25.9917	26.1006	26.7283	27.0243	24.0627	22.6683	25.2647	26.0668	25.5124	25.8825	26.0507	26.0956	27.7778	25.617	25.9071	27.945	23.6714		24.024	24.0113	24.8232	24.3541	26.757	26.587	27.8455	27.3039	27.7969	27.7646
21.4174	21.0772	23.9716	22.4939									23.1616	23.4454	24.0566	24.5599		22.0288	23.5825	23.4638					23.1363	23.7475	24.0672	24.2423								23.3288					31.279	30.4195	29.9072	28.0173		22.4596	22.5768	23.8588
27.5204	27.1174	27.0543	27.6798	24.5539	24.6053	24.4609	24.7765	26.5841	27.1897	26.1302	27.1746	25.5794	25.3838	25.5524	25.7223	26.569	26.9539	26.3407	26.6397	26.728	26.7691	26.736	27.1561	27.1919	27.1252	26.7909	26.9996	26.4721	27.1459	26.6522	27.1354	26.7875	26.6549	26.8173	26.7628	24.3804	24.561	24.1034	24.3967	25.8444	24.3843	26.4726	26.7305	27.3953	27.1775	27.2313	27.3702
25.1386	24.6777	26.5073	25.8466					23.2211	23.4287	24.8692			25.2294		24.3998							25.9653																			21.926	25.7495	24.4716		25.2298	24.1358
												32.5364	30.0508	30.3747	29.8118
									28.4142	28.5692	28.3404										28.5899	28.5263		28.2202	27.9543		28.2414			28.9284
														25.6382	24.213
28.2621	28.1151	27.9279	27.3058	27.4874	28.706	26.709	26.1293	27.3023	26.896	27.1809	27.573	29.0544	29.1352	27.7513	28.9398	27.8134	28.4679	28.0156	28.0674	27.547	27.2145	27.4863	26.8723	28.5021	28.0923	27.6231	27.391	28.7378	27.7302	26.6852	27.4917	26.361	26.4842	27.9857	27.9752	27.3117	26.2193	26.0259	25.461	27.976	28.5042	27.8441	27.3452	27.7935	27.3893	28.3681	28.1857	22.7291	23.2695
29.2885	29.2505	29.0939	29.8202	28.9576	29.4606	29.2672	29.6186	28.8773	29.3248	30.1502	30.1912	30.155	30.6303	29.8214	30.7102	29.2863	28.936	29.3829	29.6781	29.1479	30.1143	31.0965	30.5773	29.7217	29.3706	30.1191	29.5715	27.601	27.3451	27.6965	30.2391	29.1902	28.9893	29.0056	29.8242	28.1768	28.4668	29.1554	29.3287	28.5501	27.35	29.8652	29.4333	29.7102	29.2057	29.9061	29.947	28.4684	28.4782
29.5711	29.1698	29.368	30.0026	24.4926	27.0026	26.657	26.6936	28.2999	28.5727	29.3162	29.0997	28.2225	29.3216	26.5674	29.2794	28.105	28.1221	28.6434	28.9663	28.1889	28.9758	30.2254	29.3182	28.3008	28.103	28.8091	29.015	28.4565	28.5235	28.4036	29.0668	28.8368	28.4267	29.0417	29.7224	27.4234	27.7496	28.2305	28.5395	27.8459	28.9058	30.0896	29.5797	28.1393	27.7783	29.0677	28.8226	28.8963	28.1112
29.0129	29.0821	28.8087	29.2623	29.7282	30.409	30.2161	29.781	29.3286	29.7217	30.5829	29.1892	29.8866	30.684	28.7825	29.4157	29.9519	30.4438	30.5	30.5594	28.589	29.9172	30.791	28.8156	29.5809	30.0603	30.5177	30.1115	29.032	29.8751	30.1857	30.2662	29.1523	30.1451	28.3839	28.2954	27.604	28.0856	28.4293	28.2766	29.768	28.0848	31.64	31.2915	29.8665	29.6941	31.035	31.293	28.1409	29.2706
																																								21.6858	23.915	25.3658	24.0793
28.7588	28.7504	28.6412	29.1392	28.1934	30.3786	28.6017	29.2957	29.2268	28.5393	28.506	29.2506	29.317	28.8413	28.9923	29.585	29.5535	29.7079	27.1559	29.9638	29.3892	29.0748	29.2517	28.8891	30.4667	30.0418	29.8384	29.3501	29.3007	28.2338	27.9548	28.568	25.2908		29.3122	29.1194	27.9498	26.3678	28.4063	26.915	28.8521	27.4522	29.7184	29.3822	30.917	30.4378	30.6583	30.6276	26.112	27.9411
								25.5965	24.8657	26.5794	26.7116	27.181	27.7896	25.2033	28.2131					23.1928	25.2528	27.5343	24.3878									26.0257	25.2321	25.734	27.1249						19.1306	27.4324	27.2978	23.1406		23.7016	27.0252	25.5785	25.125
28.7035	28.765	28.9402	29.7186	27.896	29.5278	28.3661	28.6271	26.6616	26.7467	27.6001	27.2697	30.2023	30.6553	29.7134	30.4682	30.0354	29.8959	30.3835	30.6245	28.8296	29.1573	30.1787	29.539	29.8003	29.3227	29.8221	30.6604	29.1843	28.6583	29.1176	29.4775	29.338	29.5222	29.8718	30.2446	25.5347	26.0682	26.9331	26.9309	29.1806	27.2305	31.2402	30.5494	28.7503	28.0695	29.1202	29.0697	29.6064	28.8222
30.5183	30.4174	30.8475	30.4972	29.4034	29.8232	30.0503	30.2451	30.1529	28.6604	30.9906	30.1339	31.7083	31.6646	31.2725	31.687	30.7209	31.6674	32.2604	32.2684	31.3028	30.8051	31.8722	31.7214	30.326	30.771	31.0317	28.8969	29.5014	30.3975	30.1241	30.2943	28.3442	28.6042	29.288	25.9219	29.4163	29.1396	30.4516	28.9608	32.0532	32.3647	32.9974	30.0524	30.2363	29.658	31.1613	30.4167	29.9317	29.7958
24.5836	24.1854	25.176	25.4386			24.1191	24.1145	24.351	24.6636	25.1126	24.8012	25.0232	25.3128	24.5436	25.0389	23.8311	23.3825	25.0925	25.5529	24.5804	24.626	26.3852	25.4677	24.4697	24.1378	25.3323	25.22	24.6903	24.0347	25.2391	26.0352	24.0196	23.9681	24.5367	25.4623	23.4589		24.0366	24.9882			26.1646	25.6068					24.0316	24.0421
24.1214	23.9504	24.6144	21.1287									25.1571	25.5754	25.9149	25.9266	24.1309	24.2931	24.9226	24.8152	24.3013	24.326	24.9738	24.7495	24.3092	24.1702	24.3486	23.7955					23.7967		24.223	24.9095							24.7239	24.2449	24.7179	23.9367	24.5419	24.5957	23.7051	23.9347
				21.2329	27.8035	22.3912	22.3599																					23.8154	23.7464	26.9052	24.6955	24.4411	24.1031	26.8623	25.1148					23.2529	21.3784	26.0583	27.7627	26.6319	25.3804	28.1162	27.9288
27.0896	23.0493	27.8079	28.0307	26.4098	28.1527	27.3389	27.4974	27.1578	27.6663	28.2011	27.6901	28.0618	28.2459	28.6342	28.5413	22.9108	23.8779	25.2414	25.1099	27.5218	27.8337	28.3866	28.0799	27.7456	27.6323	28.5275	28.2967	23.1801	23.1298	26.7281	25.0703	26.8749	27.4019	28.2371	28.2845				23.241	22.8178	23.752	25.0246	25.0666	28.1759	24.066	29.6342	29.5991	26.793	26.8948
				25.5865	25.5211	25.1093	22.7194									23.4663	23.2697	24.1856	24.1775					25.172	23.6876	24.9999	25.4274					25.6037	26.0479	25.5786	25.7752						23.6798	23.0805	22.6677	23.7886	22.2757	24.1825	22.8041	27.8433	27.21
																																																	23.1772
																																22.1568	21.9618	20.8291	21.1894
																						27.1742	27.5301
								23.4497		24.2472				22.7168		23.4038	23.3958	23.7072	21.2386	23.2517		23.9134		26.5715	25.5269	27.0532	27.0151	22.8797	25.2595	24.5885		26.6677	26.2615	26.6249	27.3456					25.8529	25.1641	25.1001	25.2937	25.5015	25.4664	26.4107	26.5999	21.9397	21.3371
31.6755	31.6056	32.1773	32.2096	31.9737	31.2323	32.3583	32.1756	30.8985	31.3357	31.6443	31.5821	32.0802	31.8863	32.2718	32.2076	31.2597	31.0039	31.7691	31.5764	31.3842	30.6491	31.3117	31.8026	32.3742	32.2381	32.636	33.1356	31.1157	30.6289	31.9238	31.3955	32.8368	32.6438	32.9835	33.3024	30.1773	30.266	31.0595	30.496	31.974	32.171	32.0523	33.035	32.9421	32.9158	33.8084	33.5424	30.2616	29.6032
27.8597	27.0248	27.4811	27.5015	22.123	23.6872	23.1942	22.1445		23.3405	24.5763	24.0802	23.9717	26.2215	23.1815	24.1241					23.6835	25.3751	26.778	24.3548	23.4107	24.441	25.2023	25.3303	23.657	22.8158	24.6976	23.9974	25.6594	24.9261	24.7467	25.2894					24.2482	25.4384	27.228	26.5269	24.9351	25.114	25.1428	25.2528
22.6718	24.96	24.3713	24.1525																				22.0777	20.9072		23.6582														19.7456	22.1074	22.8825		23.3427	24.9632	25.5728	26.1355
																																												24.0201	25.635		24.3309
																																23.6838		23.5659	23.8949									24.0993	23.3038	24.001	23.6926
24.402	23.8831	25.8242	24.2363	22.3901	22.7409	24.2152	24.4792			23.792	23.7798	21.6944	23.3689	22.5925	23.3607	23.4758	23.262		24.1261		24.2979	24.7909	25.4191	24.3148	24.2634		25.1317					23.8016	23.5789	24.3662	24.8028								22.8464	24.55	24.9795	24.477	25.5888
23.5751	25.3384											26.2684	27.4579	27.3337																																	26.7067
27.175	25.7738	27.1031	29.3474	27.1243	24.2208	27.8189	28.5917	26.606	26.9383	29.4869	29.5905	27.8035	26.1733	29.1015	29.0399	28.3898	26.0458	29.0534	29.1187	27.6999	26.085	28.7801	29.5213	28.6022	28.7165	27.3872	29.6365	28.3956	26.8891	29.4866	29.7955	25.2857	23.0838	23.8038	24.1438	26.4883	23.9083	26.7969	27.8993	24.4693	26.5112	28.6107	30.1914	27.6491	27.2022	30.3148	30.2207
																																												22.4284	26.7621	22.1529	25.5486
29.8671	30.0522	29.8746	29.8561	29.6808	29.9679	29.0584	28.9724	29.5911	29.8241	29.7865	29.726	29.1176	28.6284	30.224	30.1989	29.445	29.1064	30.5913	29.2923	29.5561	29.5863	29.1587	29.456	29.5471	29.5173	30.3852	30.2886	28.9754	29.4944	29.4387	29.3003	29.9667	29.7342	30.0842	30.4222	29.2043	28.8799	29.0668	29.0712	30.0655	29.6046	30.2956	30.1437	30.5924	30.6933	31.1214	30.5932	28.4911	29.0225
27.9707	27.3739	28.25	28.6439	27.5702	28.4608	26.9861	27.5665		25.8118	27.1471	27.2199	27.4726	27.8971	27.6369	27.6219	27.3098	27.1716	27.2896	27.3257	28.0597	28.5011	28.9758	28.4614	27.7023	27.7119	27.756	28.3228	27.5196	26.2952	27.8334	27.9206	28.383	27.3283	28.4398	28.9387	24.3926	25.9804	25.3509	25.6485	24.7602	26.1004	27.8976	26.6033	28.4822	29.0025	29.1912	29.6648	26.9454	26.9808
26.1452	26.2886	24.1951	26.7021	24.6051	25.1201	22.0564	22.9864	25.6884	27.1438	26.0628	26.8486	26.0076	26.75	25.6632	25.5519	24.9324	25.0726	24.3635	24.285	26.5602	27.628	26.1685	26.543	27.1482	28.113	25.9453	27.3394	26.7719	27.0304	24.8766	26.1375	27.8815	27.3776	27.343	26.277	24.9634	25.4298	21.8774	22.9293	26.4312	27.593	26.3633	27.4143	28.1846	28.9544	27.8763	28.0073
																22.6211	20.8819	24.4861	23.6542
				30.3323	30.6058	28.9522	30.5217
					25.7739		25.0227
				27.2864	28.57	26.3785	26.0589
					22.6273
																								22.6241	22.7171	21.6839	23.9178					25.2636	25.1514	25.4441	25.8999									25.7655	25.2882	25.0277	25.9939
							23.2101																																	22.9849			23.4066		24.0614	24.5208	23.872
26.6152	26.5291	27.851	27.5318	26.7181	28.0527	27.514	27.6489	27.638	27.6262	28.0116	27.117	28.0508	26.3666	27.3745	27.0245	24.2944	26.0357	26.3207	26.8398	26.8424	26.4196	27.4988	27.7544	27.3473	27.1343	27.3779	28.1896	26.9048	26.1445	26.4077	27.0386	27.1487	26.816	28.4515	28.4574					25.9261	25.4238	27.3009	25.815	28.0324	27.4023	28.9768	28.3299	26.2039	25.9755
28.03	28.4188	26.9663	28.0423	25.8014	25.8013	25.9234	24.9955					28.9806	29.0428	28.3787	27.8823	23.4492	23.5781	23.8973		25.2688	24.6411	23.9925	24.1452	26.7288	27.5531	26.0249	26.5339	22.5461	25.3014	23.1516	22.9624	25.6342	26.2045	25.4762	25.9658					23.5514	24.8657	25.2041	25.2391	26.3014	27.3689	27.0682	26.9177	23.5505	24.7382
22.7975	23.1574	22.6841	22.9788	23.0586	23.2751	23.7052	22.4752		23.3571	23.0158	23.252									23.6913	23.9165	23.429	23.5874	24.0216	23.5461	23.6041	22.7561	22.3649	23.0707	23.4971	22.5539	23.43	23.1743	22.8414	21.2963									23.3959			23.7015
22.7662	23.3309	23.349																							24.2457							22.649	23.2446	22.8672	24.0436									22.3963	25.1244	22.8094	24.6597
22.8979	23.6711	23.5442	23.3572	23.317	24.359	24.3178	23.2718	24.3608	24.3055	24.594		23.595	24.1744	24.2687	23.735					24.5275	22.1795	23.9058	23.0848	24.2245	25.485	25.2899	25.4818					25.5605	25.8875	25.4136	25.6597					24.9518		24.1295	21.1007	25.7603	26.5289	26.3796	26.1779	21.9125	22.4524
			21.3858	22.5265	22.379	22.1512	21.766					24.1631	23.564	23.915	23.4774	21.8247	21.3774					20.3551		24.7253	24.3517	24.5944	24.3345	21.7393	22.2022	23.3743	22.9088	24.3624	24.2822	24.3891	24.6135		20.4358		21.9414	21.873	23.7453	23.6673	24.3172	25.0539	25.4488	25.2341	25.5149
24.9277	24.3772	23.4403	24.7004					24.2539	24.606	24.0705	24.633	24.2483	23.6626	24.1204	24.4288	23.7044	24.4321	23.624	24.149					24.7501		24.1681	23.5261	23.9803	24.0188	23.595		24.8611	24.7144	25.7455	25.4716					23.7618	20.9612	25.509	25.4911	24.983	25.8744	23.2321	24.5103
								23.9175	23.1262	23.9654	23.6116					23.8486	23.5365	24.4325	24.7677	23.0123	23.4102	24.1884	24.1785	23.4412	23.2368	24.1928	23.5124													23.8348	24.49	23.9831	23.7506	23.9274	23.1248	23.7336	24.2011
																																								24.499	23.8069	23.7331	24.2852
																																												23.5372	23.9748	22.8719	23.4693
											21.6033																22.5093																	23.2078		23.5486	23.7241
																	23.7323	25.779	24.9985
																						23.4722
25.2103	25.2601		25.7293	24.3429	24.5264			24.7745	24.8572	25.7555	25.0955	26.2314	25.3533		25.9111		24.7982	24.8861		25.4497	25.3415	25.7432	26.4087	26.1087	25.0061	25.6558	25.4758	25.8802		25.467	26.2972	25.9145	25.066	25.0351	25.4883				24.3325				25.5171	25.7496	25.4582	26.1345	26.0552
																																	25.3439	26.701	26.034											27.4489	26.7649
30.1823	29.4185	29.5509	29.897	30.0778	30.2844	29.3378	29.701	30.7501	30.602	30.4934	30.3191	26.0218	28.5423	27.5468	28.6603	31.219	32.0413	30.8962	31.071	31.2204	31.438	30.4178	31.3626	29.2039	30.1426	28.9564	29.2821	28.1886	28.7783	29.533	29.5708	30.22	30.203	30.6028	29.4387	28.7181	29.2299	27.7969	29.361	30.2138	30.0417	30.1361	29.6564	31.0271	30.7725	30.6419	30.5589	28.3889	28.499
26.5067	26.4314	28.072	27.1073		26.3668	27.4866	26.6394	24.6306	25.0142	27.1347	26.2243	25.2885	26.733	26.8273	27.4205	23.8234		24.8434	25.1844	24.6899	24.7435	27.9108	26.7965	25.5131	27.4943	24.9524	25.7186	26.6088	21.7598	25.6597	24.9028	26.3151	27.2393	25.895	28.1241	23.5538	23.8198	25.0085	25.6911	25.5385	27.9676	28.0985	27.447	26.0273	27.6622	27.4553	27.7943	24.8961	24.8433
23.6601	23.0974	23.706	24.0688	23.7016	26.0922	25.3631	25.4127	24.1946		26.8496	23.9365	25.0537	26.5533	24.8172	27.1142		24.4247	25.506		24.7136	26.7298			23.3196	24.5421	25.9051	25.0114	23.9898		24.2114	25.0525	25.7072	23.2314	25.5193	26.6248			24.324		22.2134	26.4879	27.8228	26.0393	25.7551	25.772	26.4476	26.1723	24.4233	24.7164
																										22.118	22.6591							21.0673
																																																24.9532
				23.3262	26.8613	26.3277	26.6077																									23.742	23.2628	22.7338	22.7349
					25.3291	21.7946	21.4455					25.9359	25.9408	25.537	25.7289									24.2477	22.0683	21.9509	24.0559							25.9686	25.2514
23.1406	22.416	20.9006	20.697														22.9498		22.0497	22.1959			20.8767						24.2405		22.6644
24.1682	24.7085	23.5681	23.1261		22.7984		22.4628																	21.0478	20.6563		22.2547					22.7062	22.8561	22.873	23.468									25.7765	26.1893	26.2043	26.1453
22.4612	22.2991	23.6388	23.3701	21.865	23.2504		23.8639			22.1476	22.7113	25.0978	22.3599		23.6226						21.9531	23.1947	23.4065		21.5063	22.3669	22.1329					20.5822		22.3975	23.4384									22.6092		23.4758	23.8813
								22.1115	22.4585	21.5801	22.0583									22.4365	22.6296	22.57	22.3594	23.077								22.7838	22.9992	22.7675	22.8797					19.1306	21.9609	22.3198	22.3639	22.4043	23.1336	23.4806	22.729	25.4299	24.1288
23.3614	23.8378	23.8728	23.776													23.6522	23.2202	23.9061	23.7282													22.8296	23.6177	23.6806	23.755									25.3454	25.4033	25.2565	25.3403
	20.7007		21.5562																																					23.2351			22.6784	20.7453		24.4419	22.3806
				30.6488	31.0886	32.2909	31.1643
26.9546	25.967	25.4275	25.9348	22.6528	21.9758	23.5578	23.8478	25.0583	25.2321	25.2089	27.5333	28.6139	27.7672	28.1441	28.4198	28.4454	27.8815	27.7033	27.9075	26.0539	24.7738	26.6708	26.7052	28.3521	28.2932	27.5426	28.3347	27.6145	27.4786	27.0537	27.1108	24.553	26.1046	25.9949	25.1517					31.4262	31.9334	30.6844	30.4285	26.9231	27.343	25.2383	27.6254	25.3601	24.4299
				22.1902	22.85	23.4329	24.0983
																																				21.5026	22.4562	23.1088	23.2559
	22.8095		21.9796																													27.4411	27.5503	26.7948	25.7689									23.2663	23.9537	25.5226	23.2859
25.3696	25.7178	24.9764	26.2581	25.7623	26.1101	26.3063	25.9913	26.1294	27.4303	26.5995	26.6213	27.5068	27.5887	27.6252	27.0461	25.8429	27.0511	25.1187	25.6498	26.4946	27.0778	26.5482	26.2029	25.8645	27.0841	26.9185	27.3218	26.0362	26.7534	26.737	26.2183	26.54	27.0015	27.8597	27.2264	25.9286	25.2374	24.7446	21.5655	25.277	26.3621	24.8718	26.1017	28.3945	28.6469	28.5578	28.3717	22.7828	23.1671
																																	28.3695											23.8823	26.3551	24.2894	22.2209
			21.8548							21.7353	21.6322	21.7428	21.811	21.7315	22.1887							22.1418	22.6024			22.0728	21.3207								22.1716											22.798	22.5182
22.3321	21.3897	22.0255		23.5744	23.144	22.8891	22.3911																	23.8617	23.4122	23.8426	23.1666					25.7216	25.0415	24.6077	24.875					23.7771	22.143			21.7094	22.7311	22.5189	24.2882
																																22.7773												24.1349	24.6387	24.5778	24.4283
23.1671	24.6708	19.1306	23.1767													24.0433	24.0431	20.6018	20.7538					27.9862	27.1951	26.5588	27.8717	25.2675	25.0467			24.5909	21.56	22.5712						25.4042	26.3118	25.4018	25.7185	25.1039	25.3894	25.9151	25.6199
28.5725	28.4431	25.6268	26.4938																																										22.8904
																																													19.5285	21.0914	23.0833
27.2856	26.9618	26.2204	27.45	27.0658	27.6497	27.4098	26.1072	28.0832	28.3574	27.7223	27.9746	27.4313	26.6643	27.7945	26.947	27.8385	28.1091	27.1897	27.2901	27.7278	28.0119	27.4624	27.7773	29.4453	29.0209	27.999	28.8812	28.0632	28.6749	27.9139	27.8403	29.3126	28.8904	28.6728	28.726	26.7543	26.4184	25.7376	27.0324	28.4515	28.4782	27.8656	28.3419	29.2977	29.6821	29.2594	28.9887	25.3081	24.4078
23.501	23.7334	22.6161	23.518						23.5636		23.3383	24.1162	23.9171	23.7919	22.7267	22.7094	22.6972		23.1845					25.0361	24.9807	25.3616	24.7361					25.6661	24.9882	24.5529	24.215					24.1561	23.5765	22.8153	23.1631	25.6235	25.9797	25.5624	25.7225
																																25.5097	25.4475	25.667	25.823
27.0406	27.2301	26.1715	26.8536	26.2229	25.4985	25.0831	25.6972	25.8468	26.5736	25.921	25.9721	27.253	26.5451	26.8441	26.0653	26.1468	25.7914	25.3295	24.9074	26.3811	26.0313	25.5871	25.9811	28.1519	27.6715	27.1322	27.6439	25.2082	26.5314	25.223	26.2641	28.3333	27.7432	27.2889	27.4753	25.6344	26.0375		25.4327	28.1131	27.3905	26.6696	27.1595	27.7022	27.8798	27.5148	27.5745
26.9373	26.618	27.7437	27.8568	26.8416	26.2553	25.9331	26.7252	27.1816	27.1678	28.1234	28.2304	24.893	24.8585	26.5502	26.3572	27.5919	27.1046	27.9284	27.9476	27.7522	27.81	28.3151	28.6638	27.1117	26.9175	27.2312	28.7422	26.5656	26.7029	27.7529	28.1801	28.2105	27.8215	28.8441	29.3967	25.6643	25.1148	25.9971	26.4997	27.2889	27.5614	27.5649	28.099	28.5636	27.8655	29.6853	29.7989	26.8359	26.549
21.9254	22.0768	21.5736	22.2572																						21.8471	20.8395	22.0879					22.3006	22.6135	22.4861	21.8041									24.7687	25.0406	27.203	23.7054
																																22.858	23.2049	22.7532										23.2207	23.0571	23.6638	23.1942
32.0819	31.713	30.3953	31.0657	30.8243	29.9164	31.1261	29.4005	30.8236	31.1312	30.8467	31.1389	31.5944	31.1352	31.0059	30.243	31.6802	31.2611	30.1176	30.1064	31.6303	31.7968	31.7837	31.0657	32.035	32.0112	31.3691	31.3336	32.275	31.5609	32.171	30.4531	31.6997	31.5107	30.6652	30.6579	31.8427	30.5469	30.2593	30.6361	32.5921	32.5932	31.9418	32.1346	32.4858	32.7764	30.3945	31.1172	30.9428	32.8757
22.0089	22.6997	22.4688	22.7118	23.2165	22.771	23.5824	22.9951	23.0032	23.0207	23.9415	23.7396					23.15	23.5855	24.2568	21.183	22.4741	22.3968	22.7077		25.0706	25.7273	25.1692	25.9926					26.1206	25.9185	25.9303	26.2975					25.7961	24.9091	24.8988	25.5236	26.0935	26.0154	26.193	26.0608
23.0172			23.762									23.7121		23.6701	23.6154	23.8563		23.7402	24.1853													22.6613	22.2852	23.3594	22.9845									23.7749	23.583	24.3421	23.252
24.3591	23.4061	24.544	24.5451	24.9688	24.2902	23.5305	23.5684	24.6927	23.7827	23.3593	23.7726					24.3648	24.0362	23.6911	24.1087	24.6053	23.7239	23.7112	24.395				22.4663				22.3566	25.297	24.2768	25.2168	25.2196					24.4607	20.8877	24.096	24.1127	24.5927	23.9074	24.3656	24.7559	23.9234	22.9581
	22.0619	24	23.316										19.1306	25.28	24.6918			26.1126	25.3752			25.0345												23.9466	24.6519							24.8855	24.2003			25.5779	25.3035
																																24.7497	21.7331	22.4707	24.8221
																23.0052	23.2783															23.758	23.495	23.5104						23.3612	23.7121	22.9676	22.1218
24.5179	25.0608	25.32	25.2558	25.3245	23.7275	23.153	23.9862	22.3836	22.6637	23.0066	22.9433	21.2032	21.1573	22.296	21.1727	22.6771	23.2132	22.9864	23.848	23.1048	23.0879	23.0287	23.3854	33.7482	33.149	31.831	32.0944					25.6728	25.1685	25.5039	26.1819	22.6173	22.9502	22.7197	23.3237	23.3074	24.9495	24.6291	23.5824	26.3311	25.506	25.7695	26.4183
21.5874	23.2666																															22.9858	23.1068	21.9614	23.1622										23.1778	23.8528
30.7854	31.3701	26.8761	28.4328		22.0523	22.78		24.1233	24.0718	23.5012	24.4284	26.3532	24.9369	24.0508	26.0316	23.3888				23.0805	23.2115	23.7633		23.9107	23.3435	24.929	25.5003	22.5046	22.1565		23.2257	26.0578	24.4752	25.1301	26.155					26.3282	25.7659	24.8274	26.398	25.2705	23.7051	24.3896	26.1014
22.439	23.1181		22.4661													22.6458	23.027	22.3144	22.2902	21.9067	22.7115	22.3621	22.7539	22.2503	23.0749	21.7295	22.1167					22.0185	22.7513	22.2993	21.461					22.783	24.1706	22.6887	22.447	23.1636	23.6831		22.882
				22.7803	22.5579	22.7982	21.7922		23.0996	21.9729	21.7528	22.2693	21.5615	22.2835	20.9061		22.1543	22.2096	20.9473	21.7911		22.2115	22.6891	21.6347	22.4799															21.6288	22.7581		22.7057
28.9385	28.3747	28.7161	27.785	27.0164	26.6376	27.2174	26.2639	27.8708	27.8761	27.7593	28.565	27.056	27.3062	27.2099	27.5768	28.1336	28.0029	27.9722	28.0088	28.9411	28.3494	28.4533	28.3522	32.7309	29.6133	29.0798	29.4589	28.1726	27.6081	28.1515	28.4501	29.1785	29.0278	28.993	29.5156	26.2759	26.2043	26.5404	26.9454	29.701	29.193	29.1509	29.2975	28.7418	28.6937	29.2019	29.1002	27.9288	26.6858
24.7123	23.8043		25.309					21.39	22.2848	24.5037	25.3771	24.3472					22.884				23.9235	24.7162	24.4676	24.5702	24.2699	24.0815	24.8919	24.2935	23.9604	24.2597	24.4434	24.7348								26.7032	26.9698	25.8123	27.4564	25.8827	25.5992	24.5163	25.6396	24.184	23.0663
21.8269	23.1515	23.9859	22.4222																	26.1652	25.26	24.3637	25.4822	23.575	22.8201	22.6047	21.862					25.5253	25.2648	25.1424	23.5826									22.8074	24.3232	22.5899	23.5459
					23.3966				24.0407		25.2312	23.1416	25.7074	23.9342	25.0852											24.2642																		24.1966	24.2236	24.7108	25.4039
31.2113	31.3374	30.5173	31.1513	30.9741	31.2739	30.7657	31.1276	31.0228	31.6341	30.2302	30.649	30.8683	31.7674	30.9099	30.9456	29.7846	31.3027	29.8748	30.3373	31.1808	30.967	29.6557	30.5231	31.3672	31.6816	31.9029	32.2904	30.4739	30.693	29.8264	30.0946	31.9632	32.5037	32.2065	31.928	29.7692	29.4124	29.1276	29.78	30.4422	31.5532	29.6791	31.4594	33.7708	33.8317	32.6454	33.3265	32.5752	32.4998
																					20.3511	21.4061	21.2702
															21.7657
					24.8226	26.5967				23.5554	24.1413						26.3656				25.7058	22.5587			24.037		22.2397				23.882														24.7775	23.7505	23.4498
					23.7033	23.8923	24.2888					23.9456	23.0006	24.1269	23.9409									22.754	22.879	24.8439	23.9845					25.1171	21.6717	25.2876	25.6163									23.1007	23.7095	24.4253	24.9163
27.9025	27.8008	27.6039	27.6693					24.3897	25.0219	25.5005	25.87	23.5765	23.0538	24.0436	23.5965					23.9013	23.7599	23.9403	24.6298	24.9372	25.2513	25.479	25.4403	25.5575	25.2846	25.3863	23.1901	23.5909	25.6854	25.5428	25.9859									26.0329	25.6248	26.5544	26.3027	23.1899	22.4849
									20.4067	22.53	21.5695	21.8894	21.2474	22.1927	22.1171																									22.5712			22.5311
23.9198	24.049	24.6281	24.1159						23.648	23.5802	23.8449																																	24.5325	24.3642	24.5249	24.2265
									23.1741	22.5422	23.3547									22.4224	23.0559	23.0549	23.7547	24.2913	23.1451	24.2949	25.1701													22.7131		23.7191	22.4877	23.5588	23.3259	23.5689	23.6459
																																21.9398	22.7318	22.502	22.5488
25.9029	26.2453	26.8437	26.8391	26.2689	24.7533	26.5354	25.5344	25.5862	25.7293	25.9121	25.7193	24.5528	25.5912	25.8757	26.5036	26.3178	25.8601	26.2668	26.0329	24.3537	25.0712	25.133	25.6663	26.6651	26.5749	26.5201	27.7973	25.5044	25.1076	25.2644	25.5912	26.715	27.3121	26.9201	27.0498	24.4731	25.6655	24.1698	24.592	26.4686	25.8739	26.0976	26.2152	27.5727	27.8011	28.655	28.2741	24.5043	22.3574
23.2032	22.8979	22.4986	23.0426					23.0921	22.471	21.7907	23.1446									23.4569	21.8723	22.9967	23.3084	22.6592	22.93	23.1019	22.2256
27.2025	26.6507	26.4642	26.4347	27.0287	29.1729	26.5149	26.7694	27.9907	26.8547	27.2031	27.5978	28.6275	29.074	28.2205	29.2933	27.4407	28.3106	28.045	28.2237	28.6562	27.8691	27.8398	28.3653	26.9383	26.366	26.8076	26.6477	27.4915	26.4723	27.3728	22.1859	27.9153	27.5064	29.0308	27.3382	26.1806	26.2363	26.4591	26.2075	27.048	26.9984	28.2886	28.6993	29.1282	27.471	29.524	28.6538	27.0374	26.8539
23.4273	23.3023	23.7342	23.6746
																24.7782	24.3517	24.3822	25.4824																									23.9047	24.134	24.2663	23.7452
																				24.6213	23.9015	23.3555	23.8916																					23.0249	23.6722	23.4174	22.1436
												29.1017	28.6863	28.1162	28.3588																									22.8364	23.1616	23.4078	22.8373	22.096	21.9465		21.8568
29.2119	29.686	28.332	29.1686	28.1461	28.5544	28.0055	27.6199	27.8987	29.5398	28.2741	28.7004	29.3702	30.0732	29.8601	28.9004	29.1241	29.5789	28.7471	28.6907	28.9914	29.7577	28.4109	29.0264	30.2633	30.9471	29.5584	30.2512	29.0887	30.0578	29.3298	29.0468	30.0406	30.3538	29.825	29.1532	28.9514	29.1115	26.8154	28.114	29.9951	30.5161	29.1369	29.9612	30.7838	31.8093	30.7364	30.8512	27.2071	27.103
26.6752	26.9211	25.7701	26.5966	26.3333	26.0268	26.2108	25.0601	25.4347	26.4537	25.5415	26.3483	28.6434	28.1852	27.9973	27.6914	27.3216	26.7765	26.0846	25.8976	26.6682	27.013	25.9303	27.1442	28.0819	27.8001	27.0713	27.5107	26.651	27.0998	26.8599	27.0628	27.8472	27.8468	27.0561	26.7136	25.8711	25.9948	23.1508	24.6559	27.8688	27.9322	27.0112	27.5659	28.2099	29.0423	28.3593	27.6768	23.3659	22.6498
23.1117	23.4727	22.7861	23.2456	22.7892	22.3371	22.1143	21.5274	22.0901	23.4395	23.0242	22.8059	24.3412	24.0378	24.1607	23.861									24.7201	23.8931	22.7981	23.9441					24.5417	24.581	24.2964	22.9248					24.6536	24.2891	24.0819	24.2785	25.0993	25.5485	25.0178	23.9027
							24.425					25.3426	24.6616	25.1062	25.4799
												24.1774	23.6101	23.2925	23.5201
														26.1894				31.2469
																				27.2389	27.6529	27.6328	27.4812																								22.9141
				21.7046	22.0123	23.4873	22.6423		25.5001		25.4627					25.0181	25.1309	25.5141	24.676					24.4291	25.9259	24.2281	26.321		25.0818	23.9183	25.6108					23.9071	24.3475		21.9745	26.1723	25.7103	25.9075	26.6705					22.5292	22.6621
					20.7086	21.6477	22.7708
																																												25.238
	23.6018	23.5064	23.393																	23.5488	22.4223	23.772	22.8494	23.1298		23.7203	23.5452		22.0249	23.366	23.3879	23.747	23.6115	23.7488	23.977						23.8754	23.2827	23.5887	25.3206	25.0262	25.5833	25.5629
23.0241	23.5123	23.1924	23.8147									22.9575	22.871	22.7909										24.0835	23.7363	23.3867	23.6057					24.3805	24.3411	24.1406	24.4297					24.1476	24.6486	24.5531	23.3355	25.2804	25.3125	25.5374	25.0323
																								23.0356	24.2509	24.1356	24.5765					23.8609	24.8893	23.7339	23.8801									25.5494	25.5382	25.2702	25.3294
23.0978	23.7516	23.2279	22.9861		23.4664	23.5388	23.5495	20.2162	23.038	22.1923	21.1999	22.8596	23.3622	22.9852	22.4956	22.0566	23.1427		21.6449	22.559	22.8581	23.2252	22.6579	22.7915	22.7314	23.424	23.4038	22.067	22.6642	22.0644	22.0533	23.3563	24.7243	24.8762	23.9565									25.986	26.2878	25.2608	26.0764	21.8144	24.148
29.9989	30.1866	30.8767	29.6267	30.0231	29.7739	30.3938	29.3147	30.1854	30.7711	30.5246	29.9458	30.755	30.8835	31.0786	29.703	30.3956	30.5568	30.4138	29.5366	30.187	30.7114	30.5248	30.1982	29.5326	30.1636	30.763	30.6155	30.3878	30.9283	30.5451	29.8219	30.0749	29.8715	29.5407	29.0095	29.9216	28.7562	29.5893	29.7367	29.1462	30.6959	30.2519	30.5271	31.099	31.4666	31.439	30.8869	29.0422	30.5281
25.238	24.9351	23.3826	25.2038	30.6162	27.26	27.9621	24.8603	25.2128	23.8491	22.9718	24.2068	29.2093	28.8723	29.1793	29.3973	24.1444	24.4817	24.0682	22.9957	24.1257	24.3123	24.0993	25.019	24.9961	25.9839	25.0478	26.1492	23.531	23.0442	23.3034	24.3196	26.633	26.4921	26.4361	25.8795	23.5797	28.0428	23.1762	24.5658	23.8785	25.1116	24.0733	25.6533	27.934	28.2671	27.3457	27.8725	25.7354	27.7865
25.6617	25.1878	25.762	26.0481	25.7347	26.1682	25.3057	26.0689	25.3872	24.8494	25.158	25.2869	25.7363	25.0989			25.4698	25.2053	25.349	24.9898	24.987	24.7501	25.1659	25.8928	25.8082	25.4674	25.5912	25.769	25.5865	24.8657	24.6143	24.987	25.6096	25.2763	25.8749	25.7625	24.777	24.3751	24.5333	25.2055	26.1639	24.0604	25.8358	25.9017	26.5984	26.0725	26.2755	26.5001	24.6698	23.8274
25.9805	27.0152	26.4373	26.0242	23.6628	23.3683	22.835	23.2343	25.2955	24.9731	25.7211	26.0918	22.9144	25.4116			23.5077	25.0147	24.7439	24.0155	25.5688	25.4389	24.5368	25.7148	28.7527	28.1836	27.8543	28.2633	25.1994	25.7631	25.5342	25.2522	28.2586	28.4169	28.1693	27.5638	23.8199	24.1612	23.1639	23.8007	26.6665	26.3532	25.0477	26.6192	29.1469	29.5108	28.2274	28.888	28.2024	28.0557
27.3333	27.3639	25.7056	27.4407	25.2871	26.2237	23.9322	25.0514	25.8572	26.9189	24.263	26.6823	27.3905	27.258	25.4093	26.9308	26.8834	27.251	25.1284	26.2253	26.5503	27.0465	25.4377	27.0687	27.8332	28.051	26.0545	27.1598	25.9015	26.1641	24.8009	25.7808	27.0802	27.29	26.968	27.1025	25.2546	25.8317	23.8532	25.4718	26.2725	28.5419	25.1969	26.5946	28.1201	28.2596	26.4351	28.0471		23.851
25.7778	28.5195	26.1955	25.891
30.4653	30.5548	29.6684	30.5223	30.2479	30.547	30.294	29.8064	29.9387	30.8022	29.5739	30.0811	30.6959	30.9781	30.8548	30.2876	30.1964	30.7078	29.7465	29.726	29.9741	30.7764	29.6764	29.9653	29.5974	30.8178	30.0391	30.8097	30.3131	30.5386	30.4828	30.3988	31.1654	31.02	31.3367	30.7267	30.0066	29.519	28.4839	30.1413	29.6407	31.1158	29.5446	30.5013	31.8729	32.1765	31.7325	32.0903	28.4253	28.2316
25.3976	25.7661	25.0403	25.9815	24.5877	23.822	23.461	22.7295		25.3064	24.4867	22.2306			23.5958	24.1304	25.7898	25.912	25.816	24.4133	26.6276	26.9928	26.3388	26.4682	27.8911	27.3286	27.3416	27.826	25.5295	25.7135	26.0294	25.8187	26.425	26.2175	26.0186	26.1029	25.9427	26.0971	25.0519	25.7706	26.8288	27.1037	26.609	26.7904	27.7853	28.2112	27.8193	27.5301	23.0059
				24.5126			23.7878	24.4654	23.3488	25.2338	24.0402	27.8998	26.858	27.0053	26.8928	27.2652	26.1273	25.8725	24.7084	24.9359	24.6844			27.2002	26.3363	26.4101	26.2198	26.6288	24.7606	22.4214	19.1306	23.9585		24.9945	24.6027	24.8983	24.2603		23.6771	26.5308	25.0537	26.7308	26.1907	27.8748	26.3336	26.5781	26.7394
27.4549	26.6844	27.2964	27.0717	28.797	27.1308	28.32	28.424	24.3427	24.5567	25.4432	24.5147	24.5453	24.8732	25.4393	25.3546	24.9708	25.6481	25.4983	25.101	23.9992	24.3806	25.5366	25.2615	24.6656	25.4092	26.799	27.0997	24.7759	23.4842	25.8454	25.227	27.5942	27.758	27.9026	28.0678	23.2314	21.6283	23.5429	23.9973	24.2415	26.1898	25.3728	26.8226	27.9917	28.4192	28.6243	28.712	22.7029
																																													24.8618
																																22.997	22.2106	23.1423	23.4183									23.0151	22.024	23.7831	23.741
												22.8515	24.207	22.6228	23.0515																	23.2875	21.7146	23.4886	23.0841						23.2172	23.4858	22.3515	23.7042	22.9571	25.1869	24.2654
																																								29.8136	29.2265	27.6317	28.4241
27.9947	27.832	28.5119	28.1588	26.213	25.034	26.8488	26.9899	27.9749	26.0552	27.0664	28.0842	26.1423	22.2853	24.2088	24.5031	24.3328	24.7894	23.2142	26.205	26.4556	26.5696	28.1161	28.7773	28.0073	27.4473	26.8247	27.9092	24.9048	25.1339	26.16	26.6453	28.9269	27.5414	28.4295	29.5562						23.9279	26.5316	25.1983	28.4255	27.4508	27.3996	28.1606	22.02	26.5223
28.7928	28.7807	28.8572	28.6708	26.5378	26.0838	28.2252	27.2308	26.7923	26.6545	27.3361	27.8199	25.7285	26.4617	25.5674	25.9507	25.7801	26.7543	26.3606	27.3759	26.5809	27.904	27.8748	28.4929	26.48	28.7653	28.6972	28.1791	24.8428	22.4852	25.9459		29.034	28.9294	29.3687	29.7739	24.5137	26.5157	26.3523	25.1656	27.3932	28.12	27.5754	27.7086	27.4307	29.2286	27.9981	28.7672	25.0785	24.7596
24.6796	25.991		24.6504	25.7178	25.482	25.3811	25.3192	26.3528	26.929	27.4324	27.1969	26.8997	26.5887	27.1428	27.1234	26.5017	26.1723	26.944	26.3689	24.966	25.0556	25.0842	25.5358	25.0912	25.3577	24.8943	27.116	26.5773	27.0658	26.5254	25.2355	27.3122	26.3401	26.6665	26.0792	24.9989	24.6517		24.704	26.8199	26.7679	27.5199	27.023	26.5567	26.4523	26.5204	26.7012
												23.993	23.6487	24.2221	24.5661
25.0867	24.9666	24.0622	25.4661	23.7428	23.9374	23.1286	23.5208	24.6843	25.577	24.7462	24.7763	25.134	24.8209	24.849	24.0332	25.0536	25.2123	23.6334	23.2203	23.2105	24.4967	23.1101	23.3169	21.4679	23.3497	23.0277	23.9061	24.8522	24.1866	22.4647	22.4174	25.9091	25.7249	25.9884	25.5851	22.2858			23.3974	23.2141	24.4115	23.1525	24.1593	27.2229	27.8864	26.8862	27.2669	21.7066	21.9046
26.1211	25.8179	27.7853	25.4916																						22.583	23.3185	22.6917
					22.683																			21.9844	21.7774	22.219	23.4444					23.5708	23.4152		23.3403									24.1824	24.0137	23.6798	23.6643
28.3556	27.3544	28.3954	30.7215	28.4782	27.1874	30.4759	30.1609	28.2654	27.9982	31.3875	31.2138	29.3332	28.5572	31.2006	31.2822	30.1404	29.0719	31.0949	30.9445	29.8754	27.5905	30.6955	31.4019	27.5497	26.6735	28.658	30.8335	29.9738	28.0591	30.9644	30.9322	28.8495	27.4095	28.1161	28.541	29.0343	25.5484	28.7316	30.7395	28.5795	27.7049	30.6554	31.7859	29.4519	28.4821	31.581	31.5404	24.9835
25.6147	25.0751	25.611	24.3968	23.3921	25.9264	25.8673	24.7845	23.1833	22.3144	24.2877	23.0948	26.8155	27.1073	26.2956	26.904	24.1072	24.4571	23.9526	24.5716	25.414	22.2757	24.196	22.6252	25.4039	26.1749	26.9573	27.768	25.9887	25.661	24.7063	25.621	25.3702	22.556	23.2243	24.9818		24.5728		23.0035	24.4773	24.5938	25.0393	25.0966	25.4395	23.5557	26.3173	26.2801	24.0088	24.3859
27.8912	26.8769	28.5527	28.8931	27.2621	29.1532	28.5335	28.5566	27.0538	27.5988	27.6544	29.2667	28.9058	28.7178	28.9484	29.0542	27.5278	27.7537	28.4402	28.0819	27.8997	28.7189	29.0572	29.1441	29.303	29.3366	29.688	30.4057	28.4392	28.3452	28.8662	27.8269	29.9869	29.6577	29.808	30.3351	25.706	25.7741	25.7668	26.8648	28.3872	28.1982	28.5956	28.4914	28.9517	28.9034	29.2959	29.4531	25.5301	27.1959
												22.6729	22.4855	22.271	22.7347					21.7379	22.9653	23.2664	23.2326	22.5508	23.2132	23.0896	23.4155													21.2395	21.2032	23.2362	22.4231	23.1585	23.2122	23.94	23.7634
24.2522	23.622	23.6614	23.9235		23.6236													23.1872		23.5224	23.2182	22.8456	23.6868	22.1582	22.8941	24.013	24.8618	21.1201	22.3639	22.3779	22.0101	23.0148	22.8414	22.7014	23.1723									23.4966	23.1978		24.825
22.9878	23.9147	23.3043	24.4582	23.7691	25.0257	23.8031	24.548	25.2769	25.2201	25.7462	26.0545	25.3185	25.56	26.084	25.5832	25.3044	24.6761	24.6632	24.0736	24.2863	25.1035	24.2246	24.296	27.2674	27.153	27.0004	27.3299	23.6804	25.5591	25.63	25.305	26.4745	26.3747	26.6462	26.904	21.8	23.4082	23.6253		26.4965	26.0934	25.883	26.4076	27.0562	27.2984	27.8407	27.581
24.0397	23.8948	26.0013						24.0331	22.6309	20.724	23.6381									24.2473	23.3892	24.9867	25.3627	25.2741															24.0998
																																												21.6543	22.8689		22.5266
23.5616	24.4799	24.138	24.8146					23.3906	22.7572	22.5676	22.8168									24.0616	24.2184	24.9667	25.3944		23.1933		24.431					25.0076	24.8381	24.7151	25.4824					24.114	24.2615	23.8364	24.3374	25.4772	25.4835	25.6778	25.656
								27.7994	22.5065	24.1123	23.3464							24.3727		23.9747								23.2986	19.1306	23.2286	25.4911		23.9961			21.1126	20.6893	23.081	19.1306	22.0923	23.1206	24.8506	22.1036				22.3326	24.2799
23.6223	26.5871	21.8625	21.5856
																																				20.4264
																24.1373	23.3683		23.8217					23.507															23.6244
24.6186	24.2533	23.1511		22.9939	23.0693			22.5576	25.2074	21.7072	23.5878	24.0894	25.002	23.9531	22.9575	20.9925	21.4223	22.7537		22.8472							24.4007	23.189	22.0463							23.0072	22.7008	22.8168		23.4953	25.2609	23.7457	24.5803	25.409	26.0565	25.6095	25.961
28.1112	28.249	28.0967	28.6287	27.9368	27.6366	28.3015	27.5923	25.9711	26.8645	26.798	27.6512	24.7149	24.9241	25.798	27.0859	27.4146	27.863	26.6982	27.3503	27.1926	26.9825	26.7564	27.1212	28.8968	28.4079	28.8669	29.5098	27.0664	26.8219	27.4624	27.6313	29.1058	28.8752	29.1281	29.3547	26.6749	26.9248	26.2688	26.3518	29.5407	29.2866	28.7148	29.4901	29.2384	29.5568	29.6736	29.4407	26.275	25.7082
31.1176	30.8976	30.5531	30.4083	29.7042	29.7463	29.1332	28.298	30.0607	31.2924	30.434	30.7156	29.1781	29.2902	29.6158	29.6657	31.0318	30.8988	30.311	29.6297	30.9993	30.4298	29.6339	29.4775	31.1187	31.1195	30.6809	31.1039	30.7379	30.9697	30.608	30.6128	31.3603	31.1744	30.8487	31.133	30.1312	30.1393	29.3772	29.5618	30.8997	31.3521	30.4071	31.0986	31.9995	32.2634	31.9386	31.8665	28.6702	27.9805
																	25.4668			26.3321														26.4514											26.5509
30.4921	30.6035	29.8963	30.3536	29.9096	29.8436	30.1607	29.0286	27.5786	29.7451	29.4409	29.703	28.5419	29.1047	29.2486	29.6445	29.8794	30.6144	29.7754	29.4425	30.3115	29.8484	29.4483	29.4157	30.7855	31.0331	30.708	30.9625	28.9574	29.3764	29.2362	29.2821	31.1427	30.9953	31.074	30.8392	29.3192	29.0259	27.5354	28.751	30.5763	31.2432	30.2283	31.155	31.1374	31.5122	31.2293	31.1367	28.6001	27.5395
																												20.6166	21.3114
24.6051	24.4244	23.9449	24.63	21.7341	23.6672	23.0588						26.5445	26.7701	26.577	26.6863	24.6038	24.5912	23.395	23.0712					22.856	24.6529	24.4923	24.8235	24.5893	24.6253	23.3966	22.3266	24.9065	26.607	27.0923	28.3193	23.0626	22.367			24.0553	24.9365	22.6523	25.0888	33.61	33.3213	32.7169	33.2039
				23.086	22.9444	22.3164	21.9166																	25.051	24.6466	24.7479	25.3232	22.6686	22.8577	22.6896	23.2006	23.9138	23.9846	24.04	22.7162					23.2754	23.0706	22.7974	24.3926	32.1399	31.8615	31.9612	31.6215
					22.1468					21.6427	22.399													23.2242	23.291		22.3108								22.6376									31.1576	30.5228	30.4705	30.5119
																																24.0251	23.5432	23.7287	24.3357									29.2017	28.598	28.0845	27.9153
																																												28.1122	28.9736	29.1091	29.5292
																																												30.1255	29.7209	29.3501	28.9611
24.221	24.1986		24.5272					24.4084	25.7851	25.1216	25.4016	24.6559	23.4955		23.564					24.6131	25.6739	24.1412	24.4991	23.6245	23.8991	23.0626	23.894	24.1602	24.2329	23.7405	23.301	25.4395	24.6493	24.8816	24.9625									31.4861	30.9856	31.0595	30.6998
																																												30.6095	29.8722	29.8934	29.8793
23.8537	23.6117	23.4075	24.3491	23.3441	23.2926	22.9697	23.1567	23.7106	24.2489	23.7995	23.9435	25.7906	25.5678	25.2518	25.3462	25.2714	25.0893	24.522	25.4112	23.5667	23.6738	23.1269	24.1254	24.8467	25.8782	25.4558	25.3896	24.1697	24.6811	23.6047	24.62	25.8477	24.884	25.5662	25.3014					23.503	24.3971	23.8574	24.962	31.8452	30.4529	30.777	30.8309	23.0182	22.553
			22.6027					19.8472	24.2414	21.8135	23.5652		22.6106											22.5961	24.3055	22.6149	25.0937		21.7022	22.0016	22.6549	24.262	24.4042	24.2329	25.0387					23.3153	22.4158	22.0049	22.1894	30.8979	30.3955	30.4884	30.3635
									22.1954	21.3166																			23.1465											23.2074	23.7943	22.7474	22.5724	29.5535	28.5072	28.4401	28.8123
24.7658	22.4391	25.4048	24.6875	25.5669	26.4521	25.9612	24.8138	24.6225	25.5154	25.3827	25.7903	27.3105	26.9637	27.265	26.7876	26.7604	26.1994	26.677	26.4812	26.6576	26.8833	26.9716	25.8578	27.1665	27.6015	27.026	28.0193	26.9365	27.6748	26.8707	26.8551	27.509	26.0336	27.4729	27.965	24.4193	25.2884	24.0093		26.102	25.7979	26.2131	24.5066	26.3139	27.2229	26.8372	27.5374	25.6408	24.5335
								23.746	24.1139	23.431	24.0252						24.3149	24.9035	25.0731					23.6314	23.9931	23.7356	24.4197																	22.8615	24.1662	23.8484	23.3992
												23.2375	22.529	23.6182	23.4289					22.7492	22.2237	22.5228	22.9113									24.7663	23.0234	24.4455	24.1301									22.6882	22.9883	24.7862	24.8454
																								27.2484	25.6502	25.0953	22.2895
24.9729	26.7873	25.3839	26.5155	25.8291	25.8819	25.4916	25.5532	24.5851	25.707	24.4942	24.688	26.2144	26.3666	25.7273	25.9676	25.2962	26.9349	26.0075	25.8763	24.2625	25.726	24.8179	25.762	24.4354	26.1524	25.711	26.6546	26.619	27.2646	25.768	26.1781	27.2673	27.8897	27.7999	27.2049		23.956	23.0228	24.2585	23.1993	26.8155	25.3021	26.5686	28.491	29.3656	28.6642	28.7779	23.1248	23.5322
21.8467	22.9915	21.0556	22.6135	23.5005	23.7907	21.7703	22.0001	23.6603	24.6557	23.6291	24.3795	22.5015	22.9456	22.8933	21.6089	20.9033	23.8478	21.8796	21.7733	24.8382	24.9631	22.8895	23.6677	23.7804	23.1324	21.9977	23.7307	23.2244	24.0571		23.453	25.6398	25.957	25.6435	24.6928					24.7233	26.1265	24.4758	25.0596	26.0449	26.6846	25.9406	25.7934
22.4907	22.9846	21.6554	22.5457									22.5561	23.0825	22.2381	22.4856													22.3186	22.7672	21.8942	22.2199	22.7127	22.9933	22.7739	21.9293									23.6	23.9984	23.1449	23.2306
																											22.9068
									22.6983	22.8228
25.7133	25.5579	24.7935	25.5444		23.8693		23.4937		23.896	23.5879	23.9741	25.5135	25.2015	24.935	24.9868	22.5635	21.6371	22.1793	22.4278	23.6554	24.7884	23.6626	25.1439	25.3502	25.1835	23.2057	24.9699	23.5596	23.9446	24.4132	24.1611	25.7385	24.6866	25.1713	22.7873					24.1824	25.1268	23.4985	23.7851	25.0486	25.6093	24.338	25.4184
																								23.0509	23.5062	22.4731	24.8438	22.5596	21.9053			25.7993	24.9629	23.3074	24.8856					22.4353	22.0096		22.4579
																																								24.3926	23.0772	23.6292
23.7248	22.771	24.3423	24.4304					21.4881	19.8004	22.4127	20.3932	22.3059	20.2917	22.8348	22.966					20.3801	21.0333	21.7117	20.7919		22.0084	23.8849	24.6256					23.2637	24.1567	25.0132	25.7172						21.8894	23.463	24.2575	24.8616	24.8066	26.1169	25.906
23.311	22.835	23.5135	23.4971
																																													23.3657
																									23.3307	23.5057	22.9002																				23.3199
																																								23.6501	22.5561	21.9904	22.3147
26.7616	26.634	26.7145	24.0048			24.1676																																							22.8848	22.0014	24.3726
25.3627	24.7214	27.2659	25.7172	25.8105	26.0649	27.3499	26.3715	22.963	21.8164	25.1744	25.5423	28.9664	28.4236	29.3212	29.3418	27.3329	26.7982	26.0456	26.982	25.1308	25.3908	25.5697	27.0357	27.5707	27.8097	28.2905	28.6921	26.5135	26.1357	26.8504	27.1841	27.7194	26.7044	28.1491	28.426			23.995		27.9373	25.6106	27.1185	26.5185	26.8729	27.044	27.5073	28.5582	24.4001	23.818
26.791	25.9289	28.1199	28.019	26.8311	26.8521	27.7421	27.6058	26.2375	25.9903	25.8383	27.3261	29.387	29.1487	29.7321	30.1013	27.9952	28.4097	28.5895	27.8669	26.5122	26.4688	27.4511	27.1979	29.67	29.2279	29.7841	29.4842	29.0124	28.9339	28.5162	28.9342	28.5224	27.7339	28.4949	29.7913	23.4019			24.7661	27.0062	26.6463	28.1504	27.1687	28.5166	28.8476	29.2502	30.3426	27.5586	26.829
																																												23.453	27.0691	23.9284	24.4145
24.0945	25.1166	24.5649	25.0849	21.2883	21.5976	24.262	23.9369	24.3343	23.9353	24.5531	24.0078	24.5264	24.7472	25.358	25.7102	24.7691	25.0479	25.596	24.9259	24.3712	24.078	24.1743	24.5242	25.5462	25.7606	26.5834	26.5023	24.0661	24.0268	24.3596	24.1508	27.432	27.4967	27.3746	26.6944					24.3703	24.6625	24.4022	23.7181	26.5005	26.8674	26.7154	26.3875	23.4173	22.745
						31.0935	28.9159
24.8106	25.1538	23.4986	24.2995	24.4669		23.0682	23.1408	23.4396	22.644	22.8817	22.6669	24.229	24.5026	24.5179	23.0661	23.8077	25.098			24.8865		23.6547	23.8085	23.9449	23.6825	24.2049	25.1	23.6099	22.6322	22.3155		26.2227	25.2213	25.5602	24.6628					25.1262	23.9857	22.8912	23.9566	26.8973	26.4392	26.422	26.9118
																22.0378																22.9405	21.6281		19.6043
				24.7392	21.9153	24.7483	24.2631	22.4601	20.9175	22.9894	20.8178	23.7389	23.3994	24.5581	23.8477	25.232	23.6857	23.9761	22.8097							25.4619	22.9433					26.8168	25.6688	26.586	26.4591					25.3412	24.1234	24.4168	24.6766	26.9641	25.8969	26.515	25.6807
					27.9282	20.7281
				22.7185	21.5636																																							24.8767	24.315	23.9241	24.2925
				21.8155
								21.8326	22.4307	24.0066	24.1115													22.3909	19.659		24.5418	22.9922	21.4573	25.1322					22.566					24.6021	23.2906		24.039	24.0338	24.0951	24.5828	24.4572
																																																27.4185	25.7276
																																																26.6632	25.5247
						29.6709								31.7433																														25.74	26.3732	24.8845	22.9088
22.4715	22.4797	22.8636	22.5559		22.5816	23.5899	23.0416	21.7494		23.8159	22.7296	23.0706	22.2733	24.2023	23.1605		22.102	22.564	23.4738	22.5707	23.9718	24.6272	24.027	22.3458	23.833	25.222	24.6556		22.3366	24.2688	24.0751	23.1302	23.2683	24.6131	24.3563	21.7614	23.0359	23.4726	23.3632	22.704	22.4399	22.2361	25.2866	24.483	25.3342	25.9515	25.8268
					22.8082																																							21.3879	22.8595	21.2514	22.0219
																																												22.213	23.386	22.2783	21.8175
																																19.1306	21.8887	22.7151	21.3337											23.206	22.4841
	23.9016	24.2083	25.0503	24.2203		24.7651	24.7335					24.7828	24.0177	25.0308	24.9941	25.3937	24.2622	25.6153	25.1748	23.8862	23.4188	24.1135	23.7941	22.8914	22.2098		24.3888	30.5998	31.0442	30.8533	31.3517	24.9796												25.2001	23.3332	25.4961	23.1018
																												22.8397		24.9625	25.3248	24.0709	25.5595	23.9414	21.6743
23.6785	24.9416	23.0252	23.7956	25.5048	25.138	24.4874	25.3005	22.8855	23.1171	23.1292	22.1664	23.8341	23.8571	23.0373	23.1535	22.8924	23.0107		22.5493		23.2415			22.8232	23.76	21.7927	22.1891		23.6912		22.3886	24.4192	24.9082	23.5707	23.9889	22.7341	23.6565	22.3792	22.2274	23.3391	24.7477	22.6598	22.5189	22.6512	24.2104	23.1012	23.9364	22.2866	23.8066
24.7247	24.5655	24.7234	24.9869	24.8914	23.7421	24.9483	24.717	22.5963	24.6862	24.9368	24.7839	29.403	27.8762	28.4132	28.3191	25.463	24.8756	25.6736	25.4586	24.721	24.6704	25.0676	25.3011	28.1637	27.4002	28.0739	27.5575		23.458	23.6512	23.8291	25.8906	24.3756	25.3909	25.7015	23.5679	23.5342	24.9009	23.7495	22.1984		24.2918	23.7647	26.1387	25.3555	25.764	25.7184	24.5277	22.3963
	24.6123	24.1812																						25.6746	24.7289	24.6007	24.8561
												19.7122	21.2066	21.8401	22.369		21.8696																			23.2191	23.3612	23.5971	22.4978
	22.3702	24.8019	23.68																																					23.0792	23.1883	22.9591		20.3786	22.17	22.1804	23.3346
22.6461	22.6275	22.656	22.8466	21.4446	22.2049	21.0942	22.0201			20.9146	22.7686	22.6629	22.3233	23.3523	22.8885										22.7024	24.5879	23.3301					23.929	23.9166	23.5958	24.2614					23.7339	23.4063	23.125	24.4212	24.047	24.0702	24.5606	24.2305
21.4568	22.2304	22.3107	22.5037					21.9363	21.2623	21.4623	21.0786																					24.3147	23.4219	24.6244	24.533					24.5367		22.0725	23.4534	24.0802	24.3373	24.8608	24.424
												25.3264	24.7072	25.0465	22.0832	22.5505	22.3667	22.3456	22.6965									23.0573	23.342	22.858	22.8262
31.177	30.3671	30.97	31.2814	30.4589	30.1838	30.0247	30.2709	30.2144	30.0832	30.6123	30.5888	30.4195	30.4774	30.6253	31.113	30.7562	30.2514	30.2301	30.6564	30.6974	30.8689	30.9495	31.2831	30.6531	30.439	31.238	30.9322	30.1459	29.9238	30.213	30.7175	31.0731	30.8245	31.5519	32.0735	29.4853	29.1687	30.0385	30.2246	30.497	30.9888	31.4501	31.5282	31.6168	30.7892	32.1806	32.3015	29.6699	28.6546
29.9504	29.2637	29.7255	30.1305	27.856	27.3048	28.3818	28.9544	27.7559	27.2121	27.1056	28.6827	27.1326	28.5851	28.6779	29.1816	27.5031	28.5274	28.8468	29.7521	28.8659	29.0254	30.001	29.6864	28.5251	28.5122	28.5522	29.7353	25.2165	25.9559	27.5039	28.5504	29.5528	29.1147	29.9374	30.7947	26.5031	27.1004	28.1075	28.7803	28.4949	27.9113	29.8438	29.1141	29.6044	30.0481	30.0286	30.5765	26.3028	26.6572
26.709	27.4435	27.3549	27.1997	25.0564	25.9923	26.3569	25.2398	27.0801	27.5468	27.4825	27.5091	27.5497	28.7577	26.9314	27.7813	26.398	25.7088	26.4501	26.2485	26.5214	26.7581	28.346	25.8308	26.533	26.5833	27.1147	26.8889	27.9303	26.1734	28.088	26.8993	26.2873	25.83	25.7178	26.843	23.4861	23.7304	26.6919	25.5625	26.6394	27.3701	29.0908	28.742	26.1333	26.6699	27.4765	27.1615	25.9591	26.1125
																											22.6755													20.0898	21.4575	21.4301	21.5167
																																															24.1369
																																22.138	22.6387	22.3587	21.3978									23.7411	23.9708	22.2595	22.1927
																																													24.4587	22.8396
																																22.6916			22.939									23.0611	23.5507	23.3659
																																22.4163	21.7902	22.7398	21.4296									24.7792	25.1294	24.9725	24.7204
																																												23.4369	24.2486	23.1897	23.7736
																																22.9013	22.5959	22.28	21.6955										23.6095	20.8945	20.7228
																																25.1931	25.6617	25.7833	24.6731
																																												23.0519	24.4742	22.9323	22.5939
																21.4879	21.2285	21.8044	21.6794													22.5855	22.7725	22.8995	21.7159					20.511	22.767		21.4866	22.2588	24.4163	23.7101	22.9541
					23.3015
																																																23.4804
																																																24.6263	23.9651
								23.7927		23.9202	22.7784	24.9692	25.2629	25.8363	26.214									22.3108	22.4622	23.1985	24.0509													25.0236	25.2885		25.7393					24.4461
24.8773	24.2106	26.779	26.1321	25.7529	27.8292	27.2044	26.0975	25.5461	25.5232	27.4693	26.6512	27.4839	28.6726	26.3744	28.0959	24.908	24.7746	27.2009	25.2881	25.7669	28.2068	29.5719	26.7749	25.3709	25.5879	26.4433	26.1785	27.029	25.8555	27.2088	27.0752	24.8005	24.6046	23.0508	25.4993	24.1417	25.2498	26.3864	26.5602	25.4526	27.7168	29.0296	28.0868	25.9688	25.3074	25.9458	25.7266	25.1378	24.9754
					24.4768	24.6202						24.8585	26.0448	24.5775	25.313		23.4101	23.8314	23.9966	22.4094	25.4766	26.5393	23.5484					24.8336	23.8267	25.1962	25.9079	24.6178	24.7811	24.116	24.987					23.3818	23.5554	24.6362	24.6153	25.3094	25.1002	24.9419	25.7662
																								21.1052	19.1306		26.3719																		20.0533	22.7773
																									23.9233																			23.6903	24.1302
												21.8474	21.3414	22.9611	22.0331
22.2684	22.1895	21.1176	22.5137														22.7252		23.0236					23.6116	24.5915	23.3517	24.4998	22.1947	23.1858	23.1759	23.462	23.0379				22.6363	23.2788	22.0794	22.9902	24.8401	24.3904	23.1315		24.2824	25.2795	24.6293	24.2351
				22.6272	22.6404				23.2609		21.2493	22.0918	22.3857	21.9747	21.6896																													23.6701	24.176	22.5416	23.6242
								26.1398	24.671	23.6122	25.1648
																																												20.9585	20.6509	20.7931	21.9914
												24.7273	23.844	24.4579	24.3926																									29.5797	29.4765	27.7661	28.6425
																	22.9204	26.481
																																								21.4975	23.7663	23.4013	22.2784	21.9957	22.499	22.9443	22.976
																								23.3876	22.7966	23.2118	23.1437					22.8369	22.6293	23.1686	24.1198					23.7701	23.5095	23.5806	23.3876	23.8546	22.9338	23.9577	24.0313
27.0592	26.7682	27.164	26.962	26.1431	27.0182	24.453	24.382	26.3208	26.7065	26.3933	25.8618	26.2585	26.0849	25.9805	25.9351	26.59	26.8087	26.0347	26.3797	25.7491	26.3248	26.0878	26.4182	26.6179	27.0572	25.7345	25.7621	25.7842	26.4093	25.377	25.8094	26.9474	25.9844	26.7558	26.5057	25.7868	25.8616	25.1538	25.842	26.3002	23.5829	26.5652	25.6372	27.2154	26.973	27.0613	26.5263	25.4064	25.2832
																																23.9189	23.9412	20.3315
																																									24.103
												30.2224	28.7915	28.2319	28.1878
																									23.139	21.8465																		23.2818	23.4682	23.116	19.5274
																																																	24.9844
																																	22.5811	22.9789	23.0501
																								21.1515	21.0878		23.4509					22.4702		22.6633	22.6587								23.2551	24.9877	24.0083	25.3769	25.6962
																																												22.7451	23.0026	19.1306
23.6293	25.1946	25.234	24.1997	22.7698	23.5606		22.7101	23.0432	23.966			24.4044	25.1942	24.1887	24.3084	23.3598	23.9653	23.6614	23.1157		24.403	21.3144	22.9204	23.3528	25.6158	24.2831	22.4475	22.806	25.5418	20.8513	23.9314	24.4815	27.1516	25.6602	26.6522					22.28	24.3764	22.3698	22.216	25.5644	26.7815	25.487	26.3265
			23.2664									22.1265	22.5609	23.046										23.528	23.4994	23.3922	24.7417	22.8699	22.4205	23.4438	23.3732														23.7999
25.9718	25.4456	25.9358	25.9885		24.2974	24.5693	24.2144	26.8711	25.3895	25.4335	24.9238	26.5363	25.1513	26.3559	26.0569	23.9333	22.3946	23.004	23.1591	27.2522	26.0583	26.0441	25.8745	25.7653	26.0603	27.1228	26.847	27.1019	24.3425	26.4537	25.5335	27.7003	26.9212	26.2043	27.3776					26.5216				28.3601	27.9217	27.3864	28.5671	26.0112	25.3683
																																	22.7795	22.6574	21.3675									22.729	23.1431	22.8517	22.734
24.9787		22.4886	23.2057	24.4044				25.4811				25.8195	23.8505			26.0341	23.4806			25.2771			23.0018	25.2807	23.7537	24.8764						25.0542	23.7294	23.1737	22.4658	24.3523								25.9194			22.6418	24.4117	23.9249
23.9378	24.1076	23.8863	24.4039									22.9065	22.0798	22.5831	23.9614									23.1609	22.8519	22.6929	22.9857					24.8447	24.2981	24.3272	24.3685									25.7446	25.1641	25.275	25.5193
27.4871	28.07	26.9313	27.7248	25.4178	25.7932	26.7388	25.9308	26.9195	28.0819	26.9121	27.8062	26.8893	27.4263	28.3411	27.7026	26.8943	27.7302	27.024	26.2935	27.5336	28.045	26.9415	27.1325	28.5366	28.9803	27.8936	28.6172	26.8913	27.0435	27.8734	27.5619	28.9971	28.4367	28.7086	28.0771	26.1656	26.3838	25.2628	25.4975	28.6578	28.9206	27.6993	28.5041	28.9814	29.9891	29.3762	29.492	23.2607	24.4194
26.2017	26.5374	26.5234	26.2758	23.7948	24.9321	25.662	22.449	25.2674	26.463	26.548	26.1956	24.8865	25.6069	26.9391	24.6656	26.1854	26.6186	26.7859	25.6013	25.7582	26.7473	26.4852	25.5528	27.2762	27.4557	27.5226	27.207	26.6841	26.9861	27.5847	26.6026	27.8228	27.7752	27.3907	26.6804	25.4972	25.5619	25.0806	24.7798	27.1617	27.2929	27.37	27.0439	27.9189	28.3223	28.9261	27.8504	23.815	23.6993
23.8051	24.0172	23.8591	23.6918					22.5298	22.7371	24.7222	23.8525	24.9495	25.6839	26.542	25.5214	30.6536	27.7432	26.614	25.4018	23.9169	26.5061	23.5435		26.5632	25.1242	27.0353	26.4032	24.3099	25.3577	24.3785	24.1022	25.4721	25.1864	25.1177	24.6984	26.5961				27.1286	26.6203	26.0904	27.576	26.6619	27.119	27.5435	26.8696	26.2601	24.6531
											22.8849					27.9516	25.5443	26.0744	25.4737		24.7065			25.9357			24.5201													25.6206	25.52	25.1675	25.4837		22.0687	23.5646	23.2807
																																																26.8612	26.0992
																																												24.7453		25.3035	25.1152
23.2528	22.3107	23.761	22.3062								23.7162	23.025	24.7207	24.3789		30.0865	26.0636	24.9704	24.2345	21.9868	27.5551	24.7766	23.3493	23.7003		23.5613	23.3982	24.2506	25.161	23.3819		23.6952	23.4665	23.9781						23.8056	23.7053	22.8513	23.8195	22.7746	24.6618	23.9622	24.4528	26.0491	25.9363
27.2448	26.5452	28.3705	28.2061	25.9549	26.7808	27.6721	26.6824	22.6511	25.6794	24.7299	26.9823	27.627	28.049	28.1579	28.3721	25.4466	26.3188	27.1302	26.2828	27.3766	26.9147	27.9997	27.7315	27.0955	26.6897	28.3179	28.9639	25.0238	26.2315	26.5464	26.7779	27.7965	28.652	28.4733	29.29	24.4058	23.0516	25.6066	23.2828	26.9201	26.2858	26.806	26.9326	28.7241	27.9085	28.7596	29.3036	22.9704	24.5982
28.0179	27.8833	27.7532	27.6593	30.6831	30.6369	29.5781	29.9068	28.4522	27.8882	28.2894	27.9324	29.1619	29.0574	28.6927	29.0086	28.7076	28.9858	28.3831	27.4266	28.5566	26.8302	26.9825	26.4974	28.6556	28.2487	28.1895	28.1674	27.8633	27.9758	27.4097	27.7013	28.8676	28.5037	29.5989	29.1064	26.9861	27.2081	26.2504		28.4813	25.2278	27.3807	28.2348	29.768	29.2418	29.5824	29.181	25.9988	26.0877
																27.0804	25.8159	26.5936	26.1442
23.7438	25.3227	24.5515	24.7136	24.1795	22.8289	22.7299						26.8061	26.8082	26.1155	25.6947					21.5116	24.0619	22.7163	23.2179	23.2369	24.3651	22.5094	24.7064	23.0758	24.7513	22.8666	23.067	25.3648	24.0366	24.9382	24.2204				22.8234	27.7755	26.841	26.3384	25.273	27.2016	27.6247	26.5433	27.0844
																								21.3201	21.1369		22.2793
																																																32.7471	32.9865
												22.9657	23.1668	22.359	23.3317					22.0798		23.5187	22.5588									20.8816	22.5891	22.3089						22.5604	23.9082	23.4481	23.3207	23.6959	23.2204	23.2106	23.4448
		24.7586	24.7714	22.4185	23.6593	24.3493			26.9597		24.72	23.3935	23.2601	23.7018	25.7931	23.5846	23.6664	24.4688	23.9542		23.6859	24.4752		28.0182	28.0299	26.1869	26.1068	23.5924	23.9158				22.7444	24.1268	25.928							24.8571	21.6129	25.4339	25.2385	25.5428	25.5384
																											23.2101					25.2475	23.1306	24.9109	25.0112											23.4703
												23.3199	23.023	22.3715	22.6548									23.1727	22.4972	22.335	21.9597														21.1039	23.1171	23.1432
				23.0684	20.5705	23.0852						22.7751	24.3061	24.3926	24.233	22.8562	19.7731									22.2989	23.8293	23.5211				24.2108	23.4284	24.6516	24.3961	22.2616	21.3777		22.5176	22.4707	22.7903	22.4182		24.3052	25.2256	25.6739	25.8173
	22.427	22.4347	22.3321									22.7493	22.9714	22.7092	21.9118									21.587	22.5556	22.6586	22.7914					23.0849	22.4784	22.4784	22.1505						23.0524	22.1522	23.2314	24.4879	24.0362	24.0326	23.8306
28.6306	28.9939	29.4017	29.3014	27.9964	27.5087	28.0487	27.5119	25.9385	27.2995	27.1707	27.6103	27.7168	27.8865	28.6637	27.5988	28.2097	28.1379	28.0867	27.5895	27.3994	27.9518	28.4375	27.5429	27.3751	27.9153	28.7619	28.4985	26.6953	27.7437	28.0731	27.3988	29.9309	29.3997	30.4422	29.6909	26.533	24.751	25.6526	25.6777	27.1183	27.8998	27.5969	28.1218	29.9238	30.2719	30.5238	30.1284	27.9669	28.3159
22.1803	22.1781			23.7183	24.5007	24.7412	25.3867					24.6419	24.7617	25.1211	24.7541	23.9702	22.9692	22.5099	22.5881	21.1318	20.6711	22.7967	21.1707	22.9681	24.3222	25.0748	25.9636	23.85	23.0255	23.0903	22.9189	22.6845	23.0112	24.0296	23.5675	23.7431							23.4212	26.7709	26.5025	26.9964	26.554
28.1229	28.6967	28.4867	28.4862	27.775	27.7771	27.8699	27.7718	26.9079	27.264	26.2477	26.5125	27.6497	28.0829	28.0571	27.4319	27.8002	28.0301	27.3602	27.2248	27.8013	28.0571	27.6575	27.7043	27.9409	28.3657	28.4189	28.7669	26.8404	28.1144	27.8466	27.2746	28.5998	28.5795	28.8178	28.678	25.8577	24.701	24.4066	26.1175	26.0113	27.7594	26.6439	27.5971	29.4923	30.1069	29.3381	30.0842	28.0443	29.4273
31.8971	32.3891	32.1306	31.6188	31.7394	32.133	31.2426	30.8919	33.0998	32.7612	32.6422	33.5871	33.8996	31.5079	33.4121	31.6085	33.4611	31.875	32.2083	31.9561	33.3736	33.1603	33.8331	33.1281	33.432	33.5914	32.7853	32.6331	33.8643	34.2775	33.4552	33.5689	32.2969	31.698	30.5249	30.6806	31.9155	32.7959	33.1245	32.0566	31.9374	31.8558	32.5001	31.8265	32.7181	33.101	32.4477	32.566	32.2241	32.3225
32.648	32.24	32.3769	32.2498	32.1212	32.0352	31.4132	31.3828	33.6093	33.6817	33.4186	33.8471	34.0206	31.9959	33.8649	31.8372	33.9881	31.9995	32.7314	32.6214	34.0236	33.9715	34.25	33.56	33.5354	33.6978	32.9775	32.9528	34.0135	34.1227	34.0206	33.7178	32.7364	32.0296	31.2487	31.4054	32.5066	32.6895	32.508	32.22	32.0968	32.1256	32.7258	31.6824	32.8455	33.5369	33.3566	32.875	32.853	32.5949
22.8151	22.5709	22.8567	22.3654
																																22.8231
23.3187					22.2234											22.5867	22.1225	21.559	21.7978									22.3495												22.5263	22.1537		20.8106	23.4836	23.1557	22.0688	21.699
					19.1306																22.2416		22.5355									22.8442								24.9587	24.2163	24.7388	24.4989	22.3115	24.003	25.1965	25.1306
24.1526	24.299	25.3116	24.7586	21.958		19.8015	19.1306								24.3147	24.084	23.8922	23.7328	23.1338				22.592	23.4758				22.9203							24.0118	21.717	22.2452	23.5134	21.3661			23.6991	22.6967
26.8353	26.2719	26.976	27.7357	25.6251	22.7321	27.9208	27.8525	25.8249	25.0843	27.9265	27.0958	26.5039	25.4335	27.9472	27.0752	28.0505	25.46	27.9564	27.785	26.5037	26.6162	28.2831	28.1195	26.0662	26.5144	28.3036	29.0673	27.3372	26.2642	28.567	28.5012	26.756	25.85	25.0711	26.673	26.2248	22.8875	26.5909	27.2511	26.4119	26.4957	27.4639	28.9337	28.3865	27.5738	29.485	29.2582	29.1905	29.3161
												21.9609		22.7755	21.5795	21.8726	20.3687	22.6375	22.6249
					20.1398	21.7402
											21.8495
				25.3145	24.3926	24.0866	24.223	26.6504	25.7387	24.0321	26.4004	24.6757	23.1947	24.9868	22.5516	22.2286	22.3526	22.2293	22.1828					21.8657	21.9953	21.4949	22.8056																	23.8949	25.1879	24.0626	24.1831
																																25.269	23.8121	23.6501										23.779				22.8636
								25.5356		23.8234	22.9988																					23.4944		21.8557	22.4738
																																				29.0905	28.3967	27.944	23.2272
			23.8729	22.7285	25.1804	24.7169	25.971	25.7542	25.886	26.2583	25.5509	22.6054	24.4301	23.3973	24.6448	25.3776	25.6757	25.3097	25.6881	23.8708	24.3343	25.0598	24.9056	23.0159	24.8536	23.6808	24.7832	23.4011	22.826	23.3123	23.9153	22.0466	22.7378	22.5792	22.7684					22.827	24.1162	25.8196	25.3856	23.0347	22.8302	23.1671	23.2949	21.8807	22.2563
																									26.2335
24.4092	24.8742	23.7469	23.547									24.0149				21.5245	25.8677	24.2489	22.5221															24.8108							24.4832	23.3426	23.6985	25.1607	25.1596	23.0268	23.9892	23.7816	24.1379
25.546	25.6988	25.4706	25.5512
25.7249	25.5162	25.7244	25.765					25.6174	25.4521	24.8353	25.3683	26.4077	26.353	25.9383	25.9932	24.2627	23.6508	23.4104	23.6782					27.0141	26.5904	25.9172	26.0736	24.8866	24.7202	24.2274	24.2203	26.6817	26.7856	26.8023	26.8744					26.8623	26.9425	25.9451	26.5107	26.5339	26.7489	25.9252	26.4428
																23.3435	22.7163																												23.3474		21.3026
24.7055	24.7667	25.6817	25.0707	25.093	25.4331	24.964	25.6299	24.6765	24.9571	25.1918	25.4362	24.6277	24.6548	24.0632	24.9803	24.4984	24.3926	25.292	25.4498	24.9208	24.8328	25.1897	25.1179	24.9122	24.217	24.7924	24.5829	24.7663	24.5671	24.7744	25.1728	24.7187	25.1801	25.0541	25.262			24.299		24.8554		25.4622	25.184	25.1853	24.7902	25.3299	25.179	24.5598	24.726
24.8181	24.6648	24.241
22.5552	22.8267	22.0925	22.5255	24.3872	24.6615	24.6844	24.7082	33.4604	32.4956	32.5058	31.847	24.5787	24.7758	24.5243	24.1861	21.9387	22.5051	22.5881	22.2151	32.9216	32.0051	32.3362	32.1538	23.9632	24.3167	24.7861	24.8505	23.7382	26.7423	23.7831	23.9462	25.0299	26.9069	24.9486	27.6685		22.2972	20.0457	22.3751	22.8795	23.5172	22.4428	23.7109	29.6312	29.4713	29.3873	29.3353
22.6247	23.2457		22.137																													24.745	24.3982	25.1361	23.8586
												23.7943	22.4551		22.9968						22.5755		22.727																						22.7045	22.9209
												24.88	26.1481	25.672	25.078									21.6846	25.8218	23.3642	21.4273					24.8886	25.7105	24.1002	24.841									25.6126	26.3282		25.3941
23.2291
																											24.9525
32.8899	32.4971	32.553	32.6693	31.3426	31.6013	31.4497	31.6514	31.8079	31.5368	32.305	32.2751	32.4137	31.3413	31.9001	32.3011	31.6371	31.3438	31.4986	31.2716	32.0126	32.0894	32.0776	32.2051	32.7835	31.978	32.4202	32.8319	31.5367	31.4387	31.2893	31.7119	33.6582	33.1761	33.8132	33.9101	31.3738	31.2748	31.4493	31.7128	33.2145	31.8953	32.8542	32.8265	33.6927	32.561	32.8408	33.6961	31.1487	30.0356
																																24.899	21.167
												22.931	22.821	23.0827	21.8482					22.6165	22.755	22.266	22.8091						22.8364			23.1129												24.2871	24.3453	23.2009	23.7098
	24.2802	22.7275																			24.2323												24.5648		24.0931										25.1395	20.2242	23.3248
																																													21.1205	22.0474	21.8042
																																												24.8267	24.4344	24.307	24.3652
28.1369	28.0254	28.1487	28.2176	24.9446	25.4906	26.9519	26.8277	28.6544	27.1081	25.8194	26.1397	27.2305	27.6226	26.3828	26.6237	28.1656	28.8811	25.8245	27.9795	26.2302	25.8096	25.1416	27.2675	29.7387	28.7404	28.9141	29.3071	25.968	27.0188	27.1134	28.2572	31.5759	30.9716	30.2138	31.1809	27.2183	24.0464	23.3482	26.2393	27.108	25.1925	25.6152	26.4692	28.2255	27.602	26.6065	27.487
																																																26.4305	26.1395
																																28.6114	29.9052	29.8389	30.8639
																																22.553	23.042
26.0964	25.6835	23.9386	25.3321	25.8493	25.7388	24.8293	24.6834	24.8637	26.4195	25.6416	25.8341	25.3811	25.6454	25.2173	24.8151	24.2543	24.6455	24.1109	23.7874	25.1052	26.663	25.8455	25.9614	24.5527	26.095	24.3374	25.8829	25.6928	26.1261	25.9048	25.4289	26.1721	25.9435	26.2526	25.0213	24.7889	24.428	23.745	24.6429	23.8265	25.6873	24.3115	24.8996	28.0074	28.5689	27.5869	28.0228
																																								23.3753	22.524	21.5703	21.8046
22.2812	22.5613		22.9393																													22.9199	22.6836	22.6437	22.3533							23.3949	19.7098	24.4971	24.607	23.6332	22.9905
23.5937	23.4799	23.0785	23.382								22.9536																					21.3947	21.4784	21.434	22.5326					23.9398	22.5867	22.5813	23.8598		22.4924		23.4883
	24.3299	22.4581	23.0273						21.8642		22.5012										23.1787	20.7845	22.6489						23.1217	23.0626	23.2176	22.2908		22.2307							22.8067			24.2778	25.4084	25.0483	24.8913
																																												22.8261	22.623	21.9699	22.7234
									22.7777		22.8481														24.2056	23.8603	21.669																	24.069	25.4231	23.9063	24.1211
																				21.0649	19.1306	23.5351	19.7691
																																												21.0633		22.3785	21.6638
					30.7009	29.8182	29.7513
23.3476	23.7984	23.6227	23.7107		22.8189	22.0943		23.8099	24.1228	24.1287	23.6202	23.9524	23.5027	23.8408	22.9396	23.9778	23.6943	23.2856	23.5737	23.8629	24.4502	24.1217	24.6828	23.8371	24.3851	23.5328	23.2852	23.6971	23.9928	23.7926	23.6622	23.7271	23.7239	24.1705	23.8304	23.7814	23.9808	23.3197	23.0729	23.8501	25.2475	24.0401	23.7378	24.6115	24.9878	24.5976	24.1923
																																25.4997	25.4795	25.6736	25.6037									26.945
																																22.109	21.9333	22.0797										23.3711	23.5912	22.5559	22.4969
23.7375	22.4499	22.3875	23.0713	37.6721	36.8162	37.6721	37.6721			23.695	24.9537									24.4442	23.5413	24.2973	23.6807	28.3746	27.1621	27.7855	27.0667					29.5126	28.6268	32.0631	29.2694									31.373	29.9403	30.5064	29.9329
				30.1051	30.6666	30.3216	30.7165													25.838	25.8961	26.1492	26.0155
				30.3013	31.7298	30.5661	30.9709
				30.7566	30.5768	29.7662	30.218
																																			23.5365									23.569	24.1932	25.0031	24.4426
																			31.3619																					30.5489	27.1724	27.1493	27.1387
																																																28.1627	27.8041
			23.4188	32.289	31.9506	29.3	31.4237
																																								23.5812	22.3059	22.1234
													22.8873														23.6633
																																23.2332	22.2756	23.7771	24.0054									22.0741	22.2234		22.1085
								22.0691	21.583	22.6601	22.7199									21.9264	21.5574	21.8098	21.9095
23.1334			23.3439	26.6015	26.4299	26.1627	26.5128	23.7745	23.8645	25.0689	24.906	25.6261	24.7964	25.462	25.3988	24.1864	23.8852			23.8482	24.1079	24.4899	23.9355	25.8285	24.4342	25.5627	25.494	23.0104	22.4069	22.9065	23.2098	25.5788	24.4622	24.8588	25.133	23.4728	23.2518	22.8666		24.6878		24.9363		27.0035	26.0294	26.7373	27.1178
																																23.996	22.9132	24.4693	24.3804
												22.647	22.5165	22.8847	23.2862	22.6986	22.7076	23.1968						23.2127		23.3817	22.8653					22.8512	22.8802	23.1075	23.4803					22.9227	23.0031			24.2732	23.3982	24.2803	24.4669
26.781	26.3866	27.233	27.4002	27.1129	26.9336	26.5872	27.146	25.9597	26.1611	26.5281	26.7638	26.3621	26.3114	26.4295	26.3939	27.3917	26.1633	26.1727	26.5119	26.4226	26.542	26.8474	26.9325	27.0869	25.5947	27.748	27.4905	26.0175	25.5681	19.1306	26.007	26.9809	26.5509	27.0062	27.5973	25.9024		21.6559	21.6659	25.9179	26.9268	26.954	26.338	27.941	26.7095	26.3045	26.4368	25.5187	21.6988
																																												23.8249	23.2894	22.9779	23.9533
26.1039	26.5693	26.7591	27.0529	27.6795	27.941	27.5915	28.3815	24.0773	24.1714	25.8284	24.9466	25.7221	25.8712	25.4812	26.8161	26.1564	25.9844	26.7616	26.5757	26.7914	26.8649	27.3717	26.1215	27.2379	26.9634	27.323	25.9425	22.658	25.6145	23.2936	26.0864	26.6537	23.4551	26.3435	27.4344	24.0431	25.7899	25.4086	25.5216		24.4471	26.2579	26.3032	27.6091	27.1968	27.6167	27.9594	25.1132	24.8053
25.0421	24.1212	25.4845	25.6247	25.3991	25.6006	25.1551	25.6206					24.9238	25.1202	25.3876	24.6095					24.6677	24.6327	25.2126	25.6752	25.9023	25.0715	26.0974	26.3421	23.8315	22.7862		23.6149	26.3885	26.4629	26.159	27.1099					25.0952	25.6411	25.2946	24.6949	26.4346	25.9154	26.5843	26.5597	23.3201	23.2818
				23.4169	23.8384	23.5746	25.1617					23.3348	22.7372		22.8291
			23.0775																	22.3677	22.3567	22.4769	22.4976	23.7612	22.7528	23.4538	24.3169					22.8692	24.1853	24.737	23.141					23.6327	22.647	22.5711	23.2389	25.0023	24.5348	25.5094	25.4133
												28.3534	25.9178	26.6459	26.9131			23.5706
																		24.7193
28.9828	27.2404	27.3758	30.2605	28.8772	26.3468	29.8401	29.4447	27.8849	27.8379	30.2571	30.6811	29.6639	27.011	30.8822	29.9867	29.6865	27.5658	30.0909	29.9089	29.3093	27.3913	29.902	30.8229	28.6153	27.6525	27.9777	30.5937	29.9439	27.7154	30.7107	30.8626	28.4927	25.781	27.0987	26.7547	29.0055	26.0836	27.8395	30.0564	27.191	27.8362	29.9285	31.2202	30.1098	28.6837	31.4185	31.2683
				24.0201	23.1591	24.7327	24.7421
23.2225	23.5766	22.2983	23.7818					22.6741	23.7181	24.9292	24.5446	24.3273	25.4757	22.8611	24.8962						25.5871	26.8551	23.7783																		21.588	23.0881	21.8861
25.5992	26.0057	25.8983	25.9491	22.175	25.3836	24.0602	23.44	24.0583	24.614	26.9971	26.4738	25.8269	26.8433	24.7435	26.4773	24.5632	24.1659	24.8345	24.6505	25.1652	26.9618	28.189	25.5198	22.7021	22.8654	23.2437	23.2783	25.3426	24.264	25.0589	24.8312	24.6865	25.0484	23.8953	25.4936	21.6199	22.5926	23.5852	23.9844	22.2659	25.5068	27.2388	26.4611	24.2318	23.5788	24.1012	24.1254	24.2158	24.0096
23.8124	23.6117	23.1074	24.6574	23.243	22.7139	23.2719	22.4195					24.335	23.9235	23.9944	23.6858									24.1077	23.5785	23.2174	24.7708					25.52	25.0546	24.4283	25.1912	22.3085	23.0225	22.4247	22.1267	24.4001	23.9589	23.9629	24.2319	24.9307	25.3233	25.4463	25.6146
																																				26.9509	26.8891	26.4754
				22.2661	21.69		21.039	22.9174	22.1345	22.694	23.3706									23.3524	22.6867	23.5527	23.1487	24.5765	22.8356	24.0378	22.998		21.8088	22.7121	23.5259	24.7402	24.6658	24.1458	24.4352								23.027	22.5247	22.7582	23.1534	22.1506
																								21.969	22.4107	22.4438	22.3223																		22.0896	21.8419	22.21
																																24.4296	23.5629	23.9174	24.5972									24.9216	24.0234	25.5527	25.4585
27.4757	27.8625	26.4	26.847	24.6964	23.8615	24.0375	23.8561	25.2318	23.6943	23.1209	23.9069	25.7161	25.7331	25.4313	24.9481	26.927	26.6672	25.709	25.5338	26.6387	25.6647	25.3483	25.3448	27.725	26.5979	26.7075	27.0928	25.3121	24.0992	24.3694	24.7731	28.7269	27.9737	27.4228	26.9181	23.2879	23.3348	22.8818	22.2583	26.6853	26.0376	25.5223	26.3292	27.7771	27.4226	26.8636	26.8154
																																									23.5395	24.731	24.1063
						23.246
																23.6681	22.9299							24.3713	23.6672	24.2893	23.8684															23.3353	23.438
21.5568	21.5247		21.5204																																									21.0149	21.2723	22.3944	21.6284
																26.025	26.3554	28.732
												28.4119	27.7127	27.7295	27.3387									24.8255	24.1329	24.3551														23.9277	24.9942	23.9113	23.9905	25.0839	24.6575	25.0139	26.1675	26.6086	25.6467
24.51	26.1575	26.2673	26.3742	26.3758	26.1952	26.1827	26.4389	24.8914	24.7594	24.2951	24.6737	26.1347	25.8023	25.6852	26.5716	23.7435			24.0924	25.5775	25.5782	25.5453	25.7894	26.3493	25.9465	25.8672	24.0928	24.9963	24.6655	23.8249	24.1192	25.628	25.8233	25.6963	25.4517	23.992	24.135	23.693	24.06	25.2619	24.9432	24.9813	24.7086	26.8611	26.7554	26.595	27.134	23.355	24.1827
																																												23.5948			24.3828
					21.9349	23.7134
25.0139	24.7867	25.0709	24.9265	23.6707	24.1273	24.9718	24.272	27.0935	26.1997	27.3474	25.9616	26.277	24.6131	26.5085	26.46	25.7436	24.9972	25.3396	26.9584	27.687	26.3046	27.6194	26.9613	27.0063	25.8849	27.2216	26.1567	26.168	24.2554	24.4929	26.2754	24.231	24.0922	24.673	24.5687	24.23	24.0079	25.5178	22.8065	27.0785	22.9144	26.4914	26.3623	26.3596	25.6043	26.4543	25.9885	24.9947	25.066
27.4983	27.9565	25.8645	27.1167
													23.7957		26.9861												24.2652
				23.2328	23.6512	24.8557	24.4604	26.2966	25.3253	24.6755	24.7362													25.1387		21.8102	24.6434	26.0568	25.169	24.4305	24.489			25.1604											25.207	24.8563	24.7069	24.9745	23.6108
				23.3353	23.3275	25.55	23.7204					25.4238	26.4251	25.1445	24.7471										23.8762											22.9656	23.9435		22.8695	29.3867	23.3873	28.2373	26.3123
																																								24.0489		23.1791	23.2247					30.7128	30.3222
24.3741	24.2415	25.2971	24.8964	23.2896	24.9703	24.4097	24.9554		24.3952	22.7526	21.4502	24.572	23.4532	25.5222	25.0698		22.5989	24.194	22.685					24.3643	24.834	25.4004	24.0733	24.6586	23.1948	23.9263	25.0802	24.2363	23.8228	25.4876	25.9985									24.962	24.2446	24.4318	25.4435	22.994	21.8071
				22.5398	23.336		21.2335					23.0103	24.3185	22.6446	24.5117	23.4912	22.6115	22.9253	22.7694					23.9945	23.9289	22.56	24.0026	23.3449	22.3493	22.1924	23.3386																	21.9951	21.5704
																																												24.0743	25.0758	23.8441	23.8546
	22.347																			27.4707	26.3511	26.3474	25.9097													22.3338	22.3908	21.4058	21.7145	22.7903	22.2049	21.1145	21.5848	22.0055		22.2861	22.0344
																																												24.3649	24.7588	23.9898	24.1968
24.1883	23.6818	23.448	23.2943					24.5035	25.4067	24.4434	24.1762	23.3559	22.678	23.0755		23.2149	22.4413			24.2103	24.1675	24.1659	24.5079	25.6673	25.8706	24.5144	26.1682	23.9081	24.7367	24.9127	20.858	24.7882	24.7518	24.4115	24.2459	22.9177	23.1048		22.0351	23.6983	25.4937	24.2374	24.9362	25.5123	25.7463	25.5274	25.3134
22.3922	21.3081	20.4842	21.7578	24.1288	23.025	21.8179	22.6285	22.3169	22.0349	21.2108	21.1433	25.2212	23.7885	23.908	23.8677	23.3677	21.8934	21.105	21.9224	22.0618	21.9163	21.3634	22.2899	23.245	22.7611		22.575	24.6067	23.7388	22.7213	23.9631	25.1236	24.1136	24.5321	23.7021	22.9033	22.0787	21.0287	22.0653	22.5379	22.4818	21.3898	22.8199	25.9008	25.0166	25.0535	24.8736
			23.6629									24.2231	23.7465	24.5707	24.136	24.1529	24.2039	24.2655		22.8738	21.4014	22.7249	22.4401	25.2054	23.9683	24.6196	24.8376							23.5405						24.5583	24.109	24.8429	24.5346	24.6725	23.9291	24.8472	24.2704
21.5195	22.7633	23.2212	22.3779	22.9337		22.9594	22.2983					22.683	22.5906	22.4962	21.9655									22.8309	23.0812	24.699	24.7951			23.2751	23.0199	22.7501	23.0349	22.9391	23.1563					23.4655	22.6054	23.2973	23.2123	24.3896	24.0275	24.346	25.6247
28.3006	30.7908	29.8134	28.9804	26.3858	28.2976	26.6895	27.33	26.7307	28.4446	28.8556	28.3547	27.8362	29.5747	29.7789	29.1974	28.0086	29.2112	29.4026	28.8058	27.51	28.8011	29.0081	27.9114	27.3389	30.2233	30.207	28.9372	26.9585	29.224	28.2598	28.3253	28.7841	30.7582	30.4263	30.456	24.0046	26.4689	26.4057	25.786	24.6815	28.0268	27.4973	28.1499	28.603	30.4115	30.2127	30.3235	27.0209	28.6082
24.6118	25.4375	24.2609	25.0283									23.8424	25.1057	24.1683	24.2002	25.0616	24.0131	24.1278		24.5023	24.9119	23.8235	24.4112	23.892	25.6293	25.1566	24.0394	24.1414	24.8217	23.7485	24.5178	23.5439	25.4224	24.0247	25.4034					24.1347	23.6397	23.9426	25.0156	24.9398	25.2021	24.842	25.5024	24.0738	25.4024
23.5688	25.4095	24.2345	23.212	23.9423	24.7068	24.5147	23.1908		23.2877	22.7834	20.576	23.1963	25.5303	24.6487	24.4884	24.012	24.7131	23.5706	22.3055	22.5465	25.0631		21.4601	23.3653	25.2759	27.3317	24.3401	21.2936	26.6022	25.7585	23.3958	23.4558	27.4453	26.6057	27.5199	22.6692	23.5202	23.7731	22.3516	23.899	26.7878	24.7592	23.6538	24.6346	27.486	27.2943	26.3586		24.0973
																																25.9387		21.3383	22.0369
				23.8111																23.7933			23.3722					25.6159	22.7464															24.4536		20.4781	21.871
23.538	24.6058		25.1693	25.2441	25.9738	25.4745	24.6254	22.7963	25.1813	27.8123	25.6603	24.8998	26.2489	26.6718	25.0474	24.3172	25.3686	26.6455	26.3268	24.1877	26.8213	26.8094	26.6963	24.9784	25.4786	28.3435	26.5895	24.6495	27.1913	26.841	26.6778					24.3664		24.9803	24.087	24.909	27.4203	25.765	24.8731	24.318	26.3788	28.2953	27.5602	21.6639	25.0421
						24.3253						24.6876	24.5248	25.721	26.1648									24.6949	25.3957	26.8534	26.6933					24.8559	23.8409	25.1487	25.387											23.9199	24.9302
																								22.6525	22.1977	22.8616	21.0065
23.6531	23.4121	23.3946	23.8212	22.6411		22.5736	23.2817	23.1297	22.796	24.5218	23.2943	21.5202	24.1804	22.3357	23.9021					22.2303	24.0691	25.5611	23.6099	22.3677			23.1377			23.8927										23.0399	24.3412	25.1376	24.3995	24.2188	23.7959	23.5078	24.2477	23.4906
33.5692	33.437	33.0582	34.1119	33.1206	32.6813	33.1765	32.8561	32.5203	32.6345	33.2986	33.3308	33.7949	33.5569	33.7618	34.2344	33.592	33.4136	34.0603	33.5791	33.7663	33.7323	34.1025	34.0758	34.3021	34.1139	34.0615	34.4895	33.5869	33.3124	33.5947	33.9967	34.3266	34.172	34.3088	34.5083	32.2142	32.1887	32.7252	33.0902	35.7521	34.1573	34.5019	34.8443	34.3592	34.5739	34.4682	34.4168	32.4761	32.4059
31.7782	31.9631	32.6633	32.5671	31.5515	31.5532	32.0284	32.0642	31.4653	30.9809	31.0704	32.022	32.9562	32.4055	32.9937	32.8274	32.6109	31.7445	32.8924	32.6874	31.1461	31.2097	32.5877	31.934	32.5849	32.3771	32.5865	33.0148	32.3439	32.3202	32.4882	32.2061	31.8135	31.4297	31.7073	32.5585	29.728	30.6956	31.1199	31.2491	31.203	31.1748	31.8638	32.0891	32.0509	31.6905	32.0607	32.9202	31.7174	30.918
															22.305										20.8912	20.5592	23.2534													26.0866	22.368	21.5334	21.4539
28.8915	28.8594	27.732	27.6271
																								23.9287		23.6991	24.1222
26.0575	25.5799	25.6348	25.0002																													29.899	27.9932	27.0758	26.0107
								30.2426	29.2351	28.7087	28.3839
																24.4483	23.7463		19.8232
								32.667	31.8539	31.426	31.5369
24.7596	24.0022	24.0558	23.656
																									23.3795		23.1608					23.367	22.8736		22.7618									24.0151	23.6237	23.8884	23.1889
														23.6039						21.2376	21.9735	21.6242	22.0426		22.2681	23.8906	22.3002														23.993				23.4787	23.9707	23.5957	23.406	22.8542
25.3772	25.3613	25.1392	27.5124	26.1837	25.8913	25.9821	25.8064	23.9086	25.6419	25.2494	24.9148	26.6718	26.7076	26.8513	26.1471	25.4857	25.938	24.4592	25.0264	24.4607	24.9905	24.5155	25.3793	23.85	24.9111	25.0816	26.5339	25.4875	25.3477	24.9301	24.8407	26.2939	26.1329	26.6808	25.8553	24.1696	23.614	23.9184	25.2558	26.3095	26.9795	25.6548	27.2776	27.4086	27.8301	27.5946	27.6555
																																20.7573	21.1279											22.6567	23.7775	22.8458	23.8502
																																21.5869		19.1306	19.9323
								22.0481	23.0114	21.9508	22.4667	21.3378	21.4611	20.9746	20.8303									20.9757	21.6194	20.4185	21.7146	21.5763	23.5343	23.0446	22.8373	22.1681	22.4941	22.6798	20.9424									25.14	26.0778	24.4859	25.4704
																			25.7797	24.6759	25.5369	25.1503	24.1711
																																28.1	28.0984	27.6674	27.1495
30.7271	29.4352	29.5881	30.5674	27.3962	28.2379	28.0901	27.8273	27.1438	28.1106	28.3412	28.2605	28.2337	27.9296	28.4812	28.7983	28.3599	28.423	28.2694	28.1784	28.0336	28.1084	28.0905	28.5208	28.4277	28.205	29.2911	29.1072	27.0917	27.7789	27.8597	28.0243	29.7685	29.3153	29.792	30.4053	27.1279	26.739	27.2119	26.8206	28.6115	28.0508	29.2164	28.9185	29.3681	29.0625	30.2558	30.3071	27.3701	26.5096
																																								22.1092	24.0352	23.6792	22.7449
25.9627	26.4984	26.2851	26.4605	26.8921	26.8809	27.1609	27.0616	26.4127	26.5128	26.8091	26.4547	26.9183	26.6052	27.255	27.4978	26.7299	27.0283	27.6356	27.9203	26.7798	26.4891	26.643	26.8536	26.8511	26.7341	27.1055	26.4262	27.0427	26.9017	26.9467	28.4667	26.3076	26.211	27.3107	27.1793	25.9886	26.5014	26.6233	26.5138	27.8345	26.2144	27.9415	27.554	27.1702	26.8067	27.3726	27.3243	25.5912	25.9235
	23.1702	23.6854	23.3989					25.4255	25.0306	25.8753	25.7708	26.078	25.8406	25.4479	26.1888	25.1657	24.9394	25.25	25.1189	25.7021	25.4228	25.413	26.1314	26.0019	25.4287	25.784	26.0126	24.9728	24.8128	25.1517	20.188		23.5314	23.4543	24.4922					27.2453	25.8051	25.8271	25.2054		23.52	25.5479	25.4888
26.2259	25.6468	24.9435	26.8148	23.8618	23.96	23.9545	25.1789	25.6787	25.906	26.2906	26.5514	26.388	25.0468	26.4487	25.8154	27.2149	26.2886	26.8498	27.3019	26.9823	26.1824	26.8926	26.8363	26.9456	25.8026	26.652	26.604	26.3713	24.3762	25.4405	25.7158	25.4102	24.026	25.5546	26.6873	26.4711	25.745	25.7233	26.0884	26.8537	26.9349	26.0665	26.9861	27.4594	26.1947	26.8017	27.6481	25.7033	24.7699
														26.2504																														22.5891	26.4924		22.3716
																																26.601	26.1852	25.2712	25.0747
								22.4294	21.2138	23.7348	23.0694		22.8957	24.0243	22.6237										23.6948	24.026	22.9359													21.8504	24.6076		23.2913	23.2735	25.27	24.4611	24.322
26.5223	29.0514	28.4178	27.8173					25.2043	26.026	26.7751	25.9158	25.5269	26.7255	23.0604		24.9164	26.2479	27.5541	26.4251	25.1815	26.5984	27.0238	26.9233	24.7446	27.2026	27.5526	26.9293					26.0643	28.9047	28.764	28.7831					21.9336	25.1999	26.9202	24.4785	26.1154	28.0318	28.4003	28.9105	24.5174	27.2448
29.4993	32.7122	31.9686	31.3141	27.1849	29.2673	29.5149	29.8549	28.4175	29.7734	30.7455	29.7783	27.8512	29.7713	30.8241	29.9158	28.2231	30.5308	31.3784	30.7679	28.8484	31.3659	31.0189	30.2947	28.9804	31.3619	31.6305	30.9904	27.2641	29.9775	29.8757	29.6417	29.3947	32.8318	32.7197	32.3758	27.1471	29.8872	30.8182	29.8184	28.5956	30.1798	30.9824	31.1252	29.4783	32.4376	32.2689	32.211	27.6481	29.4873
24.1073	25.8244	24.1514	24.2678																						24.9354							24.0403	26.4769	23.6612	25.4453										23.8258	21.8018	22.7134
32.8191	34.5849	33.9789	33.1055	29.8094	31.5121	30.1902	30.047	32.1753	33.8126	32.9352	32.0663	32.3647	34.2768	33.3094	33.0429	31.8978	33.5413	32.0966	32.0999	32.7024	35.053	32.6469	32.7436	32.4186	35.1507	34.3036	32.7718	32.7595	35.1566	32.9388	32.4618	32.9473	35.8032	35.0013	35.1498	30.5343	33.7969	30.7663	28.6994	31.6981	35.3592	33.1391	32.0494	32.6089	35.2395	34.7623	34.4915	30.0435	35.0035
24.4523	27.6529	26.515	26.124	25.0189	26.9861	19.1306	22.2265	25.1365	26.4733	24.739	22.7583	22.9226	26.1972	24.6763	24.3861	24.4309	24.8169	24.6255	24.5558	24.1642		25.2735	24.1627	23.917	26.398	26.2742	23.7719	23.9718	26.3167	24.8675	23.9548	25.1477	28.3801	26.7076	26.8083					22.6943	24.007	24.6506	27.1093	25.3539	27.8372	30.7573		25.1256	27.2939
30.2678	32.1125	31.0328	30.9725	28.7036	28.8309	28.7405	28.8732	29.9114	30.2989	29.6184	29.3355	29.2265	30.191	29.9028	30.3375	30.008	29.8715	29.6976	27.2771			29.177			30.8707	30.6076	30.0537	28.7014	30.5673	26.9937	30.066	30.8504	32.6866	31.6186	29.0223					29.8999	26.4695	26.2767	27.4363	30.33	32.1162	31.8342	31.3635
34.4106	35.0557	34.4948	34.2395	35.3149	34.5946	33.2844	33.4607	35.5056	34.5495	34.2662	34.2924	35.0021	35.1725	34.2542	34.4823	34.9648	35.2151	34.3795	35.0776	34.4621	34.6889	33.24	34.3685	34.8057	34.9936	34.8071	34.39	35.0826	34.9482	33.8713	34.3281	35.156	35.1137	35.1414	35.0098	34.2832	34.2593	33.4929	33.6212	36.0719	34.837	34.2575	34.5322	34.6194	34.6765	34.3079	34.3358	34.9879	34.3113
30.1328	31.404	31.1026	30.7782	28.6502	29.4387	28.6186	27.8669	30.3002	30.6643	30.7809	30.1067	30.0855	31.268	30.7094	30.5721	30.5354	29.8275	29.3182	29.5593	29.7084	31.7561	30.392	30.172	29.6859	31.449	31.7598	30.2688	29.8403	31.6588	30.2658	30.5197	28.2985	30.6856	29.9048	30.6383	28.636	30.3605	29.4099	29.248	30.1644	32.0046	31.1117	30.6513	30.5252	31.8355	31.554	31.6954	28.74	30.1053
												21.8678	24.8931	22.8444	22.563																		24.8787	24.629	24.4077									24.1919	25.691	26.0205	25.9297
27.3733	27.9347	28.2623	28.7515	27.542	27.3271	28.2848	27.9335	27.4069	27.5329	27.8497	28.0301	29.0262	28.5297	28.5463	28.7797	27.9667	27.6401	27.8764	28.3401	28.6724	27.966	28.0523	28.1799	29.8198	29.2585	29.8959	30.0361	28.0929	28.7588	28.3748	28.4029	29.6119	29.1441	29.2145	29.5414	26.5635	26.2709	26.7402	27.1759	29.1161	28.4632	28.9222	29.4159	29.4391	29.3989	30.1167	30.1127	26.2168	26.19
28.9544	28.5714	29.3853	29.4866	28.723	27.9842	28.9697	28.5384	27.8428	27.8632	28.3065	28.1888	29.3014	29.2135	29.6928	29.5311	28.5706	28.3976	28.8653	28.9281	28.6061	28.0819	28.2019	28.4179	30.037	29.2947	30.4272	30.132	30.2301	29.8495	29.8003	29.9235	30.6482	29.9775	30.7601	31.3208	27.5035	26.8438	27.2744	27.2303	29.4419	29.2604	29.6209	29.3446	30.2215	29.9718	30.9261	30.5284	27.8597	26.7122
21.3778	25.2936	25.1155	24.3432			23.6066	23.2178																									23.1889	25.9634	26.1404	25.5912									23.0864	25.1047	26.001	25.2803
																								21.196		23.3049	21.99					20.8231	25.5657	25.7401	25.467									22.3713	24.4068	25.4204	24.9647
24.1815	24.0241	24.9956	24.6245																			22.5467	23.4837
25.6536	29.1266	27.5429	27.9967	21.5715		23.1106	26.0495		25.8396	26.8403	27.7448		27.8007	27.9246	27.6342	24.8498	26.6872	27.621	26.6717	25.382	25.7671	26.6053	26.0507	24.7014	28.5473	28.3986	27.1917	24.2854	26.561	26.5672	26.6994	26.7717	29.9574	29.3951	29.2173	22.2018		26.3026	24.2467	24.899	22.4722	26.8566	27.9942	26.1878	28.5408	28.8164	28.4802	25.2519	26.8804
									25.532				25.3684											24.4561								26.2666	26.1393	25.7636
																																												22.9051	23.096	23.0681	23.5794
												24.4115	23.173	23.3227	23.6544	23.5612	22.2318			23.8788	22.5959	23.2742	23.4138																	23.6901	24.6941	23.9366	23.2842	24.3451	23.279	24.4522	24.1031
					23.2404																						22.6259
24.3189	25.6712	19.7232	24.3303		22.6603							25.8123	26.3209	23.3306	25.897									24.7141	27.4379	23.5681	24.5478					23.091	22.8196		22.5738					22.7555	23.0317	22.2693	23.15		22.4733
27.3932	27.0918	24.3216	26.2497	26.6315	26.8338	25.8123	26.3495					25.9125	24.1058	22.541	23.9744					24.8789	24.6485	24.3878	25.1527	24.3331	24.9298	22.0442	24.0131	24.458	24.4262	23.8177	24.5257	27.4996	27.0412	26.1853	26.8608							24.1234	23.7441	22.5618	24.8008	22.9562	24.9433
23.6377	23.3379	23.0718	23.7555																														23.1423	23.1528	23.7823									24.2535	23.6144	24.1785	24.4859
32.3106	32.8958	29.3472	30.6418	23.1893	22.4474	22.6335	23.0043	24.0965	23.2009	24.3851	23.8267	26.6122	25.4694	25.3941	25.6729	25.8882	25.0063	26.4603	25.0825	25.5869	23.9431	25.2287	25.657	25.2179	24.5367	25.6126	24.9122	24.3953	24.1791	26.2538	20.4397	25.9782	25.692	25.819	26.6312	23.3289	23.2358	23.1239	24.4628	28.2481	27.5177	25.388	25.9862	26.2157	25.5435	26.8209	26.4832	23.157	22.6001
												24.9942			24.6853
26.0252	28.0592	25.0255	25.6319	22.5527	23.209	23.8201	23.7792					25.9592	23.9954	25.4014	24.6238	24.0745	23.6	24.346	24.5036		22.3159	22.3486	21.7964	24.9312	25.5537	23.9154	24.6135	23.1717	24.0006	22.5692	23.7607	24.9843		21.873	24.0235					22.4479	24.5131	25.6718	23.4758	26.1485	25.7667	26.2151	25.8588
28.4387	29.3857	26.7321	28.2879	26.5862	26.3183	24.5453	25.4835	24.8548	27.9269	26.4906	27.703	25.2406	25.4501	25.0545	25.3855	26.2964	27.1925	25.1564	25.3162	27.8501	27.3579	26.0528	27.4344	27.4504	27.7603	26.4178	27.5478	25.7636	27.544	25.3484	26.3616	28.471	28.6398	28.1898	27.8507	26.8253	25.9191	24.7583	26.3049	29.9214	29.516	27.833	28.6842	28.5823	28.9919	28.1087	28.1685	24.1077	24.255
26.5906	27.6952	23.4229	24.637	24.1359	23.3442		22.9459					23.5323	23.5834		24.4222					24.0472	22.3849		22.1788					22.4798	22.5229	21.1179	19.8257	24.9599	24.1393	23.8855	24.0756					24.9927	23.6617	22.7735	23.6022	23.8997	23.3522	22.9615	21.7637
								22.0245	23.0026	22.4905	22.7006									23.0378	22.9093	21.8997	22.3336														22.4345							24.5364	24.629	24.3237	23.8978
29.2292	30.0099	27.8846	28.0531	25.5211	25.391	25.3346	24.0623	26.0439	25.941	25.4753	25.991	27.302	26.5966	26.8845	26.5899	26.7488	26.4875	26.2774	24.8252	24.6828	24.565	23.9997	24.3213	28.1755	28.4181	27.9338	28.3563	26.8196	26.9634	26.3309	26.6891	29.4081	29.2795	28.8828	27.9941	24.4384	25.4446		23.4536	27.5927	27.8035	26.7045	27.2682	29.0963	29.4229	28.6738	28.1519	22.6269	23.7965
28.0878	28.5446	27.4698	27.6908		25.2377	24.7995	25.6105	26.6396	25.119	25.5078	25.5168	27.6039	27.919	27.4578	27.6098	26.6187	26.6274	25.234	26.1852	27.3423	27.6765	24.5659	25.5956	28.328	28.8674	28.2225	28.2111	26.5347	28.1622	26.4957	26.4967	29.7022	29.9974	29.091	30.0295	24.2184	25.3891	23.8794	25.1243	28.5654	28.401	27.3496	28.1628	28.2947	29.4108	28.5382	29.09	23.249	24.2248
21.7421	23.2239
25.339	25.2084	22.521	23.8078																													23.7853	22.934	23.1367	23.6624
27.1569	27.2091	24.6495
												21.4894	21.6711	20.8988	21.123	21.3562	21.5002	21.7524			21.3096		22.0034		24.0486			23.3857	23.5262	22.4367	23.6062	23.856	23.712	22.3309	23.1951									24.4684	24.8716	23.0485	24.1877
																				24.0692	24.034	23.9762	24.1383																									27.5931	27.8729
24.3128	25.8481	24.4433	24.1395	23.0401	23.5421	22.7112		23.2799	25.0757	23.8644	22.4128	22.3188	24.4884	22.4766	22.3328	22.7762	24.3601	22.36	22.4704	24.47	25.7759	23.955	23.442	23.6597	26.9253	25.968	24.2478	24.9646	26.2424	24.6655	23.6775	23.9791	27.5692	26.6394	26.5314	22.5008	22.5746	21.9839	22.4185	22.0421	26.6899	21.3497	22.9257	25.1654	28.2752	26.2698	25.5938		25.6346
								22.4995	22.1653	23.0953	21.7809	23.0772	23.147	23.0905	23.1471	22.6559	22.3816	23.23	23.005	22.4963	22.1367	22.0316	23.0528					24.5304	23.6701	24.1869		24.6617	24.4101	24.2586	24.4982						24.5264		23.2984	26.2523	24.5428	24.832	25.1606
																													31.3611
27.4346	26.8689	27.335	26.8696	25.9647	25.69	26.1133	26.5645	25.6373	22.9765	23.1616	25.6323	25.4013	25.7138	24.6951	26.6681	24.7289	25.7635	25.7595	26.7834	27.1713	26.6075	27.5719	26.552	26.3026	27.311	27.695	26.6248	26.0263	27.1796	26.982	27.2074	27.0332	26.2765	27.3582	27.6861	25.4841	24.5237	25.3355	21.8723	23.9609	26.277	24.2246	24.8214	27.5495	27.2919	26.9243	27.5453
24.114	23.3579	23.7	23.7175								23.5465						22.4413	21.8287	21.3538													24.4977	22.4621	21.543	21.9162					24.2916	24.8211	23.4708	24.8799	24.2364	24.5219	23.7882	24.2095
																																24.487	24.0679	24.2644	24.5918
26.727	26.9705	26.6709	26.9045	26.5025	26.1398	26.6068	25.8637	26.0542	26.533	26.2159	26.1479	26.4879	26.3287	26.4021	26.0493	26.2763	26.1821	25.7982	25.3367	27.2268	26.8392	26.8293	26.8176	27.3934	27.8674	27.009	27.9679	27.0787	27.3685	27.3105	27.3105	28.1395	27.5854	27.5706	27.8435	25.4321	25.6497	24.6665	25.0696	27.1714	27.5385	26.5747	27.4999	27.8518	28.1014	27.7159	27.4653
																																21.0601		22.0671	23.0136
23.7104	23.091	24.0498	24.5211	23.5094	21.3978	23.326	24.0811			21.9104	22.2981	22.2207		21.903		21.6627	20.1223	22.4972	22.8639	24.8939	24.3413	25.3734	25.1846									25.1595	24.3635	24.1762	24.9267	22.0382	22.1421	22.9298	23.1261	25.2693	25.0012	25.1535	25.1254	26.2777	25.4128	25.8478	26.1879
23.2101	22.1414	22.5435	22.8922	22.2821	21.9546	22.0752	22.5672	22.1361	21.5433	22.8633	22.6359	22.2049	21.6187	22.8535	23.0201	22.5968	22.4717	22.9678		22.6599	21.707	22.6478	22.5815	23.0285	21.3781	22.9122	22.5389	22.6817	21.8322	22.1035	23.1025	24.9396	24.2332	25.1769	25.1738					22.8711	23.4891	22.8241	22.2013	25.5286	24.4443	25.8111	25.2221
29.3727	29.3031	29.2208	29.877	27.8702	28.0394	27.8049	28.0374	27.3412	28.0681	28.8369	28.3062	29.6241	29.8522	30.0616	29.8514	29.2714	29.4983	29.0181	29.3778	28.2873	28.6381	28.0644	28.38	30.1846	30.691	29.8764	30.5299	29.615	28.8185	29.5995	28.0402	30.3058	29.5068	30.1582	30.1932	27.8305	27.9756	27.4092	28.0704	29.7431	29.7202	29.4702	29.6926	30.3506	30.7129	30.6775	30.4942	26.3722	26.7695
23.8927	23.6948	23.6156	23.9464									23.8615	24.2584	24.607	23.7981	22.2096	21.8463			23.9602	24.0024	23.5968	23.2668	23.6659	24.7602	24.3011	25.4333		20.8229		22.5406	24.568	24.873	24.6878	24.4246					24.0416	25.68	23.0517	25.1558	25.3937	26.1796	26.2448	25.8893
29.7877	29.9645	29.746	30.2812	28.5099	29.299	29.4445	29.0848	28.7683	29.6293	29.2488	29.8025	29.7616	30.43	30.2477	30.31	29.7311	29.6665	29.5816	29.5159	29.5977	29.7333	29.1268	29.3778	30.6056	30.9791	30.539	31.0781	29.525	29.8998	30.155	29.8711	31.1913	30.9163	31.12	31.2933	28.4836	28.3742	27.8597	28.398	29.5608	30.1302	30.0664	30.5998	30.6459	31.0029	31.3017	30.759	28.3278	28.1742
23.3985	23.8633	24.502	25.1195	23.9279	24.3054	24.8191	21.3471	23.6015	24.3204	24.968	25.2465	25.467	25.9827	26.2871	26.2597	24.5703	24.7053	23.7567	25.3569	23.8932	23.3833	23.8306	23.7712	26.4069	26.4559	27.4529	27.6538	24.9877	24.8406	25.9923	26.0253	26.354	25.7943	26.1	26.7213	22.7194	23.1702	23.4265	22.3969	27.2994	26.6279	26.7471	26.8868	26.5162	26.4628	27.2171	26.9942
																																												23.4047	22.9682	23.7148	23.3796
25.3069	26.4494	26.089	26.6048	26.5688	26.0014	25.9516	24.4426	25.7748	26.1119	26.3114	24.9994	27.9801	26.0606	26.7992	26.9223	25.6954	27.2261	25.5674	26.2372	25.4059	25.6296	25.506	24.2815	27.5395	27.3914	26.8471	26.8181	25.1259	26.3767	25.5814	25.3353	26.5016	26.4568	27.5618	27.6515	24.6772	22.4756	23.8126	23.9251	28.6427	28.2714	26.4989	28.0527	26.8232	27.669	27.1461	27.1409	22.2399	21.1924
				24.0682	24.3273	24.1764						22.8426	24.1509	21.9559										23.3265	22.1874	23.9555	25.8762	21.9639	21.0019	22.477	22.4987	22.6326	22.654	22.2577	22.5051					24.4231	24.1774	24.6645	24.6286	25.4685	24.8283	25.2472	25.3188
																																												22.1688	22.1109	21.8153	22.3957
												21.3784	21.8719	21.1157											22.0541		22.0022																	22.9795	23.2162
30.8703	30.7359	30.4188	30.4476	30.3715	30.1261	30.8667	30.1305	30.3332	29.8708	29.551	29.898	30.9553	30.7134	30.4706	30.598	30.5631	30.0964	29.9251	30.1358	30.3431	30.0654	29.2312	29.1966	31.696	31.1463	31.271	31.2705	30.4425	29.7793	29.927	30.0104	31.0982	30.8729	30.8723	30.7505	28.7694	29.3144	28.5611	28.2549	30.6313	30.755	30.2083	30.3509	31.4195	31.1313	30.9486	30.7191	29.7298	28.7687
31.7099	32.0698	31.3025	31.5409	32.6395	32.0802	31.7157	31.928	30.504	30.8354	31.2589	30.9908	31.3148	31.7326	31.3464	31.3558	31.3028	31.1152	31.0095	30.8005	31.9301	31.2472	30.2986	31.1019	32.9758	32.4735	31.9688	32.3395	31.6382	31.4776	31.1597	30.9766	33.0039	32.775	32.319	32.2167	30.4872	30.6438	29.8642	30.306	32.1946	32.0802	31.3129	31.9416	32.754	32.8228	32.1194	32.0629	30.7613	30.2516
37.6721	37.6721	37.6721	36.9308	29.5403	29.4183	29.7933	29.832	30.033	29.9452	29.1682	29.8731	30.4897	30.4515	30.0851	30.0097	30.9188	30.5022	29.8266	30.0236	30.965	30.2175	29.3904	29.916	35.2773	34.5598	34.1891	34.7448	30.8797	30.3266	29.7739	29.3868	31.119	30.9421	30.9146	30.7041	29.552	29.286	28.8542	28.7275	30.9682	30.4897	29.8875	30.7081	31.3002	31.1926	31.1419	31.0087	29.6379	29.1922
21.1033	21.4942	23.3764	21.6126	28.2233	28.3152	28.1513	24.5996	22.9069	23.6853	21.4154	25.3038													24.5346	24.9033	25.1017	25.1253	23.0383	24.042	25.0395	24.6634	25.5046	24.7418	24.8704	25.6281									24.7133	24.1121	23.811	24.5594		20.5882
24.3452	24.6188	24.9633	25.9414	26.0926	26.3278	26.4559	26.2187	24.6405	24.6299	25.1041	26.5828	26.7318	26.921	26.7901	27.2888	26.6392	26.5611	26.3302	26.6076	24.2398	25.5288	26.6232	25.9432	26.4719	26.6266	26.5662	26.5624	24.8602	25.5959	25.7147	21.7768	26.9474	27.3606	26.9334	27.5543	25.2298	26.3208	25.9486	25.9724	26.7692	24.7273	27.2506	26.6968	25.9915	25.8546	26.8925	26.5939	23.9128	25.3912
23.1195	23.6651	23.7759							23.7095	22.9978		21.943	23.5325	21.2155	22.8479	22.9407	24.2109								23.8465		22.4265					23.0965	23.8462	23.4782	23.5011							23.0436	22.7626	26.0612	25.443	24.6339	24.537
	24.3969	26.0729	20.8613
29.2758	29.704	28.8246	30.6659	28.4944	27.765	28.7966	28.1903	28.1675	28.1735	28.4259	29.208	28.2976	29.4441	29.5775	29.1343	29.3638	29.6434	29.1298	29.6546	28.3371	29.0916	29.1936	30.0672	31.552	31.4218	31.5539	31.8997	28.5736	29.751	29.0404	29.1258	30.2368	29.8382	30.0128	30.155	26.8404	26.8734	24.9934	27.6776	29.8348	29.6433	29.6976	30.0086	30.5568	30.1869	30.606	30.6611	27.3538	26.5906
												22.8332	23.6035		22.5175						22.5526	24.3186																				24.2714	22.902
26.2354	27.2709	26.8674	27.2387	26.4556	27.1553	27.3142	28.317	26.8045	26.1506	25.9882	26.3687	27.6384	27.3652	27.5798	27.1557	28.1948	27.1378	26.7494	26.7042	26.6887	27.7406	27.1644	26.941	29.0915	29.8835	29.1631	31.8657	26.982	27.7665	26.717	26.9428	29.883	29.6732	29.2285	29.8705	25.7291	23.265	25.0656	23.0858	29.0662	29.8647	27.6654	30.82	30.0489	30.2582	29.5712	31.4294	26.0987	28.397
										22.8441	21.5263																															23.2223	21.9057	22.6753		22.4905	22.7785
																																												19.8632	21.7934	20.6596	21.216
24.3883	24.1272	22.9562	23.7308	24.3181	25.2533	24.2945	24.3286	24.2908	26.2512	24.401	25.1899	25.8739	27.0299	26.3438	25.9049	24.7452	25.1484	24.2906	23.4552	24.4117	25.4632	24.2101	25.0274	25.153	26.4307	25.368	26.3638	24.9402	25.4264	24.9708	25.1642	24.9342	25.6551	25.7578	25.0627					24.0046	25.4729	24.1353	25.3636	27.2945	28.1245	27.2244	27.4942
																								24.7953	24.5607										22.9317
																																		23.2092												23.2188		24.9641	24.575
																23.4299	23.1723							23.0435	22.9152	22.1707	21.7771					23.4109	22.7981											22.8715	22.2338	22.5955	22.3551
23.6981		24.2146	23.8795																	23.4648	22.8921	22.2804	22.6379		22.8719	23.1481	23.599					24.9243	22.9199	24.4001	24.5858									23.3224	23.0529	22.6669	24.7285	21.6217
32.2173	31.7454	32.6106	33.1735	31.7835	31.6495	31.6746	31.781	31.7573	31.6786	32.247	32.4658	33.3473	32.5264	33.1359	33.3848	32.8057	32.2372	32.9764	32.3366	32.5099	32.2365	32.0351	32.3706	33.249	32.6774	33.1715	33.3634	32.2201	32.2589	31.9677	32.6791	33.3896	32.7295	33.3661	34.006	31.1216	30.9706	30.8754	31.3157	31.5727	31.4497	31.6775	32.2234	32.8955	32.739	33.5056	33.7709	31.3136	30.6063
31.8577	32.3383	31.3744	32.0075	31.5077	32.3558	31.4903	31.6	31.1911	32.3628	31.9529	32.7303	32.5932	32.9472	32.3824	32.251	31.7604	32.4099	31.5414	31.4438	31.7525	32.4048	31.7076	32.6841	32.1521	33.0242	31.4896	32.3859	32.6936	33.0316	32.5651	32.7463	32.342	32.3218	32.2395	31.8355	31.2411	31.8889	31.1788	31.9217	31.4956	32.8171	32.1865	32.18	33.5334	33.6904	33.0761	33.4678	30.4246	30.2858
29.3034	30.116	29.062	29.6649	28.0551	29.7233	28.1179	28.1241	26.9525	29.1023	28.536	28.0705	29.4967	29.6311	29.6749	28.9924	29.8537	30.3001	29.6522	29.4913	29.7552	31.1399	30.1515	30.4638	29.9952	30.2438	29.4653	29.83	28.3644	28.445	28.6928	28.915	30.5664	30.5187	30.7122	30.2257	28.6889	28.2733	27.6001	29.1282	27.1396	30.5896	29.6609	29.9864	30.4097	30.4702	30.1502	31.0549	24.6484	22.2293
				23.967
																																												25.3742	24.6911	25.3622	25.9991
27.3237	23.2303	21.9582	24.486	26.6971	20.8998	23.3602	21.5723	24.0045	23.6561			28.0153	25.1872	21.6533	24.267	27.6319	24.1889	22.25	23.923	27.8143	24.4335	24.5227	22.5466	28.4525	25.7469	25.4984	25.4209	27.7962	25.2762	24.2036	24.9391	28.4186	24.7085	24.4806	24.7962	25.5092	21.4522		23.1882	23.0488				27.0363	24.9586	24.9934	24.6233	23.3081	20.3304
19.1306	19.6925																																											21.9136	21.9134	21.1613	21.9341
																								27.3029	26.997	28.2784	28.1205
24.6257	24.5073		23.6495									23.6995	22.3724	21.9212										22.5609	22.5461	23.1777	21.6922					22.4855	22.387	21.7777	22.8345									22.1782	22.4666	22.7603	22.4346
26.6313	26.9125	22.4788	24.2808
											24.6958	24.6076	24.3819			24.3099	23.7706	23.607	23.3129					24.0568	25.0452	23.9731	25.3031	24.219	25.211	23.6682	24.5845														22.7957
																																													23.3567		22.4032
34.1593	34.4618	34.1137	34.359	33.033	32.6205	33.4023	33.031	33.1979	33.0117	33.9542	33.7268	35.8279	35.3533	34.8081	34.9582	33.8512	33.918	33.3659	33.4389	34.1812	33.3579	32.9173	33.6907	35.115	34.699	34.4172	34.889	33.7356	33.5678	34.1912	33.0056	35.4569	34.8387	35.4431	35.451	32.7135	31.7438	32.2013	32.7189	34.5682	34.0206	34.1237	34.1668	35.0725	35.1216	34.9858	34.8988	33.3462	32.6793
22.93	23.2733	22.8711	23.2731	22.0192	22.7226		22.3309	23.9592	25.2641	24.4343	25.0605	23.4288	23.981	23.5475	24.3554	24.6354	24.766	24.2178	24.0367					24.2299	23.7846	23.3579	23.912	23.2328	24.434	21.7678	21.6829	24.8507	25.2039	25.1549	25.0807					23.9066	22.683	24.718	24.3793	25.5389	25.5835	25.5138	25.2755
29.353	29.2153	29.1402	28.5734
23.3261	21.4277		22.2254
				22.7481	22.7507							23.1812	23.3553			22.9884	23.8623			22.8366	23.2739			22.6343	22.4713	22.0586	23.0293					24.4532	24.8122	23.1308	24.7464					22.2489	23.2831	22.8742		25.5912	25.4885	25.7125	25.9558
22.6044	22.0466	22.1281	21.4612																	23.7526	22.5044	22.9071	22.8938	23.5922		22.5876	23.0107					24.2677	26.4186	25.6435	25.7948									26.4596	26.4456	25.482	25.4283
																																												22.1197	21.8321	21.6386	21.4863
23.832	25.9214	24.6217	26.3262	23.6248	25.474	25.5678	25.5087	24.1314	24.7187	23.767	24.1587	25.6742	26.4788	25.6308	25.2836	25.3688	25.5692	24.7513	23.4142	25.9538	25.7502	25.2969	25.4275	27.8138	27.8768	26.9104	27.075	23.3787	25.9372	23.5251	25.5159	27.2376	27.4876	27.3038	26.162	24.9861	24.7784	23.8918	25.664	23.2993	25.9768	23.1661	24.151	28.4017	29.1248	28.3346	28.5135	23.3765
																																22.4254		21.9057		22.5419	22.2139								23.8183	23.5818	22.2314
25.0576	22.9374	24.0364	24.7909	24.228	25.5058	25.2634	25.4748	23.2697	25.9136	24.1507	25.4549	26.1086	25.9488	26.0985	26.097	24.9845	24.1277	25.3679	24.9165	24.995	25.0303	24.6502	25.6905	25.495	25.961	25.4674	26.9665	26.5042	25.9764	26.6203	25.8993	27.2749	26.2537	26.7407	26.0166	21.4409	21.8092		24.4772	22.7739	25.207	24.6018	25.5603	28.1492	28.1944	27.9127	28.2013
																																																23.5016	22.9716
25.8227	23.4439	23.7204	25.0921	24.8487	23.1825	21.9775	24.0035	25.9088	24.2105	22.8721	23.891	25.9845	22.7798	22.9173	24.8231	25.605	23.4633	22.7339	23.2856	25.4716	23.5005	23.0216	24.3803	26.5405	24.1274	24.4212	24.8746	26.2077	23.3743	22.5147	23.971	27.4488	24.6795	24.9746	26.6661	25.5765	23.6431	23.6691	24.2348	25.1424	22.8907	23.4561	24.4137	27.7432	24.9541	25.615	26.4557	25.09
																																												23.3664	23.9447	23.2779	22.9857
				25.6059	25.7838	25.7952	24.524
								23.1658	21.0926	22.7239	23.3916					25.1825		22.7242	24.0839	24.8292	22.9983	23.8768	24.0414	25.2675	22.9013		23.4576	23.7636	21.6708	22.9268	23.4892	23.3398	21.3159	21.7383	22.3734		21.5779	22.2214	23.2153					25.4871	24.7049	25.2013	24.7507
	21.1319	23.1299	23.8975	23.5981	23.3758	24.013	22.6874													23.6476		21.939	22.5224	22.9445	22.6539	23.7666	23.0696					24.5324	24.769	24.742	25.0684					23.4328	22.4914	23.9974	20.6114	24.4483	24.5386	25.4773	25.2264
																												24.4853	26.2019	21.7072						23.7189	25.3024	22.1107		22.022	26.1744	22.4301	24.0451	24.6021	26.629	25.0981	25.1742
																																22.5182	22.894	22.1194	22.8563									24.0599	24.7673		23.8629
23.488	21.639	22.1443	23.1114	25.2612	22.7809	23.2815	24.1062	25.8774	24.1367	25.774	26.3392	26.4784	23.4758	25.9224	25.9422	25.4109	21.5777	24.2021	24.642	25.9442	23.5882	25.0925	25.2773	24.739	23.4488	24.7425	26.7768	26.3068	21.638	22.9164	23.0099	27.1647	21.8376	22.2893	21.5099	26.1197	24.361	24.2339	25.8849				25.1405	26.8341	24.5307	26.2509	26.2742
					23.9919											28.5082																23.7524	23.8009	23.6245	23.7663												23.7193
																								22.8623																							22.5038	29.489	29.0705
																								23.1095									25.8369	25.6284	25.5197					22.9925	23.1054	21.6255	23.0865	23.3571	25.5532	23.6391	26.1245	30.007	30.8752
												22.8989	23.0605	23.0685	22.982	24.1237	22.6223	24.3217	22.4947					27.5106	26.8331	27.8748	26.1432					24.2942	24.2384	23.7386	24.78	25.3791	25.7595	24.2087	23.8249					26.1774	26.4863	26.7218	26.9818	26.9053	26.7387
									20.1567
		22.7783		27.0909	26.0362	24.1341	25.1242					23.4456	23.3267	24.1449	24.72					27.5726	26.4509	27.1536	27.1109	26.3736	24.7419	25.9106	25.2788	23.9472				23.2176	23.1254	22.5295	22.8491									28.0235	26.961	27.0425	27.3633	22.6113
																																								21.3383	21.7678		22.0722
																25.4282	24.9162	25.9033	23.5175
																																			25.5432
26.2096	25.908	24.8641	25.8231					23.1563	24.5248	23.1769	24.5847	23.9014	24.3948	23.6637	24.3481		23.2947			24.2253	25.2003	25.7772	24.6762	24.2968	24.5718	24.4142	24.209					23.1359	23.101									25.2182	24.6693	24.6676	24.5978	22.8576	22.8933
	23.2055	24.099	24.3846	23.1805		22.7699	23.0697																									23.4847	23.3637	23.9839	24.5591									23.5907	23.2737	24.4184	24.5203	22.7693	22.5858
						24.2001	24.4332
28.5875	29.0967	28.625	28.4724						23.611			25.5875	27.214	23.4435	24.0821	23.955	25.4339	22.7148	22.1973	25.7859	25.7193	23.1783	23.8166	26.206	27.174	24.6259	24.192	26.4616	26.6116	24.6059	24.5939	23.8067	26.8301	24.4573	23.1832									26.5813	27.285	25.8207	25.3858	24.3432	25.0898
34.0225	34.2302	33.6356	33.5566	34.1978	33.2372	33.0901	32.5697	34.2475	34.2585	33.0198	32.8846	34.1573	34.4018	32.8502	33.6159	34.2961	34.6437	33.9092	33.8574	34.6153	33.8439	32.5237	32.9703	33.9455	33.7958	32.7323	32.6783	34.1845	33.8315	33.0269	32.8279	33.8309	33.5896	33.8986	31.7448	32.9544	33.0586	31.591	31.6477	34.3088	33.7949	33.3133	33.1046	34.4402	34.4133	33.9578	32.7812	32.9659	32.0998
27.2959	28.1044	27.6839	28.0975	26.1119	28.4298	27.2801	26.0283	25.3368	27.4552	26.6593	27.4329	27.4097	28.2966	27.4907	27.2782	26.2134	26.9258	26.4156	26.0639	26.7076	27.4948	27.5116	26.7642	27.9312	28.3447	29.4315	28.988	26.4161	28.032	26.8306	26.8866	27.2252	28.5574	27.7562	28.3303	24.8603	26.8575	24.5713	25.2183	27.3718	28.1482	27.9306	28.4013	29.6961	29.4847	29.4099	28.6629	26.3444	27.5916
24.5573	24.7934	23.8175	24.9635	23.5902	22.9547	22.899	22.9353	24.9391	25.0664	24.8256	24.8884	25.7433	25.3758	25.3016	24.5328	25.8523	25.7003	23.8575	25.4206	25.6934	25.7131	24.3256	25.0777	28.5886	27.9772	27.0978	27.6819	26.096	25.7923	26.277	25.6013	26.1005	25.8434	25.6898	24.3242	22.5973	22.0161	21.6057	22.6512	25.1026	25.8269	25.0318	25.8614	27.1429	27.6837	26.6118	26.7583
																																												22.7691	23.1873	22.1883
																																														29.4222
																																				28.8016	28.3511	29.0971	29.2736
																																								31.8132	30.7834	30.1117	30.7366
																																								28.1415	26.0218	25.9617	26.8705
	21.9333		20.931						23.4915																							32.8936	33.3234	32.6767	32.6454						21.8474			32.2311	31.7133	29.6212	30.1777
																																21.7867	22.0439	23.0739	21.9011
																																								30.1129	25.9064	29.3419	28.3906
27.2234	26.2803	26.4918	26.3568	26.9699	26.5389	26.0099	26.1584	22.3497	21.4655	22.2269	23.7634					24.3736	23.7779	22.8149	23.6247	28.4193	27.5431	26.9617	27.3543	29.1335	29.5001	28.7255	28.5315					26.553	26.6337	26.8246	26.7471					23.0238	22.2366	22.9503	23.983	27.1023	26.6988	26.2815	27.1021	24.366	22.9166
																				26.9005	27.2621	28.013	27.5684
					24.8822															33.164	31.8407	32.3942	32.426	29.0075	27.465	28.8997	28.5554	26.3395	25.9028	26.3736	26.8462
																				25.9266	23.1028	23.7823	24.1932	34.0597	34.4505	34.5239	34.6074	30.8088	30.0332	30.3595	30.5487													26.4154	25.645	26.0421	25.5731
				22.7091	22.5338		21.8925													27.9927	26.9514	27.3275	27.2565	34.5226	33.8888	33.8412	34.0514	31.8199	31.8297	31.0886	31.6191													29.9531	29.1749	29.6611	29.2674	23.0422	22.4149
																																											24.5217	25.7246	25.1342			23.1006	23.544
												28.8547	28.2099	27.9857	27.6795
																28.7555	28.2235	28.4912	28.5815
																								23.1028	21.5952	22.3556	22.8785					33.237	33.7787	33.29	32.9953									34.9543	35.3627	35.1022	35.1251
																																25.7496	25.1198	24.9534	23.7493
23.7849	23.7653		23.0845					23.204	23.5939	23.8412	23.5373									24.6528	22.2061	21.1079	22.0953	23.8052	22.2544	23.1085	23.0437					24.6716	24.4971	25.402	23.9061	23.7949	23.1576	23.1375	23.4235	24.0211	23.6029	24.678	24.2384	24.7368	25.0807	25.6045	25.2661	22.8893	22.759
																																27.8643	26.9701	26.4208	26.4446
												23.8487	23.3931	22.7672	22.7695	23.1655	23.1879	22.4042						24.3849			24.2528		23.6998			26.8494	23.718	24.2702	23.632									25.3374	24.9833	24.3025	24.336
	23.4362	21.9405	20.2593																		23.4865	19.7634			23.8154								23.3581	22.0005	21.997					23.0308	23.2751		21.3753	22.9273	26.0001	23.7749	23.0243
																																												19.1306		21.8694	21.747
												22.6555	21.8928	21.8603	21.8073
21.8888	22.1521	22.2246	23.0637	20.94	23.0772	21.8917	22.2672		23.6281	22.6261		23.9393	24.332	24.3362	23.9161	23.1807	23.7015	21.7232	20.6189		23.096	21.8777	22.1632	22.028	23.5264	23.0699	23.7893	23.0202	22.777	23.1346	23.3198	24.2159	24.1196	24.775	22.2119					22.9413	24.7079	23.6605	24.0039	25.2336	25.6673	24.644	25.4791
																22.6647	21.6684	24.0119	23.7708									20.4342	21.9258	21.8678	21.9255	22.9797	22.8267	22.0268	22.4112									21.816	23.5661	22.1117	23.5917
																								23.1427	23.113	24.2227	21.359
																																												24.1584	23.0424		24.8091
																																												22.0169	20.9344	21.8552	20.9835
																																				22.7947
22.8322			22.6589	24.9523	24.0481	24.645	24.3051				22.5988	25.5342	24.1667	24.8702	23.7413					22.6513	21.7601	22.1229		26.0159	25.7539	23.7791	25.0555			21.9609		25.7939	25.3504	25.9555	25.016	22.5213	22.1084	23.4107	23.4668	25.7227	26.1086	23.8084	26.1755	25.6443	25.9066	26.3232	27.1178
22.7326	22.9456	21.7098	21.6617
									22.5715	21.8608	21.6957
				29.3177	28.7239	30.9328	26.7033																									22.9677	24.4447	21.9757	26.4526												26.193
																																																25.986	25.6225
																																												23.9901	24.3792	23.185	23.0784
											23.5198					23.2577	24.2473	23.3307	23.0145	22.9023	23.8802	22.6976	23.3251						23.3334	23.0724	23.5346		24.9419	24.979	24.1557	23.1427	23.7172	21.48	23.9131	24.3123	24.335	23.2745	23.3699	25.0586	25.9406	25.6458	26.0822
									23.0653	22.8919	23.9592									23.8309	24.2394	23.047	23.6183						23.6626		23.7435											23.146	23.5945	22.8569	23.8936	24.1396	23.5312
22.9732	22.6085	21.7825	22.7662	22.7991	22.4947	21.2154		22.3982	23.8569	30.0419	23.1678									23.9315	24.1363	23.1497	22.7906	24.0687	23.7666	22.9748	23.3042	30.4175	23.6833	23.3312	23.0381	23.2226		23.0308	23.4746	23.1023	23.3069	21.7554	22.9767	23.9466	23.8553	22.8057	24.052	30.0799	24.4877	23.8061	23.7687
22.691	22.9983	22.674	23.2531	24.0365	22.6164	22.8609	22.283	23.3094	23.535	23.3673	24.5373										23.3471	23.2589	23.423	23.8864			23.6511					24.9953	25.1386	24.7203	24.3192	23.1545	21.9537	22.0141	22.8397	24.354	23.9339	22.7654	23.2057	25.7205	25.7149	26.0639	25.751
				23.9117	23.1516	22.4604		24.1772	23.7667	23.6653	23.399	24.6817	24.374	23.5088	23.2631	24.3979	24.8079	24.6463	23.8818	24.0079	23.1427	23.2416		24.5286	23.7006	24.0319	23.8545	24.2029	23.9754	22.1777	23.4974	24.4706	23.6758	24.2022	23.9114					24.6461	21.943	24.4239	23.7043	24.458	24.3023	24.2849	23.6834
27.7623	29.5414	30.4631	28.9378	26.0731	27.5209	27.9775	27.7475	26.1829	27.6534	27.3714	26.8199	28.12	29.483	30.5986	29.4721	26.6902	29.1568	29.2659	28.4466	25.9096	29.2291	28.424	28.0548	26.9314	29.4822	31.1479	29.3214	26.9266	29.2792	29.4169	28.6958	30.4151	30.5376	30.9395	30.8838	25.2416	25.4159	26.8322	25.448	27.0259	29.3014	28.0268	29.038	29.0528	31.1703	31.5305	31.2217	26.7052	29.1677
22.7401	22.107	22.9882	23.3229							22.7426										23.3278	23.6031	23.5277	23.6025			23.0826	22.6358					21.5068	21.7737	22.2179	22.7476									23.3524	23.208	22.6993	23.2704
24.2336		23.2817	23.613	24.0107	25.7081	23.9246	23.5307	22.7208	25.7947	24.9756	26.4325	26.7145	26.4884	27.1321	25.8794	26.6092	26.2085	26.2546	24.1687	25.5599	26.2952	26.1587	25.3268	26.6253	27.5329	26.2238	27.0419	27.0058	27.5056	26.3621	26.5379	26.0027	25.7551	25.426	24.0493				24.1354	26.3197	26.2684	25.6381	25.1909	27.1156	27.9998	26.2634	27.2314
																										24.3946
26.9214	27.557	26.645	27.3909	27.4351	26.6883	27.1011	27.9932	28.0532	26.9482	26.7636	26.8392	28.5162	28.1183	27.448	28.0482	27.6969	27.454	26.3821	26.9045	27.56	27.2948	27.3832	27.3437	30.0969	30.378	28.9824	31.2392	27.9035	27.1585	27.0913	27.4109	29.7326	29.3293	28.5795	29.384	26.292	22.6647	25.1089	25.0285	29.8547	30.1073	27.9914	30.2986	30.5749	30.0346	29.5944	30.9906	26.1511	27.073
					22.3059	23.4793	23.8043									23.3824	21.4662	22.0072	21.7419					23.6768	24.2231	24.5743	27.1237					24.3961		23.1577	24.114						23.025	21.2143	23.8925	25.0737	25.4624	24.6484	26.1835
					22.0707	22.4186	23.2546																	26.0809	26.9802	25.4076	28.0599	22.6929	24.2255	19.8196	22.6038	25.4158	25.0176	24.5633	25.6097	24.0551	24.0707	23.7193	24.3711	25.0001	26.7775	23.5677	27.2475	26.7912	26.9795	26.1111	27.9764
36.1406	34.7365	34.9711	35.4161	35.9082	34.9729	34.2546	35.9068	34.4124	35.358	33.6921	35.3841	36.9086	36.1346	35.3366	36.886	36.362	33.7975	34.7061	36.3037	34.8004	35.7173	35.4586	35.2253	35.9267	36.2479	36.9526	35.9864	35.5727	33.1151	34.6718	34.8604	34.2282	35.5985	33.7306	33.4681	35.449	35.4308	34.4316	35.4536	36.4348	35.1786	35.8084	35.5823	34.843	35.0061	35.4895	35.8346	36.6116	35.6214
24.046	24.7413	23.9066	24.3179	23.854	23.7749	23.97	25.6596		23.2247	23.2042	23.2061	26.0934	25.7709	25.129	25.7442	25.9513	24.1121	23.8233	24.6595	24.6608	24.8722	24.7229	24.7429	28.2543	28.702	27.8846	30.3555	24.1782	24.552	23.8087	24.3984	27.9977	28.0783	26.7288	28.5205					27.1805	28.3903	25.663	28.8528	28.8076	28.7812	28.3155	29.5868	25.162	25.4262
26.2531	27.0995	26.3632	26.7969	25.1107	26.6476	27.23	27.719	27.2497	26.6238	26.2256	25.7127	28.4632	28.1071	27.4794	27.8166	27.034	26.9861	26.6239	26.47	25.5957	26.3333	27.3016	26.6476	28.681	29.4317	28.4084	30.485	26.9937	27.276	26.8083	27.002	28.373	28.1919	27.4316	28.9853	26.308	25.1294	25.1814	26.2893	28.126	29.4574	26.9112	29.7764	29.158	29.8202	28.693	30.4764	26.4881	28.1939
23.7315	23.0054		23.6989							23.6859	23.4942	23.3489	22.6965	22.4444	23.0808	22.7366	23.2451	22.1935		21.5535	24.5582	24.0672	24.2661	23.299	23.602	22.9357	22.7712					23.1469	23.4042	22.893	23.2225					23.284	24.6757	23.4788	23.3939	25.0323	24.3068	24.4086	24.5912
																									22.128	22.9812	22.7487
32.7534	32.4373	32.988	33.8733								32.1715																					27.3673	33.004	25.9179	27.7499
																																													22.445
												23.2236	23.1035	22.0902	22.4062	22.8348	22.9596		22.1658	24.5118	22.6867		21.7206									26.741		23.8249	22.7222						25.6261	22.591			26.5124
24.6662	24.9784	25.2892	25.3472	24.8099	25.3987	23.4229	23.6724	24.7646	24.9956	24.7064	24.4208	23.8553	23.7276	24.2152	23.4845	23.8873	24.0575			23.5953	23.204	23.3075	23.2918	25.1457	24.8724	24.8567	25.6483	22.5959	22.5615	21.918	22.6298	25.9966	26.1582	26.3173	26.8874	22.4826	23.5763	22.8337	22.7011	23.5425	23.7867	23.2904	23.9061	25.9056	25.3655	25.957	26.6496	22.755	22.5698
																24.7526	22.6869		23.499																													23.6284	23.1461
28.6601	28.6137	28.6114	29.2139	27.9104	27.6748	28.6366	29.0654	27.4763	28.2618	28.7768	29.0287	28.7722	28.7739	28.8335	28.397	28.3468	28.7694	28.5713	28.2699	28.2592	27.1634	27.5828	28.7439	29.1203	29.1296	29.0379	29.0287	28.4915	28.5716	28.6575	28.9897	29.6586	28.7684	29.1766	29.7368	27.8103	27.9109	27.5154	28.1384	29.0015	28.5845	29.1681	29.731	29.5673	29.7926	30.1331	30.2346	27.242	26.4972
															24.22						24.7815											24.4019	24.3268	24.4912	24.3622									23.4628		23.6722	23.7915
26.0414	25.9985	26.239	26.6693	27.2079	28.136	26.8778	26.5875	26.9774	27.0628	27.6128	27.2809	25.9199	26.8831	26.0341	26.7769	25.8792	25.782	25.9682	25.9436	26.6784	27.4126	28.1466	27.0797	25.7245	24.9987	25.4211	26.4183	25.0423	24.9789	25.2822	26.1876	27.4069	27.1676	27.3985	27.3692	23.9664	25.0044	24.7051	24.8765	25.8609	23.6851	27.4007	26.7904	27.6641	27.2298	26.9068	27.3176	24.637	25.3055
																													22.4738											26.5662	25.134	22.1045	24.7019
29.1344	29.509	28.9094	28.7396	27.5157	26.9241	27.4486	26.7449	28.7481	28.5569	28.9862	29.4615	28.0973	28.0955	28.5614	27.9375	27.9813	28.0439	28.0584	28.1119	29.061	28.4561	28.399	28.6152	29.0627	28.9926	28.9696	29.1736	29.0694	27.9332	29.1742	29.2241	29.2301	28.459	27.8345	27.7915	27.8494	27.2689	28.0613	27.6577	29.4829	28.6139	28.789	29.1291	29.3078	29.1037	29.3057	29.0092	26.3573	24.7478
27.0198	26.1734	24.4738	24.7986	23.9353	21.6277	22.949	23.6091	24.5585	24.203	24.2014	24.1203	24.2099	24.4021	23.1886	23.9681	25.5021	26.1364	24.178	24.7426	26.4339	25.9819	23.8689	25.613	25.1315	24.1939	23.3114	20.7335	24.3017	23.9233	21.3488	22.1525	26.0949	25.1136	24.1808	24.0693					25.0633	24.7418	23.102	23.9258	26.4035	26.1849	25.0828	25.2615	24.3215	23.5083
										25.0081
					22.4335
																																26.1787	25.416	30.1016	24.2001
																																25.0949	24.0571	23.9225	23.837
																								23.712	22.9823		22.3538																	24.0852	23.4412	23.6497	23.4842
23.2667	23.3708	22.3244	23.1982	21.0381	23.9677	23.3435	23.7291					23.3123	24.5511	24.4071	23.5739	23.1338	23.6239	21.4776	22.6131					23.3463	24.3965	23.9863	25.1952	22.7956		22.7629	22.8886	23.5299	23.8941	24.1971	22.1134									24.6544	25.7111	25.2251	25.9353
23.7574	24.0099	23.8459	24.1603	24.7138	25.0172	23.9624	24.516	24.7554	25.6148	25.4922	25.2388	25.7739	25.9337	24.7226	25.3777	25.4773	25.1972	25.2168	23.9881		24.7142			25.2423	25.9124	25.1145	24.7125	23.8064	24.6168	23.5715	23.9234	25.2267	25.4339	24.6344	23.9362									25.8716	25.9514	25.879	25.8026
																22.9965	23.9153		24.2678
																																23.107	21.9195	21.6999	23.0554					24.0279	23.2678	22.9831	23.3823	23.9663	23.0311	24.4903	24.7338
																								22.667		22.5404	23.9671					22.9336								23.7117	22.6555		22.7791		23.8814	25.3514	24.3955
																																								24.4376	22.8666	23.705	24.0577	21.9481	22.5498	23.1577	22.4713
30.0648	33.1636	30.7314	30.0454	27.9664	27.9163	28.8358	28.251	28.6154	29.1555	29.2978	29.6136	29.9061	30.2557	30.2914	29.8736	29.9271	30.3617	29.5178	29.7012	29.806	29.5677	29.3721	29.8263	30.8639	31.2339	31.0016	31.1796	29.7109	29.6596	29.985	29.7382	32.118	33.4066	31.7334	31.0603	26.5808	26.8281	27.0226	26.8355	30.139	32.9562	30.7434	30.7931	31.7407	33.905	31.8074	32.0378	28.1833	28.0179
27.9138	30.436	28.3459	28.146	25.6439	24.6835	24.1836		27.5344	27.3096	26.237	26.5921	27.9113	27.748	27.8171	27.4745	26.8362	27.4305	26.4382	26.0231	26.6093	26.0758	25.8625	25.102	27.8031	28.5606	28.2447	28.3668	26.4831	26.9523	27.437	26.5695	29.6735	30.6415	29.1161	28.6098	24.3159	24.4415	24.7997	25.0975	28.3739	30.368	27.8868	28.188	29.9698	31.5868	29.8111	29.6125
25.2513	28.7261	25.4513	25.2882	22.5785	22.671	22.361	22.1242	22.8196	22.3591	23.0323	22.7481	25.1268	25.3901	25.3415	24.3631	24.1625	24.377	22.5244	23.873	23.3755	23.3963	22.9159	23.0602	25.5592	26.4219	25.2584	26.0185	24.9145	23.7238	24.1706	23.3102	27.8046	29.3731	27.1135	25.7504					24.7822	28.9359	24.7938	24.8449	27.489	30.0036	27.312	27.6842
																																												23.3328	22.9738	22.8275	22.664
				23.003		26.0856	26.3599																	26.5802	27.2772	27.1418	27.585
25.2718	24.8997	24.7382	25.4467	25.2104	24.7621	25.2554	25.921	24.5233	23.4758	24.6433	24.9389	25.8819	26.1657	26.1332	26.6955	22.3843	22.2136	24.4072	24.44	24.118	23.995	24.4338	24.8338	22.1937	23.1063	25.5698	25.6627	23.7549	22.8747	24.8317	22.5119	25.3763	25.0903	25.3494	26.479	22.13	20.023	22.6305	22.2832	23.5676	24.3694	24.351	25.4434	27.4664	27.1254	27.3521	27.9844
24.9133	24.1793	25.0327	25.3167	22.8826	22.2618	22.8789	23.3092	22.8073	22.112	22.651	22.9905	24.1551	23.6319	24.4431	24.652	22.1127	21.1213	22.6825	22.9869	24.1729	23.8206	22.3071	22.4526	25.731	24.4919	26.7238	26.6621	22.4104	21.6094	22.7835	22.7635	26.6474	25.5127	26.146	26.973					25.5954	24.4322	24.5876	25.8461	26.0834	25.995	26.9299	27.1478	21.0183	19.1306
20.9605		22.7116	22.4847																													22.9544		22.813	23.5425									20.8051		22.6299	22.8333
																																												22.3806	22.2916	21.7267	19.8458
																																												23.7282
27.9579	27.2899	27.7072	27.7547	27.7505	27.2713	27.5002	27.1936	26.6269	26.7584	26.9633	27.638	28.401	28.2588	28.4525	28.8485	26.5105	27.0845	25.9386	27.0292	27.9789	27.5078	27.7915	28.3227	28.4393	28.6117	28.6049	28.8528	26.7596	27.5185	27.6552	28.1287	28.3536	28.1271	28.1597	28.6893	25.4714	25.362	25.3662	26.1782	28.7041	28.5295	27.5417	28.1755	28.9195	28.8048	28.5301	28.7897	26.0223	26.1511
	23.2885	21.7589	23.4264	23.1554	23.4114			23.3194	24.548	23.5723	24.0967	21.588	22.146	21.2558		23.0402	23.6796	21.9459	21.9436	22.0437	23.6598	22.8714	23.7176	22.2198	23.4421	22.1474	24.1484		23.5624	22.7729		23.5957	22.3558	23.912	22.2753	22.4441	22.1649	20.4612	22.5389	21.533	24.302	20.0638	23.3132	24.9755	25.7514	24.8889	25.438
28.0061	28.3393	27.5158	28.5878	27.7234	28.4028	27.5788	27.8803	26.6735	28.6085	27.5099	27.8562	28.3649	28.7315	29.0082	28.4893	26.6692	28.0961	26.8404	27.1261	27.5841	28.5144	27.8163	28.1347	28.276	28.9405	28.8385	29.586	28.0349	28.8565	28.0003	28.0546	29.2028	29.5486	29.6303	29.6307	26.3717	26.5472	25.3042	27.3418	27.2336	29.2459	28.0623	29.143	29.3912	30.425	29.7519	30.2929	27.0996	27.0427
24.3066	23.5703	22.8792	24.2299																													23.7323	23.8997	23.9066	23.1516									21.9248
32.26	30.8729	31.6293	31.5776													21.6309			22.0278			23.0132										24.2413	24.6795	24.8968	23.5877					23.0872	23.9655	21.9545	21.1999	25.6731	25.2607	24.2713	24.5674
																																21.7307	21.0811	20.8881										23.678	23.9029	23.8754	23.2658
																																													23.7239	21.6575	22.6899
	24.3371	26.7985	24.4919	21.1763	22.2425	22.3467	22.0822	21.5306	22.8591	24.9521	22.3124		23.8224	24.9749	23.3807	21.4484	22.7986	23.9444	22.9776	21.1868	25.5698	25.3967	24.8246	23.0087	24.6821	27.7277	23.5824	21.1807	23.8915	24.2938	23.0946	22.5696	25.0235	25.7961	26.226		22.8255	24.4487	22.6656	22.1573	25.1188	25.685	24.4851	23.4002	25.9023	28.0465	26.892	19.9406	24.4879
																																								25.2914		23.8707	24.1667
																								23.9046	22.8866	22.6759
	26.2041													23.7422
																																															22.3141
								29.2515	28.5088	28.4746	28.2894																																					34.7215	33.9014
22.7168	23.7133	22.8289	23.2372					22.7416	23.1582	23.3511															23.4558		23.2208	22.7441	23.845	23.9339	23.7872													23.2616	23.7408	24.1744	23.3755
										24.7541	24.3381	23.6742	22.7872		23.0432		23.1503	24.5959										23.8835	24.2725	23.6221	24.7293
																																23.903
																								23.9571	23.1866
																										23.5736							24.5483		25.8729					24.362			23.1756			24.037	24.027
									24.1624
25.5532	27.2006	24.4806	25.8832	23.4846	24.8324	23.299	21.8409	22.5713	25.1375	22.9204	23.1599	25.1045	25.2086	24.8256	23.5354	24.5172	25.1568	23.7819	23.5082	26.351	26.4974	24.0246	26.4782	23.7551	25.5807	24.5681	25.7083	24.3595	25.8265	24.7403	24.8676	27.2513	27.6318	27.013	26.248				24.9773	23.8133	27.2728	24.6155	26.1504	28.692	29.913	28.5669	28.41
																								23.8979	23.2584		23.2974
									25.5867	26.5582																		27.164	25.6413	26.7727	26.5068	23.0312	24.0624	24.8038	25.2252						23.8681		26.8131
														21.9917												22.7454							23.1641	23.9573	23.5722
												23.8069			24.1652									25.343	24.7117	25.8047	25.5548
		24.0426	23.9351	25.0369	24.451	24.8386	25.0689																	23.3126	23.4066	23.6704	24.9852					26.6261	25.4102	25.6038	25.5548					27.3502	26.5445	26.882	26.7559	26.4098	25.8798	26.6171	26.7845
25.7466	25.1605	24.5246	26.0035	25.7254	26.4614	24.8889	23.0874	24.8248	26.9084	26.016	26.4637	26.0861	26.116	25.9014	25.2377	26.1941	26.4373	25.49	25.5079	25.2413	26.2462	25.4917	25.4447	25.7138	26.8764	25.4921	25.5288	25.7358	26.5508	25.4595	25.4658	27.1242	27.2657	27.2485	26.3726	24.2065	25.7076		23.9473					27.9486	28.0077	27.2872	26.9062
25.3227	26.4219	25.8172	26.078	25.2198	26.0739			22.6869	24.2261	24.0159	24.8202	25.9277	25.2699	25.908	23.1809	26.0722	26.0818	25.4579	23.1676	25.8197	26.6449	24.701	24.5383	25.5069	26.8916	25.7762	26.251	25.7736	26.5713	25.3942	25.7507	26.764	26.1908	26.3996	25.6956									25.6922	26.8896	25.2845	26.0186	22.1507	22.7326
																																									22.1265
23.1605	20.589			23.1721	23.7579	22.4045	23.0517					23.9215	23.686	23.4352	23.469	23.4404	23.5634	23.0949	23.1755	23.8004	24.6109	24.0458	24.4195	23.399	24.3785	22.0874	21.2402					23.7753		23.8537	23.0732									24.5877	25.2841	24.4812	24.5718
																																													22.8067	23.0773
												25.9064	25.8566	23.8606	25.5364																			23.242										23.3121	24.2849	23.6873	23.8136
				23.3614	23.8057	22.2138						24.7621	23.7534	23.8047	23.6745									22.3357	22.3365	22.2875	22.5664	22.9831	22.2396	22.5932	22.4863	25.2149	24.1632	24.4628	22.7543									23.0407	24.2936	23.1354	24.0025
																																												22.4371	22.152	22.3526
29.2625	29.2887	29.172	28.7991					23.7294	24.8211	23.8957	24.7916	31.4834	29.522	28.5745	28.2365	24.1153	24.1572	23.9224	23.6454				24.5835	23.4553	23.8523	24.175	24.6614					25.327	25.3817	25.5246	25.9734					23.8207	24.5046	25.3339	24.7689	26.4649	26.7428	25.9904	25.9398
								22.0026	22.231	21.8869	22.0953													22.4914	23.2845		23.3425	21.4003	20.1499															24.7221	24.3694	23.6186	24.2225
																								25.3909									23.75	23.8904	21.8678									22.5161	22.9397	22.8621	21.5751
28.5447	28.9805	24.8856	26.3089					24.015	24.4897	23.5188	23.9989	24.0352	23.7063	23.6328	25.1005									26.8131	26.1392	25.7274	25.6412		23.255			27.4905	25.7429	27.205	26.5579					26.146	25.2346	24.1637	26.5603	27.2374	26.9861	26.7696	25.9015
23.5815	23.818		23.9295									23.4533	23.203		23.0268		23.0703			24.5725	24.1235	23.8167	23.9417	24.0076	23.9566	23.8726	24.289					24.9653	24.4805	24.7306	24.2988						23.7192	23.3052	23.6734	24.8946	24.4394	25.1323	25.3614
29.6457	29.1115	28.6842	30.025	29.7843	31.3148	29.556	29.9605	28.489	29.0652	30.2829	30.3901	29.7853	30.9421	29.4851	30.4956	29.1576	29.0533	29.4694	29.0988	30.079	30.679	30.7617	29.9932	30.1397	30.3229	30.2856	30.3294	29.3865	29.1668	29.4621	29.3649	30.6067	30.0349	30.5619	30.9562	23.4449	24.0856	26.1203	28.8707	28.8684	28.0153	31.4191	30.575	30.4239	30.0191	30.1981	30.4591	29.3415	27.2775
												26.0622	24.6747	26.8086	25.2901																													30.0349	28.2022	27.4692	26.7343
																								27.0774																		29.7371		28.8516	29.1848	28.305	28.1327
																								23.6819	21.9658	21.8283	21.5761					23.0086	19.1306															23.3437
26.392	25.976	26.6355	26.7505	25.7436	24.2279	25.972	25.6871	23.2607	24.1869	24.6104	23.7008	31.3864	30.799	30.342	30.0551	25.7191	25.2665	24.778	25.7694	25.6398	24.998	25.4471	25.2244	27.3655	26.5008	27.4922	27.7428	24.8784	24.3187	24.6577	24.8001	27.7873	26.9138	27.5436	28.2346					27.2779	26.4784	26.5842	27.3062	27.0631	26.8251	27.3061	27.4309	26.6355	25.3567
26.3749	25.1031	26.3898	25.9195	23.2244	22.1074	22.5616	22.603					30.0625	29.3053	28.5329	28.5284					25.7107	25.2081	24.9305	25.5447									27.3279	25.2592	26.1342	26.326	22.8269	22.7788	22.5314	23.2032	27.0987	26.7062	26.5921	26.9763	26.1991	26.1633	27.0886	26.8091	26.4155	24.9337
																																20.1501	25.8058
																																												22.6166	22.486	22.6377	22.5475
																																23.4894	22.0824	23.1198	23.5072
				22.5114	24.58	23.9088		23.8376	23.9046	25.2826	24.5048	26.6043	27.2772	25.9545	27.1941	23.0577	23.1653	24.3066	23.7103	23.6205	26.0156	27.4156	24.0875	23.2524	23.3559	24.0942	23.6449	25.4702		26.2879	26.4418	24.1903	23.6604		24.4473	23.3012	23.1974	24.2864	25.38	24.7668	26.5525	27.1694	26.8306	24.5141	23.7141	24.0142	24.2793	23.5375	23.7628
25.4907	25.7971	25.9058	26.6451	24.06	27.4572	26.2528	25.883	25.7248	26.3549	28.2447	27.2932	26.0701	28.3115	26.8764	26.7375	25.2874	25.2827	26.0548	25.7596	26.0819	28.441	29.8554	27.2897	25.0109	24.7231	26.3058	26.0385	27.1864	26.6516	26.9698	27.5753	26.9318	26.5871	26.1202	27.58	23.1673	24.8629	25.5467	26.3684	25.1508	27.6607	28.4303	27.6748	26.5924	26.4205	27.3257	26.2255	24.9219	25.4711
23.1949	23.1316	22.4108	22.8379					22.765	23.3947	22.8549	22.9228	24.4832	23.3815	22.5306	22.2327	24.0514	24.0979	23.1541	23.582	23.5737		23.1421	23.4322	23.3933	23.7418	22.0273	22.5002					23.3193	23.4425	23.29	22.304					27.9622	26.2585	24.3241	23.0726	25.4965	25.3499	24.2354	25.1843
		28.472	29.5055																													26.8813	27.0849	26.7639	26.951									26.7503	25.5105	25.9361		34.0804
																27.5163
20.6138	25.2406		20.4435					20.9861	21.6789	23.493										20.7005	23.2326				25.1963				24.7847				26.9406	24.8232	22.0498						24.7352			21.3612	27.5515	24.98
																																																25.4424	25.504
													24.4669	21.6008		23.2075	23.7085	23.3566		23.7064	24.522	23.1711	22.4867	24.2596	24.8191	24.0499	21.8985		24.7441	24.1106		23.4495	23.7902	22.9963	23.025									23.5323	25.8275	24.7862	23.8258
			24.1866	24.3105	25.6742	24.8729	25.5814					20.6144	23.7752	21.3044	23.9292	19.1306	22.6644		23.8895	24.3798	25.2449	25.5781	25.1682	25.0779	24.7471	25.1354	24.6371	23.0284	23.0786		21.6169			23.5812	23.0672					23.0561	25.5495	24.5127	24.5404	24.9925	24.6526	24.5931	25.9786
																				28.433	27.2264	26.0015	25.9262																	21.7649	23.4209	22.3066	20.0522	24.6814	24.1458	24.2936	24.6811
22.5945	25.7819	25.4584	25.0349									22.1537	24.0926	24.6885	23.841	20.8165	26.3464	25.7414	26.0737		23.8508	25.0267	24.6231	23.0907	24.5846	25.4416	26.2128			25.6784		23.152	24.3926	23.4281	24.2938						24.0827	24.2306	24.2127	22.9396	25.3937	25.2205	25.0669
25.8692	25.9018	26.0168	26.734	23.6935	23.9747	25.2974	25.0051	24.9809	25.0493	25.7287	25.9523	25.7103	26.5282	26.923	26.7568	25.8335	25.9204	25.9582	25.964	25.1983	25.1114	24.8673	25.2463	27.7936	27.0492	27.8165	27.9458	25.9183	25.2361	26.2102	26.2521	26.9731	26.8621	27.5257	28.5105	23.9417	23.7945	23.6558	25.0013	27.788	26.8893	26.3463	27.1284	27.23	27.8444	28.4957	27.8302	24.6905	24.0625
			23.1392																					25.0229	23.7788	22.5786	25.3705					25.701	24.9684	25.2935	26.2336									24.0291	25.0308	25.3954	25.1458
23.8994	23.6518	23.3881	24.4991	22.6744	22.8864	22.6894	22.9771	23.1741	23.0826	24.1605	24.0626					22.746	25.5605	24.8244	26.1538	23.6121	23.3623	24.2031	25.0123	22.2775	24.2879	25.0549	25.0226				22.7007	24.8139	24.7755	26.3916	25.782	21.8367	22.555	22.4483	23.1119	23.9743	24.7763	23.8814	24.2718	26.5747	26.6846	26.4891	27.3968	21.2685	20.8871
		24.6771	24.6936							24.3582	24.1042	24.103	23.4676			23.249	22.9112																							23.4078	24.539	24.1026	24.1936	23.8351	21.9822	24.3855	24.0566
28.1	27.6419	28.0374	28.4462	27.9503	28.7539	28.0197	28.2203	25.7964	27.7852	28.3247	27.7938	29.6046	28.7442	28.5194	28.6748	26.6797	27.7899	28.2387	27.9343	28.4061	28.9601	28.9092	29.1796	29.4293	29.2708	29.2546	29.7019	27.5322	28.3587	28.2905	27.3233	28.7982	28.9169	29.053	29.07	27.2956	27.7061	24.5995	27.8801	28.2739	28.8547	28.3839	28.3136	29.7363	29.2169	29.7114	30.0261		26.8
												25.5495	24.4814	24.6689	24.8473
																		24.655																										22.7904	22.4796	23.7702	23.0148
																																26.9657	24.3268	24.2433	25.5309
25.4763	24.8807	25.5952	26.5083	24.6809	24.0404	25.6054		24.4361	24.784	24.6184	23.4145	24.5656	24.3248	24.1817	24.8831	24.0283	24.1407	25.0197	24.6248	25.2229	25.2308	26.2909	25.8217	24.9672	24.7902	24.9647	25.0417					24.7233	24.3191	24.0602	25.3637													24.4919	24.2984
																																29.5686	29.4907	29.5145	28.8106
23.0093	23.2947		22.782					23.801	23.3226	22.5026	22.3562		23.1797	23.0151	22.7558		23.4189		21.8225					26.0879	25.0525	25.2524	25.1385	22.8175	24.3351	23.852	24.0415	24.9448	25.4853	24.2176	23.8249					24.9853	24.9556	23.3124		26.3837	26.2338	24.8044	25.7108	23.7936	23.3053
25.4202	24.9837	25.9514	25.8025					22.2031	22.7679	23.06	23.5293	23.4126	23.2529	24.0998	24.2396									24.7884	24.6223	24.9159	24.5956					25.494	25.0721	25.5088	25.0517					22.6847	23.5323	23.9494	23.3564	25.7937	25.2473	25.7967	26.0507
27.3628	27.6312	27.3249	27.9496						27.6398	27.1225	27.4571		25.2771			27.2999	27.5773	26.9139	26.8699	27.1488			27.5795		25.9687			27.3244	28.0866		27.588	28.4496	28.3039	28.5353		26.387	27.0833	26.1371	26.5766	26.722	25.3348	27.8	27.8911	28.8619	26.8784	28.75	28.6057	25.7977	26.0502
																																20.676	20.7757	23.8484	23.0017										22.7257	23.1109	22.684
																								23.9342	24.3279	20.975	22.8932	22.1299	22.7278	21.8425	22.5273	22.8018	22.4052	22.5634	22.2945									24.2011	25.0018	23.5942	23.7589
								23.6203	24.2737	22.1077	22.8374	23.0845	22.2978	22.4863	22.4182									24.3448	23.1002	20.672	23.7827	22.6479	23.6459	23.025
25.9958	30.3951	24.2277	25.6026									24.8448	24.1196	24.5373	24.3787	24.4065	24.0287	24.5872	24.6325													24.5584	24.5543	24.5966	24.9679													23.8036	23.6874
																																								22.6742	23.1743		23.1226	24.4352	24.8434	24.1279	24.3911
																																								26.9756	26.183	25.5597	25.7537
																													21.364		22.8035										21.9092
29.0424	28.6267	29.6276	29.7805					28.1848	28.2029	28.4573	29.0631	30.0417	29.6117	29.9447	30.0787	28.2524	28.2364	28.1949	29.1367					29.1606	28.7799	29.3843	29.4842	28.3809	28.4017	28.7851	23.7357	29.1187	29.2458	29.5287	30.0461					28.7351	28.2225	29.2531	29.2831	29.3308	28.7245	29.9337	30.2502	27.9464	27.7177
30.9239	30.6292	30.9339	30.472	28.9379	28.739	28.4709	29.1412	28.7129	29.0463	29.0774	29.0449	30.7834	30.7423	30.5243	30.9131	29.0874	29.231	29.249	26.533	30.5752	30.194	30.2511	30.9545	30.4064	30.4837	30.812	30.7633	30.2855	30.2716	30.0417	30.6804	30.4671	29.8238	30.2998	30.7748	28.9784	29.4821	29.0374	29.2139	30.366	27.3806	29.7601	30.8496	30.6282	30.1545	30.8713	31.031	30.2969	29.7597
29.5516	28.7386	29.0165	29.249	28.857	29.5063	27.9343	28.1747	29.5427	29.3676	29.1483	29.357	30.3968	30.5787	29.3047	29.2659	29.0504	29.3336	27.9023	27.8805	30.4326	29.347	28.8356	27.8027	29.6514	29.564	29.2063	29.0014	29.2665	29.1312	27.8998	28.5331	30.5469	29.79	30.3181	30.2782	30.2579	29.55	28.1591	25.192	29.5242	29.0864	28.7714	27.7845	30.3731	29.9001	30.2696	29.6883	28.2412	26.9508
				23.9033	23.5251	23.1765	24.5911																																					23.75	22.013	22.2484	22.7082
															23.2314					23.5576	23.5504	23.0787	21.9284																							23.8157
																																												23.6562
22.566	21.4651	22.2413	22.3433																	23.4969	23.03	21.9778	23.1255									21.7127	22.1802	21.6161	22.1417									22.4527	22.9454	22.311
24.947	21.9982	22.1086	22.5662	23.2618	22.5197	21.6178	20.4303									21.7795	23.0355	22.9576	22.6606	25.9628	25.9194	25.6467	25.8655									23.2019	23.7447	23.5594	22.8932					22.8884	22.4273	20.6248	19.1306	24.3138	24.1505		22.7019
23.877	23.8112	23.68	23.7366																													22.7892	21.8052	22.4537	23.3344										21.8191		23.0449
26.1615	25.7125	26.4276	26.5632	23.3848	22.924	22.197	25.1701	24.9988	25.8492	25.6718	26.1775	25.8514	24.8374	25.7906	25.8394	24.4395	24.4405	24.7686		23.0729	23.5332	23.3631	23.594	23.6717		23.8963	24.4373					24.8266	24.3038	27.482	26.5245							24.0593	23.5024	26.2101	24.1261	26.808	27.4518	23.0898
25.2314	22.6385							26.0958												24.7604	22.7456	23.2326	24.3037	29.8938	27.5731	29.5193	28.7812					25.3525	22.0566		22.5816									23.9392	22.736	23.3829		23.9334
																																23.8921	23.5501	24.3334	25.8924
																																21.9531		22.594										24.1526	23.3086		24.1294
	25.4237
24.7866	25.167	26.0814	25.3899
23.5311	22.9053	23.6472	23.2807	22.0812	22.1602	21.3218	22.3453					22.9401	22.6512	22.9437	22.6026					22.8832	22.5864	23.2038	23.7857	23.5001	23.1802	23.2641	23.0563					23.0738	22.9482	23.3193	23.2395					22.5919	24.0222	23.2291	22.8697	23.8167	23.4268	23.3865	23.5751
																				22.8166		21.1631		23.9511	22.6184	22.6847	20.8091													22.7377	22.8596	22.0216	21.4145	24.0041	22.6663	23.5029	21.2414
												23.3694	22.8635	23.168	23.1258	23.4582	23.4279		23.7023																									22.6379	22.8484		23.2907
23.7176	22.9127	22.3985	22.4756																													25.4675	24.7982	22.5195	22.9528										23.1652
25.7618	25.1099	25.191	25.2823	23.6074	22.8962	21.9557	23.2258	26.4836	25.5074	26.082	25.6956	24.2036	23.3483	24.4654	24.4585	24.9779	24.5525	23.9369	24.7341	26.1458	25.9048	25.811	26.0409	24.4824	23.2447	24.9764	23.0362	25.0986	23.5703	23.6756	24.0502	23.9338	24.4568	25.0889	23.8535	23.8066	22.9809	23.0956	23.1752	25.3494	25.3185	24.6969	24.6355	24.2453	24.5177	25.0676	24.8868	23.3956	23.0293
25.4276	26.5611	26.8843	26.5719									23.2678	22.8119		23.2559	23.2656	22.6763							23.8119	24.4478	26.2902	24.1859	23.5115	22.4488	21.6743	22.3095	23.4998	24.5036	23.3427	23.9271					22.9688	22.2207	22.2945	22.894	25.0224	24.6114	23.8572	24.6848	23.7163	23.6223
27.753	27.2799	27.1432	26.9891	25.8393	25.366	24.5868	25.4039	27.4912	26.3156	26.4686	26.0352	25.9768	25.7555	25.294	25.4141	27.1237	26.3758	26.3092	26.0933	27.6362	26.7906	26.4259	26.7528	27.6817	26.6502	26.7817	26.5154	27.4775	26.346	26.0802	25.7234	26.2734	25.7486	25.0596	24.8528	23.6045	22.7166	22.3318	22.0943	27.5405	27.143	26.205	25.7935	27.8082	26.9668	26.7629	27.0516	25.2406	24.4772
	22.3831	22.3488	22.4114						23.7994		23.0166
												22.8821	23.0377	22.8172	22.9216
23.6838	24.5532		25.4604	24.8193	23.3604	22.9178										25.7125	25.3928	23.5019	24.2587													26.4328	25.4642	25.4313	24.9421					25.4118	23.7264	24.0337	23.7786	27.044	26.7217	25.3669	25.106
																																												23.6612	23.754	22.7426	23.0502
																								22.8759	22.2245	22.5312	21.5148					23.2077	23.3842	23.0968	23.1123									23.3278	22.8011	22.4421	22.6588
												26.9892	27.0503	27.5349	27.904
25.8551	25.6098	25.9596	23.5993													23.4989	22.3259	22.6124	23.5277	23.9917	22.6603	22.9444	23.1084									23.5661	23.2155	22.9733	23.3106									23.9798	23.2843	22.9265	22.5752
																										23.6454																			22.3742	23.7247
27.05	26.3708	26.104	25.8095	25.9858	24.2129	23.4699	25.9117	28.1315	27.2007	25.5589	26.6612	26.9268	26.2578	25.8836	26.1318	28.0223	27.6652	26.2328	26.6176	28.1744	26.533	26.53	27.1764	26.4642	25.5207	25.5561	24.8862	26.9158	25.4174	23.8681	25.1264	27.6205	27.5773	26.4987	26.4221	26.2097	25.8036	25.8266	25.0835	25.4799	25.9199	25.085	25.4703	25.9097	24.402	24.9036	23.9792	25.0071	24.032
				21.8401	23.5159		23.977	26.7529	25.8585	26.5179	26.2563	25.6106	24.7825	25.2445	25.0314	25.5333	25.0304			25.6842	24.9418	25.116	25.3179	25.3208	24.2759	24.9584	24.4071	25.5763	24.091	24.6232	24.972	25.7324	25.3634	25.0178	24.8471	24.8036	23.8063	24.7185	24.2961	26.3916	23.9456	26.1812	25.854	26.2271	25.398	26.1053	25.8324	24.2263	23.9867
24.5341	24.1383	23.0563	21.2205	22.6864	21.7759	21.4205	22.3135	25.7168	24.7501	25.6053	25.4854		21.7715	22.1061		25.3227	24.6535	24.5541	24.7599	25.423	23.9792	24.8523	24.2438	25.708	23.2075	25.6901	25.2548	26.4944	25.3193	24.6739	23.5809	24.8783	24.0312	24.8921	24.3095					23.6649	23.8264	23.2673	23.3283	25.6389	23.545	24.3112	25.5236
																																													23.4216	23.3523
25.8854	24.4523	23.8925	22.1198	24.5696	24.1667	22.6785	23.559	25.3776	23.9734	22.6395	24.1277																					26.4398	24.6553	23.2713	24.4193									25.0083	24.0444	24.2094	23.9488
25.4699	25.2668	24.657	24.2935	23.9746				24.9003	23.7267		23.4242	25.0457	24.4946	23.2314	24.7684	24.356	24.8592	23.6693	24.7774	26.0986	23.8872	23.8014	22.0217	25.2307	24.1492	24.7116	23.4092	24.3872	24.2958		21.7454	25.1415	25.305	24.7907	24.3908					25.4199	25.6188	24.56	22.6592	25.4452	23.9249	23.8658	23.8041	25.03	24.2042
26.3322	26.1186	25.5487	25.4846	23.9588		21.7122	23.3279	26.2036	25.2889	23.99	24.7599	24.8522	23.5254	25.6071	25.6558	26.176	25.3242	26.7735	25.8177	24.6365	23.8049	23.8909	24.2366	26.5034	25.2449	23.5857	25.6016	25.7023	24.972	23.631	24.646	24.8669	24.5329	24.8645	23.6512	24.019	23.183	23.2908	22.8564	24.5872	24.3472	24.2981	23.4953	25.4038	24.5069	25.1481	25.1696	23.974	23.1117
																																												24.1474	22.6606	25.2148	25.4627
	23.5888																																											22.9996	23.6194	24.2482	23.4748		23.2016
												24.0222	23.5955	23.1196	22.2925																	23.1834	23.0663	23.1258
24.9337	25.2349	24.4939	25.2685										22.9787	24.1523	23.5286									23.5983	24.0424	23.9377	23.2655					23.7215	23.8515	24.1361	23.6206									24.5026	24.6748	24.9544	24.761
												23.2751	23.3414	23.4816	23.278
																																													23.8041
21.7191	21.8587	22.6255	22.3535
													22.8568	22.4665	23.4907
23.3681			23.9655
								23.5267	23.108	23.8312	23.788	23.6397	23.9299	23.6874	23.3086	23.3003	23.8009	24.2098										22.6093	23.1384	22.451	22.7933	23.4436	23.485	23.6374	23.5126									23.5536	23.7609	24.2307	23.6403
																																22.6084	22.3269	21.9466	22.4202									22.8998	22.2453	21.8845	22.8618
24.998	25.6911	26.0235	25.8676	23.5189	23.8775	23.6428		23.9761	23.7918	24.2716	24.1832					24.2712	24.2857	24.3543	24.59	23.1615	24.1757	23.9206		24.3574	23.9115	24.7294	24.1158	23.722	23.7876	22.9975	24.0165	24.1505	25.0129	24.2755	24.5045	23.2731	23.5882			24.1284	24.5866	24.4095	24.1743	24.5449	24.5782	24.6115	24.7466
								21.8879	21.7932	21.4989	22.151	21.7678	21.5912	21.535	21.44	22.9795	23.3757	23.791	23.3897					21.7087	21.7945	22.9881	20.9374	23.1298	23.2196	22.6782	22.2789	23.8274	23.3964	24.1318	24.7302					22.9056	24.0414	23.0661	22.6213	24.8322	24.6828	25.1819	25.156
																																									23.2375				22.8545	22.6508	22.9195
23.3808	23.7848	23.7821	23.5257																																						23.4378		21.0372	23.7455	23.2247	23.7375	23.655
																								23.5204	23.4758	24.1468	23.7012	23.7984	23.8034	24.3953	24.2281
23.4742	23.4512	23.917	23.4852					23.073	23.5269	23.3427	22.623	23.3052	23.1187	22.8077		23.608	23.2276	23.0856	23.3497	23.2176	23.5167	22.7881	23.0343		23.7059	23.6169		23.4863	23.44	23.1597		23.2127	23.3796	23.3252	24.0338	22.8727	22.8423	22.5913	22.7913					24.3496	23.9119	24.4945	23.7495
																																								21.4653	22.9957	21.8589		23.4477	22.9976	23.2276	23.344
																																												23.948	24.1887	24.0775	23.9402
23.4051	25.7589	24.0232	23.9174					23.4596	24.9654	23.7421	23.0074					22.7942	24.9082	22.6698		22.7216	25.9901		23.4758	22.8152	25.7113	23.4926	23.0177	21.6423	25.4537	21.574	21.716										24.242			24.5679	26.6758	24.6022	23.9289	21.1995	25.5976
																23.1986	23.8165		23.089
																																	24.2438	23.5469	23.1774
24.1011	21.5893	22.8019	23.581									23.2611	23.2898			22.8825	23.8308							23.4051				22.3027	22.8473			23.9638	23.8061	24.2074	23.4247									23.4195	24.5692	24.1536	23.5013
22.6548	23.02	22.1552	22.5362									22.512	21.6432	21.1656	22.2162	22.0165	21.2766	21.8529	22.4826					22.0881	21.9809	22.2046	21.6009					22.7371	22.9068	23.4044	23.2693									23.2519	22.8738	23.6278	22.8397
23.9439	23.7727	24.4219	24.2873							21.0076	22.441				23.1673	21.4017	21.6984	22.0879	22.4572					23.286	23.8637	23.7203	23.0946																	23.8296	22.8425	24.6582	24.9475
																23.6816	22.0096	25.0474	24.049
																																22.4534	22.3377	22.721	23.2585												23.7368
		24.4143						35.8306	35.1409	34.5561	34.9615		21.1071	25.1737	20.633									21.2358	21.6409	27.6442	22.9279			25.4922	24.4531	23.1676	22.0015	23.0618	22.2516									24.76	24.8763	27.3656	34.6809
				23.4921	24.1198	23.4947	23.7115
																																														21.0486
																																												23.3475	23.0862				22.6335
				26.5862	27.7909	27.5667	28.0073			27.6802	26.0832	25.9923	25.6149	26.6368	26.1972	25.6601	25.7551	29.4249	27.0541	26.9607	27.0986	27.5471	28.2479	25.1109	22.5992	25.163	26.8816					23.6494	24.1347	27.4908	25.3322					26.513	28.2598	27.9094		27.6947	27.6988	28.8592	28.8756
28.7452	29.0671	29.9866	30.1779	28.6673	29.0838	28.924	29.5176	29.3974	29.4509	30.3412	30.2165	26.2858	26.444	26.9954	27.1447	29.5756	29.2818	29.801	30.2223	29.2919	29.8291	30.2037	30.7284	29.6336	29.3526	30.1867	29.9538	29.1648	29.1852	29.3501	30.185	29.1414	29.1766	30.139	30.9055	24.7501	25.0877	25.8728	25.9565	29.2528	29.5688	30.2727	30.2131	29.4649	29.0235	26.9707	30.6447	25.8469	26.0363
28.3807	28.2609	28.0493	28.5612	27.803	27.7293	26.9116	26.539	27.8285	27.9402	27.876	28.0161	26.2063	27.2036	27.4373	27.3176	27.9385	27.8393	27.3481	27.1646	28.3938	28.4269	28.2694	28.5353	28.3624	28.6632	28.2673	28.4756	24.8231	25.1864	27.5301	25.0234	28.8237	29.5353	29.1393	29.2585	24.7137	23.9209	23.6804	22.914	27.5927	28.0618	27.5855	28.0054	29.2874	29.0335	29.4714	29.3598	24.9432	24.5118
23.6904	23.9894	25.3682	24.8907	22.8545			24.5056	24.72	24.3874	25.1492	24.8114										23.3231	25.4052	24.5318	25.8436	27.0406	28.4299	25.4142		24.0732	24.7828	26.4866	23.1414		24.7094	24.7681	25.0547	24.6386	26.0122	25.3372	25.9423	27.5068	27.7887	27.7441	25.5054	25.5235	26.4823	28.3393
31.0195	31.4639	32.0841	31.6903	31.0096	33.0604	31.8494	32.2865	30.6377	31.1663	32.0398	31.7164	32.4724	32.2985	32.7795	32.5945	30.8861	31.7846	32.8058	32.2142	31.7133	32.5369	32.7641	31.8468	31.4568	31.947	33.0415	31.9934	30.6649	31.922	32.2256	32.0401	31.438	32.0604	32.4462	32.1814	30.2983	30.4517	31.2461	31.1854	30.3971	32.4724	33.5316	32.4227	32.2029	32.3704	32.8897	32.3755	29.0921	31.2828
												23.0031	26.8178	24.9484	24.553
23.9132	28.4694		22.6518	21.5264	25.4251	22.3764		24.1136	26.6337			25.4611	28.6443	23.5245		21.142	27.9227	21.1663		24.0324	28.4873	22.6016		23.0021	29.5954	23.9616			28.6069	22.7923		24.0509	29.6252	27.2136	25.6665	25.1769	25.1849		20.0133	23.3231	28.8071			24.492	29.9558	24.6879	24.6932	22.2134	27.6089
																																												23.0047	23.1197	22.661	22.9709
29.1803	28.5589	29.4571	29.2751	28.2546	28.8675	28.1964	28.3345	28.5391	28.3728	28.9155	28.8263	29.0711	27.7011	28.9015	29.0714	28.0634	28.2518	28.1016	27.8928	28.724	28.3763	28.5564	28.9083	29.2366	28.927	29.3989	29.3965	28.5571	28.4605	28.0454	28.2882	29.8195	29.6411	30.3904	30.5966	27.9738	27.6433	27.3702	26.6391	29.0183	29.6998	29.1838	28.7154	29.8386	29.7786	29.9647	30.4017	27.8774	27.5574
																								24.41	24.1154	23.9214	24.6077					24.537	24.4158	24.904	24.9777									25.5698	25.0632	24.935	25.324
																																27.5513	20.8405	27.2652	27.0649
27.7205			27.5646		27.6881															28.1276	28.0957	27.3939	28.067																	29.6203	27.8261	27.6764	27.9136
23.4592	23.933	23.8101	23.1044																					23.8237	23.9507	24.0737	22.7786					22.7313	23.305	22.7606	22.9118									23.4582	23.9941	24.1322	23.5407
																																												22.3464		23.1059	22.6706
																																				27.4442	27.5799	26.8631	25.9013
													24.7888											25.4377	25.2879		25.6881						24.2654		24.2781						24.4189	25.1894	26.4874	22.481		25.2886	25.4666
													23.7341	24.8972													25.4601					23.2749	23.2986	24.5788	25.0984										23.9897
26.2807	25.0388	26.2041	26.1702	24.7638	24.5491	24.7741	26.1179	25.3581	27.1313	27.7488	27.245	26.6279	26.7408	27.6128	27.6457	26.2661	26.3849	26.5019	26.7147	22.0224	25.7343	27.5949	27.31	27.0685	27.2402	27.612	28.0796	26.2283	26.9328	23.1167	27.2216	25.5549	25.5072	24.8301	26.8233	25.0138	25.046	26.2155	25.3221	25.9864	27.627	27.1601	27.0526	26.5109	26.4268	27.1911	26.3766	23.9857	23.6342
24.1608	23.1644		24.6819	22.4332	26.1578	25.8592	21.7055	23.8194	24.0254	23.8726	24.2514	25.8051	25.8967	27.1218	27.4639	26.6584	26.0185	26.8695	27.5215	23.3603	24.9771	26.924	24.9516	27.7539	27.7237	28.8529	28.8248	27.0539	26.8695	27.6823	27.867	25.3591	22.1574	22.953	23.7774	23.3677	24.4826	25.381	24.6171	25.5872	23.3694	25.9008	25.6449	24.9528	26.24	26.8318	26.5834
	22.0131	20.7386	22.2098	21.7915	22.1905	21.9152	22.5795	21.2178	23.1824	21.0895		23.7053	24.0857	23.763	23.8119	22.1646	22.46	20.7375	21.1223	23.8407	24.4109	23.7191	24.2148	22.7777	23.8581	21.2753	24.2142	22.9101	24.7124	24.0948	24.3818	24.5269	24.4272	24.7582	23.8851	22.0056	21.9216	20.878	22.3056	22.0045	23.6546	22.9759	23.9969	26.7038	26.9038	26.3339	26.8324
									32.0784	31.4638	32.1183
22.3548	21.6159	21.3066	22.3185	24.5621	25.0525	23.885	24.2467	21.5772	21.6164	22.1304	22.2116									24.8466	24.6565	24.7611	24.9798	22.6855	21.7556	21.6124	21.4886	24.1269	24.3926	21.3978	22.032									22.9771		24.1915	23.7577	24.3318	24.0859	23.8798
24.0334	23.7584	24.1441	24.1286	26.9468	26.579	26.1521	26.9009	24.5146	24.8827	27.4192	24.6811	23.5026	23.1328	23.1744	23.5873	23.6335	23.7248	23.799		26.3911	26.44	26.2311	26.6667	26.2456	26.1088	27.923	25.9792	25.1901	26.0781	25.3677	25.7323	28.2195	23.1985	27.4648	27.2527									28.0638	27.2591	27.4994	28.1157	25.3469	25.1838
				25.1389	24.541	26.1241		23.8558	24.9339	24.6671	26.4112	25.0376	25.523	23.8745	25.5995					25.1898	24.983			25.2611	25.4562	25.2777	25.3374	24.4044	25.1252	25.1133	24.9793	25.6222	25.9074	25.8313	26.7005						25.5009	24.6708	23.847	26.8785	27.0824	24.7507	24.7877
																																22.8633			21.9849											23.2371		24.6807	27.0896
29.5349	29.9416	30.0335	29.4676	29.4261	29.1368	28.6711	28.2343	30.4365	30.4817	29.2055	29.681	28.0031	29.5558	28.5899	28.4465	28.689	29.4539	29.1111	28.9092	30.2863	30.2409	29.2668	29.3008	29.1894	29.4161	29.1915	28.4877	28.9926	29.3535	29.5111	28.3892	30.738	30.3082	30.1964	29.4106	28.4567	28.7875	28.0156	27.9845	28.348	29.1017	28.1767	28.8052	29.8962	30.3771	30.0569	30.0686	29.5766	29.3416
						23.4053	23.6559	24.0871	23.0564	24.99	25.1297	24.2688	23.0295	23.3661	24.8762	25.3132	23.4881	24.6792	25.7315	25.0201	23.3548	23.8979	24.9868	24.8145	24.257	22.3452	25.2077	25.2765	23.5781	25.0676	25.6715	24.7556			20.8257					29.4235	28.9946	28.0512	29.1578	25.8946	25.2931	26.5049	26.3149
27.8817	27.0819	27.0054	26.501	26.1522	25.7559	25.5587	26.1479	26.1059	26.4839	25.802	25.3859	27.35	27.176	26.9664	26.7967	28.091	27.7162	27.487	27.1023	26.1838	25.9726	26.1859	26.7424	28.4063	27.9879	28.0098	27.7873	26.1277	25.864	26.1809	26.241	28.9633	29.2017	28.558	28.7364					26.3734	25.8123	25.8598	26.2323	28.8408	29.1341	28.006	28.8335	25.455	24.2142
				23.0122	22.57	22.0153		22.7316	22.2516																							21.9132		22.8338	27.2179									23.1306	23.2389	22.681	22.1212
32.5949	33.0953	32.8443	33.3467	34.0277	33.8616	33.8088	34.352	31.6664	32.569	32.7692	32.9648	33.2535	33.4444	33.9844	34.0952	33.0506	33.1137	33.2497	33.7282	31.9702	32.4669	32.8394	33.213	32.6345	33.3038	33.6408	34.2818	32.0079	32.5903	32.7658	32.9165	33.4788	34.0579	34.0998	34.6197	31.6397	31.343	32.2883	32.961	32.2395	33.1672	33.2177	34.2926	33.8383	33.9841	34.5521	34.7895	31.9003	32.0355
25.2175	25.2015	24.336	25.9961	23.3698	23.9236	22.7201	23.6004	22.6235	25.8667	23.7829	25.7806	26.5112	25.6376	25.7352	24.7339	24.5471	25.8237	23.0405	25.0452	25.7761	25.2754	25.6216	26.1022	26.6815	26.9098	27.0169	26.1145	25.3625	25.3916	24.8211	25.218	26.5661	26.711	26.8443	26.612	22.4644		22.4018	21.4382	25.7298	28.2471	27.0205	26.2863	28.2602	27.9848	28.0142	28.266
																																												24.404	22.7522	24.3505
																				21.6807	21.648		22.1348
										24.0972																							25.3574	23.5911										24.3096
									22.7183	22.8329		23.4676	23.548	23.3593		22.5385	23.4721	23.1114	19.1306					23.9813	23.2186	23.1289	23.2597	23.0669	23.0339	23.3217		23.2527	23.8841	23.6965	23.1354					22.0753	23.0403	22.7314	22.5412	22.1506	21.4878	21.6225	21.4658
																								26.0947	25.2026	25.5102	25.049	24.7924	23.4913		24.7465
																					26.6827
	23.4985		25.4981		23.1278	25.315	24.1903		25.5679	26.1395	25.678	25.0676	23.3114	26.1066	22.8019	21.0771	21.3306	24.135	23.3223	21.3895	25.6464	26.7186	26.4285	23.7485	25.1643	22.6518	25.8285	21.0433	25.3996	27.2876	26.7316			22.1047	22.3632	21.2848	23.8316	23.4581	25.5491		24.8585	24.8789	25.7612	24.6853	27.3957	27.9485	27.3303
				23.8199	23.2589	23.3349	23.753					21.0408	21.9976	25.1365	23.3393	21.1984	23.495	22.2843	21.4937	20.8065	22.0978	21.4873	22.4261	22.7105	23.3894	21.4674	23.9911	23.55	23.6358	22.6187	22.1697	23.6707	24.2878	24.019	22.7288	25.2166	22.9176	25.2094	24.1467	25.6624	22.2818	25.5994	25.4063	26.81	27.3828	27.5585	27.2537
30.8958		30.1002	31.657	29.2808	32.1864	29.041	29.18	25.6589	32.4223	30.6757	27.9195	31.5182	32.7444	31.5513	26.5539	27.7102	32.8768	30.9317	27.6467		32.5993	30.6058	31.2415	30.5156	32.836	30.446	31.3021	32.0545	30.1677	31.8268	28.6221		30.8936	31.7909	30.5768					29.1968	32.6999	30.6301	31.4929	30.8796	32.8698	31.4834	31.565	29.2472	31.078
31.2454	32.2	29.9163	31.4146	27.7378	32.7432	31.3298	31.0498	25.3957	33.1809	31.1765	31.9787	32.171	32.8074	31.4805	31.5645	32.0257	32.5469	31.4194	28.9839	32.2575	33.4787	31.4982	32.014	31.1461	33.3914	28.5154	31.675	32.164	33.4352	31.5002	32.6132	31.2189	31.1503	32.3636	31.1105	31.7694	32.9275	26.8483	31.9871	26.5483	32.8881	31.1706	31.9757	31.9257	33.1991	32.0882	32.268	25.3211	31.3958
36.4795	36.9308	35.1506	36.5076	36.3131	37.6721	36.3412	36.3121	35.0053	37.6721	36.3469	36.8042	37.6721	37.6721	37.6721	36.4582	37.6721	37.6721	37.6721	36.7677	37.6721	37.6721	36.8399	37.6721	36.9526	37.6721	35.6687	36.9848	37.6721	37.6721	36.7677	37.6721	36.0835	36.3264	37.6721	35.8348	37.6721	37.6721	35.0243	37.6721	34.736	37.6721	35.5577	37.6721	36.4564	37.6721	37.1068	37.6721	34.4863	37.6721
22.9802	24.192		24.5915	24.2693	27.0879	25.5231	25.3947		25.6883	23.6727	24.4544	26.329	26.7849	26.7249	26.5371	25.6702	27.073	25.835	25.8573	21.8131	23.7682	20.11	24.0022	22.5701	25.2145	24.24	26.2271	24.1187	25.5506	24.6817	24.261	26.0835	23.5686	27.9197	25.6892					24.0777	27.3207	25.3255	25.5992	26.7641	27.6399	27.7404	27.8373
					25.8637	23.8116	22.5277		26.782	23.8568	24.2221										27.5304	25.0763	23.899		27.0748	24.6314	24.6833	24.2351	27.8195	25.5531	25.0892
																												24.3254	23.9308	23.5536											21.6677
25.2249	26.7491	25.6895	26.9129	25.859	26.6267	27.7777	26.4826	25.5081	28.3878	28.3702	27.7315	25.7506	27.7567	28.8654	27.0549	28.8519	27.8274	27.8374	26.683	29.5773	28.9429	28.7618	28.107	26.6898	27.8861	27.634	28.7533	26.5987	28.8754	29.0788	28.3574	25.2319	25.9376	26.8892	25.4324	25.5912	25.3468	26.2325	27.0692	25.4278	28.0731	27.7357	28.2607	28.6533	29.7073	29.7679	29.2239	24.0211	26.2444
			24.8444									23.8264	23.4376											23.192	23.12	23.1718	24.5653					24.6452	25.192	24.6929	24.7576		23.2113	22.169						23.1453	23.4325	23.3748	23.2568		22.6782
32.1274	32.2844	32.4894	32.7722	30.1338	31.8172	30.7283	31.2948	29.7767	30.8715	31.1071	30.784	32.2158	33.1588	31.7788	31.7575	33.7316	32.2901	32.047	33.1012	30.6039	31.9646	32.4528	31.1655	30.8869	31.2653	31.4299	31.6429	30.5376	30.2473	31.0016	32.3262	31.3878	31.5697	31.4956	31.8668	28.6093	29.658	30.1248	30.3575	30.6028	31.6362	32.6717	32.3742	31.5587	31.2157	31.664	31.9648	30.6237	31.1703
28.3926	30.2902	29.8526	30.8832	27.1568	30.7705	30.4455	30.0745	28.4335	31.7196	29.9314	30.531	28.5994	30.5044	29.969	30.1242	27.6705	30.5865	29.5599	29.6053	27.0042	30.3432	31.3526	29.5	30.2441	32.201	30.0181	30.8828	30.7017	32.0514	31.3342	31.8022	27.9793	29.1018	29.5553	29.9729	28.3182	31.6795	29.3083	30.7922	27.329	31.2804	30.6029	30.4749	28.1667	30.9184	29.1707	30.4297	27.292	29.8586
23.1733	26.3618	25.9429	26.1855	24.1432	27.0644	26.2423	25.9402	23.6768	26.5626	25.4527	25.6704	26.5956	28.0009	26.9573	27.5664	26.4092	27.6774	26.5726	26.522	21.3436	23.5254	25.5533	23.5728	26.8047	28.0408	26.7312	27.1326	25.3223	27.8445	26.2003	26.8655	24.8937	26.0097	26.612	26.5922	22.7046	25.3166	24.8744	25.1382	23.9539	26.9183	27.3294	26.8387	24.9573	27.272	26.1608	26.7999	23.3857	25.7512
24.7321	26.506	26.1308	26.7417		23.8141	23.7535	23.0965	24.3811	26.7936	26.024	25.5593	25.4729	26.5196	26.6985	25.6073	26.7835	26.117	25.9107	25.6603	24.5974	26.38	26.6907	26.3399	25.7382	26.72	25.3034	25.6081					25.8051	25.8812	26.3635	26.1429	25.0957	26.1741	26.3701	25.1103	25.134	25.5875	27.3597	26.4781	25.6773	26.624	26.7095	26.7516	24.3011	25.4378
29.9745	29.4528	29.77	29.5383	29.9351	29.9965	29.1154	29.4231	28.6918	28.6771	28.6731	29.6365	29.927	29.8954	29.7999	29.8957	30.0597	29.7537	29.4461	29.9347	29.6865	29.4056	29.0924	29.7799	30.3533	29.8448	30.2247	30.424	30.0592	29.333	28.4178	30.2127	30.2708	29.8064	30.2646	30.2612	28.0174	28.0198	27.6222	28.2307	29.5989	30.8378	29.9499	29.8181	30.7434	30.4879	30.8308	31.2442	28.4065	28.0928
																										25.875																				22.3694	22.7183
28.3301	29.0243	27.8627	28.2755	27.8174	28.5375	27.8828	27.3805	27.8143	28.992	27.7992	28.5027	28.1982	28.8245	28.9171	27.8275	28.4782	28.7053	27.8887	27.3886	28.3802	28.8709	27.6452	28.233	29.3175	30.0219	29.0246	29.6708	28.5072	29.2037	28.746	28.586	29.4507	29.6875	29.1637	28.7973	28.3659	28.2267	26.967	27.9393	28.8351	29.6639	28.6985	28.9492	29.9092	30.335	29.5115	29.3726	26.1904	26.178
25.5834	26.3789	25.2203	26.2081	23.8367	24.0553	24.2789	22.5539	25.1569	26.0355	25.3647	25.5683	26.6981	26.6555	27.1726	26.3667	25.0442	25.7297	25.1471	24.3252	25.293	25.8178	25.0024	25.4745	22.7626	25.0848	24.8825	25.8983	25.6443	25.9186	26.2314	25.2961	27.1751	26.8761	26.9609	27.2924	22.3998	22.903	21.3257	23.5476	24.8921	26.1347	25.4396	26.0555	27.6867	28.3732	28.4313	28.3959	23.5939	23.5688
26.7342	26.4736	25.8807	27.0151	26.6437	25.2131	26.9413	26.494	26.0324	26.1225	26.2803	26.3789	27.4522	27.0902	27.6597	26.7303	26.1185	25.956	25.769	26.005	25.4954	25.5955	25.8191	25.6304	27.8824	27.7524	27.6741	28.2305	26.3188	26.6722	26.4299	26.5815	28.3625	27.899	28.3542	28.8229	23.5389	23.4386	24.2214	25.6343	25.8772	27.1134	26.557	27.8286	28.3046	28.4622	29.0276	29.0198	23.6749	23.8405
31.4854	31.7788	31.5451	32.0796	34.4992	35.1786	34.0942	33.7477	30.7114	31.5831	31.0264	31.1735	31.8172	31.9246	31.8205	31.9176	31.1436	31.5329	31.1282	31.1091	30.546	30.743	30.8836	30.7632	31.0294	31.3934	31.867	32.5367	31.2809	31.6111	31.0434	31.1351	32.5206	32.2401	32.816	33.1061	30.8875	29.8106	30.1734	31.0761	30.8405	31.7764	31.0833	32.4829	33.4556	33.0094	33.1245	33.2651	30.3371	31.0195
23.3408	23.944	23.9933	23.8417													23.3351	23.739															25.4774	25.4967	25.3801	25.5145									24.9266	25.2653	25.2937	25.2889
30.4214	30.311	30.1228	30.3021	30.5853	30.2095	30.4212	30.6799	30.2705	30.2721	31.2175	30.7499	30.8937	30.5297	30.7703	31.0105	30.855	30.7748	30.6224	30.8354	30.5195	30.6205	30.5498	30.4937	30.3827	30.53	30.5607	30.7864	30.1148	30.0849	29.7202	30.3616	31.7255	31.8158	32.033	32.3326	29.5858	29.2614	28.5334	29.4255	32.7061	32.6465	32.2754	32.2668	31.7902	31.6154	32.3421	32.1812	29.8992	29.8932
																								22.0448	22.4523	23.0218	24.6887					22.208	22.6983	22.2698										22.2781	24.8895	24.1094	25.3985	23.0777	23.7749
24.4664	24.1141	23.0495	24.5391	22.8211	24.897	24.0449	23.291					21.7891	21.4217	22.4556	23.012	25.6859	24.4168	24.5778	24.5225	23.4034	22.7998	23.3157	21.6316	26.287	24.9415	25.0143	26.3945	26.6728	25.9948	27.0058	26.7412	26.5336	26.9936	28.5147	26.0276					25.868	25.9511	26.6341	26.5356	24.1079	23.7493	24.8707	24.1704
																																							21.7587
24.5019	24.6953	25.1621	25.2366	24.7894	24.3505	25.4147	25.0146	23.1205	23.7754	24.0805	23.6844	25.3588	23.4891	25.4164	24.7898	22.873	22.1847	23.3214	22.9042	23.3442	24.5292	24.403	24.9299	24.4622	25.117	26.8763	26.3489	23.4187	23.8202	24.4768	24.2041	31.9365	31.2588	30.4827	30.063	21.6684		22.7511	22.5945	23.1829	23.9014	24.1984	25.1482	26.7774	27.5293	27.9051	27.7388
27.5304	27.5464	27.5716	27.9859	27.3585	26.4813	27.1235	27.7858					26.6543	26.537	27.4147	27.7502	27.0008	26.9749	27.5685	27.4661	23.6774	23.5587	24.6122	25.5125	27.4893	27.3383	28.3543	28.0903	27.5061	27.1216		27.7706	27.6825	26.978	27.7911	28.7569					27.7193	28.0031	28.358	28.1995	27.3333	27.0952	28.2613	28.5956
								32.1149	30.2206	30.4615	30.8151
																										20.9066	23.172													25.8034	23.3997	24.3445	25.4515		21.2428	22.7139	22.762
																												27.8768	26.3662	27.5177	27.2998
									24.361	23.7271	23.9669						24.2328				23.9366		24.4763					22.4675	24.2178		23.5068						23.846		22.6323					23.5646	23.4632	23.0534	23.2136
												23.2172	23.7132	24.3713	25.5445
																																27.7383	26.7695	26.2888	25.3512
				26.0835	26.419	29.1495	26.4716
					19.7868	24.5953	21.7349	21.7182	21.9954	22.2815	24.0168		25.4968	20.7368	26.082						20.1064	23.2113			22.1108	24.4272	25.542	19.8214	22.6553		21.5819									21.2882	22.2693	19.1306	22.3411
	22.394	24.7173	25.4173		24.4421							24.9872	24.9	25.3493	25.2617	23.5162	24.4971	24.5451	24.3502					25.0434	23.7974	25.8396	25.6218					24.3098	24.2931	24.5469	26.2194					23.6094	23.3489	24.9759	23.4677	23.0294	24.397	25.0782	24.6138
																								23.775	22.4314	22.9671
23.3546	24.4865	25.9934	23.685					22.8646	24.0169	25.3982	23.8119	22.368	23.6406	26.2695	22.864									23.448	26.2899	28.5772	23.1257	22.6351	22.6201	25.6705	23.1557	23.9427	26.7188	26.7717	26.5381			23.7056	20.4241	22.186	23.3559	23.9694	22.6518	24.8425	26.211	28.4233	27.1081
24.1391	24.5716	25.3528	25.6624																													21.9683	22.3154	23.2296	24.0177					24.9452	23.5635	24.2568	26.0169	23.9747	24.0904	25.4105	24.5862
												29.8436	28.5043	28.7501	29.0251																	29.216	27.6121	26.9129	26.8159
																																28.3225	28.3589	27.9373	28.2166
									22.8765	22.0701	22.4782
24.1951	24.4108	24.899	24.0322	27.3341	27.3393	26.5603	26.9779	25.078	25.0934	25.2411	24.1347	25.6873	26.0992	25.3086	24.9134	25.1308	25.5778	23.4777	25.7411	25.0287	25.6803	26.0343	26.1934	24.4766	24.2343	24.4079	24.231		23.2807	22.7315		24.5847	24.8318	24.8482	24.9367	26.7727	25.6351	25.8885	26.2223		24.1904	25.1222	25.0447	28.1584	27.6549	27.0816	27.6695
	27.0722	27.6619	27.4798	23.92	26.9425	25.8208	27.6348			24.1778	27.6766	28.2112	27.5134	28.3269	28.4321					28.1005	28.2466	28.2566	24.797	28.5746	25.6361	25.7476	24.4566	24.4398			27.2491	26.21	24.9995	27.5785	26.9375	24.6138	26.0094	27.4302	26.7335			27.9792		28.6219	28.2423	28.4076	28.6149
32.1729	31.6798	31.7732	31.79	31.8827	32.236	32.0743	31.6955	31.558	32.2388	32.4315	31.8936	31.9677	32.2078	32.049	31.7957	32.5445	32.1375	32.1526	31.5299	32.1038	32.6569	32.226	32.1027	32.1943	32.4201	32.1537	32.0586	31.6839	32.4458	31.4581	31.4759	31.8441	31.9696	32.2758	31.8038	31.4349	31.958	31.7365	31.0095	32.5312	33.0269	32.9254	32.7078	33.3117	32.5985	32.9351	32.7088	31.3714	31.4452
					23.4302	23.376	23.2449	22.5434	22.5943	24.6267		22.8666	23.8019	23.6955	24.0891	24.7216	24.5602	26.1521	25.886	22.9503	23.965	25.2814	23.9069	25.459	24.9473	26.3228	26.0058													22.9597	24.2357	25.1745	23.5392	24.6897	23.9165	26.0362	25.5437
29.9293	29.4709	29.4973	29.9156	29.5206	29.3788	30.3572	30.9275	29.97	29.5624	30.0148	29.5076	30.5161	30.03	29.9944	29.9606	30.687	29.996	30.0093	29.8566	29.4084	29.6501	30.05	29.8459	29.3968	29.6816	29.2393	29.7197	28.4237	28.5386	28.7127	29.5463	29.8346	29.4289	29.9751	29.8536	28.8607	28.5946	28.9784	27.1038	28.5215	28.3534	29.2941	29.5096	30.0636	29.5232	30.2253	29.4786	28.5542	28.4553
29.8287	29.6312	30.2848	29.9804	29.4968	29.5886	29.6918	29.3347	29.2697	29.5209	30.3793	29.5476	29.9718	29.592	30.204	30.2647	30.1118	29.5585	30.05	30.4648	29.0094	29.672	30.4959	30.4372	29.9501	29.793	29.9525	29.9169	29.8172	29.4944	29.6241	29.2658	29.7499	29.5933	29.9951	30.3595	28.9224	28.8496	29.9457	29.2989	28.4106	29.2739	29.3264	30.0749	30.0029	29.2795	30.4529	30.2779	28.6477	28.2716
28.5186	28.2973	28.5669	28.7273	28.5417	28.9084	29.6235	30.4889	28.8134	28.9583	29.4634	28.8079	29.3501	29.121	29.4095	29.3808	29.0343	28.6721	28.5374	29.0591	29.6207	29.3111	29.765	29.5797	29.0359	28.6234	29.1077	28.7968	29.0492	28.6918	28.501	28.954	29.0446	29.2154	28.9594	29.0565	27.4045	27.2496	27.6449	27.4541	28.6258	27.4097	29.4148	29.0075	28.8182	28.3565	29.0885	28.9404	27.7402	27.6278
								25.4458	25.5959	25.8656	25.6234	25.564	25.223	25.2101	25.407									25.694	25.45	25.8544	23.9289															26.1055						25.5542	24.8773
33.4574	32.8276	32.7739	33.4496	32.8586	32.9797	32.9222	32.6375	33.0082	32.8424	33.8202	33.1301	33.5672	33.3372	33.2139	33.9624	33.3355	33.1966	33.6395	34.0063	33.6315	32.9289	33.4638	33.9349	33.8398	33.4925	33.5373	33.6553	33.316	32.948	32.8513	33.0925	33.3116	32.9456	33.4539	33.7429	33.084	32.5892	31.9593	32.832	33.4239	32.2584	33.988	33.5773	34.1859	33.1481	34.0416	33.9888	32.1525	31.9765
28.9973	28.829	28.7302	27.9392	27.9819	27.3737	28.4543	28.9895	27.9138	27.6116	28.1644	27.9887	28.1866	27.6	27.8918	28.1483	29.3844	28.9539	28.8869	29.0027	28.9756	29.041	29.4287	28.7296	28.3966	27.582	28.2001	27.9369	28.2496	27.7932	27.8207	27.8806	27.6568	27.2578	27.9949	28.2255	27.057	26.6929	27.0613	27.3594	27.9486	28.7166	28.3957	27.686	28.4434	28.302	28.9159	28.691	27.9869	26.6167
28.8099	28.9229	29.517	29.5898	29.2646	29.3569	29.3607	30.0198	29.3759	29.2873	29.42	28.7675	29.1322	28.8909	29.0245	29.1029	28.9109	28.7518	28.4103	28.7107	29.1671	29.1757	29.9742	29.8028	29.2528	28.9677	29.1225	28.428	28.8562	28.7278	28.059	28.8116	29.2785	28.6858	29.4373	29.1309	27.7312	27.8894	28.208	27.8408	28.2613	28.4238	29.6404	28.886	29.415	28.5152	29.4456	29.0484	28.0621	27.9074
28.2364	27.7175	27.6507	28.2529	26.5025	27.3969	26.3178	26.0788	27.5651	27.2875	27.7362	27.5602	27.9211	27.5338	27.6703	28.0361	28.2804	27.5035	27.7702	28.0235	28.1444	27.4703	27.9873	27.8866	27.4999	27.1169	27.9433	27.3558	27.1988	26.5825	28.1836	27.0508	28.2876	27.8549	28.9819	28.598					26.1544	25.1571	28.2512	27.6973	29.0338	28.2925	29.3166	29.2126	27.4529	26.329
28.0643	27.4936	28.2361	28.4214	26.4651	27.1083	26.9971	26.8479	27.6672	27.9149	28.3988	28.174	27.8789	27.4903	27.9366	26.4681	28.6212	27.8815	27.8495	28.5461	28.2168	28.6695	29.1423	28.6794	28.187	27.9055	28.6307	28.5921	28.2188	28.743	28.5845	28.6418	27.6028	27.2814	27.6321	28.1352	27.0037	27.3797	27.451	27.8004	27.7644	28.2112	28.8068	28.3655	28.1045	27.6165	28.9857	28.3554	26.7457	26.398
29.4055	28.8137	28.985	29.0815	29.1437	28.9946	29.0047	29.5378	29.3501	29.0108	28.9336	29.1353	29.8264	29.5378	29.1326	29.2328	29.5338	29.0893	28.3529	28.5645	29.5359	29.3692	29.2118	28.8687	29.4132	29.1549	29.1779	28.5672	28.6479	28.9159	28.3272	28.0096	29.9144	28.4932	29.8547	29.8382	27.3485	27.2874	27.0432	26.8503	28.7209	29.403	29.1063	28.868	29.8268	29.4343	30.0721	29.7143	28.6226	27.8224
27.7436	28.0376	27.9506	28.3998	25.3728	25.0688	26.2205	26.9433	28.5585	28.7456	28.5865	28.4239	24.9432	26.0058	25.4887	26.0401	25.0109	25.5353			25.9177	26.2669	26.5035	26.2818	25.942	25.8091	26.136	26.0314					29.2573	27.7043	29.499	29.5716					27.4038	25.2212	28.8395	28.075	26.9343	25.8492	27.0489	26.5431	26.5401	26.1654
28.4939	28.5077	28.1337	28.4586
				24.6224	23.9832	24.2869	26.1692	22.952	23.0482	23.2356	23.0328	22.4399	23.3192	22.8722	23.14																	22.7185		23.6133	23.7293
				23.5825	24.3432	23.7454	25.2652
21.6937	22.2009		21.6873																						22.0231																			22.1865	22.6923	21.5665	22.098
																				23.276	24.5719	25.3896	24.2292	24.1021	24.4031	24.0877	24.6666
26.1528	26.553	27.0343	26.5396	26.9937	27.7427	27.6326	27.3926	26.7406	28.0969	28.6207	27.6244	27.3301	27.502	28.2701	27.7591	24.2791	25.2987	24.8148	26.891	26.8508	26.3707	28.8532	28.0015	28.2419	28.1941	27.904	27.5197	27.9753	27.5304	27.9862	28.3061	25.4331	25.3376	26.037	26.5177	26.8543	26.9737	27.4928	27.3785	26.8892	27.3105	28.3187	26.9072	27.77	27.2081	27.6848	28.1427	25.8986	26.4269
28.164	28.3512	28.4301	28.7136	26.5585	26.6569	27.5391	22.1016	27.3536	27.9542	28.4909	28.2173	28.2471	27.9897	24.9615	23.3011					25.5107	25.3838	26.4572	26.2308	28.051	28.1718	24.0609	23.3485	28.1075	28.4782	28.2436	28.716					26.9039	27.7678	28.5083	27.6985					27.5943	27.1659	28.2442	28.2411
25.8158	26.7258	26.4565	25.6546	24.4765	24.794		21.8162	26.5156	26.7276	26.9743	25.2069	25.4797	25.5036	24.779	24.7061	25.4196	25.5119	26.0935	25.0638			25.7866		26.271	25.7217	24.1061		24.615	25.3096	25.8248	25.4104	25.1353	24.914	24.9226	25.7392	25.3064	23.8836	25.1385	22.4798	25.3961	24.1551	26.7874	24.2507	25.1508	24.6207	25.698	24.9939	24.2367
27.6967	27.8925	27.6725	28.264	26.123	26.4924	27.0444	27.0248	25.709	26.1896	26.6398		26.1492	26.912	27.3238	26.4515	27.4033	26.9437	27.2261	27.413	27.459	27.3143	28.2159	27.9352	23.7314	25.6911	27.5635	24.1425	25.6829		26.5569	26.3508	24.2009	23.3294	23.5864	24.471	26.1945	26.7937	27.2943	26.786	26.3822	26.5275	27.9534	27.3548	26.6261	26.1369	27.1977	27.2459	25.173	24.4648
28.873	28.9088	29.2034	29.198	26.9587	26.6676	26.9223	26.6274	28.2495	28.7828	29.226	28.548	28.6853	28.5705	29.0533	28.9164	28.1181	27.899	28.3973	28.2092	28.7536	28.9261	29.4916	29.0769	28.4167	28.572	29.0504	29.1866	28.6825	29.0043	27.8864	27.7846	27.761	27.963	28.4199	28.9514	27.3671	28.1081	28.3067	28.1635	27.9248	28.3272	29.3967	28.6706	28.9302	28.6079	29.8498	29.3837	27.2249	26.8424
28.274	28.0811	28.213	28.3895	27.1974	27.5593	27.6047	27.907	28.355	28.6436	29.0234	28.369	28.2838	28.1315	27.8597	27.9255	27.4273	27.1496	27.5938	27.4796	28.1599	28.7816	28.9426	29.0085	28.288	28.3884	27.8357	27.7329	27.2761	27.2389	27.7409	28.1132	27.3593	27.369	26.9756	28.0503	26.8699	27.0645	28.1314	27.2102	27.7539	29.0711	28.8897	28.5987	27.5338	27.376	28.3439	28.0845	26.9329	26.5623
24.2465	24.1441	24.4285	24.7199	23.9928	23.9309	24.5775	24.3724	25.8663	26.2406	26.9009	26.421	23.631	23.3043	23.6417	24.1489					24.3391	26.1459	25.72	26.4389	24.2008	24.8786	24.5569	24.5897	23.6383	24.1066	24.9021	24.2702					24.7635	25.5339	25.5912	23.6534	23.2676	21.6944	25.0624	24.012	22.5397	22.1789	23.9362	23.5265	23.5133	23.156
25.5679	26.3048	26.5578	26.9705	24.3352	26.5891	24.3104	25.2829			27.3592	25.8241	22.6919	25.4417			24.6604	24.7362		25.0919	26.8234	27.1409	27.6814	27.4937	23.4331	24.4159	25.3821	25.1761					24.1097	23.6966		24.4585			25.5315	25.7425	24.6095	23.0987	26.2679	25.6796	25.9628	26.0836	26.8483	26.9569	23.642
26.0657	26.2965	26.653	26.9443			24.1488	25.8937	24.4461	24.8905	25.2903	24.9617	26.6463	26.8664	26.8591	26.9569	26.3466	25.886	26.5415	26.5971	24.316	24.8492	25.7137	25.354	24.6221	24.3458	25.1216	23.3928													24.7306	21.6158	25.623	25.1327	24.8376	26.142	27.2803	26.8273
								23.4796	24.056	25.679	24.4454	24.0481		25.8277	23.399				23.566			24.4265				24.125	23.3827					24.9184	24.5168	24.8421	25.2084					23.1176	21.4181	24.4379	24.6884	23.914	24.2524	25.7162	25.2307
26.4289	26.9891	27.5429	27.007	26.3534	27.3615	27.7652	28.0219	26.5602	27.0745	27.6408	27.664	27.1037	27.5566	27.8051	27.6572	27.3561	26.726	27.811	27.5635	27.9239	28.4017	28.8905	28.5667	26.3197	26.3578	26.6843	27.1506	25.606	25.4617	25.5912	24.8768	26.8879	27.2305	27.2806	27.9193	23.9195	24.5999	25.8124	24.9015	25.8854	26.8997	27.4439	27.6536	26.6742	26.5968	27.9193	27.2246	25.7719	25.8375
31.3171	31.5647	31.4409	31.4749	31.4653	30.8006	32.7573	32.77	31.3333	30.9025	31.7273	31.1058	31.2432	31.3045	31.7092	31.8779	31.5877	30.9716	30.7938	31.1452	31.4966	30.8971	31.537	30.6961	31.8653	31.5097	32.1959	32.1341	31.3694	31.1922	32.2818	31.0999	31.6427	31.1256	31.4685	31.4543	29.9623	30.1854	30.5506	30.4098	32.0133	31.5182	31.8243	31.7504	31.6449	31.3582	31.8872	31.5933	30.8947	29.5744
29.5879	29.4903	30.2404	29.8	30.164	30.0483	31.2013	31.8805	29.0008	29.1384	28.8174	28.9917	29.8647	29.503	29.2114	29.0872	29.6196	29.1246	29.3609	28.673	29.9226	29.713	29.7394	29.3361	29.517	29.6662	29.7412	29.1591	29.6867	29.0947	28.5325	28.749	30.0924	29.3867	29.7226	29.9537	27.8701	26.7752	27.7543	26.1473	27.7062	27.2001	27.8537	26.1679	29.6182	29.8579	29.7838	29.7702	28.9931	28.3782
30.2241	30.0326	30.0778	29.3162	28.0253	28.1826	30.7969	31.2061	29.8317	28.4782	27.3838	28.735	28.3272	28.6584	28.6499	28.6892	28.5229	28.2651	28.1488	28.4819	28.6396	29.1084	30.0748	29.5597	29.4808	29.2125	29.3501	29.1454	28.5925	28.3116	29.3745	29.1433	29.1658	28.5684	29.3379	29.4684	28.0819	28.3263	29.0071	28.4184	29.0491	29.0262	29.362	28.4506	30.1769	29.8331	29.2775	29.7393	27.7554	27.6459
28.9085	27.5352	28.7731	28.1191	29.2021	29.0312	29.6466	30.5826	27.4204	27.8121	27.9537	27.5469	29.193	28.9081	28.2967	28.4079	28.9809	28.8084	28.8266	28.8654	27.9373	28.1209	29.0414	28.9598	28.9118	28.8994	29.0653	28.8392	28.6651	27.3217	25.8069	27.6022	26.8091	26.8497	27.4408	27.089	26.808	27.1914	23.7329	28.0499	29.4039	28.9664	29.4325	30.1187	28.1927	27.7941	28.5209	27.8237	26.6777	26.4416
23.3747	23.2601	22.7025	23.7244		25.573	25.0921	25.6703	25.4721	26.1811	27.044	26.949	26.8559	27.6345	27.3043	26.4953	26.4617	24.852	25.2839	26.6943	24.139	22.4826	25.2656	24.1177	25.5252	22.3243	25.6405	25.4083	23.4286	23.4104	25.9125	24.1959	25.9264	25.6414	26.2748	26.8953	20.9846	23.6273	25.3195	24.5177	22.481	20.8134	26.0031	26.7127	27.3604	26.4333	28.2533	27.9509	21.7834	21.7372
28.7751	28.8748	28.971	29.1524	28.5259	28.0932	29.716	31.2486	27.9577	27.7484	29.0577	27.8823	28.1482	28.4007	28.7242	28.8818	28.314	28.0819	28.5066	28.3708	29.1849	29.0567	29.6124	28.696	29.703	29.2454	29.7622	29.0809	28.3158	28.2205	28.2141	27.813	29.5389	28.9549	29.5709	29.302	26.325	25.47	27.1367	25.9414	29.2674	28.1335	30.0227	29.3124	28.6326	28.4538	29.3639	29.1306	26.5535	26.3158
29.0888	28.2142	27.4594	28.5218	27.7895	27.8789	28.7067	29.7257	27.6818	27.3692	27.6274	27.4953	26.7775	26.6914	27.2955	26.767	27.2275	27.1614	27.8633	27.6173	28.4494	28.2734	28.7324	28.5071	27.4597	26.9715	26.645	27.7014	27.6297	27.4536	27.1249	26.7657	28.1611	27.0562	27.5523	27.7239	25.757	23.4666	26.441	24.68	26.7901	27.6039	27.3907	26.94	28.5928	27.8083	28.352	28.4257	26.5131	25.6961
27.8063	27.5984	28.0128	26.4852	27.7077	28.0112	29.9971	30.6133	27.3273	27.0153	27.562	26.9933	26.8247	26.388	27.1635	26.8834	26.2544	26.1899	26.3931	26.6275	27.8389	27.2506	27.9596	27.6421	27.3203	27.2955	27.396	27.3825	27.5869	26.8791	27.1982	27.2349	26.4952	26.2695	27.2224	27.3933	26.885	26.1123	26.6408	26.7676	26.6949	28.0394	28.4575	27.2363	28.3154	27.1459	29.0783	28.8446	26.1394	25.7896
25.5104	25.7377	27.5044	27.8679	27.0422	28.6204	30.5082	30.7883	27.2061	27.7588	27.0545	29.1714	30.1798	29.7934	30.1306	30.2203	29.5138	29.1404	29.6282	29.782	28.739	28.5427	29.281	28.991	30.0557	29.7326	30.2464	29.5391	29.6392	28.9862	28.8473	29.0864	26.1662		26.1278	26.5862	24.1552	23.5492	27.2332	22.7313	27.6646	27.1634	28.5377	24.9552	27.8383	27.0295	28.5045	28.5858	24.8017	23.4257
27.5849	28.0488	27.6957	28.2399	28.8376	29.317	29.9676	30.456	29.5217	29.305	28.8745	28.41	28.3126	28.4357	28.4659	28.815	26.7199	28.2106	28.0722	28.1455	26.7462	27.1938	28.6039	28.4052	29.5652	29.0067	28.4809	29.2943	28.5388	28.6228	28.6396	27.9951	28.1908	27.5235	27.518	28.2557	27.4624	27.8703	27.6664	28.187	28.0515	28.8391	28.9686	28.0292	27.4386	27.9511	27.9907	28.2502	27.7213	27.5223
26.5142	26.3138	26.8081	26.9367	25.5488	25.6646	26.4755	27.2518									25.113	25.1224	25.8071	25.6303	27.1812	26.8933	27.6069	27.0574	25.6865	26.5077	27.0805	26.936					27.6917	26.6694	27.3502	27.361					25.0479		26.3899	25.8076	25.7081	26.0674	26.6872	26.4307	26.2307	26.0004
28.4811	28.9669	28.0839	28.3541	28.4432	27.5395	27.8443	27.0376	27.927	28.4285	28.2295	27.8938	28.8885	28.9828	29.0703	28.5148	28.5379	29.1757	28.2243	27.7326	28.1135	27.6403	27.2526	27.1667	30.0157	29.3856	29.2219	29.6024	28.611	29.2468	28.7641	28.4853	30.1097	30.4018	29.7745	29.1912	27.6467	27.047	26.6566	26.7025	27.3084	29.0102	28.4065	28.9919	30.6631	30.6038	30.4108	29.5177	27.1468	28.6767
27.0296	27.3074	26.9137	26.8313	27.1739	26.8247	25.8775	26.1987	23.0626	24.3521	25.0246	26.7227	27.7809	28.0373	27.0454	26.8255	27.113	27.8502	26.6879	26.2718	27.2143	27.1828	25.0431	26.9033	28.386	28.3984	27.4239	28.3888	27.3613	27.5571	25.9219	25.2092	29.0093	29.0506	28.1374	28.4471	24.2535				27.4141	27.7293	27.206	27.4773	28.7716	29.33	28.5859	28.5757	27.193	27.5054
				24.1963	23.1906		23.6268																				23.519					24.3195	23.7394	24.0132	24.4768					25.3661	24.6684	23.6004	24.0933	23.7701	25.6147	25.2519	25.884
																				21.6205	21.4451		22.0602									22.7644		22.3488	22.6885					25.2266	24.3147	23.0583	24.33
25.161	22.7312	23.4918	24.8844						22.2116	22.9106	21.9401	24.7763	21.8507	23.5703	22.6724	25.8992	26.0267	24.9385	24.5802	26.6186	23.4459	24.0597	25.1351	24.2662	22.9225	20.236	23.8888	24.2108		21.0408		25.5434	24.3698	25.8014	23.8901					23.99	21.8077	22.2821	22.0062	24.8101	22.2027	23.659	23.0392
22.7895			21.1743									26.1668	27.2874	25.715	25.8078	24.6978	23.1187	20.9293		24.346		22.3368	22.7444		25.6086			26.8805	28.7106	26.0397	24.2872	22.8883				22.9801	21.2954	23.0371	23.7376					22.8446				24.2907	26.6295
																								22.989	23.0083		22.1547													22.7654	23.8883	21.7986	23.799	24.3369	24.8173	24.124	24.5288

26.8275	25.565	25.094	26.8851	25.7016	22.9144	25.3969	25.7145	26.6165	25.7216	26.4373	26.5717	26.7878	25.0766	26.6811	26.2831	26.8638	25.2745	25.8824	26.5026	27.741	26.315	27.0565	27.5914	26.3109	25.9189	25.7915	27.2801	27.3871	25.8366	26.674	26.99	26.9184	25.9125	25.3304	25.2357	27.1101	24.4951	25.669	26.384	27.9888	27.0265	26.5068	28.1354	28.4172	27.7455	28.054	28.3884
22.8811	22.4704	23.171	22.8211	21.9803	22.278	22.5363				22.6711		21.7197	22.4759	21.5716	21.3133	21.2479	20.689	21.9039	22.0697		22.9466	23.1343	22.4	23.9746	22.7895	25.1287	23.8599	23.5688	22.7368	25.7781	25.7703	24.2993	23.2374	23.9325	24.5224	21.9436	22.1892	21.5439		23.008		22.4539	22.5823	22.6822	23.1145	23.1953	23.4923
																																26.9957	27.19	26.2456	26.4012
																																									23.6995	22.8327	24.0326
23.1872	23.0626		24.3374																	21.4775		21.5626	22.7096	22.1024		22.4214	22.457					22.3416		21.824	22.4396											22.8159	22.8877
																																													22.6101	22.783	22.3633
24.7732	22.4889	23.3699	24.1091	22.8932	24.2662	24.4011	25.1973		22.728	20.154	22.7872	26.3798	25.5458	25.0993	25.8309	25.2078	23.5544		23.7788	22.9204	23.4275	23.8547	23.4979	28.7232	28.2261	27.0622	29.4118	25.7542	25.3842	24.5131	25.4998	27.2909	26.434	25.3563	27.3294					27.6099	27.6938	25.7271	28.4782	28.0406	27.4933	26.6631	29.14	23.7716	24.2883
																								23.1788	23.3952	21.7748	25.9496					22.1883	21.9048	22.154	23.2988					24.8704	23.6742	24.25	24.3233	21.9734	23.846	23.6044	25.2079
26.8189	26.4652	26.5851	26.3181	25.1486	24.2745	25.1634		27.7438	28.3437	27.3954	26.741	24.6006	22.7213	25.4552	24.9345	21.6941	23.7165	23.5479	23.3039					25.532	25.435	26.5984	27.2634					37.6721	37.6721	36.6116	37.0266					25.6716	24.9755	25.7148	26.6453	28.2423	29.262	28.4152	28.6813	23.2717	23.709
22.2041	24.6385		22.8999	24.2515	25.655	23.9951	25.4409	24.9304	24.7429	25.9303	25.2236	26.8487	27.0019	26.5941	27.0056	25.5868	22.5427	25.5582	25.8084	24.1328	25.8525	27.0349	24.6898	26.1696	26.4779	26.9407	27.0322	25.3526	24.3115	25.2999	25.9455	25.8841	25.6796	25.3175	26.472					22.7298	23.4954	26.3029	23.8249	25.771	24.8573	26.053	26.7184	24.615	23.9037
25.1967	25.4773	24.8505	24.83
																																25.4277	25.6232	24.0709	25.5369
																																			21.82												21.9695
																																24.0013	22.4148	23.8207	20.4679										22.8247	23.3948	24.7115
																												22.3956	21.2063
23.9323	25.8107	23.4788	22.5757										23.8963	20.626		22.3415	22.4935							23.167	25.4224	23.1536	22.0607						24.9471	23.1636	23.2127									22.4676	26.0621	24.2009	24.8782
																																													23.1734		20.9328
				25.5392	24.4092	24.053	23.914																																					23.2918	22.6734	21.3461	22.3231
		22.2585	23.4111					21.7812	21.9541	22.615	22.9329									22.3411	21.5166	21.8535	22.829	23.4882	22.6267	23.5265	23.2324					22.6169	23.4794	23.3991	24.8804									24.0556	23.3134	24.3707	24.5333	32.3879	32.2422
	21.9836	23.7404	21.7804
25.1015	26.2194	26.8937	25.4033		25.0605	24.7572	24.5324	24.6672	24.4291	25.738	24.5224	31.8953	30.233	29.2764	30.1753					24.8623	25.0875	24.9798	24.638	24.6153	25.2392	27.0901														24.5788		26.0419		25.0428	25.5579	26.6752	25.8635
												23.4758	21.7463	20.8237	21.7399
24.673	24.9229	25.2402	25.6097	25.1197	24.3681	25.8867	24.8235	26.3766	26.6045	26.7406	26.7519	28.4359	28.1598	28.2087	28.2629	27.057	27.6015	27.1065	27.6034	25.7411	27.0345	26.9046	26.9507	26.8888	26.5593	26.4832	26.8326	24.9559	24.6007	24.6401	25.1164	27.9593	27.6858	27.6043	28.059	24.3406	23.8951	24.2465	24.0727	26.2335	27.0661	27.0304	26.653	27.7354	27.3489	27.1602	27.752	23.1785	23.6693
21.2026	22.3585	22.5093	23.5545									22.451	22.9037		27.0956			24.5621						21.2759	20.402	22.7843	22.7145
21.8671	21.762	20.9768	21.7341																						22.7453			23.0489	22.1881	21.9391	21.8007	23.4009	22.3659	23.2659	21.7339										23.1519	22.5351	22.5407
26.2444	26.8606	25.6422	26.4255	24.212	24.6286	22.7489	24.1818	24.371	26.2093	25.217	25.6506	26.3714	26.7988	26.3044	26.1817	25.5773	26.5232	25.4391	24.862	24.6976	25.3149	24.1809	24.5997	25.1657	26.4067	25.7616	25.8216	25.259	25.7826	25.3284	25.0421	27.5334	27.5598	27.6589	26.6587					25.3153	26.5363	24.9557	26.1839	28.3255	28.8368	28.1952	28.3209	23.6539	24.5869
																																																	23.3831
																																												21.4685	22.0999	23.3705	21.9804
24.3324	24.4585	25.0861	24.8576									23.6029	23.008	24.0169	23.8822									24.647	24.2399	25.2841	25.5169					24.2564	24.15	25.7084	26.5446					23.6775	22.7009	23.9246	24.2979	25.1345	24.7224	26.2388	25.6613
21.9085	21.899	22.9205	23.0981						22.5835	23.0863	23.3627	21.6677	21.9821	22.7839	23.608	22.4111	22.5173	22.7937		22.3262	22.4607	22.7708	23.0934									23.0208	23.1798	24.3172	24.6785					24.2139	23.2302	24.658	24.3047	25.492	25.1779	25.4562	25.6092
																								27.5201	23.2008	23.9029	25.2316
													25.1723	23.1338																								25.1236						22.3541	22.6298		21.5531
																23.4841	23.5922	23.0223	23.546	24.4532	24.6914	24.7304	24.9372										22.2513		22.1911					23.1904	23.4676	22.516	22.1636	23.9435	24.8123	23.3128	23.9704
22.7484	26.1426	25.4773	25.3961																													23.5439	26.2907	25.868	25.6465										24.6699	24.8974	24.8305
29.7646	29.0089	29.2835	29.024
																																24.1449	25.0353	22.4163	24.5537
																																25.3337	24.0145	23.2191	22.842
25.6374	25.3536	24.683	25.0212	26.927	25.8098	25.0652	24.8944	25.6991	25.3353	24.0625	24.2762	26.2223	26.4348	25.3249	25.4222	26.4714	26.5816	25.4811	24.7	26.3607	25.7423	25.1584	24.7051	25.5661	26.196	24.9011	25.3441	25.9095	25.946	25.4745	24.5416	28.5123	27.4613	27.7123	27.5722	25.743	23.223	22.9638	21.8343	24.43	25.7285	24.1477	24.8929	28.4719	28.5326	27.7809	28.0616	23.4679
	23.8698																							25.7726	25.3216	24.4332																		23.5113	23.8088		23.1997
																																													23.7283		22.7987
23.7784	24.3703	23.7898	23.9403	23.1995	24.0883	24.4185	23.995	22.1524	22.8059	22.1617	21.7246	23.254	22.2252	23.4263	22.7426							22.4279	22.7828	21.4955	22.1765	21.9684	23.6834	22.8903				24.3507	24.5102	24.9695	21.5671					22.4103	23.9393	21.4993	24.1868	25.4136	26.0883	25.5182	25.7063
																																20.465	20.9002	20.5892	20.679									23.2298	24.1171	21.453	23.4642
																																												20.6731	21.9242	23.2678		26.0616
																																												21.6916	23.9624	20.9437	22.1771
																												26.4515	25.687	26.4853															19.8469	24.2051	22.2737
																				23.1762	22.6418	22.1838	21.8182									24.3409	23.9731	23.0444	23.0903						23.4758			24.1689	26.0195	24.8103	24.8548
													20.8161	22.5629	23.0885																													23.5277	22.8189	23.3229	23.8183
30.0878	30.7084	30.0544	30.1995	32.0662	32.4137	31.9837	31.3399	28.7316	30.4506	29.5103	29.379	30.1181	30.5526	30.4025	29.7236	29.5961	30.3275	29.1464	28.637	29.0796	30.5926	29.6961	29.6667	30.3034	31.0034	30.6323	30.7112	29.4071	30.764	29.7444	29.3201	30.9926	30.8024	31.0437	30.556	29.5214	27.8301	26.8979	27.4353	29.2811	30.6143	29.0136	30.0969	31.2755	31.9384	31.3254	31.3867	28.8674	31.3402
																22.3106	22.0486	21.5955	21.8996																												24.1449
																																												23.4425	23.5004	23.6681	24.1549
31.1472	31.0165	30.702	30.9384	28.0108	27.5838	27.9088	28.4395	26.1174	26.3261	26.3008	26.6305	26.6629	27.3758	27.014	27.2133	25.6322	25.6307	25.2	26.4372	25.5343	25.4999	26.3762	25.3704	28.2096	28.019	28.1285	28.2738	27.2888	27.3097	27.5722	27.348	28.0625	28.0689	27.8855	28.0965	23.9542	24.4148	24.9689	23.7008	28.0136	28.4119	28.472	28.9784	28.3781	28.626	28.6455	28.5057	24.3536	24.1729
												22.7101	23.6554	23.2697	23.0343																24.1348
																																26.855	25.518	24.6784	23.7181
																																22.2332	22.7127	22.4254	22.3447
30.812	30.5327	30.6181	31.0973	29.247	28.5081	29.5997	29.4934	29.3063	29.6759	29.732	30.4409	30.6143	30.0956	30.6513	30.8846	29.6658	29.538	29.6045	29.3322	29.83	29.6286	29.0755	29.6437	30.9997	30.8933	31.0961	31.4219	30.0877	29.8036	29.9537	29.7145	31.781	31.4048	31.6509	31.9559	29.6921	29.9671	29.7405	29.1542	30.3054	30.155	30.3187	30.8776	30.9863	31.0244	31.5064	31.6726	28.9465	27.6636
				24.2362	23.9445	24.692	25.2319	24.5401	23.8072	25.0866	24.6657	25.1641	24.4236	25.084	25.8633	24.2321	24.5989	23.8653	24.5987	24.977	24.4894	25.469	25.5275	25.9729	25.7341	26.2323	26.4511					23.1777		24.4519	25.4769	24.2668		24.3119	23.6874		24.1473	25.5525		26.84	26.3231	27.6404	27.2175
22.5347	23.0558	23.1444	23.2178																																	22.2306	22.6839		22.4409					22.2473	21.9712	22.4253	23.0547
21.8071	21.0109	22.4469	22.4																													22.2207	22.305	22.1341	22.9057									22.5756	22.9063	22.6871	23.1795
												23.1486	22.5993	22.6905	22.6457																			23.5166	22.6042									22.7394	23.0224	23.0371	23.4036
		28.6997
			24.3061																					23.0569		23.3762	22.973					24.3048		24.302	24.6829									23.7368		24.0281	24.6978
27.0693	26.6257	27.0948	27.3617		24.0255	23.66		24.4931	24.7257	25.4609	25.7266	24.2952	25.3374	25.196	25.437	25.2632	25.3064	24.8045	24.9336	24.8194	24.9276	26.4948	25.0531	24.4034	25.025	25.0881	24.8023	23.585	24.4694	24.6307	23.804	26.3479	26.0606	26.8824	26.9809					26.0186	26.6629	26.6603	25.9534	26.5453	25.8222	26.1878	27.4095		20.7627
25.5912	26.0132	24.5103	25.957	24.8996	24.8743	26.2013		24.7834	26.2839	25.3459	26.1305	24.4968	25.2563	24.8559	24.6593	25.9333	26.4582	25.6246	25.5245	22.6926	25.9114	20.8692		27.1201	28.4288	26.4598	27.4358	26.2629	26.3554	26.9268	26.4641	27.0254	27.198	26.4643	25.3816	24.8863	25.1984	22.6663		26.354	26.9096	26.1143	26.1101	27.7102	28.6561	27.2093	27.2934
																											25.6763
												28.8701	27.1171	27.3133	28.1331									24.5646	22.678	23.4871	23.593					24.251	23.096	23.179	22.6734									22.1068	22.3492	22.09	21.7793
				24.4303	23.4988	24.7045	23.7617							23.3001						22.2825	22.7196	23.3478	22.718									23.2691	23.1857	23.3312	23.5974									23.1679	24.0533	23.7933	23.4078
											22.0767									22.268	22.9747	21.9201	23.0691																					21.776	24.4256	23.7648	24.3652
																																												23.1972	22.3574	23.4503	23.5159
																																24.8835	24.4219	25.5365	25.3752
					23.0601																			23.2652	23.4619	23.4669	23.1546
																																										22.3573	21.94
	23.3235	22.7353	23.1836									31.7416	31.2326	32.0112	31.2437									25.815	25.0587	25.297	24.4817																		23.6681	23.4557
29.0287	28.642	28.7432	28.9531	29.5638	27.7536	28.5178	29.2199	29.6926	29.0839	28.7264	28.9223	28.7895	28.9382	28.3653	29.3622	29.3408	30.0464	29.5376	30.1964	30.0527	29.6912	28.9909	30.2213	29.1757	28.8537	29.0936	28.6432	30.0331	29.4165	29.193	29.5028	28.5328	28.2921	29.15	28.3903	28.2217	28.5407	27.9687	28.3533	29.3687	29.6241	29.0585	28.9642	28.9095	28.349	29.6079	29.2014	28.9706	28.5843
																				24.4356
												20.4713	24.6063		22.7108
				29.2233	28.2673	27.3744	28.396																																					23.4736
24.5695	24.0822	25.1012	24.6439						22.6191	24.055	23.5025	25.7585	24.976	25.8127	25.4943	25.5424	24.9536	26.4267	26.564					24.603	24.4545	24.8301	24.7183	24.017	24.2804	23.7754	23.8732	25.0652	24.1081	24.7806	24.7744									26.645	26.1198	27.1532	26.9629
																																												22.1588	21.6657	21.2252	21.0367
																								24.2184	23.2303	24.4671	24.2202
								23.1484	23.7417	23.9574	24.2369	25.3103	25.2149	23.8542	23.8885		24.0899			23.7772	24.6033	24.411	24.8506	23.9391	24.1635	23.6646	23.7186	23.964	23.9841	23.4126	23.8481	23.6888	23.6846	23.6666	23.4118									25.4509	25.0903	25.0372	24.8686
26.6072	27.108	25.6033	27.4093	26.3437	26.9035	26.0367	24.1235	25.4152	26.8267	26.2699	26.5614	27.0265	27.1473	27.2215	26.5281	26.3374	26.7657	26.2118	25.6711	26.541	27.1294	26.4365	26.9929	26.1617	27.2688	26.1939	26.1853	25.3326	25.6712	24.3256	23.6237	26.9114	27.0963	27.4064	27.3138	25.9145	25.9483	25.6368	25.5349	23.7269	25.7906	26.1471	25.7064	28.1291	27.6916	27.633	27.5233	22.0738	23.7849
																																												19.5436	20.886	21.283
												23.9995		23.4882	23.7284
24.2142	23.7067	23.5936	24.2744																							22.8223	23.7123																	23.2346	22.1237	23.1305	24.301
									25.6331	22.3268	22.69
27.9233	27.4221	27.4492	27.774	27.1011	27.5722	26.72	26.3819	26.9307	28.7306	27.3015	27.7797	27.9322	27.6901	27.1862	27.2355	27.5678	28.0166	27.2654	27.2524	28.6883	29.2651	28.1611	28.8337	28.0714	28.2364	27.3093	27.8442	27.9437	29.0403	27.6685	27.616	28.5429	28.0597	28.485	27.4932	26.7232	27.2287	25.9052	26.5292	26.5051	28.2976	27.4211	27.3853	29.2603	29.195	28.7331	28.5484	26.0871	25.8503
26.3158	26.3961	25.3446	26.107	25.4883	25.8367	25.2313	24.0226				25.0781	25.1708	25.4267	24.5099	24.3015	26.0631	26.2579	25.4656	25.2448	25.9734	26.6251	25.6892	26.3778	25.3852	25.8577	24.5503	25.6151		23.1773	24.893		25.398	25.5025	25.0295	24.6247					25.2191	22.8989	25.2525	25.5835	27.5049	27.1835	27.0547	26.6726	23.6952	23.7204
23.26	23.198	22.9733	23.152																					24.3906	23.9867	24.277	24.8099					23.9688	24.1251	23.8804	24.2255									24.9061	24.7409	24.9244	25.0479
																																								21.0111	21.2445	22.1797	20.4683
																																	27.8298
																																30.7843	29.1272	30.0655	29.2796
22.318	26.5131	21.8851	23.5872																					25.4173	22.6369	26.8836	22.8214	21.8968	20.582	21.4474		22.3102	25.0602		21.0632					21.5714	23.595		21.2874	24.8995	27.9367	20.9972	24.581
	24.3176		22.0249																													23.3723	24.9004	21.3713							24.6214			25.1453	27.3556	23.6976	25.0531
22.9645	23.534	23.4708	23.3506																													23.5349	23.3886	23.0022	22.5231	21.5682	22.4938	23.0081	22.9457					23.1054	22.5708		23.8417
23.8867	24.0607	23.0939	24.2116	22.2055	23.6425															23.1844	24.055	23.3403	23.8774									23.5597	23.8731	23.6716	24.0388						25.3878			24.7835	24.7534	24.7651	24.8505
26.7515	27.2201	25.9194	27.1256	27.5824	26.9746	26.6259	26.393	26.5717	27.4807	26.8687	27.0846	27.0165	27.3154	27.4258	26.6772	26.8165	27.4068	26.9781	26.4491	27.0254	27.4483	25.7598	27.0476	28.5495	28.8249	27.6023	28.7194	27.5609	28.0462	27.5985	26.753	27.932	28.2518	27.7728	27.0107	26.061	25.9342	24.4625	24.9295	27.0574	27.6823	26.7379	27.5216	29.3541	29.5809	29.0374	28.4701	24.3116	22.6928
																																												22.9847	23.1045	21.7896	22.5686
												24.0285	22.9371	24.4353	22.4431																													22.3627	23.3786	21.7112	22.9306
								27.7843	25.7145	25.6146	25.1206									27.3645	26.2763	26.0704	25.8058																					23.9947	23.5348	22.9974	23.0334
																																26.6956	27.7944	26.3301	26.4651													25.6678	25.0784
30.6984	29.8622	30.8175	31.1226	29.3375	29.2093	29.4017	28.7713	29.142	29.4078	30.1204	29.9215	30.3364	29.6884	30.2684	30.625	30.2208	29.7295	29.7224	29.9949	30.4587	29.784	29.8127	30.2695	30.4441	30.1005	30.5851	30.6858	28.9186	28.9698	28.8267	29.4533	30.8735	30.4753	30.8031	31.6634	28.267	28.2981	29.6273	29.5946	29.2962	28.8885	30.348	29.6367	30.8201	30.2284	30.9729	31.1986	29.0188	28.5186
29.889	29.3182	30.9995	30.8029	28.919	29.0129	29.0781	28.896	28.9014	28.8611	29.6866	30.2415	29.533	29.3374	30.4243	30.798	29.1405	29.298	29.2817	29.8076	29.0277	29.2501	29.2967	30.4153	30.205	29.7521	30.356	30.3833	28.8161	29.1472	29.2136	29.8443	30.3489	30.0514	31.0157	31.5083	28.1989	27.7888	28.7572	28.9865	29.3471	29.6814	29.2801	30.032	30.7232	30.1383	30.7938	31.4495	28.4466	27.7688
																								27.8724	24.6703	25.5221	23.5659					24.4131		25.3432	24.973										21.3896	22.4841	22.2979		23.3519
																					20.7808	22.8986					24.2257
24.6916	22.7233	22.6371	23.3303									22.0096	22.7537	22.0231	22.635					21.6495		23.7945	23.1941				24.8682					24.0453	23.3412	23.5051	24.0876									23.7235	23.6546	22.9501	24.9389
24.719	24.546	24.4876	25.58	22.6018	22.8766	22.1831	22.9043	23.0131	22.8966	23.4858	23.6478	25.2475	24.5925	25.2586	25.1547	23.3179		23.8157	23.294	23.1689	22.7739	22.8353	23.6602	25.2552	25.2695	24.2342	24.5066	24.5459	25.2201	24.7477	25.2784	25.5851	25.2996	25.3238	25.5664	22.8594	22.6304	22.1448	22.3307					25.586	25.5781	25.7393	25.8379	22.1919
26.7182	26.7171	27.1326	27.2497	23.8944	24.1408	23.9868	24.0424	24.6131	25.0393	25.5235	25.4695	24.1834	23.8158	24.7853	24.2464	23.9106	23.8235	24.0289	24.1176	24.5418	24.6782	24.8754	25.3361		24.4987	24.3306	24.4762	25.3976	25.6052	25.8354	25.9261	26.6201	26.4044	26.5712	27.0569	23.8699	23.8583	23.2618	24.1751	21.6571		22.0566	23.0791	26.3261	26.0051	26.704	26.4241	22.4617	23.4517
26.1932	25.6773	25.5792	25.7054						23.4578	23.4505	23.5802	23.8883	22.9934	23.4512	22.5732	23.0924	22.4076	23.0303						24.5904	24.6098	24.5264	24.6725					25.2418	23.3964	24.6406	24.7092									25.2244	25.0212	24.9637	24.7241
26.5639	26.7403	27.2013	27.9186	26.871	27.0296	26.7498	27.1331	25.9825	26.4945	26.8785	26.8572	25.0827	25.3053	27.7169	27.3277	27.4764	27.4433	27.4731	27.9945	28.3212	28.7472	28.7173	28.9757	26.712	26.3742	27.2976	27.3051	25.1719	26.0961	25.816	26.527	28.3924	28.0509	28.8053	29.3398	27.1657	26.454	26.1688	26.0017	27.0368	27.9428	27.6879	27.5316	29.1379	29.0733	28.6061	29.2365	24.7343	25.9612
	22.3367	23.2437	22.7886													27.3679	25.8964	26.7081	27.7022
																								22.9131	23.8823		20.3832
													23.768	21.6807	23.1101						20.5307	23.9693																				23.5523
												24.3764		24.4509										24.9547	23.6727		24.1803	23.9246	22.1239	24.4396	23.5158
26.9453	27.4525	26.5757	27.3195	27.2741	26.9529	27.3034	26.7569	26.5267	27.3454	26.4792	27.0611	33.1672	32.5844	32.3271	32.6493	27.554	28.3273	27.4484	27.4009	27.2981	27.1187	26.2212	26.6766	28.9674	29.0601	28.6834	28.8661	27.6993	27.908	27.2228	27.6455	28.8676	28.4707	28.7316	28.7145	24.3042	24.6645	23.9052	25.4059	28.4361	28.5568	27.5301	28.2849	30.2521	30.2872	29.8374	29.8504	24.149	24.0217
											20.7136													22.1479		22.8299	22.4749
																																												23.3618	22.557	22.8218	22.4904
																																21.3643
																																												24.2609		24.9979	24.8952
28.2008	28.127	28.6702	28.6838	28.3383	27.4691	28.2118	27.6758	26.4951	26.8047	27.324	27.3607	27.7409	27.2355	28.1704	28.0111	27.9138	27.8152	28.0008	27.827	27.0939	26.6346	26.9512	26.9714	29.3475	28.6376	29.4155	29.5546	26.8301	27.2879	27.5583	27.3604	29.5818	28.9784	29.5842	30.0106	25.2041	26.1585	25.7118	26.2731	29.4621	28.6575	28.7421	29.2052	29.5789	29.5926	30.2996	29.7006	25.6788	24.912
																																																21.5205	22.066
													24.7143		22.811						24.1011	26.3004					25.3842															25.2872	21.3342
25.8943	26.0195	25.8886	26.0316	23.1031	23.5911	23.6752	24.1457	23.9342	23.8887	24.0888	24.576			23.205	24.6375	25.2473	24.9467	24.8604	26.1131	23.8234	24.2043	24.0842	24.6972									26.0518	26.1185	25.7278	26.0602					24.8781		24.7867	24.7359	24.7494	24.9145	25.0728	24.9002	22.8079	22.9042
26.1301	25.8932	26.7693	27.4192	25.3445	24.7696	25.7073	25.6783	25.8362	26.0845	26.9416	25.889	26.5525	26.7601	27.1534	27.51	25.7522	24.6828	26.2217	26.3905	26.5699	26.6926	27.5228	27.4574	26.3811	26.8096	27.6546	27.2352	25.8413	26.0398	26.1307	25.449	26.3284	26.5581	26.4781	27.6424									27.9121	27.3325	28.5477	28.2251	25.8339	26.0237
																												22.0472	22.3793	22.8248	22.7413	24.4583	24.3513	25.0068	25.0273									21.8294	23.8674	23.4452	23.1218
26.0735	25.6322	26.8348	26.6778	24.5213	24.5574	24.8475		23.1931	23.9283	24.7708	24.3218							24.5083		23.3887	23.8438	24.9151	23.5141	25.9643	24.143	26.4988	26.9222	24.7414	24.5836	24.5626	24.7132	27.0885	26.753	27.3829	27.9276	23.6592	23.3962	23.6415	23.6662	25.7788	24.7621	25.7901	25.8842	27.1499	26.5348	27.8115	27.8084
																								22.5006	22.4207	22.4998	22.4374
																				23.3021
																									22.2797	22.3221	22.8365
34.6733	35.8766	35.8025	36.1856	33.6026	34.7807	35.3552	34.8818	34.0685	35.6194	36.7922	37.6721	34.4091	34.1475	35.806	34.3634	34.5852	34.8282	35.927	35.8957	36.3768	36.8516	37.6721	36.8399	34.6559	35.9556	35.9277	35.1881	34.6661	35.9602	37.6721	36.2994	34.7529	34.7041	35.2819	34.417	34.7872	35.8971	37.6721	35.9177	34.4382	36.1396	37.6721	36.1446	35.6148	36.256	36.4712	36.0352	33.0786	33.5474
34.5268	35.4092	35.333	35.2331	33.3306	35.6501	34.5462	34.1956	34.5729	35.9477	37.6721	35.97	34.6718	34.8295	36.1203	35.5416	35.1715	36.0104	36.3274	34.8676	35.194	35.4667	36.4082	36.0198	34.1875	35.4959	35.4649	35.3438	34.489	35.6313	36.31	36.7553	34.5149	34.2754	34.4083	33.8233	34.5061	35.0793	36.4893	35.104	34.0281	35.5769	36.4677	35.8338	35.4627	35.5063	36.7175	35.6563	33.7107	33.7337
	29.401	29.3138	29.038				27.9783	28.1147	28.0413	28.1404	28.1592	29.4213	29.2311	26.4931	28.9637	27.9005	28.4988	27.7978	27.7465					23.8184	29.5325	24.4598	24.9417		28.3888	29.2569	25.8281	21.8012	29.6095	29.691	29.5002							28.3029	24.561	29.5307	29.7623	29.4338	29.6383		27.3237
																																												22.6616	23.0812	22.4569	22.0459
23.4361	21.7838	21.2576	23.1578	23.3076	22.8395	22.9082	22.5125					23.7192	24.768	23.9216	22.7558	24.0026	23.9226	22.1301	23.5977					22.4826	21.5698	21.6594	23.4227	26.0768	24.6735	25.5168	25.6606	24.1797	24.0205	24.4396	23.5491					21.0842	23.6094	22.8995	22.1393	25.7293	25.5022	25.1628	24.7428
																																24.2786	23.5563											23.1105	22.5841	23.1263	23.4119
26.402	26.6434	24.8789	25.4716	25.3909	24.7786	24.916	24.8338	22.224	23.8812	24.3257	24.3529	25.09	24.5773	25.2867	24.8395	23.6165	24.24	24.1503	23.9624	23.5313	23.9505	24.2756	24.9946	24.2122	25.0984	25.3397	26.0247	24.1344	23.8765	24.151	24.0938	26.0319	26.0034	26.3843	26.3856	21.9126	20.8546		22.1993	22.6462	23.9717	23.4405	24.3718	27.0967	26.8838	27.1059	27.5524
27.1164	27.174	26.2294	27.2782	26.4322	26.519	25.5867	23.1138	25.5257	26.6757	26.5088	27.2583	26.9984	27.1673	27.0541	25.8002	25.8612	27.5162	26.1235	25.7154	27.4227	28.1657	27.0676	27.1867	27.7627	28.5237	27.1512	27.777	27.2369	28.1011	27.4753	27.2872	27.5696	28.0318	27.976	26.9958	25.6779	25.7313	24.0495	25.3661	27.5064	27.9921	26.865	27.8489	27.9257	28.5506	27.5507	27.7575	24.2689	24.3504
												21.8275	20.6174	21.3511	22.9131									22.1833	22.0824	21.92	22.0469					22.0964	21.8538	22.165	23.1298									22.5824		23.2633		23.1357	22.5179
																																												21.8568	21.0818	22.0794	21.8304
												24.4396		23.771																																	24.9893
																																25.8983	25.2267	23.6761	22.4573
25.0275	25.7514	25.841	24.9697	25.7722	25.5135	25.7568	21.9811	23.7201		24.5137	25.4936	22.4621		23.7081	25.6235	26.2442	24.9611	24.6255	25.9953	26.3023	26.1644	26.5668	24.8889	25.5878	25.1376	26.6682	27.8991	23.2804	24.521	25.2902	25.1822	25.8782	26.5645	26.3498	25.8664					28.6728	27.253	27.3096	27.7732	27.3469	26.8964	27.0031	27.1272
																								22.265		24.4743	25.7016		25.1773
					23.2004
														26.5248	26.0012										28.0608	27.9661	26.5742	25.3711	28.5085	26.5897	26.1466	26.418	28.7115	27.703	22.8138
																																												22.6014	26.2518	22.0234	22.8715		23.5201
								21.3362	20.7268	20.5864	20.9944														21.3005		21.6232																	22.8769	21.9004	22.1959	21.6125
																																												26.6152	25.5148	25.5323	25.3705
35.1798	33.9752	34.2493	34.9026	34.8836	33.6043	34.4042	34.0254	36.7302	34.7354	35.3637	34.7679	35.5769	34.0111	35.5555	34.7891	35.6437	34.3548	35.3352	34.4839	35.9914	34.8705	34.8611	35.0272	34.416	34.3457	34.9569	35.0333	36.3069	34.7534	35.0876	35.0709	35.2946	33.118	33.5441	34.1126	35.9136	33.5817	34.6993	34.289	34.1745	34.2847	34.6458	35.0088	35.7885	34.8954	35.2228	35.2425	34.2934	33.0975
24.2592	25.025	23.1647	24.4519					24.5491	23.554			24.3541	23.1869		21.9462	26.6996	26.916	24.6043	26.3042	26.2826	23.7759		24.7736	26.9542	26.0309	24.2105	24.0131	24.7583	24.3852	23.5064	24.5669	27.0421	25.6355	23.7232	23.9828					24.3467		24.027	24.1001	25.9249	24.5612	23.5539	23.7776	25.6908	23.9546
24.8905	26.9482	26.0092	24.8642									22.5668	24.8522	23.466	23.2047	22.7666	25.1396	23.2758	24.3096					24.1265	26.2035	24.1864	24.6785		25.0027			22.4779	27.3859	25.3623	26.3793						25.9674	22.9073	24.8586	23.1158	27.4374	26.2931	26.2094	24.3327	26.7853
																																								24.1002	24.6559	24.3948	24.0709
28.4143	29.3695	28.2746	27.7641	28.321	28.4782	27.6461	27.1706	28.5761	28.8041	27.5747	28.5323	27.2728	28.9687	28.129	28.7215	27.541	30.1773	28.6076	28.7835	27.3301	28.2605	27.3493	27.989	27.9514	28.5985	27.5922	27.9267	28.2034	28.2639	27.2999	28.195	29.627	29.1441	28.0882	28.746	27.3862	27.4567	26.9861	27.7208	28.399	28.5162	27.9196	28.5292	28.6818	29.1433	28.6351	27.8164	26.3308	27.4032
																23.5337	23.9723		24.3872					21.9205	23.6549	23.8662	23.6788
28.6164	30.0952	30.0094	28.1943	28.1127	28.4935	28.8548	28.2658	30.9378	29.272	28.0671	29.1515	28.5568	28.3776	27.8821	28.3334	26.9566	28.8261	28.2552	27.5344	28.8863	27.2833	28.7461	28.631	29.2194	28.6757	29.8564	28.4516	28.0775	27.6883	27.6411	28.2405	29.3261	30.2369	28.6837	29.9931	27.2379	27.5601	28.3845	26.6706	30.8105	29.3332	28.7553	28.7292	28.2518	29.3077	27.7891	28.0393	29.2908	30.4866
33.0285	33.8626	33.7563	32.9061	31.8337	33.4742	32.6942	32.3561	32.4363	33.5432	32.5777	32.6069	31.4497	33.8908	33.6421	33.2855	32.1758	35.4312	33.7808	33.0144	32.38	33.2541	33.9596	32.8937	30.6786	33.0855	32.376	32.0258	31.8689	33.2027	33.1146	32.1484	33.7519	34.5756	33.1516	32.51	32.2986	32.1023	32.1117	31.8495	31.7334	33.6839	32.5625	33.1757	32.6451	34.488	33.5798	32.8278	32.0176	34.103
																22.4389	22.7895		22.3524					23.8744	24.122	23.3252	24.9303	20.8533	22.904	22.084	20.7567									23.7838	24.5333	23.3704	23.8801
28.7328	28.2841	29.0785	29.6815	31.6029	31.4346	31.629	33.1186		25.2397	27.2282	26.775	27.5821	27.4481	28.1838	26.85	25.8236	26.2982	26.9663	28.4631	26.9114	27.5681	27.828	28.7139		26.7494	27.4624	27.8063	26.393	26.4193	27.0783	27.4776	27.729	27.9345	28.5686	29.1668							27.2711	28.2483	27.3065	26.9483	28.5124	28.6444	26.1784	26.2876
												24.3147	23.9413	24.8842	24.6023
																											23.1124
				25.2963		25.1009	25.349
	20.0326	21.3932	23.5621																							22.6333	22.5992					23.8369	21.8215	23.8304	23.9319									25.519	24.5652	25.2799	25.0277
																																22.7707		22.1458											21.7008		21.9448
23.9638	23.921	22.9805	22.1491
																																23.6797	23.5187	23.0851	23.3514									36.7047	35.6534	35.8146	35.366
30.3711	29.5936	29.1546	29.699	31.0529	30.155	29.0238	28.752	30.3751	30.3647	29.5316	30.0023	30.5896	31.5429	29.0858	30.546	32.1225	32.6694	30.2842	30.2507	30.6637	29.9655	27.6692	29.3567	31.0629	30.5956	29.672	29.8628	31.1526	30.3625	28.4504	28.8946	31.0156	30.1848	30.2822	28.9633	28.1263	27.9305	27.6882	25.5912	30.7823	29.8436	29.235	29.3646	30.8017	30.825	30.1832	29.249	28.6931	28.2921
																				22.9701	22.7651	21.2612	22.4132
													24.1262											20.84	19.9946	23.2977	26.2059		24.137
24.0653	22.5407	24.2475	23.8541
22.1067	21.8801	22.8203	22.0091																	26.2201	25.4843	25.9565	26.4594	22.4445	22.2389	22.8468	22.268																					26.5009	25.887
												23.4605	23.0684
29.3892	28.6823	29.2401	29.1258	24.3258	23.1743	24.0219	24.6424		23.7495	23.7583	23.1107									24.0168		23.3972		27.3289	26.2177	26.6209	25.9568					26.9377	27.6219	26.414	26.0216								22.9603	29.1697	28.2835	27.7325	27.5954	24.7229	25.0303
26.3409	25.5039	25.8573	27.0246	26.3646	23.484	26.0184	25.5912	25.5653	25.4748	26.8884	27.8697	26.1744	25.3451	27.3638	27.299	27.6835	24.6144	27.3728	27.6325	27.1608	26.19	27.4049	27.6296	26.8983	26.1166	26.8919	28.0299	26.0869	25.4346	27.1507	26.9227	26.2037	24.1801	25.0479	25.8612	25.3507	25.4957	26.1998	26.2556	26.4883	26.4537	27.8111	28.0636	27.1821	26.7687	28.093	27.968	23.4566	23.0187
24.4809	23.7203	23.8994	24.0564									24.8052	23.8363	24.4874	24.0195																	24.6819	24.0739	24.0949	24.952									24.857	24.0404	24.9766	25.0719
																																												22.7569	21.7808	22.7716	23.3395
																																								25.6119	21.7428
22.5446	21.5607											24.5046	24.5644	24.3997	23.7771																									24.3404	25.5342	21.8816	22.4684
																												21.9202	23.5858	22.2497
																												22.5724																22.6679	23.2666	22.4776	22.4429
																											25.3092
24.9597	27.3452	30.7633	27.8471	23.148	24.9625	26.7618	25.0875	22.6382	25.8971	29.6412	25.1986	26.1578	27.9405	31.4463	28.2246	25.6407	26.7881	29.0922	25.2202	25.6492	27.4826	28.96	27.5552	25.211	28.5852	32.0026	27.6632	24.7073	27.3566	30.239	27.0132	24.833	28.1612	30.5834	29.7062	22.0679	25.8174	29.521	24.9656	24.3255	25.8898	28.9539	26.4345	25.7347	27.8929	32.1499	29.4291	20.7692	26.355
																																												25.946		24.7932
								22.246	22.0547	22.355	22.8751																																	23.2463	22.6505	23.3791	23.428
												23.7799	24.0021	23.9797	23.2482														23.3503			23.938	23.8569	23.499	23.5923									23.488	24.0492	23.4119	23.5108
				22.3125	23.1358	22.5085	22.811					23.4891	22.9626	22.3216	23.2116																	22.0328		22.7464	22.6959
25.258	25.453	25.2059	25.8613	25.3642	25.5472	25.0743	24.8783	24.9119	25.2981	25.4252	25.2955	26.7482	26.2677	25.1887	26.5814	24.955	24.6225	21.514	21.9669	29.6662	28.0119	27.974	28.2071	25.5804	25.3287	25.4728	25.0614					25.9446	25.7372	25.9019	26.0479					25.0091	26.5695		25.1104	26.8167	26.4033	26.5486	26.6319
															25.1618		26.308	26.9246	26.7354	32.5788	30.8354	30.4663	31.0247									23.8661	24.7861	23.7117	24.0541	20.8466		25.2898	20.9818	22.6136	25.1708	23.0053	22.1775	26.6559	24.2666	22.8772	22.5818
25.3912	25.7237	23.185	25.5877	23.7351	24.3127	24.2708	23.4777					26.6809	25.9903	25.82	25.5671		24.1966	22.4476	23.1062	24.7914	24.2837	24.0082	24.7128	26.2133	26.4699	25.2458	27.0237	23.4938	24.56	23.1072	23.9067	25.9711	25.8952	26.9393	25.64					24.2983	26.078	22.5999	26.0796	27.4523	28.3817	27.5734	28.4177	24.3779	23.1349
																									21.7335	23.8545	21.5466
																																															24.3098
26.8672	27.483	26.549	26.8941	26.3122	25.7645	26.5452	26.1391	23.8642	25.5501	24.6827	26.2679	23.752	24.0568	24.7163	25.1839	26.3066	26.6382	25.8926	25.2023	26.4128	26.9417	25.638	26.4498	27.3563	27.6622	26.7727	27.8522	26.7273	27.5707	26.002	26.341	27.2077	27.8122	27.1206	26.0915	25.4606	25.3755	23.7585	23.9003	26.9372	27.4726	26.6254	27.3949	28.5433	29.1526	28.468	28.1935	22.9426	23.3173
							25.214
																																									23.5891	23.0957			25.3853	23.9325	24.3441
																									24.6931	22.9273	25.106																		26.3498	25.505	25.5992
																																												23.0204	24.0812	23.8842	22.7499
22.1667	22.2467		22.8761																	24.0869	22.5298	21.6527	23.5228									24.0999	22.9555	22.827	23.7124									23.6147	24.7263	23.2231
									27.4676					24.6275
																																												23.2569	23.4069	23.0073	23.1307
																																												22.9516	23.9332	22.9828	23.2353
				22.3445	21.7981	21.5032
25.7322	25.8038	25.1986	25.831	25.0007	25.3387	21.373	23.1734	24.9477	25.7469	25.274	25.5958	24.9091	25.5993	24.9142	25.7848	26.1384	26.4163	24.6707	24.6671	24.9508	25.6042	24.6724	25.6386	26.1167	26.6125	24.9347	26.1989	25.0612	26.021	23.7069	23.9891	25.9512	26.067	26.2384	25.392	23.6943	24.3885	22.7685	23.4927	24.5509	26.388	25.342	25.0528	27.029	27.2442	26.398	26.6787
25.4579	25.8326			28.0831	27.2946	27.0311	27.8925					27.495	27.386	27.024	27.4436	25.4022	26.6569	26.511	25.5912	25.3727	25.2833	26.5116	26.0068	26.8811	27.5048	28.0846	27.4624	25.426	25.8092	20.7494	22.5799	26.9045	26.6202	26.8558	25.1683	25.1642	25.2625	19.1306	21.6177		24.6817	25.8913	26.3534	28.0716	26.927	27.7666	27.039
23.877	23.3644		21.0734	25.7108	25.8269	26.191	26.0191	24.965	26.0744	26.2064	25.9821	25.9429	26.5705	26.2062	26.6319	24.6674	25.2363	25.2582	24.9815	24.1463	24.4189	25.3308	24.9142	26.2535	26.0531	25.2711	25.8359	25.2853	25.2281	25.1229	25.5617	25.5975	25.3872	25.3859	26.0045	23.3797	24.124	23.2314	24.2232	25.5228	25.4469	26.4815	26.0312	26.5219	26.2005	26.0952	26.4715	24.162	25.318
22.8896	23.1453		21.4909									24.8298	24.9164	24.254	25.0239	22.4877	22.4205	22.8581		22.9404	24.1898	25.1979	24.1855	23.1997	23.809	23.2357	23.736	22.5849	22.2204	23.0163	23.6443	27.7467	27.7847	27.5001	27.4589					21.7383	23.8141	23.1941	23.0941
				25.4967	25.2059	26.0662
27.8391	27.7902	27.9067	28.1318	27.2989	27.143	26.7966	27.4172	27.653	27.7717	27.9838	27.8319	28.3412	28.0713	28.0339	28.2506	27.7252	27.9622	27.6628	27.7993	27.8269	27.8809	28.0257	28.2895	27.713	27.744	27.9888	27.6135	26.85	27.0898	27.2631	27.7163	28.4828	28.2616	28.3632	28.849	25.3652	26.0225	25.8429	26.1631	28.0007	28.7895	28.201	28.2724	27.8597	27.6475	28.0613	28.5308	26.8231	26.9958
				22.9126	24.9774	23.6818	23.8394					24.7418	23.2161	23.676	23.4974	24.4568	24.5825	24.4779	22.8319					26.1328	25.8437	25.4342	26.2588	24.8027	24.6495	23.6131	24.955														23.416	22.3198
25.5234	26.0953	24.3282	26.1622									25.2544	25.4901	25.5155	24.8612	24.8134	25.2512	24.1034	24.4045	23.9527	23.7081	25.3657	25.4534	27.032	27.0662	26.5748	26.907	23.8233	25.737	24.954	25.8586	25.5912	26.1116	26.0134	26.2409					26.2236	26.4249	25.3174	25.3561	26.4213	26.9325	26.8143	26.4494
				23.8024	23.9082	23.8452
																								23.2922	22.9952	23.7104	23.0237																	22.7073	23.3825	23.3474	22.81
24.5635	24.9728	24.0689	24.7847	22.5662	22.9742	23.014	21.488	21.6144	24.5893	24.4265	24.4622	23.8681	24.8447	24.5853	24.8318	24.5874	24.9248	23.0683	22.7584	25.173	25.4482	24.5808	25.044	25.886	26.024	25.228	26.3792	23.9393	24.3262	23.5339	21.9033	25.822	25.7998	25.4817	25.7077					24.6673	26.6122	25.7208	26.269	26.1213	27.113	27.7249	25.9503
																																												23.2403	23.3186	24.0582	24.4052
																22.2964	22.0666	22.5505	22.5757														22.8871		23.2639									24.4628	24.7488	24.7385	24.8145
25.0646	24.8013	25.1237	25.677	23.7272	23.6073	23.5209	23.8889	25.3676	25.4423	26.0721	25.9342	26.7062	25.6998	26.6627	25.8707	26.4929	26.4964	26.0251	26.0842	24.977	25.2903	25.1083	25.4025	26.0588	25.7896	25.9837	25.7833	25.7186	25.6326	24.7149	25.0149	27.1093	26.8693	27.5095	27.8597	23.7694	24.0986	24.0615	24.3444	26.2432	26.0001	26.3217	25.9612	27.07	25.9105	27.9342	26.7298	24.0625	23.4967
23.3039												19.1306			22.5929												23.3546		23.9374	23.2662	21.1252	23.8369	24.2537	23.5293	23.8208				23.0587
26.0112	26.2117	25.1084	25.7369		24.6768	24.3759	24.6673	24.9559	26.2734	24.9124	26.1097	25.6338	25.4827	25.1812	25.2206	25.1489	25.4522	25.4727		25.8473	26.7795	26.5772	26.8071	25.7804	26.9012	25.7548	26.0599	25.9378	26.004	25.2131	25.4383	26.5465	26.738	26.6184	26.6392	23.8578	24.4556	23.4432	23.9597	22.4912	27.4003	25.3091	25.7461	27.4232	27.7517	27.3929	27.3568	23.029	23.3735
											22.269
								30.4101	28.921	29.0407	28.6665
21.6392	23.2119	23.3631	23.1902		23.5517							26.0466	26.1566	26.3309	25.2124	26.4191	26.3279	26.6042	26.9363	22.7875	23.0639	23.2181	23.3571	25.7009	26.6817	26.3145	25.6815	27.2238	27.8317	26.1404	26.0166	22.9473	23.4898	22.687	22.2847	22.5619	22.3448	22.3541	23.9361	22.3462	22.6919	25.4744	24.7895	24.2684	25.1975	25.2423	24.5762
												22.7409	23.16	23.9665	23.4542	21.848	22.1977	23.121														22.0841	22.1897	22.6511	22.9595									22.389	22.383	22.9049	23.0976
																																								24.885	22.5015	22.0887		29.7518	27.6326	25.8583	27.8013
22.7571	22.7864	23.3271	23.4052	22.1438	21.821	22.4728	21.9589	21.6475	21.3716	22.3856	23.6037	22.0264	22.2417	22.7992	24.2523					22.779	21.4835	22.4418	22.3036	24.3967	24.5548	24.5437	25.9856	23.1212	22.5365	23.733	23.0007	25.253	24.5989	25.2282	26.5509					25.181	23.9783	23.6916	25.3919	25.2656	25.155	25.7863	25.8791
25.0345	26.0342	23.1573	23.4908
																																																	23.9749
24.7516	27.1824	21.9936	22.6324																																					26.1815	25.5951	26.6787	24.9089
27.6741	25.6026	22.8963	26.7786	24.6391	21.7197	23.2553	22.8644	23.4883	23.3653	24.1424	25.5091	24.0672				23.7595				27.6226	23.493	24.8829	26.3576	25.788	23.7119	23.7598	24.9642	25.8514		25.0862	25.4579	27.0175		20.1565		23.1296	20.9964	23.4867		27.2574	26.3798	27.1876	27.2045	27.8008	25.37	24.7062	24.9773	23.6059
																																									23.2611	23.5872	23.0509
																												22.5183	22.9911	22.665	23.1812	22.9743	23.5254	23.3847	22.9661					24.4538	25.0605	22.1408	24.5951	24.508	25.4788	24.6709	24.6458
																								21.9041		21.7519
																																21.8642	23.6803	26.5171	23.6148
																								23.9882
																								22.2054			22.8858
												21.6398	22.1119	20.4824	23.7835
												21.5576			24.0398
																																									22.7255	22.2538	22.3022
				31.1667																									27.5823																	25.8424
																																23.4793	21.9763		24.2528									22.7008	23.4588	23.465	24.0897
																																22.6684	21.5847		22.8276
																																												23.8119	23.2599	24.7237	23.5209
																																24.0603	24.5697	22.7809	23.1673									23.2029	23.4412	23.4979	23.629
22.9947	23.19	23.5744	24.3121																								23.7774					25.199	24.7916	25.471	24.2406					23.8638	23.4605	23.1864	23.4829	25.2565	25.1732	25.6571	24.9214
		23.3561	23.4498																			22.2482	22.5093	24.4494		25.6632	25.5351	23.2164	22.1733	23.5153	23.8565	26.0198	23.3352	25.5851	25.0328					25.1585	23.168	24.2111	25.777	24.9164	24.5885	26.0744	25.7715
																																													24.7859
																																								25.6782	25.1457	25.0023	25.6224
												21.4181	21.9127	22.0423	22.136	23.5425	22.2969	22.0686						23.3332	21.4134		22.6448	23.3623	22.9824		22.6892													24.1741			23.6744
																																22.5282
	22.092	23.2663	19.6898
																						25.3824																									23.6744
					23.6963				23.5869		23.1198										23.7158	23.0952	21.3718																		23.4288	23.5063	23.1693	24.0249	24.5127	24.0717	23.8088
																																25.9043	25.4282	25.0775	24.6082
27.5528	28.0931	25.7785	24.9807	23.9836	23.4494	21.8418	22.4343		23.9986	24.2165	24.2681									25.6687	25.0222	24.5894	25.0028					22.7548	24.9331	23.9014	25.384	24.8197	24.5221	23.8151	23.7941	24.7389	24.7256	22.7845	24.1993	26.0031	25.3729	25.0698	24.9936	25.9406	25.3608	25.9681	25.1889
																																												26.7094	27.0108	28.0688	26.6263
23.2818	24.2476	21.1673	21.8171
																																												21.4152	21.647	21.8284	19.1306
25.4125	24.774	26.0964	26.1154					22.5136	24.106	23.657	23.8036	23.7264	23.8633	23.1969						23.4105	24.3478	23.0626	23.9492	24.6338	24.8405	23.6518	24.4878					23.8181	23.3691	22.8055	22.8208
22.5759	24.887	24.6697	24.6762	22.3589	21.8441	21.2639	21.1164	21.2728	21.9338	21.2592	21.9202					21.9981	21.0532	22.3756		21.9458	24.1503	23.0049	24.274	24.6278	24.8844	23.1908	24.4625	21.6768	21.9681	22.5301	22.8683	24.3908	24.1693	24.5735	24.2051					24.6386	24.6419	23.2159	22.9688	25.6866	26.3841	26.0692	25.746
22.7093		22.5544	21.8948																																									22.5085	22.4209	22.1617	21.119
	22.9206	23.4145	23.5106	23.0298	23.6156	23.8362	23.7967					23.1278	23.2669	23.6816	23.6803	23.4206	22.8935											21.8201	22.5484		24.0851	24.4245	24.8051	25.1008	25.7221		22.9662		23.5979	23.45	24.5453		24.5543	24.4282	25.0853	26.0482	26.0335
22.6155	22.7792	22.7613	23.6422						21.9136	22.6017	22.2837	23.3275	22.8478	22.9015		23.3753	23.11	23.2587	22.799	22.2498	22.8091	22.5811	23.2034	23.2787	22.738	23.6232	23.5712	23.3538	22.3202		23.6703			24.0777	23.2175					22.721	24.2688	24.6089	23.5094	23.1913	22.7698	23.7417	25.2032
			21.9538					21.8063	22.5343																26.7042	26.9338							21.2402											22.9576	22.6803	22.2366	22.7933
																																25.4578	25.1449	25.2003	24.6577
																																												24.1176	25.7187	24.1483	24.4476
				24.5448	23.4911	23.1019	23.1656																																					23.5778	23.1692	22.8942	23.3299
31.8191	31.9297	30.9035	30.544	30.8621	30.259	31.0511	30.1913	31.0716	30.5287	30.4102	31.2541	32.0413	32.6386	32.1827	32.4103	31.9823	32.4757	31.8659	32.0016	30.9252	30.9994	30.8539	30.5485	32.6824	32.1195	32.2756	31.8316	32.5581	32.1544	31.7764	31.4351	31.6723	31.9419	31.3642	31.0049	29.6218	29.8464	29.5537	29.8931	33.3144	32.0413	31.5978	31.7166	31.7175	31.8878	31.1825	30.7381	30.1142	31.2251
													21.3817	22.97														28.4744	27.8825	27.1745	25.9662	23.4172	23.8673	24.1644	24.7201					23.3312	25.0676	24.4599	23.691	24.7261	24.2572	24.7799	24.9515
																																												22.6299	22.5904	23.0314
																																												22.4943	23.6285	23.0926	23.1266
24.1757	24.0423	24.092	23.9776	23.1644	23.3099	22.7389	23.182		23.5083	24.1048	23.7964	24.9556	24.4165	25.001	25.123	23.7289	23.1271	23.6156	23.8291	23.2599	23.6521	23.1021	24.0702	24.0394	22.9459	24.1408	23.2154	24.4932	24.443	24.4044	24.179	26.4475	25.4689	26.599	25.3972									26.1035	26.1317	25.7917	26.9505	22.3665	22.6175
																																24.6237	23.2873	24.4755	21.1116									24.6773		24.5463	25.0179
24.4445	24.6588	25.5634	26.2323	23.7597	24.2058	24.0777	24.4877					23.5476	22.5395	23.9011	23.7067					24.1551	23.6672	24.2521	24.6149	24.1322	24.0311	23.9494	24.493					24.7783	25.9022	24.9328	25.8001					24.2074	25.7221	25.0779	25.1033	25.9518	26.0517	27.3396	27.0578	23.964	23.2126
28.4661	28.2249	28.9564	29.4157	28.7552	27.4203	28.7753	28.4093	28.0215	27.5208	28.4117	28.5169	28.3842	27.8443	28.9326	28.7477	28.5878	28.0689	28.7151	28.1934	28.4643	27.6027	27.8504	28.0283	29.8368	29.1164	29.6183	29.8996	28.409	27.4917	28.6204	28.6049	29.8653	29.3025	29.6767	30.1748	27.0204	26.9085	26.8797	27.637	29.7226	28.3781	28.9828	29.5278	29.541	29.271	30.4376	30.054	27.6656	26.4127
																										25.6712	24.413								24.921
30.2903	30.0738	30.5531	30.6938	30.1941	28.9618	30.2417	29.6781	29.8562	29.4738	29.9068	30.0297	30.463	29.9836	30.9412	30.7398	30.3604	29.7808	29.9812	30.0789	30.3799	29.3297	29.3134	30.0434	31.236	30.7936	31.3378	31.6071	29.918	29.4373	30.4504	29.9813	31.4902	30.6617	31.2215	31.5653	28.344	28.819	28.7901	29.1841	30.6579	30.0855	30.8597	31.2544	30.9386	31.1125	31.985	31.8147	29.3157	28.0735
																																22.6556	23.7346	22.4353	22.5574	22.3547	22.7463	21.8363	21.282	22.6633	22.874	22.7231	22.5078	23.3022	24.2191	24.4999	24.2837
27.575	27.4027	27.2756	27.8373	26.7735	26.1863	26.5603	27.0499	26.9901	26.5429	27.0906	27.1525	28.2598	26.9922	27.4049	27.3481	26.7946	26.706	27.0542	26.9697	27.2864	27.6145	27.3392	27.7178	26.822	26.9551	27.5134	27.1753	27.4113	26.9744	27.4894	27.1968	26.6136	27.2736	27.3267	27.7567	26.2587	26.3032	26.0421	26.7186	27.6471	27.5722	27.0417	27.1964	27.8308	27.0164	27.625	28.069	26.3854	25.8744
27.3437	26.4399	27.3861	26.5317	27.6094	26.7696	27.4227	27.2706	27.5208	27.3333	27.5482	27.5847	27.7594	27.4154	28.0091	27.531	27.6047	27.0954	26.9898	27.3627	25.9828	25.2989	27.0132	26.5338	27.8241	27.3202	28.1661	27.6241	26.6411	26.7329	26.9586	26.5917	27.3914	27.1747	27.7413	28.4909	25.0676	25.508	26.0735	25.3518	27.3608	27.2088	27.6078	26.9244	27.9664	27.5089	28.5756	28.2178	26.5952	26.075
26.4476	25.484	27.3651	27.5746	26.4202	27.0981	27.2926	26.6496	27.4491	27.2254	27.8881	28.1262	28.2714	27.7373	29.1462	28.4599	26.9897	27.5888	28.6776	27.6882	25.0367	24.0268	26.2814	28.1933	27.921	27.8202	28.6709	28.9239	27.1751	26.7888	27.793	28.2253	27.1323	26.5721	27.9118	28.4685	23.511	24.2865	24.1294	26.4841	26.3457	26.5956	27.9665	27.7961	27.0767	27.2157	28.9958	28.7012	26.0349	25.7176
																																								23.7045	24.4968		22.7533	23.6096	23.5951	22.754	23.2049
23.4517	24.8601	25.4345	24.8714																		21.6205	23.0714	24.049									22.8815		23.5228	25.0923										24.2619	21.4962	23.962
25.4833	24.2738	26.5323	26.2676	25.1749	26.148	25.2065	25.3394	27.1948	27.0869	27.2548	26.2149	27.3409	26.9544	27.7603	27.7398	26.4407	26.8648	26.2021	27.1144		24.7656	25.6743	24.6459	27.469	27.5236	27.6844	27.8166	27.4248	26.9231	27.3599	27.3735	26.7346	26.3046	27.4564	28.0317	25.1224	24.5358	24.5591	25.9273	24.6947	26.3455	26.2303	25.9148	26.428	26.1574	27.1001	26.7777	25.4654	24.8657
26.6572	26.1276	26.593	25.7435	26.6534	26.2669	26.2312	26.416	26.2738	26.2189	26.3419	26.522	27.1634	26.9371	27.0341	26.9386	26.8739	26.697	26.9345	27.0429	26.241	25.9368	26.2613	26.6185	27.0592	27.2602	27.1608	27.0579	26.2401	25.9855	24.0429	26.2866	27.5774	26.5444	26.9061	27.4168	25.8277	25.5763	25.1956	25.8699	26.6289	27.5821	27.2173	27.0328	28.088	27.4153	27.9658	27.7458	25.4181	24.8878
27.5418	28.3976	29.331	27.909	28.6845	28.6877	28.1823	28.6639	28.0379	26.3658	27.7721	27.9448	28.9946	28.6	29.1177	28.5565	28.7949	28.9188	28.981	28.8463	27.0825	27.4245	27.184	27.863	29.0221	29.0748	29.3196	28.6051	28.2797	28.1919	28.228	28.0831	29.0561	28.2214	29.467	29.4535	22.9936	23.1323		23.7882	27.4593	29.0544	28.4994	26.8618	29.0857	28.6746	30.0125	29.9795	27.1774	22.7075
26.178	26.3459	27.1129	26.0928	26.398	26.5012	26.0474	26.4511	26.4608	26.0932	26.5681	26.8982	26.3212	25.8872	27.1125	27.1746	26.9784	26.8837	27.2771	27.2107	26.8018	25.4142	26.7457	27.332	27.5797	27.1081	27.4139	27.5283	26.9465	26.5211	26.4741	27.2624	28.1999	27.418	28.2673	28.5311	25.267	25.225	26.1035	27.0143	25.7616	27.2201	27.0809	23.1073	27.2872	26.8467	28.1532	27.3839	25.6167	24.5647
23.9837	23.5565	25.9681	24.8067	26.0231	26.4405	27.1484	26.4053	26.3424	25.156	25.2576	26.329	26.4957	25.6709	26.5337	26.0733		24.1745	23.5298	25.2709		22.7285	26.2123	22.8667	27.1746	26.2974	26.6133	27.6722	25.7115	25.5771	26.0897	26.2292	26.641	24.4689	26.2171	27.8088	20.68	24.2116	24.4906			23.4533	24.5041	24.7423	26.5058	25.9846	25.884	26.7243		22.8112
																											22.0317																	22.5013	22.7858	22.7925
									23.3317																24.9174		25.2603
25.7698	25.0042	25.9853	25.9646	26.0052	25.4425	26.4443	26.523	26.7196	26.8159	27.1056	27.1403	27.2929	26.639	27.3537	27.2469	27.2399	27.1262	26.8794	27.092	25.3015	25.8437	25.9216	26.638	27.158	26.9889	27.6644	27.6343	26.2513	26.1835	25.9723	25.1555	26.4814	26.0538	26.9984	27.4087	26.0902	24.6882	26.089	26.1018	26.7307	27.2631	27.4859	26.9484	27.6169	27.0893	28.1874	27.7865	25.3713	24.898
																																												22.5328	23.1477	23.9442	24.5502
																24.2249	24.3376	21.9253						24.9434	24.8957	24.343	23.8834																		22.4371	23.9748	24.4997
												23.2462	22.1568	24.2282	23.7005													23.262	22.9637	23.054	23.7786
																																												22.3306	22.1943		21.6451
				21.6717	21.5202	20.8306	20.6129									22.0935	22.8746	22.0278	21.5353																									23.9093	23.4109	24.4469	24.4771
24.2017	22.6825	23.2521	23.953	25.9077	26.5099	25.642	26.4273	25.9927	25.8203	25.6329	25.0863	26.3118	25.6227	26.5591	26.3843	25.0701	25.6132	26.1022	25.9757	22.6273	24.0938	24.907	25.176	26.3271	26.2105	26.0694	26.7226	26.0082	25.7543	24.841	25.2693	25.7559	23.9055	26.0885	26.3513					23.0952	24.3615	24.4534	23.6088	25.2893	24.9328	24.6159	25.1107	24.7015	24.0737
					24.2431	23.8267			23.2781			23.57	23.2224	23.9462	23.9547		23.6733							24.8591	24.3583	23.9328	24.9184		24.083	24.1278	23.1481																	22.7945	21.9325
25.2038	25.9143	26.939	24.9935	26.7861	26.9638	27.0788	27.2043	26.894	26.3359	27.2666	27.1281	27.8683	27.2976	28.0684	28.1078	26.6489	27.0405	26.5207	26.9938	22.93	25.8016	26.8737	26.9824	28.0405	27.8389	28.1169	28.1569	26.8703	26.1918	25.8837	27.1617	25.7439	25.2822	25.2337	27.261	25.7713	24.7645	26.4933	25.8267	26.2064	26.0507	27.2914	24.6634	27.7558	27.5011	28.2861	25.7315	23.8249	25.4932
26.2893	26.1104	26.8587	26.589	26.9368	26.803	24.79	25.7775	26.437	26.3455	26.9521	26.8769	27.1224	26.903	26.9861	27.2247	27.4896	27.3277	27.0542	26.9264	27.049	26.5234	26.7992	27.2437	26.7209	26.4863	26.9263	27.0078	26.7158	26.0875	26.5057	25.9363	23.8229	25.7307	26.0305	26.6183	25.2804	24.8365	24.1164	26.4017	27.8238	27.8466	27.3198	26.6795	27.6411	26.8356	27.5354	27.6172	25.274	25.1015
									23.2426		23.6641	24.1706	23.1263	24.1062	24.0532									24.1634	20.9569	21.2353	20.522														23.9995		20.8848
				23.0504	23.4583	22.6564	23.7033									23.5522	23.3371	23.6831	23.4245					23.5869	23.0554	22.9944	23.3663																	23.5424	22.9833	23.6087	23.0199
																								23.3827	23.0276	23.5938	23.1971					23.7101		22.3791	23.5251									22.9159	22.1869	23.676	23.1165
32.958	32.5564	32.4268	32.123
																									24.6994							21.6097		20.9465	22.0999							21.8388	21.9571	23.0965	26.9155	24.4037	23.7286
																					23.1109											24.0775	22.539	21.6571	21.6526									24.8527	26.2164	25.3082	24.1791
23.7989	23.701	24.9086	23.62													22.4765	23.0948	23.3806										22.953	24.1233												24.3273		23.0574			24.4666	24.0439
				28.7392	27.5967	27.1718	28.7931	25.7861	25.4831	25.4836	25.3221		25.7195	24.8093	25.8477	25.6504	25.965			26.0349	25.0382	25.6652	25.6044	27.2854	26.3891	25.4856	25.0676					28.5548	27.6035	28.2582	27.9848									28.7331	27.7643	28.0302	27.6405
																																22.332		22.5379	22.384									23.0096	23.0177	23.1712	22.7727
																																23.7158	23.7959	23.1971	23.0368									22.7233	23.9579
																																24.1957	23.6061	24.5912	24.4132										24.557	22.5042	25.3506
												21.1039	22.0641	21.0536	21.3992																													22.3392	22.6863		22.3474
																																												23.6818	24.6478	24.2567	24.4376
28.9688	30.4582	26.6802	28.6155					25.2402	24.0819	23.9279	23.7326	25.2278	25.1654	24.551	24.699	25.99	25.4094	25.3197	24.5638	25.397	22.8737	24.6427	23.566	25.6165	24.1037	24.5065	23.9	24.5137	23.1538	23.4533	23.4326	26.5811	25.774	25.9367	25.8118					26.586	25.0232	24.9695	24.547	25.8185	24.7184	25.0426	24.018	22.9824	22.2788
26.17	25.655	26.3213	25.5368									24.8211	24.3124	24.7641	24.6162									26.3888	25.6227	26.0621	25.5485	25.1072	24.8025	25.5441	25.4007	26.7017	26.1657	26.0011	26.9111						25.5717	25.1606	24.5151	26.4475	26.361	25.8012	23.3668
24.856	26.8049	23.6742	24.8218		22.0892		21.9376					23.733	23.245	23.5015	22.3563																	26.3351	28.6983	28.2095	24.829					21.8949	26.1173	21.7551		26.3535	28.3644	26.4995	27.0186
	24.4375	22.2081	23.5393																	22.893	22.41			23.8441	23.1562	22.6661						23.506	23.6	23.0376	22.5894					26.0527	26.4077	26.7127	22.6118	26.5622	26.7154	24.6758	24.6094
27.7841	27.525	26.8178	27.7123	27.1371	26.6981	26.7302	26.9337	26.7791	26.6451	27.0308	26.9602	27.9548	27.8233	27.7047	27.8045	27.8876	27.9478	28.1309	28.0976	26.8695	26.6728	27.0784	27.2315	27.0506	26.9466	27.2025	26.9588	27.2513	27.3331	27.1377	26.8763	27.6111	27.1262	27.6942	28.0028	26.4387	26.5628	26.337	26.4676	27.9026	26.739	28.0151	27.7533	28.3398	27.4447	28.7035	28.4889	26.7325	26.3696
																																22.4072	22.3767	22.3685	23.096
21.9779	22.2758	22.6635	22.3897									25.1925	24.4448	25.0614	24.921	25.5093	24.6068	25.0019	24.5142	22.152	21.678	22.6655	22.2609	24.3262	23.8406	24.6071	24.1687					25.1876	24.6609	25.1658	25.6533									25.2469	24.483	25.1121	25.3811	22.3874	21.0099
																																	22.453
22.0597	22.3236		22.6947																					23.2067	22.5654		22.8137					22.3496	23.7738	24.6627	24.8098									24.8205	24.8336	25.3823	24.6413
24.1336	24.3905	23.5296	24.1674						21.646	19.1306	23.0248						22.5891			23.8558	24.4578	23.7038	24.2008	24.2361	23.7734	23.6857	25.1121	22.5335	25.3748	25.5085	24.2119	25.4462	23.537	24.9587	23.9005					25.0161	25.1779	23.9756	25.2115	26.2896	26.7042	26.5378	26.0092
24.0048	24.6453	22.9471	22.5851	24.6647				24.1387	23.0743	21.9926	22.3287	25.6954	25.9572	23.9397	24.5453	25.7352	26.2788	23.3649	23.8643	24.558	23.2252	20.6752	21.6042	26.6568	25.8157	25.3881	25.4478	24.6663	22.9435	22.3	22.2616	26.1069	22.224	24.7686	23.6389					25.8112	23.8822			26.5395	26.1262	25.9851	24.7649
																																												24.5232
								23.3575	22.0136	22.4264	21.3046
22.8505	22.6631	21.6029	21.9295									24.9365	24.1939	21.4703		23.0666	22.5312	22.7649		22.6039	22.046	20.9503		24.8398	24.5056	23.1155	24.7234	24.4675	23.8527	24.0185	20.622	25.2747	24.2121	24.4231	24.1493					24.2774	24.4257		24.2646	25.2851	24.9245	24.5295	24.689
																																24.5734	24.9521	24.0068	23.5775					21.1934	22.5454	19.7207	22.8772
																								23.5134	23.1629	24.447	24.6492
23.0762	23.851	21.4336	22.2948	22.976	22.7891				23.0285			23.0987	22.5498	22.1423	22.1492	22.9019	22.578	21.334	22.5366					22.2344	22.7686	22.2336	22.721	23.5398	22.0838	22.5015	22.3426	24.6336	24.6918	24.5415	23.609					22.5487	23.0103	21.6793	22.6316	24.5189	24.7366	23.2978	23.7144
23.4815	25.5294	24.1598	24.0904						23.3807	24.2395	23.8202	24.4471	24.7344		24.5258		23.438	25.191		21.7111	24.0862	24.6344	24.2079				24.1043					23.3617	24.8502	24.5265	24.1893									22.8507	24.6023	24.2266	23.8361	21.3451	23.4868
																																																24.0418	23.579
24.2735	20.8644	24.8272	24.5588	23.2088		23.0308		24.2818	23.1666	24.7961	24.7041	22.181		24.1386	23.5519	22.971	23.3036	23.4201	23.5898	23.1302	22.8656	23.1643	23.9947	24.559	22.7106	24.7669	24.8308					24.7135	22.3464	24.8364	25.6223					24.6165	23.57	24.6902	24.975	25.3045	24.7723	25.1767	25.2353
23.5538	23.3769	24.1054	23.9918	24.6882	23.4209	23.3899	23.6794					22.0604	22.5709	22.2557	22.8717	23.189	24.8674	23.8416		23.4392	23.2588	23.7408	23.7397	23.1854		23.7922	23.6739					24.2893	23.9628	25.0831	25.8296	23.0213	22.7316	22.9135	22.8997	23.5344	22.6729	24.0203	23.306	23.8068	23.6338	24.1642	24.1333	21.4714	22.0408
26.684	26.8136	26.4183	26.9798	25.6646	26.7466	26.1433	26.539	26.0754	26.4309	26.6281	26.1866	25.9511	25.6774	25.2382	25.985	25.1398	25.6826	25.6429	26.1023	26.1548	26.7102	27.1091	26.5819	26.5101	26.4473	26.3925	25.3584	25.635	25.476	26.3513	22.9824	26.6603	23.7839	26.9909	27.467									26.728	26.6579	26.9352	27.1789	25.4866	22.8914
																								25.1786	21.8117	22.5198	22.4065
																				25.0629		25.4625
23.0391	22.7462	22.7698	23.1188	19.1306	20.388	23.2121	23.4589					27.008	25.8325	26.4113	24.9748										22.8121	21.0472	23.3721					24.794	24.3459	24.4969	24.998
																																															26.4658
																					21.257	22.4983	21.6621
				22.6977	23.0079		23.7368														22.7832	22.4874	22.9028									23.5537		23.3371	23.8095					22.3193	22.6164	22.698	21.7393	24.5639	24.2894	24.2758	25.2434
26.6234	26.0657	26.0491	26.7188	26.821	27.3154	26.103	26.3074	27.2898	26.6968	25.9794	26.9099	27.0661	25.9256	26.4199	26.5193	27.0688	27.2627	26.8898	26.2151	28.0193	27.056	27.2638	27.6791	27.6619	27.5637	28.365	26.853	25.928	26.4412	26.1492	25.9165	27.6653	26.8236	27.8434	28.4165					27.682	22.8248	28.2141	27.8816	27.1087	27.0366	27.663	27.8577	24.7788	24.2452
																								23.6055	22.908	23.7299	23.1059					23.924	22.6908	24.6985	24.5742
25.0798	24.8932	25.3041	25.683	24.104	23.6324	23.9778	23.5763					25.4308	24.88	24.8339	25.0166	24.3477	23.0196	23.1466	23.2579	25.2303	24.6183	24.9519	25.0352	26.8367	25.8926	26.3841	26.9914	23.6874	22.8945	23.6995	23.8976	25.6951	25.3177	25.7134	26.579					25.211	24.2099	24.5332	25.0367	26.9513	26.169	27.178	26.8583	22.9149	21.9601
26.2977	25.471	25.2754	25.7119					24.2033	24.2899	24.537	24.5611	25.3348	25.5164	24.891	26.1138	21.9798	24.7501		23.761	23.396	22.3443	22.1964		26.7605	26.5294	26.3766	26.8097	23.1388	24.9942	24.9942	24.1707	27.0723	26.7613	26.5639	27.5117	23.7558	23.5641		23.8134	27.6351	26.0076	26.1965	26.4534	26.722	26.562	26.8779	26.5053	22.5635	21.1145
																																												21.7256	22.6375		21.5058
																																																26.849	24.8181
																																												22.5948		23.1755	22.5107
				24.2043	23.0431	23.0409	22.5914														22.0806	22.989	21.4949	22.7244		19.1306																		22.8942		22.727
												30.9888	29.2773	28.9784	27.2029
																								23.534	22.1426	21.5864	22.7853
																																										21.3029
						21.6805																					25.3774														21.9948	21.0523	22.6006
				20.8493	23.7983	21.9967	22.5408																									26.0148	26.5798	27.4487	25.5603									22.4876		22.8885
				27.2489	27.9035	24.2306	25.4311			23.2122						23.2832	24.1812	20.8398	21.7125					21.4325	25.4975		23.3233																	23.492	23.8855	23.2488	24.1407
25.355	24.7347	24.9366	25.1126	27.596	27.8903	27.0086	27.2954	25.2494	25.1104	25.4076	25.2143	25.7029	25.0687	24.9803	24.7765	24.69	24.5745		25.8373	25.6228	24.7586	24.8901	25.2693	25.7444	25.1043	24.8222	24.9799	25.1634	25.3386	24.4578	25.2004	25.3928	25.9249	25.1063	26.3193					26.9458	25.2544	26.9727	27.0923	27.2736	26.7884	26.7758	26.8531
24.8701	24.6891	25.0032	25.6982	22.8633	23.6807	23.5117	23.6647		24.3444	25.3076	24.2919	24.0965	24.0312	25.9716	24.4145	25.4938	25.4431	25.2086	25.3464	23.6044	24.5881	24.2173	24.6615	24.378	23.6418		19.1306					26.5598	26.3464	26.9458	26.7706					24.035	24.6006	23.6464	25.4977	27.6712	26.574	27.028	27.0069	23.7278	24.235
25.4055	25.7061	25.5254	25.5298						24.6387	24.1212		24.3694	24.3882	24.4936	24.9613	23.8984	24.668	24.2257	23.7523	25.2413	24.4263	24.3338	23.9641	23.6185	25.2218	25.1426	25.5054	23.2706	24.1949	24.2437	23.8397	25.5492	25.311	25.3679	24.4874					20.653	25.7739	23.7954	25.3012	24.4739	25.6615	25.5938	24.7977	23.891	23.7517
25.6992	23.3826		21.304		25.2224			26.7663	25.9226	22.1784	22.1365	27.1134	27.0409	23.4742	23.3676	27.0114	27.306	23.4934	22.3219	27.0594				27.4112	27.1436	23.2774	24.0226	27.5744	26.4305	20.4318	22.5919	27.3205	26.426	25.3109	23.6258	25.5214	23.7808		20.8446	27.7442	25.4161			27.0154	26.9427	24.2226	23.796	22.1285
24.953	25.4597	23.5811	22.8619			22.9278	23.031	25.4908		24.0476	23.6557	23.5172	24.2728	23.7561	23.2179	26.9455	25.5524	22.2692	22.9241	23.5813	23.3315	22.9632	23.9289	26.1011	25.9396	23.8168	24.5706	26.3818	25.2433	22.2847		25.1757	25.1022	25.211	26.1307	24.2422				25.2845	25.3032		23.8536	24.2055	25.1094	24.9097	24.7025	23.6651	23.2465
25.3308	26.0883	25.0119	24.905	25.4089	24.6988	23.1369		24.604	25.9707	24.3033	24.8807	25.3729	25.5834	24.4284	24.4745		24.6613			26.2017	25.521	24.6583	24.8065	24.076	24.6592	24.4994	24.9753	26.1055	25.1947	24.2773	23.8645	26.128	25.6292	25.4199	24.0822	25.1906	24.248	23.7856	22.5773	24.4842	25.8658	24.0467	24.7625	25.6184	25.2983	25.6305	24.7836	24.5931	23.3408
					25.2854																											19.6022	22.0695	24.2916	25.2733					23.4152	25.0978	22.739	23.0342	26.7845	26.4094	24.7427	25.6504
31.421	31.2334	27.6275	27.4297	32.3586	31.3577	27.4729	26.6711	32.2326	31.4949	26.5896	27.4692	31.2804	31.807	26.976	28.0829	31.942	32.7966	28.1154	28.6004	32.1561	31.327	27.8629	26.9133	31.6641	31.2983	27.482	27.2891	32.4802	31.4025	27.2359	27.5065	31.4141	31.0489	30.0483	27.0807	31.5618	30.5012	25.4531	26.0158	31.5332	31.0172	26.5401	28.2124	31.9742	31.4892	27.6699	27.0967	31.7725	30.6925
															22.4757	23.1125	24.3689	22.7748	22.7799	24.535	23.7909		23.6744	24.1821	23.2773		22.3759								24.1389									25.2518	25.1925	25.5575	25.0577
27.596	27.7059	26.5407	25.9125	25.0282	26.205	25.6885	25.4224	26.9408	26.7703	25.7937	26.2781	27.0757	27.2466	26.4746	25.3297	27.6451	28.4367	25.75	26.1651	27.353	26.8481	26.3292	26.1402	26.7513	27.7901	26.0183	25.5113	27.9592	26.7995	25.8553	26.475	28.2283	27.5155	27.2574	26.3933		24.8059				26.864	25.0927	25.5383	26.4707	27.2655	26.1492	26.0232	27.0064	26.7534
26.1858	25.7899	25.6592	26.0704	25.6346	25.452	25.1457	25.5442	26.1923	25.5412	25.7644	25.7988	26.3455	26.5117	25.7579	25.8225	26.3864	26.1533	25.9885	25.6982	26.3127	26.8005	26.3206	26.6006	25.7513	25.977	25.998	25.3952	25.2258	26.7126	24.2857	24.739	26.0891	26.0405	25.8813	26.4152	25.321	25.4825	24.7312	24.7416	25.6446	23.821	25.9872	25.6614	26.2401	25.7013	25.9199	26.0966	25.1019	25.3436
27.0108	27.1264	26.2481	26.8774					23.7552	23.5713	24.8856	23.5725	24.2823	23.5398	24.4218	23.6388	23.7362	22.9942			23.1134	23.1195	24.3554	23.862	26.6033	26.9393	23.4987	23.618	23.9557	23.0874	26.3095	23.2917			22.0421						23.4009	24.8731	23.6734		24.2274	24.3741	24.6665	24.6003
26.851	28.8925	26.1542	25.4246	26.6217	26.7363	24.1102	24.2067	26.5488	27.2518	25.2006	24.4879	25.0755	26.9293		21.0615	25.0267	26.8476			26.1077	28.1518	24.7084	24.8421	25.0297	28.1236	24.383	24.3115	24.5632	25.5239	26.2203		27.5174	29.2902	27.6502	27.1331					25.6365	27.302	25.9797	22.4118	27.3818	29.8869	26.374	26.15	25.6288	28.2138
25.63		25.1312	24.6046	25.8991	25.467	24.3672	24.1988	25.01	25.3446	24.5611	24.1492	24.9161	25.0615		24.142	23.9947	24.8262	23.4591						23.7426	24.0856	24.246	24.7776	23.7462	24.0098	24.2197	24.6799	27.1858	27.3206	27.1451	27.0727	24.2797	25.1016	23.6115	24.2843	24.2624	25.6742	23.7264	24.814	26.495	26.6026	26.8997	26.3087	24.8752	25.1719
26.0892	26.1353	25.7544	25.0783	24.0441	24.3853	23.3975	22.8445				22.0181	24.2615	24.2796	22.7248	22.6623					24.3231	24.2911	24.6199	24.3718	23.071	25.1581	22.7236	24.8805					26.3416	26.1787	25.7899	25.849					23.5273	22.0447	23.56	23.0649	24.9792	25.8178	25.837	24.555
26.4731	28.5998	28.2877	25.6707	26.0328	26.277	24.5306	25.2062	25.3257	26.504	25.8952	24.5533	22.767	25.9045	25.3168	22.3827	26.0081	26.4068	26.1339	26.1244	26.0633	29.0079	26.3958	26.0769	25.4646	28.5015	27.7052	24.2774	24.5031	26.6306	25.1873	24.5551	27.4233	29.3414	28.6958	28.4806	24.5377	26.1887	25.6976	24.541	26.078	27.8683	27.1388	26.4954	27.2604	29.5698	29.3282	28.4028	24.7449	27.3079
25.7068	26.458	24.5712	25.6389	24.0781	26.1004	24.9788	25.5251		24.8121	23.468		25.3942	25.7407	23.9598	25.3214	24.6827	26.0107	22.9468		25.0803	24.3878		21.3241	25.1248	24.8125	25.1891	24.9358		25.0127			27.3514	26.6005	27.0456	26.8297	24.2921	24.3226	22.5722	22.7622	23.3683	27.0165	24.8922	25.3159	26.1932	26.7749	26.1445	26.039	21.1212	23.3923
27.0791	25.0676	23.8525	24.4653	25.2531	23.017			27.4352	25.2726	23.3341	23.0601	23.3819	24.187			26.9068	26.5709	23.486	23.4907	27.0373	24.7366	22.4539	22.9936	26.398	23.0341	22.7165	21.8447					27.7537	25.5783	25.6537	25.683	23.9782								26.8902	25.7774	24.0874	24.1752	27.5149	25.2718
25.5168	27.5875	24.3485	23.7487														26.269			24.8547	26.4104	24.7838	23.4589	24.8533	25.6983	22.7012	21.1199		23.8118			24.6916	27.8732	25.5912	25.4094						24.8998			23.8775	27.609	24.0542	24.9065	25.066	26.6715
23.0695	23.3878	22.8877	23.5042													23.5995																26.1405	24.4862	24.6829	24.5111
																				21.8357	20.9459	22.7514	22.2767
24.8494		24.7303	24.5647	24.5371	25.2774	22.5224	23.5112	24.0672	24.2652	24.2089		25.6661	26.0686	24.7291	23.1738		24.051		22.599	24.2786	24.9343	23.4203	23.3415	25.8014	26.7583	25.7217	25.5225	24.7488	26.4531	24.4672	24.7213	25.3081	26.2394	25.7765	25.916					25.1731	26.8809	25.7976	25.2659	26.2655	26.7275	25.3715	26.5483	23.6172	24.1937
																	24.9895															25.9329	26.2318	25.2387	24.6878
																																25.8167	24.0979	25.277	24.9472
30.669	29.7416	24.5183	23.8336	31.0962	29.546		25.73	28.8348	28.4009			29.7387	29.029	24.621	24.4813	30.6237	30.6743	23.748	25.1661	30.1042	28.7633	22.6569	22.7733	30.0768	29.1021	25.3544	22.684	29.7627	27.4659			30.4473	29.8541	29.1032	24.619	29.8441	28.5164	24.5052	24.8217	29.792	28.2337	22.0407		30.6833	30.2157	25.8894	24.0607	27.4366	27.1802
26.8	26.2276	24.0078	24.4243	26.7378	26.8439	23.668	20.748					27.0861	26.6291	24.6419	24.6794	25.9417	25.4972	22.433	22.6389	26.6002	25.0798	22.8556	24.1536	26.1252	25.0915	23.2579	22.9919	28.3499	25.6786	24.9465	21.5393	29.022	28.3498	28.6258	28.1672									29.2697	28.9438	27.9572	28.1083	28.511	27.6988
																24.2022	24.6973
25.6834	24.6519	21.9053	23.0919														24.4895			25.44							22.6996					26.0087	25.4913	26.26	26.4299							25.2734	25.1627	26.7329	26.6078	26.3397	26.7999
26.4989	26.4055	26.706	26.1463	25.3547	25.8461	24.2385	25.4598	26.2855	26.5527	26.8585	26.6116	26.9795	27.4057	26.9475	26.8425	26.9671	27.7648	26.5514	26.2598	26.3715	26.3604	26.4159	26.4889	26.4398	26.6575	26.3379	26.5624	26.2177	26.0687	25.422	25.9974	26.7225	26.7322	26.6949	27.096	25.7173	25.606	25.505	25.0565	26.9106	28.3649	25.9217	27.1003	27.679	27.1063	27.0745	27.9365
																																												23.4679	23.6453	22.2696	22.6073
27.8488	26.8228	24.2924	24.8781	27.8304	25.9442	24.6617	23.8966	26.003	27.005	23.565	22.5886	27.593	26.6215	24.3861	24.1093	28.7252	27.9767	25.1648	24.3174	25.8645	26.5801	22.6366	22.2239	28.9541	27.6216	25.7045	25.8029	27.824	26.5919	23.8851	23.8897	28.4595	27.1819	26.5239	26.3043	25.6204	23.7547	23.2474	23.8884	26.7793	26.2314	23.2026	24.657	28.2763	28.0476	26.4704	26.0871	24.9323	24.3741
28.25	27.1564	24.3091	24.0971	27.6242	25.1033	22.1671	22.9673	28.3388	27.7065	24.9982	25.3503	27.8261	27.4377	25.5596	25.2377	28.037	27.3501	23.8495	23.7361	27.3191	26.9052	23.9844	24.3329	27.9967	27.3827	26.3686	26.2354	27.8493	26.8414	24.9783	23.8131	29.4363	28.8497	28.3739	27.6953	25.886	24.7141	22.9794	23.506	27.6225	27.1326	25.4889	26.0483	28.0965	28.3971	25.7748	25.8735	27.4694	26.9247
29.1954	29.3337	25.0488	26.1923	27.322	25.9833	23.9463	23.419	28.9813	29.1757	25.7141	25.6861	28.0848	28.2704	22.5516	24.2596	27.1926	28.3562	22.659	22.1331	27.7885	26.9717	25.4295	24.7815	28.8207	28.8833	26.5907	26.0874	28.2646	28.5559	22.2693	22.8488	29.2886	28.5134	27.6409	26.284					27.4701	28.9806	24.1715	22.2319	28.8981	28.704	26.8696	25.6908	28.0805	27.753
24.7936	26.0811	25.5053	24.9449									23.1883	24.5109	22.8722	22.5834	22.4243	22.8081	21.7815						22.323	23.608	23.3321	23.2467					26.146	27.7511	26.876	27.3066						23.2044	22.2199		24.3544	26.6937	25.1534	24.8637		22.8397
29.1201	28.2359	26.6263	26.0994	28.8999	26.7075	24.9943	24.7495	29.4443	28.1421	25.8479	25.7355	28.7005	28.3899	25.0916	25.776	29.3224	29.3753	25.6339	24.2932	29.2769	28.0692	25.8881	25.6994	28.6279	28.2702	26.6061	26.6853	29.4296	28.1291	25.6012	25.6792	29.8026	28.8619	28.3229	27.2999	28.1046	27.6215	24.6797	24.8629	28.9384	27.4624	25.9376	26.2946	29.319	28.8794	26.9458	26.5772	28.1004	27.419
				25.4272	25.0429	25.0031	24.5397	24.6495	24.4466	23.6489	22.1149													25.7189	24.6037	23.4744	25.4015	23.1992	23.5531		21.878	22.1974	20.1687							22.3055	25.6031	24.1782		24.7038	25.2211	25.4728	25.6042
28.0535	27.8224	27.615	27.8978	27.6526	28.3759	27.3618	27.2825	27.6071	28.2311	27.9399	28.0574	28.7166	28.1722	28.2827	28.0594	28.2662	28.6222	27.5406	27.5488	28.3651	28.7014	27.9342	28.275	28.3409	28.3061	27.9144	28.2209	27.6851	27.9899	27.4231	27.4513	28.6684	28.3166	28.4615	28.6559	26.6114	27.1565	25.9339	26.6543	28.0754	29.1176	28.4867	28.2985	29.1907	29.0835	29.1594	28.951	26.1265	26.1268
				22.1575	24.4919																	22.8632																				23.3769	22.0412
23.9262	23.3092	25.3758	25.758	23.8702	23.7192	23.7788	24.633	23.5066	23.6646	24.6901	24.4798	22.6164	23.9739	25.0163	25.8559	22.3687		23.3873	23.3752	23.7449	24.2466	24.5592	24.4909	25.5527	25.9332	26.7545	26.67	23.8751	23.6262	24.9382	24.8205	24.7833	24.844	25.8074	26.6057					26.1299	25.3426	26.2489	26.6615	26.1437	27.0624	27.941	27.2098	22.2664	22.4338
24.0805	22.8669	24.6349	24.4795	23.28	22.6515	23.6323	22.663	23.584	23.5172	24.7147	24.6584	22.393	21.4923	24.2479	24.1795		21.61	22.3906	22.9138	23.5394	24.1593	24.2679	24.5538	24.0896	23.5534	25.5427	25.4702	21.6118	20.9103	23.0987	24.0254	25.5726	24.4325	25.3961	26.4087	22.781	21.7262	22.3052	22.614	26.2627	24.9161	25.6932	26.1359	25.6977	25.7419	26.8581	26.6669	21.4089	21.4642
					27.2824	28.6543															28.4138																										28.3803
				23.1221	25.9093	24.1408	24.3378					24.8731	24.5438	25.0234	25.2982									22.8836	22.646	22.4111	22.7414					24.8074	25.5721	25.4563	26.1132					24.5231	26.0154	25.0555	24.9803	26.8457	26.0404	25.7029	26.1557
24.8265	24.4178	23.201	24.9509	28.1785	28.2537	26.8079	27.0979	23.4692	24.5074	24.3183	23.2604	26.5275	25.9652	26.1481	25.647	22.1941	26.7436	24.451	23.1427	24.9436	27.2032	24.3049	24.5612	27.2081	27.3735	24.3186	26.9746	26.1874	26.8314	25.74	26.7906	29.4973	28.9667	28.7912	28.3807	27.7899	27.7291	25.036	26.3221	26.5942	25.9592	26.5483	25.5533	29.6444	29.7326	29.0561	28.8647
24.6985	25.0821	24.78	25.2167					24.5948	24.3792	24.5443	24.4718	24.7079	24.3515	24.3635	24.9282	24.6276	24.1344	24.711	25.1383	24.095	23.6442	24.0388	24.0954	24.5092		23.4096	24.5255	24.5379	23.5927	22.6054	24.3529	24.8728	24.6268		25.3387					24.069	23.3123		24.2066	25.5967	23.4958	25.1719	25.4089
26.531	26.4914	26.7241	26.9529	24.9198	25.3021	26.0943	25.7218	25.1752	24.5642	24.8934	24.8559					22.3971	20.55	22.4736		24.4035	24.4418	24.8094	25.0942	26.3421	26.7932	24.3619	26.76	23.7809	24.6959	25.4034	23.4812	25.7167	25.5912	25.6782	26.7281	23.1162	23.0647	23.2185	23.3375	25.8358	27.0474	26.8908	27.2152	27.446	27.1529	28.1619	27.9083	26.7194	26.4837
27.6068	27.8113	27.3451	27.584	26.1925	27.482	25.2718	25.8731	25.9282	26.6864	26.0333	26.3578	27.7508	27.6458	27.0741	27.0348	26.5397	27.1158	25.948	26.0438	26.0723	27.7514	26.0959	26.3215	27.62	27.9436	26.1201	26.4346	25.7447	26.6424			27.2986	27.6678	27.297	26.9438	25.6488	26.3511	24.8467	25.4194	25.7102	24.2231	26.4466	26.0019	27.6255	26.8303	27.427	26.4007	26.2455	26.5769
																						24.1285		22.8691	24.3906	24.1991														23.5104	24.8448	24.0534	23.2183		25.0129	24.984
28.4032	28.2722	27.9891	28.3652	26.6753	26.9138	25.9144	26.0106	27.2207	27.3817	27.241	27.2067	27.7049	27.2677	28.0211	26.8577	26.5197	27.3956	26.797	26.7463	27.1033	26.9334	26.8641	27.3885	28.8644	28.4404	28.0634	27.918	27.2097	27.2135	26.6629	26.9331	28.6792	28.6746	28.5052	28.5642	26.0305	25.8759	24.3646	24.9531	28.2218	28.6275	28.0027	27.9702	28.7834	28.4271	28.6155	28.6235	25.934	25.6834
27.983	27.9234	27.4389	27.7461	25.6823	25.4079	26.0756	25.7066	27.314	27.8497	27.1597	27.3439	27.9676	27.8538	27.2431	27.0143	27.2883	27.6903	26.7296	26.7711	27.4103	27.8455	26.9331	27.41	27.4791	27.9344	27.2702	27.426	25.821	26.7653	25.5009	25.365	28.2486	28.3281	28.033	28.0412	26.6435	26.9396	25.4372	26.1337	27.0897	28.1087	26.8155	27.0134	27.9993	28.1163	27.602	27.7068	24.3891	25.1494
28.688	26.904	26.4096	27.3522	24.992	24.033	23.6889	24.8522	28.2319	27.7215	26.7108	27.0263	26.9609	26.8921	26.1411	26.4131	26.5999	26.5054	25.7162	26.493	29.1324	28.3618	27.4403	27.5189	27.6518	26.7114	26.9018	26.7432	27.7137	26.8104	26.4183	25.392	28.7468	28.3396	28.2481	28.1969	24.5745	24.0345			26.7383	26.6718	26.8737	26.6112	29.0752	27.3161	28.3769	27.9005	25.7594	25.4819
27.2661	27.6733	27.5258	27.6049	25.5961	26.0184	25.9913	24.3452	26.3647	27.4171	26.9325	26.6421	25.9674	26.3453	26.2413	26.3051	24.7936	25.4813	25.4028	24.9747	25.6314	26.8559	26.2035	26.7146	26.0444	27.2506	25.7689	25.9226	25.803	26.8503	26.0701	26.9115	26.5939	26.8082	27.1617	27.3856		26.708	24.6537	24.3199	26.4208	25.7029	27.0021	26.958	27.0838	27.5871	27.4347	27.2733	25.6543	26.3424
23.1801	23.1387	23.3194	24.3559					22.7528	22.5199	23.3076	23.4067	22.6369	23.387	23.3153	23.6684	23.126	22.8621	22.7433	23.7964	22.6704	22.26	23.6887	23.3	22.9603	23.2244	23.5797	23.1313					23.3452	23.4607	23.6304	24.2727					21.9892	20.0549	23.3496	23.5761	23.1816	24.3883	24.8372	25.2573	21.9688	22.1449
24.4879	24.7272	22.6933	24.2179	26.2797	26.7923	25.5959	25.7581	23.9953	24.7669	24.2317	24.8639	24.6684	24.5849	23.5554	22.9052	25.2152	25.639	23.0766	23.4059	24.2178	24.0112	24.283	24.1096	24.7767	24.5252	23.404	24.7648	21.845	24.3676			24.3687	24.5875	24.36	24.704				23.7623	23.892	25.467	24.141	25.1763	26.3723	26.6639	25.9017	25.7881	22.7414	22.7854
26.5825	26.1961	26.0315	26.2158							26.0993	25.8435	26.4614	26.0922	26.3919	25.5079	26.5593	26.6005	26.0168	25.915	26.0452	25.928	25.4836	26.1675	25.9571	26.4142	25.7162	24.3572	25.1351	26.1153	25.2053	21.4064	27.5606	27.0241	27.0841	27.2049	25.843	26.1291	20.7158	22.0031	26.6207	24.8865	26.464	26.0095	27.2076	26.2459	24.8801	27.4585	25.1966	25.4139
24.2271	24.166	24.1881	24.9568									24.0827	24.1438	24.235	24.4073	24.1713	24.0728	23.5901	24.4226	23.7376	23.4621	23.9277	24.3404	24.1488	23.9447	24.2709	23.9967					24.3743	24.1302	25.0652	25.727					23.3875		24.5455	24.4343	24.0382	24.156	24.1964	25.2482	23.1122
27.3045	27.0627	25.4121	26.5234	26.9163	26.6081	25.1715	26.3291	26.882	26.9704	26.1965	26.1199	26.4437	26.0764	25.6934	25.1911	24.8409	25.1724	24.0445	23.9379	25.8826	26.4002	24.6862	26.2118	26.1399	26.8478	25.8321	26.8258	25.9577	26.5412	24.9855	26.1275	28.0904	27.5946	27.6129	27.4434	26.4564	26.7568	24.816	25.7286	26.0264	27.495	25.3585	26.6269	27.8824	28.0158	27.2385	27.4795	25.2195	24.7817
26.4818	26.5943	24.3558	25.5949	25.6748	25.3477	24.3419	23.3457	25.2583	25.2479		24.1676	24.7891	24.4527		23.2245		22.2513	23.644	22.5077	25.3647	25.4065	23.9474	23.6258	24.6832	23.98	23.2513	24.0447		23.4758			26.7792	26.9474	26.0827	26.1689	23.7059	24.2361		23.03	25.2549	26.3714	24.9496	24.6227	25.0792	25.974	25.3868	26.0452	23.9019	23.9439
26.457	29.9887	28.3019	27.0622	26.4435	28.6383	24.5226	23.5394	25.7441	28.2469	24.3926	24.9769	22.5768	28.8566	26.5008	23.2701	24.8574	28.5584	25.5866	25.9854	25.013	29.5462	25.4552	25.7535	25.0639	29.9802	27.1853	25.8428	25.0061	30.6587	25.2562	25.8386	26.0766	31.6387	28.8684	29.9113	24.834	27.6004	24.8874	24.6047	25.5622	31.4834	26.14	26.3216	26.2337	30.3554	27.6774	28.5389	25.3343	29.9601
27.194	27.0072	26.2571	26.5474	21.9368	26.0466	20.9189	21.6382	24.418	24.8016	24.6022	24.3145	24.539	24.051		23.5122					24.9026	27.0893	24.7455	24.7581	24.8725	25.8365	23.8226	25.189	23.6193	24.7273	23.2044	23.6333	28.4379	28.2811	28.7418	28.2648					25.6038	24.9807		25.8298	28.5723	28.1528	28.1793	28.3478
24.8839	25.1736				24.3764			26.3083	27.1566	26.7874	26.3886	26.1265	25.9105	24.9218	24.8687					24.1096	25.2676	24.6932	25.1924	26.6422	27.093	25.4495	25.8157		24.6582			27.6736	27.032	27.191	26.2702					23.747	22.7101	24.3663	23.832	26.7154	26.5176	26.5601	26.2042
29.104	29.8258	28.1084	28.0744	33.8783	33.9993	33.941	33.8759	29.1022	28.6946	28.7981	29.4844	29.9965	29.356	29.54	29.7437	29.1947	29.8038	29.2993	29.1947	29.4947	29.2795	29.5324	30.0184	30.2835	30.5502	30.0791	30.3072	29.866	29.636	29.1357	29.3402	31.5453	31.0798	30.8247	31.2357	28.8315	28.5675	27.7345	27.7791	29.3302	29.8264	29.1995	29.6751	31.0517	31.4447	31.0119	30.9053	27.6105	29.0452
25.6068	25.5725	25.147	25.5651	23.7855	24.4333	23.0944	23.6957	25.1469	26.0176	25.5322	25.4462	25.1497	24.6408	24.2757	23.8192	25.6233	25.6915	25.0566		25.5181	26.1546	25.2215	25.7373	24.66	24.5134	23.747	23.7468	24.102	24.401	23.5797	24.252	25.8283	26.4117	26.0509	25.1858					24.1406	24.5202		24.0864	26.0775	25.9568	26.0255	25.9245		23.6586
	24.6313			23.3777	26.2872	23.3832	24.6761					23.6682	23.7004		23.3164	24.0582	23.345	23.0506	23.3319					24.2066	24.079	23.8351	23.5589					24.1312	23.3467	24.0657	23.7725									24.3595	21.1847	19.5344	23.9162
28.3159	28.1543	27.7736	28.3294	27.235	26.3561	26.4004	26.6599	26.817	26.8748	26.9227	27.1643	28.4504	28.2214	28.0928	28.1748	28.2965	28.1829	27.5148	27.5766	27.2027	27.7139	27.2044	27.2198	28.5131	28.2161	28.2327	28.4077	27.4514	28.0175	27.1634	26.3733	28.7373	28.1505	28.6506	28.8736	27.0941	27.5188	26.3208	26.8031	27.9146	27.6497	27.7109	27.7212	28.962	28.7592	28.4501	28.4972	24.434	25.3805
23.9571	24.293	23.3419	23.9109	27.4212	28.6045	25.8035	26.8376	22.8552	24.3281	24.2544	22.8664	24.9301	24.5993	24.7921	25.2688	24.9926	26.002	24.7943	23.8973	24.3876	25.1534	23.1562	22.667	26.4572	26.7757	25.8244	25.2259	25.9473	26.2528	26.2661	24.4614	27.2376	26.8555	27.6225	26.8544					20.7636	24.9872	22.6795	25.6988	26.9966	27.7714	27.3321	27.9215	22.0994	23.2586
28.7193	28.845	27.9768	28.8755	27.4083	26.7281	27.3866	27.5244		26.7169	25.3366	26.0259	27.2001	27.7258	26.0675	26.6422	28.6562	29.3153	27.1183	26.8591	26.4643	27.3044	25.6981	25.7977	26.7697	27.2213	26.7376	28.009	26.1163	27.6623	26.5363	26.6553	29.4657	30.0882	29.0183	28.5528					27.2007	28.6853	27.7241	27.9347	28.7603	29.9271	28.4782	28.0767		23.1885
26.5559	26.8846	25.2473	26.0177	24.5023	25.5912	23.8531	22.6988	22.5846	25.1468	25.3904	23.7471	26.841	27.0597	25.5912	25.5288	26.8461	27.6274	23.3122	24.8446	25.8114	25.8682	24.4824	24.8657	27.2949	27.4179	24.6867	26.6177	24.675	25.7452		22.8991	27.3992	26.3527	26.1521	25.5726	24.6648			23.6114		24.1295		23.647	27.3675	26.7972	26.6339	26.6447	24.119	24.2775
																22.0749	20.7967		22.0895					23.1165	24.3405	22.5499	22.9791																	23.8678	24.0185	23.9533	23.8895
																																												22.8016	23.6002	22.5275	22.6146
27.1065	28.1906	28.0245	25.9066	26.0634	27.1765	25.3538	25.8447	26.6854	27.1195	26.4592	26.2983	25.1779	25.6919	24.6823	25.1077	24.7855	25.1889	24.9134	24.9666	27.8755	27.8564	27.2163	26.8815	26.7783	28.2599	26.0479	26.8672	26.2959	25.8461	26.3212	25.956	29.1303	29.002	28.9344	28.5742	24.9754	24.6259	24.6265	25.6057	26.7585	27.4313	26.601	26.6883	29.0234	29.4459	28.9574	29.0799	25.8093	26.0127
23.1043	23.5412	23.0638	23.4786									23.3627	24.8866			25.7984	25.9755	24.2741	22.7176		23.68			23.647	25.2276	22.7531	22.7348		24.4095			24.5168	24.8609	25.4375	24.402					23.2604	24.4611	22.204	25.0297	25.4604	24.2274	24.7752	24.256
								24.246	22.8675	21.9306	23.1021														23.9343							24.5219	24.2231	23.9953	22.6529										23.4876
24.1453	24.0365	25.3367	25.2619	23.4572	24.5647	23.7712	24.4958		23.9818	25.6974	25.4771	24.5202	24.6933	24.8626	25.1688	23.9471	24.004	24.894	24.8801	24.0397	24.3722	25.2058	25.4353	24.1372	23.6488	24.6758	25.6557	23.4493	24.5751	23.7156	25.1912	25.1539	24.6155	25.2656	26.137	23.7318	24.187	24.613	24.1113	24.093	21.8275	24.8187	24.7552	25.2609	24.9372	26.5262	26.8218	23.2845	23.4127
								20.8864	22.4941	22.2661	22.3431									19.1306	22.1503	22.0681	22.1139																		22.0604	20.9731	21.7862	20.4913	22.9278	20.5783	22.9999
																																								21.8292	22.7984	20.4812
								23.6296	23.8312	23.2902	23.7247					23.7513	23.7618	22.9364	22.8213	23.9678	24.0194	23.6696	23.855																		25.4091	23.3636		25.4556	24.8667	24.7156	24.9984
																																												23.5822	23.0074	22.6562	23.5356
25.3849	25.2805	26.3726	26.7099	26.982	27.247	26.5249	26.7136	26.0132	26.0089	25.9394	26.1683	26.4537	26.1251	26.6193	26.4041	26.0907	26.5423	26.7191	26.5434	25.1221	23.6347	24.5516	26.6273	26.4488	26.3434	26.298	26.9428	25.8122	25.7057	25.7304	25.9873	25.7876	25.1741	25.8379	26.1874	25.0264	24.1752	24.1825	25.8568	24.6244	22.6629	25.5028	25.3782	26.6929	24.9719	26.4595	25.7611	25.5424	24.6639
		23.9653			26.8909	25.7218	23.8133	25.0283	24.647	24.5297	25.4279	23.5891	23.274	23.5769	23.4462	23.3963	23.5032	23.5199						24.9835	24.1091	23.9091						24.1848	22.962	23.9521										24.1227		24.5052	24.3138
25.5755	27.6841	26.7895	26.8237		22.9994		20.9408					26.1004	26.6132	25.8921	26.0896	25.8069	26.7343	25.4494	25.1931	24.4783	24.8059	24.1575	24.3213	24.1703	25.8508	27.5822	25.1642	23.3176	24.609	23.0338	23.3473	26.7083	26.7771	26.0758	26.9886					24.1644	24.6143	23.3829	25.67	25.8661	27.0754	27.1127	26.9882	23.1681	22.4694
	22.8526		22.7188																	23.2025	23.909	23.727	24.5454																	22.8632	25.2822	23.5361	22.9911	26.0128	25.9361	26.0855	25.8958
23.5156	24.0301	23.401	23.3637																													25.3826	21.7533	23.2488	23.2332									23.2164	22.513	23.333	22.9806
25.916	25.9592	25.3903	26.4089	25.4637	25.8553	23.3172	20.85	23.6934	24.4639	24.3347	23.876									24.8007	25.9448	26.0179	26.5063	25.8363	26.1248	25.8181	26.0464					26.2163	26.9345	26.85	26.7071					24.7518	27.0861	25.2591	25.4768	26.958	27.3621	26.5655	27.3501	24.7666	25.0186
								21.0822	22.3312	19.7982	21.9814	23.5554	23.7401	22.9527	25.3919				23.6071					24.7694	25.6019	24.454	25.7239																						21.5129
																																												23.9185	23.8307	22.2148	23.6059
																					22.619	23.0375	23.3333
																								24.3032
22.8057	22.9286		22.6669								22.5136	23.3997	23.21	21.9387	22.2505									25.1988	25.3843		25.0165	23.1022	23.3665		22.6176	25.2098	24.4386	24.7248	23.6812						23.0626	23.0348	23.8052	25.0683	26.3173	25.4256	25.798
																																24.2839												21.9607	22.7904	22.3612	24.4099
25.6225	25.2473	24.0157	25.3023	25.1844	24.6909	23.7304	24.8032					23.2831	24.4093	25.8053	22.8385									23.6533	23.4879	22.6234	23.5385	23.6485	24.1146	21.7936	22.9519	24.0946	23.4358	24.4336	23.3966					23.6174	23.8424	21.7796	23.5472	23.7185	24.1038	23.746	23.4174
35.3603	35.2266	34.3769	34.5941	33.75	33.7429	33.0075	33.2118	33.32	33.2892	32.087	32.5402	33.4552	33.7867	32.6683	33.1916	33.1339	34.0579	32.4548	32.5511	32.641	33.007	31.7446	32.4948	31.9673	32.8998	32.2341	33.2812	33.2004	32.8658	31.8759	32.3934	34.1219	33.6865	34.6094	33.3793	32.8251	31.4668	30.9297	32.3059	32.8342	33.3473	31.7469	33.2638	34.2723	34.3316	33.8787	34.168	32.299	32.7645
23.7039	23.7271	23.2896	23.4637																									24.624	23.4662	24.0766	26.4185													22.0419	22.0477	21.5418	21.5938
25.4345	25.6248	25.261	25.9		27.0529	26.0564	19.8183					25.6577	25.4571	24.9066	25.4607	25.2555	25.3607	24.8693	25.4663					25.3064	24.9761	25.3747	25.0291					26.7483	26.2467	26.6734	26.4994												25.8485
22.523	22.7543	23.2148	23.0067																	21.7667	21.9347	22.0855	21.4159									23.1566	24.2019	24.6673	25.163					22.6235	23.1128	23.6076	24.3568	23.8907	22.813	24.0411	25.1257
22.1531	23.9692	23.041	23.2599									23.7867	25.8638	25.9961	26.2412	27.0223	26.8197	28.2105	27.8404	25.7172	25.007	25.2884	25.2317	23.3772	25.9009	25.5287	25.7488					24.2059	23.7015	23.6193	24.5173					28.2875	26.8061	26.0507	27.619	26.2047	26.4741	26.1776	26.6387	25.7143	25.6098
20.2878	22.844		19.1306									28.4914	26.4161	27.3948	26.8663																	23.8507															23.8673
												26.519	22.7452	23.218	23.9964
29.6073	29.1993	29.0323	29.0087	26.8603	27.8419	28.488	28.4566	27.1299	26.5941	27.457	28.2455	30.6413	29.727	29.1946	29.5676	26.3666	27.653	26.9552	27.3386	27.763	27.7731	27.7334	27.8395	29.7817	29.6305	29.5017	29.9749	27.3489	29.0231	28.9097	28.3735	30.1279	28.7966	28.3934	30.0988	22.5804	26.5958	23.3343	26.8974	28.7481	28.7562	28.2254	29.0679	29.8122	29.0517	27.8693	30.1929	28.0242	27.1662
								25.3049	24.4556	24.3422		24.242	23.8282	22.9258	25.2479	24.5557	24.5156	25.5767	24.9501					24.7827	24.7361	23.1661	22.5299		24.5927	23.9913	23.0488										24.572				25.6506	25.4516	25.0969
27.4127	27.3165	27.3144	27.0813	28.5764	28.3318	27.618	28.4744	27.067	28.3092	27.9147	26.8297	28.6575	29.2639	26.7404	27.8485	27.8499	29.0209	28.3674	28.8877	28.5104	27.5194	27.6941	27.9611	28.8505	29.1838	27.8057	27.4809	28.8365	28.2782	27.778	27.7571	28.5881	27.5319	28.7209	27.6602	27.889	27.3422	26.9164	27.1401	23.642	25.2406	25.5912	24.5881	24.699	27.5161	24.935	27.2035	27.7014	26.727
												29.2459	20.0575		21.6619																	24.4077
												23.2906	22.466	22.3082																		21.8975	22.1994		22.0626	31.0664	28.6761	29.6667	29.6308
																																21.671	21.2072	21.5714	21.1511									21.985	22.2836	21.517	21.9116
																								24.5167	23.4933	24.3886	24.1979																	23.9572	23.3702	23.5329	23.7863
27.1462	26.8935	26.7396	26.6364	29.3834	28.9258	28.3958	28.0654	24.5665	24.6939	24.2245	25.5019	25.8354	26.0137	25.6152	25.1987	26.5298	26.7156	26.4052	26.414	27.4477	26.46	26.6514	26.2614	27.421	26.869	26.5128	25.0809	26.7843	26.6937	26.2429	26.0761	28.1707	25.5849	26.3778	26.0407	23.8941	23.4531	23.5585		24.2277	24.2823	24.5727	22.6875	27.8888	28.055	27.0148	27.3441	25.8711	25.3308
23.2961	23.0125	23.1231	22.8292					22.6107	22.5463	22.342	23.0859									23.0476	22.3314	22.8801	22.6993									23.9849	24.1443	23.7721	24.3143									25.3644	25.7319	25.9102	25.2117
27.098	26.7958	27.2558
																	29.2518															28.2676
																																												24.2609	24.2145	22.146	22.5999	36.0616	34.5017

26.2626	25.2143	24.7101	25.1415	24.1716	24.8575	22.3332	23.4094	24.2116	25.9813	25.9685	25.7046	27.1535	26.7163	26.5163	26.5984	25.8692	26.0902	24.9539	25.2799					25.4699	24.9647	23.9676	25.1582					27.8139	26.6979	27.1286	26.7937	24.0314	24.8891	23.7992	24.6912	26.3635	25.0162	25.6781	26.6362	27.3408	26.6354	26.3107	27.0913
														26.1825
												21.926	21.9461		20.9837
																																												24.3854	24.5832	23.6833	23.1448
				27.7619	27.35	27.067	27.4568	22.7758	21.4188	23.3253	24.0479	22.1924				22.8145	21.176	22.4611	23.3828	24.9124	22.1166	24.844	25.9983	24.6889	21.919	23.7981	24.2034	24.4225	21.4101	23.3887	24.3118					22.749	21.7724	22.5516	23.5745		22.1924	23.5931	23.532	26.1666	24.8224	25.6253	25.9099
																																												21.5341	21.0387	21.981	20.8845
30.9906	31.2	31.1936	31.7554	30.5529	30.4324	32.1832	31.7372	30.5364	31.3769	30.9509	31.0692	31.5532	32.0716	31.6358	31.9543	31.3858	31.1484	31.4574	31.6303	30.8926	30.9287	31.6693	31.1329	31.3357	31.8443	32.0364	32.1738	30.9545	30.8274	31.5439	31.2594	32.0508	31.9114	31.9464	32.4137	29.3847	29.3808	30.302	29.7009	31.7704	31.7416	31.7827	32.602	32.0248	32.0094	32.6805	32.4429	30.5828	30.1823
30.2046	29.6498	30.1485	29.5234	26.0435	25.6273	28.2557	27.0128	26.4717	27.5082	28.1095	28.9588	26.4346	27.6676	27.5581	27.6681	28.4024	28.6398	27.9159	28.0392	28.9234	29.509	29.8797	29.753	28.0292	28.796	29.0098	29.5259	28.0495	28.429	29.5771	28.9723	30.6688	30.0158	30.8924	30.498	25.151	27.1366	26.7077	27.3052	27.3189	28.7304	28.8709	27.3751	28.6434	29.2981	29.0464	29.7266	26.4598	27.34
28.0421	27.9688	27.9393	28.183	26.7071	26.3771	26.2958	26.7345	27.9417	28.0124	28.1871	27.9594	28.4782	28.2326	28.4379	27.8712	27.3448	27.3846	26.8303	26.8801	27.4355	28.3198	27.7202	27.4689	28.1389	28.1608	28.6176	28.0504	27.9171	27.6493	27.3476	27.0254	28.1279	27.9429	28.5461	28.9746	26.5481	26.2872	26.1515		27.8117	27.793	28.655	27.6311	28.7027	28.9135	28.7243	26.1302	26.4012	25.9014
27.1358	27.5157	28.538	28.8457	26.5478	27.2219	27.4361	28.3507	27.4624	27.6793	28.2162	28.3974	27.8512	27.3957	27.6934	28.3031	27.9251	28.0564	27.7572	28.4978	27.7131	28.4715	28.6358	28.2617	27.8518	28.5352	28.6452	29.0529							27.6849	27.7041	26.7372	23.7684	27.9927	26.0288	28.0258	24.7149	28.6692	28.5416	27.9835	27.7384	28.8697	29.1212	24.4702	26.6993
30.6434	30.9894	30.4904	29.935	30.431	29.6785	29.4674	28.9348	31.1113	31.2478	30.0671	30.5011	31.0172	31.4735	30.7387	31.1732	31.1099	31.1827	30.8272	30.7289	31.5811	31.1087	30.0267	30.1451	30.7606	31.0959	30.7343	30.5083	30.9137	30.4481	30.3223	30.154	31.4635	31.455	31.1936	30.4767	29.2374	28.9961	28.3593	28.467	31.3924	31.0886	30.186	30.7677	31.1787	31.2619	31.1038	30.4431	29.9685	29.9989
26.7008	25.9836	27.0645	27.3715	26.2905	23.2845	26.027	26.2861	25.4999	24.9873	26.1479	25.2707		24.0633	22.6814	22.2802		23.5289		25.5163	25.6588	25.6557	25.7065	26.6565	25.609	26.0046	26.0121	25.5946	24.7161	24.1713	25.5621	24.8851	27.3837	27.1108	28.0227	28.3599	24.5501	24.2985	24.3926	24.554	26.8095	27.3409	27.178	27.3154	28.2179	27.4574	28.1245	28.2911
																																22.3206	23.8178	22.6261	23.4311					22.6352	23.733	23.0272	22.3892	22.6946	23.3745	22.9731	23.0096
							24.4522
												24.7546	24.6268	21.5006	24.5194									25.0029	25.3899	24.5626	24.3945	22.7045	24.3039	24.1351	24.3721
																																24.4641	25.5978	22.9056	22.0875									21.1058	22.9223	23.0822	23.8767
																																		22.9248	22.9786
																									22.3122																			23.8727	22.4055	23.4853	22.8666
	21.8207		21.8756		22.3639	22.9961	23.1235	21.9138	22.1816		21.4033													23.9691			24.4438		22.4967	23.1262	23.2825	23.6752	22.6212	22.3407	21.7734					21.8081		21.9375	23.1979	24.7544	25.6769	25.299	25.7415
												27.0474				30.4458	29.3534	26.3503	26.5872													29.5269	28.9418	29.4088	29.3144
26.3487		26.3292	26.0394									23.8822		23.7152						22.9602	24.1427	24.3805	23.2748	23.6393	23.5603	24.6132	24.9052	23.1474	23.3071	24.1423	23.7705	26.8683	26.6265	26.2236	27.5277									26.8038	25.8129	24.5377	26.6961
																									22.8278	25.8895																				23.8393	21.528
					26.1307
																																22.8161	21.6936
		23.5877										21.291	23.4206	23.6496		21.8966	21.9154	23.3034						21.3605	24.0054	23.7412	23.1					22.875	25.2539	25.2549	24.1679										25.4324	23.3614	22.5342
						24.358						23.7663												25.2247	21.8851	22.9435	23.5322	22.2723	22.7182	24.009	24.5342									27.2104	25.7363	25.7732	25.8927	25.0373	25.0564	24.1054	24.0399
																				22.535		22.614	21.9683									22.0714		21.0111	21.8357					24.5433	23.9524	23.5438	24.138	21.8022		22.6097	22.1852
22.6359	22.5805	22.7518	22.4558	22.8097	22.1766	22.3013	22.043	20.7854	21.1549	22.2961	22.3862	23.5095	24.8048	24.2414	24.726	24.1789	23.8084	23.7158	24.3784	23.808	23.8726	24.2457	23.9146	25.8713	25.2633	26.6278	26.4423	24.8945	25.1432	25.9827	25.1075	21.6492	21.5021			22.888	23.493	23.0531	23.0988	26.9861	25.5421	26.0253	26.2593	25.1244	24.3926	24.8755	23.9841
	22.7383	23.6082	23.7695																													22.5011												21.7897	23.2337	23.7197	22.7556
																											22.9508
				21.3954	24.572	23.005	23.7714	23.7021	22.3742	22.4791	21.4893	22.2366	24.963	24.9939	24.762	24.2096	23.7939	24.4158	24.5465					26.9156	25.56	25.8983	27.2446	23.6657	22.0053	23.3489	23.5725	23.3047	23.8892	23.2776	23.3675					25.3584	24.7968	24.5263	24.7219	23.9705	23.2552	24.0672	23.8	29.4574	30.0694
																																																26.7771	28.4334
																								21.8108	22.04	23.076	23.0044																	22.7857	23.6396		23.3834
																																																23.5736
																																												21.2362	22.506	23.1494	22.4574
23.1536	23.3166	28.4995	27.1554	27.6937	28.1672	27.2431	27.1205	26.2142	25.9604	26.6916	27.4459	27.143	27.0698	27.3441	26.7119	24.4233	25.8076	26.1432	25.8267	26.8596	26.7374	27.3016	25.7079	27.6714	28.3774	28.3771	28.3984	26.5238	26.2853	26.916	25.6886	28.4094	27.1431	28.0038	29.3706	22.4214	21.2135		24.2718	26.3373	25.7433	27.1977	25.5462	27.0501	28.1337	28.8272	29.2844	27.3386	26.6041
																		25.3862
24.2998	24.7609	23.2085	24.1229					23.6409	22.9938	22.7335	23.4439																							23.76	23.3778									22.9216			23.733
			22.9928
26.6932	26.6028	25.9274	26.9293		26.5986								24.6676			24.0919	25.2287	22.4185	22.2752	24.7513	25.6126	19.1306	20.1173				28.439					26.3008	26.1262	25.9826	26.0857		25.4587							25.8347	26.2643	25.4056	23.9247
22.4032		22.9953																																22.4938	22.7409									20.237	21.7656	23.5177	24.1071
								23.2129	22.4025	25.3172				23.8121						23.4895	23.2909	25.9064	23.8307							25.4123											19.7122	25.1821	20.9578			25.2655
23.6668	21.8016	23.6681	23.4573					22.2673	22.7468	23.4214	22.827													22.9821	20.5417	22.8552	22.8717				22.7214	23.6298	23.1128	23.4218	24.1252					22.502	22.9742	23.4148	22.3768	23.7134	23.0619	23.8704	23.9576
21.0401	22.8601	24.9818	24.051	24.3507	24.0083	24.4267	25.3091				23.1364	26.4695	25.8796	26.6272	26.5111		21.7533	23.4298	23.341	22.6402	22.1643	24.4507	24.4835	24.9256	25.4154	26.3298	26.5088	23.7129	24.065	24.1789	24.3276	23.6189	23.5069	25.26	25.4149						22.7835	24.9233	22.9432	25.5749	25.6299	25.1073	26.1182
					23.3892	22.6209	23.4676							22.9776	22.3182					22.9953	22.6522	23.6973	24.0344			24.1613	24.5141					24.6564	24.7197	23.3753	25.1796									25.1559	25.2747	25.3408	25.3081	23.147	22.1179
24.4163	24.6831	25.4989	25.796	24.3953	24.4844	25.0131	25.5011	23.8734	23.8159	25.5503	25.1478	23.5635		24.7023	24.0592				24.6157	25.0885	23.6104	25.7268	25.2006	25.3359	24.4602	24.6383	25.5609					26.3819	26.2242	26.2954	26.5115					24.3056	25.0755	25.8439	25.4584	26.8841	26.1465	26.6408	26.9392
24.9207	24.5155	25.6978	25.2954					23.8906		24.6514	23.6283	23.1346	23.7604	24.0374	24.1167	21.9588	23.2354	24.0955		23.9091	25.2151	25.9756	24.2891	24.9731	25.3773	25.5043	24.3278					24.6125	25.1981	24.7041	25.7331					25.0391	25.859	25.9706	25.7129	25.8457	25.4743	25.9305	26.371	23.8486	23.4758
																																												23.8865	22.3655	22.6741
												24.49			21.3593
												23.6617	24.2929		23.5433
												23.7591	23.3754	23.4181	23.5052
												24.7684	23.5097	23.7488	24.1031
																																												22.8383	23.4915	23.6135	22.8987
												20.8134
																												22.4402	21.9881	21.2348	21.9705													22.0525	22.9167	22.2945	22.0006
28.2249	28.2018	28.1997	28.1704	25.3348	25.564	25.0294	24.1743	24.9216	24.7024	24.7799	25.6142	23.0182	24.8296	23.2557	24.321	26.3769	27.0074	25.8448	26.9155	25.2851	26.1192	25.8273	26.2512	26.633	26.6657	25.0676	24.5542	23.8911	24.9412	25.0305	24.8503	26.4611	26.8006	27.0681	26.5991	24.5259	24.7904	24.0755	24.2109	26.2819	28.1613	27.0606	26.8786	27.3126	27.5672	26.6011	26.8991
								23.2902	22.9669	23.2984	23.1919	24.1295	23.7812	23.3729	23.3463									23.4683	23.0493	22.9197	23.3363	22.8509	23.0174	22.5561	22.9916									22.8973		22.9906	22.8623	23.8411	24.1376	23.1627	23.6199
																																												22.0288	20.2158	22.4018	22.7838
25.9091	25.3074	25.7125	25.7886	27.4606	27.0424	26.4115	26.7814													27.8872	25.3671	25.5284	26.8275	26.2374	25.6577	26.1571	26.2826					21.9261	23.5125	23.9727	25.0452					23.0002	22.3813		23.2762	27.5573	27.1321	27.3797	27.0775	25.0181	24.6421
28.3677	27.7687	29.0462	29.1833	27.0534	25.9359	27.7283	27.3181	24.8826	25.6722	26.7219	27.3964	27.9428	27.5685	28.4942	27.9989	27.7387	27.2379	27.7464	27.4531	26.8325	26.2259	27.8034	27.6159	28.6425	28.136	29.2672	29.2002	27.8368	27.2264	28.1335	27.746	29.0937	28.7344	29.6457	30.0816	26.9681	26.6263	26.1845	25.8133	26.9004	26.561	27.6545	28.5696	29.0641	28.4113	29.6469	29.4656	27.0529	26.5362
								24.3245	23.2524	23.4776	23.7079									24.7442	23.479	24.8593	25.4109	24.5399	24.4803	24.1539	24.2832					25.0183	24.9736	24.7855	24.7631									25.8033	23.5306	24.244	25.1651
																				24.0786	23.135	23.5901	23.2512									22.5094	23.9365	22.7989	25.6731					24.0132	20.7263	23.8442	23.429	24.5277	23.8896	24.7016	24.6183
																																23.7915	22.7857	23.7988	25.3256
32.5382	31.8182	31.8145	32.0425	31.654	30.3413	31.0093	30.7533	31.8602	31.4174	31.3029	31.6322	31.0525	31.1976	30.7963	31.4245	32.2793	32.1894	30.7614	31.7202	32.2087	31.7185	31.2332	31.8913	31.5894	31.4791	31.3042	31.9625	31.325	31.2336	31.2003	31.3055	32.6526	32.2772	32.5921	33.0494	31.0016	30.7509	30.2172	30.8442	31.8968	32.4137	31.7126	31.9042	33.3789	32.7047	32.7519	32.6382	30.0792	29.6945
31.5552	31.1677	32.3204	32.3493	31.2515	30.9323	31.897	31.0069	30.6024	30.6994	31.7687	31.2977	31.1748	31.0398	31.9386	31.7219	31.1787	31.0839	31.2922	31.1833	31.3446	31.5951	31.6268	31.4362	32.2326	32.0442	32.849	32.4811	31.493	31.155	31.6909	31.52	32.2582	32.407	32.8725	32.828	30.2181	30.8033	30.4108	30.6859	32.9835	31.9677	32.4367	32.7594	32.3351	32.2963	33.4292	33.0139	31.0483	29.4562
31.6383	31.14	32.2221	31.7224	31.3855	30.5203	31.9423	30.8216	30.7879	31.0983	31.6872	30.9519	31.4192	31.4103	32.0896	31.6506	31.5003	31.2218	31.5901	31.3161	31.422	31.4736	31.4262	31.4723	32.4733	31.6135	32.9141	32.5862	31.1917	31.2764	31.5944	31.1723	32.1902	32.2063	32.9273	32.6872	30.6767	31.1477	30.6003	30.8954	32.6489	31.7083	32.0934	32.8971	32.3725	32.0855	33.1725	32.6724	30.3876	29.3727
30.2475	29.6693	30.7901	30.2399	29.1068	28.9437	28.4086	28.7364	29.1233	28.3271	28.9524	28.6154	27.4624	27.965	28.3118	28.1618	28.3308	28.4528	28.3017	28.1271	30.2611	29.8956	29.8347	30.3203	28.4904	28.32	28.5389	28.9763	27.1139	26.4828	28.4327	26.623	30.8266	30.272	31.3069	31.3773	26.3401	25.8909	26.7781	27.7593	29.6624	30.3364	30.5515	29.938	31.078	30.3015	31.2778	30.5431	26.318	26.6446
25.8778	25.6177	27.0744	27.3434	24.0009	23.8288	22.037	22.9569				24.2596	26.9514	26.58	26.8184	26.3319	25.8155	25.6576	25.0374	24.8961	23.0892	23.195	22.9542	23.8695	25.8791	25.3501	26.2408	25.4882	23.3932	23.2274	23.2484	23.4434	28.6907	27.9525	28.6151	28.6448					23.5186	23.4456	23.8814	23.517	26.3428	25.8595	26.4944	26.5889	22.5795	21.656
33.1689	32.7624	33.2083	33.9854	32.7058	32.4829	32.838	32.9432	32.3691	32.2956	33.1898	33.2201	31.1158	31.1644	32.1362	32.47	31.424	31.3826	30.7239	31.6774	32.8408	32.8519	33.5873	33.8119	33.1046	32.5824	32.3258	33.7575	31.2353	31.004	32.1144	32.5417	33.9189	33.4995	34.2097	34.8783	31.7066	31.815	32.3948	32.6212	33.133	32.2158	33.8687	33.3575	33.9989	33.7662	34.1343	34.2528	31.5332	31.5552
29.8459	29.1844	29.6861	30.384	27.3712	26.2144	27.6595	27.7999	27.6969	27.3934	26.6495	26.5038	26.9349	27.8655	28.4019	28.071	28.2365	27.7028	27.7329	27.4936	29.3288	27.689	27.7668	27.9756	27.023	27.186	27.7962	29.094	28.157	26.997	27.765	27.6729	32.0818	31.6048	31.3924	32.2877	25.549	26.6114	24.5204	26.0591	28.3025	30.2451	28.9377	29.0986	29.7843	28.5882	27.5215	30.2075	26.9606	26.2736
																																23.624	23.1691		23.6768					22.5818	22.931	22.6428	21.7165	24.443	23.8503	24.0829	24.5635
23.0547	22.531	23.0183	23.3019																																									22.7179	23.3612	22.6229	23.3909
36.9086	36.5041	36.8974	37.6721	36.7677	35.9784	36.7922	36.7677	37.6721	36.7922	35.9528	36.3602	36.4788	36.4756	36.8974	37.6721	36.8042	36.8281	36.78	37.6721	36.8162	36.0401	36.0334	36.398	37.6721	36.5412	37.6721	37.6721	36.7677	36.3526	35.9041	35.8901	37.0369	37.0163	37.0266	37.6721	36.5237	36.5149	35.8481	36.5258	37.6721	36.9086	36.8974	36.9086	37.6721	36.4807	37.6721	37.1165	37.6721	35.2837
																																23.0618	23.2573	23.1478	23.799
28.0758	27.6086	28.0604	28.6573	25.5299	24.2501	25.0379	26.8167	26.5382	27.1781	27.2903	27.4079	24.7477	26.0358	25.8603	26.8065	27.2535	27.2736	27.3366	27.2651	27.5968	27.0034	27.1304	27.8157	26.7047	26.6972	26.6366	27.5678	25.89	26.9419	26.8203	25.8487	29.0695	29.0768	28.9104	29.4843	24.9512	26.253	25.783	26.5448	27.8905	28.4359	28.1217	27.8708	28.7139	28.1694	28.9671	29.1708	25.7854	25.2288
																																24.5963	23.8339	24.5096	24.8633									21.1743	21.5301	22.8035	22.4188
32.0063	31.3023	31.704	31.8662	30.492	30.3098	30.0775	29.9917	30.1199	30.1379	30.8125	30.9138	29.5688	30.1665	30.5731	30.8262	30.9948	30.7403	30.2577	30.6926	31.4579	31.1721	31.1946	31.2031	30.4914	29.7735	30.2652	31.0453	28.8763	29.7032	29.9014	30.6463	32.4222	31.6697	32.5466	32.9388	29.8088	29.7707	29.905	28.9041	31.3159	33.2535	31.5555	31.5635	32.2618	31.7584	32.4103	32.6032	29.5464	28.873
25.2789	24.7808	25.9119	26.055					24.2991	24.6226	24.8528	25.1566	20.9612	21.9649			25.1994	24.7823	23.2669	24.2264	24.7372	24.2255	24.3476	24.9588	23.1544	21.9341	22.7617	23.4886	23.1549	22.6079	23.8341	23.4119	26.8303	26.8438	26.471	27.1414					23.6716	24.3086	24.566	22.9095	26.072	26.1083	25.9062	26.3648
24.9406	25.018	25.4198	25.6465	25.7928	24.6369	25.2805	25.5169		21.3201	21.6756	22.9633						22.7428			24.6284	23.858	24.6652	24.7202	26.4959	25.5335	26.0765	26.8978	24.1499	24.1441	24.5703	24.811	26.6745	26.5378	27.3347	27.5025	21.9769	22.65		22.4614	26.0944	24.7011	25.4096	25.945	26.0385	26.5803	27.2461	27.0006
																																21.0022	21.0266		21.6313
25.2647	23.9567	26.3024	25.7231	24.3695	24.9249	26.1342	25.8241	25.0977	25.0048	25.0783	23.6781	24.3971	25.1586	25.5752	26.1048	24.5326	24.3445	25.11	25.0551	24.7056	25.5138	24.5971	24.1028	26.0733	25.7823	26.7458	26.6108	24.924	24.9642	25.5717	25.5434	26.3754	25.9708	26.722	27.2686	24.6394	23.3738	24.9168	25.0154	23.1686	24.88	25.2387	24.1327	26.3966	26.2762	26.385	26.8637	24.1295	23.589
																																															23.1749
																																																27.3065	26.3012
																																23.3193	22.6599	23.6077	23.6855
																																												22.7343		22.7663
25.8308	25.51	26.1632	25.4779	25.9161	24.5101	26.6474	24.7669			24.0398		26.0001	24.2007	25.8444	25.679	28.4155	24.4491	26.8084	23.2041	25.8564	23.7313	25.8985	24.0557	27.9015	26.8014	28.5653	27.4712	26.067	23.388	25.9318	24.2365	28.2771	27.4785	27.9555	27.1726					26.9655	25.7585	25.9953	25.5107	30.1432	29.3186	28.9468	28.7565	24.6598	21.401
24.9055	25.0467	24.3153	24.6635																					25.0165	24.2283	23.9929	23.3874					27.0645	27.1602	26.1134	26.2003									27.0097	27.5593	26.9403	27.3904
																																23.051	23.3745	22.7089	22.9904									23.5015	24.0318	23.2726	24.4813
																																												24.6212	23.515	23.599	24.5158
28.5596	27.3261	26.9861	27.5533	28.775	27.701	27.4607	27.7584	25.8058	25.5587	25.416	25.9425	23.4954	24.0248	24.5929	23.9353			24.1419	23.9704	28.9592	28.6542	27.8863	28.3933	28.7527	28.3551	28.0321	28.2848	24.0073	24.1527	24.485		27.8889	27.9086	27.8179	27.6772	23.034	22.3208	22.611	23.9715	25.1965	24.6343	24.5391	26.0235	30.2661	29.7471	29.5347	29.6764	27.9123	26.8672
																																												22.4745	22.8959	21.7597	23.4227
					23.8465	22.835			23.3137		23.9149													23.5556	23.3175	23.5119	24.1328									23.0762			23.5866		20.6144		23.5696	24.7878	23.048	24.1693	24.4723
												22.524	22.0305	22.4319	22.6921									21.9516	24.0715																24.6876	22.465
25.3467	24.7532	24.8571	25.4538																									21.7706	21.1484	20.9424	22.4025													24.6447	24.4298	23.9666	24.9343
																																25.0774	25.6481	22.186	20.76
																																24.0354	21.6492	21.1547	20.5852
																																													21.9586	22.6021
																																27.0956	28.2013	25.6164	25.3068									22.7635	24.122	23.1802	23.9937
																																23.2926	23.0901	21.5941	21.7536
												22.294	21.7228	22.3962																		23.3283	22.2954	22.5872	22.9959									23.9848	23.9207	24.5514	24.6639
																																												21.9001		21.9222	22.6483
				23.353	23.3828	23.2906	22.8944																					24.1948	24.2884	24.7227	21.0492	24.3455	24.2071	24.035	24.3859												25.1204
															26.5454
																																												22.9898	23.0266	22.9674
27.7729	27.9143	27.5927	27.6153	28.5952	29.0656	27.5259	27.4696	28.6347	28.7627	27.9976	28.0988	28.9518	29.3917	27.5026	28.5702	28.7742	30.071	28.555	29.2758	29.4714	28.8187	28.0771	28.5989		27.8478	27.7384	27.1678	28.2969	27.8697	26.6962	27.173	28.576	28.3988	29.7372	27.9023	27.2588	27.6846	27.1752	26.98	28.2338	24.2756	28.2632	27.923	28.6627	28.4906	28.2034	28.0313	28.3037	27.9233
27.6636	27.3931	26.9954	26.6201	27.528	26.398	25.9417	26.5973	27.5067	26.8361	26.6091	26.5419	27.6607	27.0797	26.0187	26.9661	28.4607	27.3398	26.2881	26.3572	27.9644	26.8744	26.5204	26.7334	27.1387	26.6198	26.4752	26.5515					27.9491	28.0883	28.2986	27.2348					26.4407		27.3404	27.4048	27.542	27.323	27.1188	26.8437	26.7614	26.457
					25.1975	25.4673	26.1884
	23.6287																															23.4236													24.1799
												23.2302	24.3589	19.1306	19.7278			23.4499														22.3691
	25.5441	24.5585	23.5688					23.6691	23.0918	24.6343	21.8984	23.0487	22.7631	22.518	20.0713	22.8247	23.254	22.8362		23.6381	23.3697	22.7421	23.01	24.0336	25.4726	23.8278	24.3001	23.2431	24.1305	25.0033	20.9506	25.9903	26.1978	26.3373	24.1947					20.8492	23.3348	24.3384	23.7319	25.385	27.139	25.3244	25.9193
				29.7547	28.5871	28.2697	28.6812					25.4161		25.7089	26.2316	27.8757	28.2787	27.6758	28.5133													29.7868	29.7195	29.3001	29.6156												22.5546
																																			23.6973					26.6568	26.3212	25.7423	25.868		23.6592	25.2294	22.8516
												22.4914	22.131	23.0291	21.9831									22.2996	22.6943		21.2791	22.2319	22.6449	21.1785	21.4569													21.2084	23.863	22.867	22.925
																									24.5483		20.2042														22.1674			23.5068	25.4976		20.8358
25.451	25.9366	25.2828	25.3764
23.6729	24.3629	22.5655	22.9306
	23.6584
												25.4543	23.9356	27.2007	26.1229																				23.2464			22.6861	22.1522							23.3905	23.2218
	24.3846
												23.1128	22.1841	23.0072	23.1325										20.8253	24.538									23.8636									22.2947	22.2123	24.0503	23.9979
24.0202	25.0543	24.1675	23.5324									22.8067		23.5165	23.7479											24.1187	22.2113																	22.4604	22.4522	24.2615	24.2514
24.4234	25.8557	24.4072	24.1342					22.3661	22.4453	23.6393	23.1834	23.9589	23.2821	23.7984	23.6936						22.5411	23.3321	23.2111	22.644	23.0947	24.9469	23.6888					22.7248	23.1581	23.4353	25.0043									22.9631	23.4026	24.8933	25.0227		21.261
																																			24.3742
	23.5643																									23.2232
																					23.9874	23.6761		25.3646	24.1878					23.8004			23.594							24.7094	25.6493	23.8638	24.7482	25.8084	26.8616	24.756	26.2858	24.1741	23.872
22.044	22.5084	22.7192	22.7492	22.3298	21.8678	21.5453	21.6726	21.153	21.5017		21.9994									22.2967	21.7329	21.5212	22.1494		22.976		22.5836		21.4947	22.146	21.9914	23.7049	23.8275	22.5103	23.0436	22.6876	22.7632	23.3748	23.6394	23.2443	22.5355	22.3455	22.4352	24.3989	24.1078	23.0429	23.5879	24.5808	23.9146
	22.0296	21.923	23.9847					23.8269	21.8901	23.3752	23.1523									23.474	22.8485	22.4659		25.2931	24.8904	23.8102	25.2425		23.0534	22.8759	23.7277	25.1005	23.6546	22.9459	23.0783		25.1645	24.6915	22.5583	26.8715	25.4013	25.1072	25.8003	25.2138	24.9417	25.5011	25.2167	23.0663	22.8658
	23.6367
																								22.8477	23.0218	22.898	23.0507					22.624	22.1237	22.4626	22.4968									23.0812	22.7809	22.7056	23.1624
																																23.1626	22.7059
24.6316	23.7452		24.4107	23.2981	23.6742			24.2635	25.3157	25.0332	25.6051	24.007	23.8901	23.784	21.9987	23.8716	24.4005		24.1592	25.2137	25.1611	24.4665	24.9446	25.6304	25.6427	25.0333	26.0808	25.5206	24.9086	25.0135	24.5753	27.1751	26.9279	26.4285	26.1132						26.6809	24.5796	25.2262	27.1889	27.2782	27.0948	26.9343
22.8658	23.2532		22.9475					26.0651	26.6651	25.2996	26.4842	24.5866	24.3666	23.7296	24.3711	25.1908	25.5192	23.7247	24.0648	25.2534	25.8349	24.9451	25.84	22.9368	23.9625	22.1017	23.0754	23.2532	23.4489	22.7009	23.5647	23.3772	23.5892	22.6107	23.3868					23.7545	23.6478	23.8907	23.8124	25.1136	24.91	24.3754	24.4003
																																									21.1543	24.0128	22.8107
					25.0781	24.095	24.138	24.1576	23.4486	24.8605	24.5935	25.0305	26.3797	24.6341	26.009	23.309	23.9578	24.3982	23.9787		24.2688	25.9134	23.9711	23.5409	23.6269	23.8037	24.0613	23.9166	22.9131	23.9774	25.5527									22.1295	21.0408	26.0332	24.9866			24.252		23.2958	22.9947
																																21.2241	21.6083	20.7636	21.4862									21.1415	21.2175	21.4264	21.3338
23.2162	24.854	24.3997	24.4444	24.4576	24.2823	24.4707	22.8002	25.7641	26.2293	25.0162	25.7615	25.5421	26.4077	25.6231	24.4437	24.3244	24.8832	24.2334	24.0245	25.795	25.6378	25.1817	25.461	27.1292	27.2306	26.5435	27.4454	25.6253	26.0131	25.6392	24.6713	27.7696	28.1077	27.1368	27.1581					25.0795	26.0622	23.8016	25.6908	28.9908	29.1144	28.0766	28.1008	22.3281	25.7633
23.6462	24.2867		24.1803									24.4189	24.754	25.7654	24.5388		24.1482							27.1826	26.6434	25.394	26.411	24.0577	25.5012	23.9407	24.337	25.6462	26.3121	25.4616	25.2404						25.6338	24.3051	24.6824	27.4735	27.8577	26.8266	26.4606		23.8927
																22.1807		23.8069	25.2286						20.221																			22.3029			23.4966
																																												26.1093	27.714		27.1733
33.0975	33.245	31.6685	32.1661	32.572	32.2905	31.2871	31.0937	32.0577	32.1877	30.309	30.6182	32.2584	33.2428	31.4154	31.9906	31.8053	33.3004	31.8182	31.7632	31.8406	32.0456	29.7902	30.117	30.9739	31.88	30.9144	30.8603	32.4076	32.0075	30.4244	30.3237	33.1702	32.8902	33.0391	31.5361	31.9814	30.0955	28.9496	29.6678	31.1361	32.3084	30.428	31.4282	32.4427	33.0539	32.3033	31.8403	31.4771	31.6821
																									25.1897								23.1479	22.7866	22.6207									21.601	23.0723	22.4101
	22.8818	24.0296	24.2483	24.7466	24.2357	25.424	24.9398	23.0318	24.0901	24.4786	24.5681									22.6823	22.8386	23.0869	23.1634	25.2368	25.2823	24.8885	26.1221	21.7099	21.9458	23.2375	23.5964	25.1702	23.2513	25.3736	27.0177	23.8457	23.6692	22.9938	23.8635	25.819	24.893	25.6071	25.3704	25.2999	25.8848	26.952	26.5206
				21.6073		22.7003	22.7814
22.5006	23.4921	23.3115	22.6771
30.1094	31.0856	28.6558	28.6019	29.6335	28.12	28.5033	27.3062	29.2867	28.6246	28.4411	27.7674	28.9206	28.6146	29.1629	27.9615	29.2353	28.343	28.6606	27.8133	28.7065	28.6846	28.4845	28.3055	28.1146	28.6511	28.777	28.6555	29.2492	28.1775	28.8885	28.1637	30.5094	30.7812	29.7064	28.6323	27.7691	25.6788	26.0579	26.4353	29.0346	31.2091	28.6241	28.6267	31.3244	32.2337	30.624	30.1608	27.6832	26.2161
29.3352	29.8055	28.5808	29.1107	29.3611	29.5688	29.3824	29.1991	29.0606	29.6061	28.553	28.9756	29.2739	29.7075	29.7544	29.326	29.4908	29.3937	28.7859	28.4294	28.2727	29.4656	28.6524	28.9421	28.8801	30.081	29.5584	29.8821	29.3403	29.681	29.2739	29.2025	29.8485	30.4541	30.4615	29.5995	28.04	27.4379	27.1574	28.6188	28.9221	29.9965	28.11	29.7525	31.6943	32.0588	30.8878	31.1762	29.8338	30.3711
29.2485	30.5799	27.7971	27.8275	28.4598	27.3856	27.713	27.0738	28.5057	28.1887	27.5866	27.4822	28.5295	27.9777	28.5071	27.3687	28.3753	27.8022	27.9417	27.0791	28.3034	28.0318	27.9458	27.7656	27.8624	28.4647	28.4547	28.4176	28.2329	28.0725	28.0153	27.5328	30.023	30.1642	29.2564	28.1576	26.7911	25.8471	25.8583	26.3374	28.6875	30.5394	28.1892	28.4632	31.2022	32.0338	30.1659	29.9956	27.4874	26.9655
28.6463	29.5594	28.4062	28.9232	30.8946	30.8328	29.7384	30.6464	29.4212	29.7989	29.7583	28.471	30.368	30.2768	30.4976	30.6513	30.1686	29.9182	30.1482	30.4983	29.2029	30.4535	29.3501	30.0926	29.9305	30.186	30.4935	30.2139	30.5074	30.0054	29.0979	29.0093	30.1481	30.2552	29.9214	29.1794	30.3465	28.131	29.4446	27.9192	31.2397	30.8937	33.4167	29.6175	31.5872	31.9134	31.3506	31.3409	29.3729	30.5656
																26.6278	22.8487	22.0492	22.1095
28.4529	27.9807	28.1878	28.3427	25.5577	24.9919	23.8686	25.274	24.803	25.4327	26.3513	26.2354	26.416	26.1072	26.3139	26.3759	25.0876	25.6222	25.5221	25.237	25.8734	26.7204	26.3101	26.5615	26.4146	26.5444	26.6597	26.0529	25.3812	26.1051	24.5375	25.0325	26.8366	26.1719	26.5787	26.7781	25.0817	24.8504	24.1545	24.8507	24.8625	24.7891	25.7818	25.4209	27.9041	27.8162	27.8265	27.5169	24.4578	23.7315
																																31.9064	30.5985	31.279	30.5373					26.6035	25.6661	20.2996	24.5668
				28.0986	27.0757	28.3367	24.5727					27.2413																					27.2045					28.4556
31.5203	30.9248	31.9335	31.9721	30.7194	30.4897	31.7566	31.5052	30.5687	30.328	30.9126	31.4197	30.9216	31.0058	31.5931	31.5278	30.5936	30.9318	30.8645	31.4859	30.7961	30.4074	31.2726	31.5963	32.1104	31.8094	32.1122	33.2011	30.3484	31.3178	31.4192	32.0904	32.0209	31.7821	32.1334	33.162	30.4016	30.4127	30.5033	31.57	32.2893	31.6739	32.0143	32.5455	32.2957	31.6677	32.2386	32.5273	29.8009	29.2485
22.6821	24.229	23.1152	22.9636									23.7739	24.5186	23.8249	23.8947	24.0999	25.0221	24.4245	23.3977	23.1224	24.466	22.8058	22.3735		25.678	23.2913	23.63					25.2372	27.213	25.7515	25.525					21.9514	23.5476	22.1915	21.9229	25.634	27.0499	26.006	25.8216
																										22.9052
24.8345	24.4924	24.2924	24.5706																					24.4888	24.8048	24.313	22.8593					24.4918	24.008	24.2122	24.5479					23.6245	22.8161	20.7357	23.3763	25.5544	25.4279	25.3911	25.2939
24.0721	23.9751	24.458	24.2609																	23.3824	23.1567	23.3902	24.8157									25.6161	24.6439	25.4508	26.3653									24.2234	24.8485	24.607	24.9262
24.7804	25.2283	22.1946	21.0063									28.0394	23.5704	25.988	26.0167																	22.6988
												22.1074
23.7644	25.2868	22.3614
25.0201	25.4303	25.2681	25.8388
				26.1632	25.6188	25.8979	25.9602																																					23.3915			22.8457
24.7455	24.343	24.6961	25.3243	24.152	25.2449	22.9387	24.3535	24.3163	24.5717	25.9048	24.5302	25.5567	25.0912	25.1667	25.5912	24.5246	24.2705	24.9778	24.7942	25.4793	23.4704	25.4216	25.6475	26.0518	24.6336	26.0395	25.91	24.0258	24.9171	25.2475	25.4196	24.1154	23.9271	23.9277	24.6674				24.45	24.815	23.7591	25.4814	24.8377	25.8617	25.0632	26.8433	26.8751
																																26.3684	27.6767	26.0696	24.7417										22.2998		22.0563
23.5234	22.6185	22.3744	22.0429	22.759								23.9655				22.9608								25.1044	22.8592		23.4771					25.1295	22.8047	23.008	23.2018					23.7193	22.3445			25.5123	24.3414	25.896	23.3001
24.3393	24.4998	23.6542	24.3773	25.5129	25.0862	24.0295	23.337					24.5131	24.2391	24.2825	22.8971	24.5956	24.2184	21.384	21.5787	25.0035	24.8409	24.2904	24.5921	26.5953	26.4387	25.9243	26.1298	22.9742	24.2481	24.5453	24.8933	25.0829	24.6973	24.2482	22.7031					26.0348	25.3811	25.0173	25.0089	26.3781	26.8512	26.4046	26.6844
																									23.8878							22.8086	22.5109	22.3193	22.314									25.1295	24.7954	24.4568	24.4196
																																												22.9104	23.2985	23.4077	22.6272
																																												21.3314	21.614	21.6757	21.1512
																									23.9391	23.1844	22.1457
																																								32.1457	31.3148	31.2053	31.066
																																												24.8155	22.9783	24.6255
[truncated: 294 more rows]
[truncated: 2 more columns]
