# Supplementary material for: Outlining cardiac ion channel protein interactors and their signature in the human electrocardiogram
Source: Nat Cardiovasc Res. 2023 Jul 13;2(7):673–92. doi: 10.1038/s44161-023-00294-y (PMC11041666; doi:10.1038/s44161-023-00294-y)
Supplement: Supplementary file 5 — Statistical source data. [file 44161_2023_294_MOESM5_ESM.xlsx]

## Sheet: Legend
Table showing all the significant interactors identified in this study
The thirteen sheets show all interactors of each of the 13 baits and their respective mass spectrometry parameters which are further explained in the legend sheet. The claim to significance was based on false discovery rate (FDR) of a two-sided t-test and s0 value (s0 controls the relative importance of t-test based p-value and difference between means). For most of the channels (Cacna1c, Gja1, K…
Headings	Explanation
Source Name	Denotes the bait protein
Gene names	Gene names for the interactors identified
Protein ID	Uniprot IDs for the interactors
Protein names	Protein names of the interactors
Difference	Difference in the log (base 2) intensities of bait pull-down vs control. This is the X-axis of the volcano plot
iBAQ	iBAQ values of the interactors
-LogP	Negative log (base 10) of the p-value obtained from t-test of bait pull-down vs control. This is the Y-axis of the volcano plot.
Peptides	The number of peptides that the interactor was identified with in the bait pull-down
Sequence coverage	Sequence coverage of the interactor in the bait pull-down
MS/MS identified	Denotes in how many replicates was the interactor identified by MS/MS

## Sheet: Cacna1c
Source Name	Gene names	Protein ID	Protein names	Difference	iBAQ	-LogP	Peptides	Sequence coverage	MS/MS identified
Cacna1c	Abcc9	P70170	ATP-binding cassette sub-family C member 9	1.85194	6.51769	3.90472	10	7.7	4
Cacna1c	Abcd1	P48410	ATP-binding cassette sub-family D member 1	1.50132	5.78224	3.20959	3	4.5	2
Cacna1c	Acad9	Q8JZN5	Acyl-CoA dehydrogenase family member 9, mitochondrial	4.52679	6.96986	3.74525	10	18.1	4
Cacna1c	Acat1	Q8QZT1	Acetyl-CoA acetyltransferase, mitochondrial	1.64054	7.41901	3.16461	8	26.9	4
Cacna1c	Acss1	Q99NB1	Acetyl-coenzyme A synthetase 2-like, mitochondrial	1.3837	6.78514	3.38197	9	18.3	4
Cacna1c	Afg3l2	Q8JZQ2	AFG3-like protein 2	1.69005	6.86586	2.40584	10	12.5	4
Cacna1c	Akap5	D3YVF0	A-kinase anchor protein 5	1.51018	5.46748	2.62372	1	9.7	1
Cacna1c	Ambra1	A2AH22	Activating molecule in BECN1-regulated autophagy protein 1	1.44963	6.2072	4.19665	1	1.1	2
Cacna1c	Apob	E9Q414	Apolipoprotein B-100	1.49076	5.6123	2.31673	4	0.9	4
Cacna1c	Arf4	P61750	ADP-ribosylation factor 4	1.1313	6.88071	2.80793	6	47.2	3
Cacna1c	Bves	Q9ES83	Blood vessel epicardial substance	3.37569	7.47522	4.31961	7	25.7	4
Cacna1c	C3	P01027	Acylation stimulating protein	2.12041	6.63806	4.45134	6	3.8	4
Cacna1c	Cacna1c	Q01815	Voltage-dependent L-type calcium channel subunit alpha-1C	9.84751	8.46465	6.60154	57	27.5	4
Cacna1c	Cacna1d	Q99246	Voltage-dependent L-type calcium channel subunit alpha-1D	7.56763	6.09745	5.80764	18	7.9	1
Cacna1c	Cacna2d1	O08532	Voltage-dependent calcium channel subunit alpha-2/delta-1	1.33599	6.13038	2.48915	5	5.3	4
Cacna1c	Cacnb1	Q8R3Z5	Voltage-dependent L-type calcium channel subunit beta-1	3.01365	5.31058	1.4585	6	10.6	2
Cacna1c	Cacnb2	Q8CC27	Voltage-dependent L-type calcium channel subunit beta-2	7.84488	8.11735	4.0977	19	33.1	4
Cacna1c	Camk2a	P11798	Calcium/calmodulin-dependent protein kinase type II subunit alpha	1.5329	6.00528	2.70263	1	2.5	4
Cacna1c	Cav3	P51637	Caveolin-3	1.77344	8.18848	5.47091	3	28.5	4
Cacna1c	Cct2	P80314	T-complex protein 1 subunit beta	1.84996	6.44185	3.84769	7	22.1	3
Cacna1c	Cct8	P42932	T-complex protein 1 subunit theta	1.18472	6.39088	3.00372	7	15.3	4
Cacna1c	Chd2	E9PZM4	Chromodomain-helicase-DNA-binding protein 2	1.4578	6.32987	1.64534	1	0.5	4
Cacna1c	Commd3	Q63829	COMM domain-containing protein 3	3.80226	7.09663	5.23012	1	4.6	1
Cacna1c	Copa	Q8CIE6	Coatomer subunit alpha	1.27993	5.5602	1.57046	4	4.1	4
Cacna1c	Coq5	Q9CXI0	2-methoxy-6-polyprenyl-1,4-benzoquinol methylase, mitochondrial	1.21462	6.86475	1.98782	5	20.5	4
Cacna1c	Cpt2	P52825	Carnitine O-palmitoyltransferase 2, mitochondrial	2.93306	6.59331	3.67038	7	14.4	4
Cacna1c	Ctnna1	P26231	Catenin alpha-1	2.8741	6.6388	3.54812	3	3.5	2
Cacna1c	Dad1	P61804	Dolichyl-diphosphooligosaccharide--protein glycosyltransferase subunit DAD1	1.91066	6.15344	2.83765	1	10.6	2
Cacna1c	Ddx21	Q9JIK5	Nucleolar RNA helicase 2	3.20177	6.57054	2.32719	8	12.3	4
Cacna1c	Dhrs7c	Q8CHS7	Dehydrogenase/reductase SDR family member 7C	1.62031	6.20442	3.21714	2	8.7	4
Cacna1c	Dhx9	O70133	ATP-dependent RNA helicase A	5.10795	7.23509	2.39295	24	20.9	4
Cacna1c	Dnaja3	Q99M87	DnaJ homolog subfamily A member 3, mitochondrial	2.85218	6.84043	3.77547	5	14.2	4
Cacna1c	Dvl1	P51141	Segment polarity protein dishevelled homolog DVL-1	6.19085	6.59945	3.87503	1	1.7	1
Cacna1c	Dysf	Q9ESD7	Dysferlin	1.98135	6.0055	3.66676	9	6.1	4
Cacna1c	Echs1	Q8BH95	Enoyl-CoA hydratase, mitochondrial	1.84196	7.13728	3.59215	5	22.8	4
Cacna1c	Eci1	P42125	Enoyl-CoA delta isomerase 1, mitochondrial	1.79536	7.30563	3.16849	6	27	4
Cacna1c	Ecm29	Q6PDI5	Proteasome-associated protein ECM29 homolog	1.33787	5.47304	1.73651	5	3.6	3
Cacna1c	Elavl1	P70372	ELAV-like protein 1	1.37929	6.35697	2.64229	3	10.7	3
Cacna1c	Etfb	Q9DCW4	Electron transfer flavoprotein subunit beta	1.64337	7.78267	2.0619	8	32.5	4
Cacna1c	Fcgr4	A0A0B4J1G0		3.04646	5.86273	0.858289	1	4	1
Cacna1c	Flna	Q8BTM8	Filamin-A	1.34251	6.54309	2.95281	24	12.9	4
Cacna1c	Fmr1	P35922	Fragile X mental retardation protein 1 homolog	3.20343	5.84619	1.75954	1	1.5	2
Cacna1c	Fv4	P10404	MLV-related proviral Env polyprotein	4.51352	6.13098	6.95302	2	4.7	4
Cacna1c	Fyb	O35601	FYN-binding protein	4.0381	5.72853	4.24294	1	1.6	1
Cacna1c	Gbas	O55126	Protein NipSnap homolog 2	1.23332	7.1483	3.74093	3	10.3	4
Cacna1c	Get4	Q9D1H7	Golgi to ER traffic protein 4 homolog	2.0358	5.4907	1.90141	1	4	2
Cacna1c	Got2	P05202	Aspartate aminotransferase, mitochondrial	1.37195	6.27339	3.60267	2	6	4
Cacna1c	Gpd2	Q64521	Glycerol-3-phosphate dehydrogenase, mitochondrial	1.67438	6.42671	2.25154	11	22.7	4
Cacna1c	Hars	Q61035	Histidine--tRNA ligase, cytoplasmic	3.10244	6.95808	3.91869	1	2.2	4
Cacna1c	Hcfc1	Q61191	HCF C-terminal chain 1	3.18229	5.74145	4.80449	1	0.5	1
Cacna1c	Hdac10	Q6P3E7	Histone deacetylase 10	4.88244	5.86085	5.83847	1	2.1	1
Cacna1c	Hhatl	Q9D1G3	Protein-cysteine N-palmitoyltransferase HHAT-like protein	2.11198	7.66606	2.81281	6	13.5	4
Cacna1c	Hist1h1b	P43276	Histone H1.5	1.55357	7.44531	1.10515	5	22	3
Cacna1c	Hist1h1c	P15864	Histone H1.2	1.51443	8.57705	0.870907	9	29.7	4
Cacna1c	Hist1h3b	P84228	Histone H3.2	1.35691	8.73904	1.66248	2	28.7	4
Cacna1c	Hnrnpa3	Q8BG05	Heterogeneous nuclear ribonucleoprotein A3	1.70056	6.61319	1.26338	4	14.8	3
Cacna1c	Hnrnpc	Q9Z204	Heterogeneous nuclear ribonucleoproteins C1/C2	6.35252	8.25779	3.5053	12	45.4	4
Cacna1c	Hnrnph1	O35737	Heterogeneous nuclear ribonucleoprotein H	2.28357	6.70071	1.84255	3	9.6	4
Cacna1c	Hnrnpk	P61979	Heterogeneous nuclear ribonucleoprotein K	1.51289	7.13057	1.28059	8	22.2	4
Cacna1c	Hnrnpl	Q8R081	Heterogeneous nuclear ribonucleoprotein L	2.31602	6.53468	1.23864	4	7	2
Cacna1c	Hnrnpm	Q9D0E1	Heterogeneous nuclear ribonucleoprotein M	2.56859	6.96934	2.49343	15	23.2	4
Cacna1c	Homer3	Q99JP6	Homer protein homolog 3	4.00503	6.44551	2.51693	1	2.5	1
Cacna1c	Hspa9	P38647	Stress-70 protein, mitochondrial	7.34211	9.69781	7.06922	42	57.3	4
Cacna1c	Inf2	Q0GNC1	Inverted formin-2	8.05239	6.99159	7.1342	16	17.6	4
Cacna1c	Inpp5d	Q9ES52	Phosphatidylinositol 3,4,5-trisphosphate 5-phosphatase 1	1.87051	4.71621	2.00336	1	1.2	1
Cacna1c	Ivd	Q9JHI5	Isovaleryl-CoA dehydrogenase, mitochondrial	1.41975	6.3077	2.35174	4	10.6	2
Cacna1c	Jagn1	Q5XKN4	Protein jagunal homolog 1	3.41752	6.2369	3.05973	1	6.6	2
Cacna1c	Jph1	Q9ET80	Junctophilin-1	3.88407	7.04143	3.30678	8	13.6	4
Cacna1c	Kcnj11	Q61743	ATP-sensitive inward rectifier potassium channel 11	1.2477	6.75908	1.89354	3	8.7	4
Cacna1c	Kiaa0020	Q8BKS9	Pumilio domain-containing protein KIAA0020	2.12509	5.04767	1.16391	1	2.2	1
Cacna1c	Kifc3	O35231	Kinesin-like protein KIFC3	2.72328	4.95207	2.77667	1	1.2	1
Cacna1c	Lamtor4	Q8CF66	Ragulator complex protein LAMTOR4	11.8855	9.64578	7.4639	1	10.1	3
Cacna1c	Lclat1	Q3UN02	Lysocardiolipin acyltransferase 1	1.52923	6.1849	3.72892	3	7.7	3
Cacna1c	Letmd1	Q924L1	LETM1 domain-containing protein 1	1.4311	6.40501	1.05707	4	12.2	4
Cacna1c	Lmnb1	P14733	Lamin-B1	1.8121	7.12054	1.61781	22	40.1	4
Cacna1c	Lmnb2	P21619	Lamin-B2	1.83237	6.52819	1.12098	13	20.3	4
Cacna1c	Lrrc10	Q8K3W2	Leucine-rich repeat-containing protein 10	8.74492	8.25102	6.73213	11	56.2	4
Cacna1c	Mapre2	Q8R001	Microtubule-associated protein RP/EB family member 2	4.55985	7.47382	5.95086	7	28.8	4
Cacna1c	Matr3	Q8K310	Matrin-3	1.866	6.74216	0.913936	12	18.3	3
Cacna1c	Mmaa	Q8C7H1	Methylmalonic aciduria type A homolog, mitochondrial	1.87814	6.21378	3.22643	4	10.1	4
Cacna1c	Mocs3	A2BDX3	Adenylyltransferase and sulfurtransferase MOCS3	4.27058	7.07257	1.59135	1	2	3
Cacna1c	Mpv17	P19258	Protein Mpv17	2.1629	6.93453	3.92742	1	6.2	4
Cacna1c	Mrpl22	Q8BU88	39S ribosomal protein L22, mitochondrial	2.93295	6.71456	3.93386	3	18	4
Cacna1c	Mrpl23	O35972	39S ribosomal protein L23, mitochondrial	1.2442	7.13025	2.07487	5	44.5	4
Cacna1c	Mrpl50	Q8VDT9	39S ribosomal protein L50, mitochondrial	1.61724	6.77803	2.90219	2	17.6	4
Cacna1c	Mrps10	Q80ZK0	28S ribosomal protein S10, mitochondrial	2.17962	6.54586	4.57198	2	18.8	3
Cacna1c	Mrps21	P58059	28S ribosomal protein S21, mitochondrial	1.63003	6.93524	3.12055	1	14.9	4
Cacna1c	Myl2	P51667	Myosin regulatory light chain 2, ventricular/cardiac muscle isoform	1.22034	8.71304	2.48785	12	84.3	4
Cacna1c	Ndufab1	Q9CR21	Acyl carrier protein, mitochondrial	1.65407	7.4394	3.05414	2	11.5	3
Cacna1c	Ndufaf1	Q9CWX2	Complex I intermediate-associated protein 30, mitochondrial	1.5898	7.17624	5.36547	7	24.7	4
Cacna1c	Ndufb3	Q9CQZ6	NADH dehydrogenase [ubiquinone] 1 beta subcomplex subunit 3	1.21665	7.57581	2.36976	3	33.7	4
Cacna1c	Ndufb8	Q9D6J5	NADH dehydrogenase [ubiquinone] 1 beta subcomplex subunit 8, mitochondrial	1.38281	6.86042	2.48892	1	8.6	1
Cacna1c	Nnt	Q61941	NAD(P) transhydrogenase, mitochondrial	1.60058	5.78934	3.57737	2	2.6	2
Cacna1c	Npl	Q9DCJ9	N-acetylneuraminate lyase	2.94013	5.41728	1.40562	1	3.4	3
Cacna1c	Nprl2	Q9WUE4	Nitrogen permease regulator 2-like protein	2.56119	5.40611	2.18494	1	3.4	1
Cacna1c	Nucks1	Q80XU3	Nuclear ubiquitous casein and cyclin-dependent kinase substrate 1	2.08638	6.59182	1.18417	1	3.8	2
Cacna1c	Nudt13	Q8JZU0	Nucleoside diphosphate-linked moiety X motif 13	5.17391	7.49611	5.81652	6	23	4
Cacna1c	Ogdh	Q60597	2-oxoglutarate dehydrogenase, mitochondrial	3.81791	7.59958	6.0668	21	25.4	4
Cacna1c	Oxct1	Q9D0K2	Succinyl-CoA:3-ketoacid coenzyme A transferase 1, mitochondrial	2.13623	6.64171	4.30217	6	14.4	4
Cacna1c	Pdia6	Q922R8	Protein disulfide-isomerase A6	1.43767	5.76867	1.20765	1	3.2	1
Cacna1c	Pdk1	Q8BFP9	[Pyruvate dehydrogenase (acetyl-transferring)] kinase isozyme 1, mitochondrial	1.4875	6.0347	2.61964	2	5.5	3
Cacna1c	Pdk2	Q9JK42	[Pyruvate dehydrogenase (acetyl-transferring)] kinase isozyme 2, mitochondrial	2.4785	6.70888	4.67461	3	8.6	3
Cacna1c	Pgam5	Q8BX10	Serine/threonine-protein phosphatase PGAM5, mitochondrial	1.77111	6.40774	4.28108	2	7.6	4
Cacna1c	Pgm5	Q8BZF8	Phosphoglucomutase-like protein 5	1.64419	6.3026	2.90522	5	11.6	4
Cacna1c	Phka1	P18826	Phosphorylase b kinase regulatory subunit alpha, skeletal muscle isoform	1.14386	6.89626	2.61152	1	0.6	3
Cacna1c	Pi4ka	E9Q3L2		1.78726	5.63683	2.156	5	3.1	4
Cacna1c	Pln	P61014	Cardiac phospholamban	1.7604	8.36381	2.3408	2	23.1	4
Cacna1c	Popdc2	Q9ES82	Popeye domain-containing protein 2	3.94306	7.52593	4.84436	5	11.7	4
Cacna1c	Ptbp1	P17225	Polypyrimidine tract-binding protein 1	2.0016	6.74641	1.44356	5	13.9	4
Cacna1c	Ptcd2	Q8R3K3	Pentatricopeptide repeat-containing protein 2, mitochondrial	2.2935	6.35473	2.97702	2	5.8	3
Cacna1c	Ptcd3	Q14C51	Pentatricopeptide repeat domain-containing protein 3, mitochondrial	1.62423	5.68135	1.4961	2	5.4	3
Cacna1c	Rabep2	Q91WG2	Rab GTPase-binding effector protein 2	13.1237	8.21592	8.31599	28	53.8	4
Cacna1c	Rabgef1	Q9JM13	Rab5 GDP/GTP exchange factor	3.03694	5.7093	3.88345	2	4.3	2
Cacna1c	Raly	Q64012	RNA-binding protein Raly	4.22309	7.48095	2.65032	9	30.4	4
Cacna1c	Rpl13	P47963	60S ribosomal protein L13	1.23224	6.64816	3.41752	1	5.2	4
Cacna1c	Rpl23	P62830	60S ribosomal protein L23	2.97117	7.00336	4.40027	1	7.1	1
Cacna1c	Rpl26	P61255	60S ribosomal protein L26	1.75939	6.87509	2.93668	3	12.4	4
Cacna1c	Rps14	P62264	40S ribosomal protein S14	1.34288	7.57534	3.284	2	15.9	4
Cacna1c	Rps15a	P62245	40S ribosomal protein S15a	1.22205	7.5026	3.81067	3	23.8	4
Cacna1c	Rps18	P62270	40S ribosomal protein S18	1.17908	7.20521	2.98708	5	25.7	4
Cacna1c	Rps24	P62849	40S ribosomal protein S24	1.47556	6.92221	1.36471	3	26.3	4
Cacna1c	Rps26	P62855	40S ribosomal protein S26	1.61042	7.2341	2.4553	1	7.8	2
Cacna1c	Rps4x	P62702	40S ribosomal protein S4, X isoform	1.60087	7.32279	3.06785	6	20.2	4
Cacna1c	Rrbp1	Q99PL5	Ribosome-binding protein 1	2.24713	5.92099	2.50088	9	6.1	4
Cacna1c	Ryr1	E9PZQ0	Ryanodine receptor 1	1.46792	5.08806	2.05203	6	1.7	4
Cacna1c	Ryr2	E9Q401	Ryanodine receptor 2	2.06852	8.02483	2.97153	144	36.2	4
Cacna1c	Ryr3	A2AGL3	Ryanodine receptor 3	4.12308	4.60094	3.66282	11	2	3
Cacna1c	Samm50	Q8BGH2	Sorting and assembly machinery component 50 homolog	1.3335	7.23284	3.16385	6	17.5	4
Cacna1c	Scmh1	Q8K214	Polycomb protein SCMH1	4.62672	6.28906	4.10947	1	2	1
Cacna1c	Sdhb	Q9CQA3	Succinate dehydrogenase [ubiquinone] iron-sulfur subunit, mitochondrial	1.82143	7.62751	2.71816	7	25.9	4
Cacna1c	Sdr39u1	Q5M8N4	Epimerase family protein SDR39U1	1.22683	6.77876	1.81064	5	17.9	4
Cacna1c	Sec61a1	P61620	Protein transport protein Sec61 subunit alpha isoform 1	2.19509	6.4215	2.50764	1	1.9	3
Cacna1c	Sfn	O70456	14-3-3 protein sigma	6.7406	6.67379	4.35465	2	7.3	2
Cacna1c	Sirt3	Q8R104	NAD-dependent protein deacetylase sirtuin-3	2.8525	7.12191	5.31195	6	17.4	4
Cacna1c	Slc16a1	P53986	Monocarboxylate transporter 1	1.24986	7.37927	1.72677	4	9.7	4
Cacna1c	Slc25a20	Q9Z2Z6	Mitochondrial carnitine/acylcarnitine carrier protein	1.74379	7.81457	3.49408	8	28.9	4
Cacna1c	Slc25a22	Q9D6M3	Mitochondrial glutamate carrier 1	1.86149	6.6717	2.07531	5	18.6	3
Cacna1c	Slc25a31	Q3V132	ADP/ATP translocase 4	1.9624	7.54651	3.40231	4	11.6	3
Cacna1c	Slc25a42	Q8R0Y8	Mitochondrial coenzyme A transporter SLC25A42	1.48763	7.1154	2.30974	6	28.6	4
Cacna1c	Slc25a5	P51881	ADP/ATP translocase 2	1.30065	8.21752	3.1652	18	57	4
Cacna1c	Slc25a51	Q5HZI9	Solute carrier family 25 member 51	1.24127	6.37499	2.14744	3	12.4	4
Cacna1c	Slc4a3	P16283	Anion exchange protein 3	1.64334	5.67679	3.80536	4	4.1	4
Cacna1c	Snrpd3	P62320	Small nuclear ribonucleoprotein Sm D3	1.4279	6.63097	1.68971	1	7.9	4
Cacna1c	Sqrdl	Q9R112	Sulfide:quinone oxidoreductase, mitochondrial	2.66791	6.89959	5.1526	7	20	4
Cacna1c	Suclg2	Q9Z2I8	Succinyl-CoA ligase [GDP-forming] subunit beta, mitochondrial	1.29727	6.36976	2.67362	4	10.4	4
Cacna1c	Sun2	Q8BJS4	SUN domain-containing protein 2	1.72483	6.82989	0.888304	8	15.3	4
Cacna1c	Synpo	Q8CC35	Synaptopodin	1.47731	6.05528	2.7908	4	6.8	4
Cacna1c	Tecr	Q9CY27	Very-long-chain enoyl-CoA reductase	1.86771	6.61559	2.99486	2	7.1	4
Cacna1c	Thbs1	P35441	Thrombospondin-1	2.9656	7.02782	4.89419	5	3.8	4
Cacna1c	Tma7	Q8K003	Translation machinery-associated protein 7	3.99436	7.32592	4.02303	1	14.1	2
Cacna1c	Tmem14c	Q9CQN6	Transmembrane protein 14C	2.47932	6.40303	3.76641	1	9.6	2
Cacna1c	Tmem38a	Q3TMP8	Trimeric intracellular cation channel type A	1.66502	6.99192	2.65387	3	11.7	4
Cacna1c	Tnni3	P48787	Troponin I, cardiac muscle	1.47523	8.44468	0.85036	8	45	4
Cacna1c	Uqcc1	Q9CWU6	Ubiquinol-cytochrome-c reductase complex assembly factor 1	2.16805	6.37123	1.54184	2	6.4	2
Cacna1c	Uqcr10	Q8R1I1	Cytochrome b-c1 complex subunit 9	2.29654	8.83671	5.76329	2	37.5	4
Cacna1c	Vps13a	Q5H8C4	Vacuolar protein sorting-associated protein 13A	1.74083	5.46603	2.65284	7	2.7	3

## Sheet: Gja1
Source Name	Gene names	Protein ID	Protein names	Difference	iBAQ	-LogP	Peptides	Sequence coverage	MS/MS identified
Gja1	Abcc9	P70170	ATP-binding cassette sub-family C member 9	2.11394	6.82734	3.29229	12	10.7	4
Gja1	Ank2	Q8C8R3	Ankyrin-2	1.3815	5.63477	2.50709	5	1.8	3
Gja1	Ankrd13a	Q80UP5	Ankyrin repeat domain-containing protein 13A	2.11148	5.84727	2.54824	2	5.3	2
Gja1	Ap2a2	P17427	AP-2 complex subunit alpha-2	2.17435	6.72337	1.17357	9	12	4
Gja1	Ap2b1	Q9DBG3	AP-2 complex subunit beta	3.04866	6.8646	4.7827	8	12.2	4
Gja1	Apob	E9Q414	Apolipoprotein B-100;Apolipoprotein B-48	1.35522	5.80944	3.19687	3	0.7	4
Gja1	Atp12a	Q9Z1W8	Potassium-transporting ATPase alpha chain 2	3.16983	6.02155	1.16278	3	2.8	2
Gja1	Atp5g1	Q9CR84	ATP synthase F(0) complex subunit C1, mitochondrial;ATP synthase F(0) complex subunit C2, mitochondrial;ATP synthase F(0) complex subunit C3, mitochondrial	1.6961	8.14407	2.47802	2	27.9	4
Gja1	Atp6v0a2	P15920	V-type proton ATPase 116 kDa subunit a isoform 2	3.00357	5.451	1.77292	2	2.8	2
Gja1	Birc6	O88738	Baculoviral IAP repeat-containing protein 6	3.8732	6.2436	2.90576	20	7.8	4
Gja1	C1qc	Q02105	Complement C1q subcomponent subunit C	1.47396	8.0771	2.47093	2	7.7	4
Gja1	Cacna1c	Q01815	Voltage-dependent L-type calcium channel subunit alpha-1C	1.77738	6.18808	1.87335	8	4.8	4
Gja1	Cat	P24270	Catalase	5.69262	9.07392	2.88976	29	67.4	4
Gja1	Cdc42	P60766	Cell division control protein 42 homolog	1.38583	6.97812	2.67863	3	21.5	4
Gja1	Cltc	Q68FD5	Clathrin heavy chain 1	1.82898	6.96731	3.84843	20	18.1	4
Gja1	Col3a1	P08121	Collagen alpha-1(III) chain	3.24031	5.02935	2.08703	1	0.8	1
Gja1	Copa	Q8CIE6	Coatomer subunit alpha;Proxenin;Xenin	1.70579	5.81323	3.40283	4	4.1	4
Gja1	Csnk1a1	Q8BK63	Casein kinase I isoform alpha	5.53211	7.93364	4.82508	10	39.2	4
Gja1	Csnk1e	Q9JMK2	Casein kinase I isoform epsilon	6.01968	7.00432	3.99468	7	20	4
Gja1	Cystm1	Q8K353	Cysteine-rich and transmembrane domain-containing protein 1	6.07763	7.72775	2.95514	2	10.6	3
Gja1	Dad1	P61804	Dolichyl-diphosphooligosaccharide--protein glycosyltransferase subunit DAD1	1.96145	6.26038	1.92686	1	10.6	1
Gja1	Dars2	Q8BIP0	Aspartate--tRNA ligase, mitochondrial	6.87418	7.93042	3.68175	1	2.5	3
Gja1	Dnaja2	Q9QYJ0	DnaJ homolog subfamily A member 2	1.63772	5.85408	3.34175	1	6.1	1
Gja1	Dph2	Q9CR25	Diphthamide biosynthesis protein 2	3.78271	5.21368	3.07488	1	2.9	1
Gja1	Dst	Q91ZU6	Dystonin	2.83462	6.13579	1.23842	6	1.2	3
Gja1	Dysf	Q9ESD7	Dysferlin	3.0169	6.59227	3.52962	14	9.9	4
Gja1	Erh	P84089	Enhancer of rudimentary homolog	2.10067	6.95364	3.07267	1	10.6	4
Gja1	Fhl2	O70433	Four and a half LIM domains protein 2	2.16925	7.96762	3.33203	5	22.9	4
Gja1	Flnb	Q80X90	Filamin-B	1.32476	5.36758	1.93566	5	2.5	3
Gja1	Fry	E9Q8I9	Protein furry homolog	3.46205	5.33119	3.99236	2	0.8	2
Gja1	Ghitm	Q91VC9	Growth hormone-inducible transmembrane protein	4.59687	8.05773	4.51263	1	4	1
Gja1	Gja1	P23242	Gap junction alpha-1 protein	10.6292	10.182	5.93256	33	71.2	4
Gja1	Gja3	Q64448	Gap junction alpha-3 protein	10.4667	8.06854	6.95255	6	18.7	4
Gja1	Gja5	Q01231	Gap junction alpha-5 protein	12.022	8.19929	6.66123	7	25.7	4
Gja1	Gjc1	P28229	Gap junction gamma-1 protein	10.503	8.07603	6.43633	4	17.7	4
Gja1	Glrx5	Q80Y14	Glutaredoxin-related protein 5, mitochondrial	6.03341	8.71776	3.84245	3	29.6	4
Gja1	Gnai2	P08752	Guanine nucleotide-binding protein G(i) subunit alpha-2	1.9194	6.83098	3.50519	5	18	4
Gja1	Gnb2	P62880	Guanine nucleotide-binding protein G(I)/G(S)/G(T) subunit beta-2	1.8939	7.41781	3.87984	4	13.2	4
Gja1	Golt1b	Q9CR60	Vesicle transport protein GOT1B	5.13183	6.62373	4.63081	1	10.1	2
Gja1	Gpx4	O70325	Phospholipid hydroperoxide glutathione peroxidase, mitochondrial	1.47208	6.94443	4.05544	2	10.2	3
Gja1	Gsdmdc1	Q9D8T2	Gasdermin-D	2.59292	6.0094	3.28991	1	2.1	1
Gja1	Hnrnpa3	Q8BG05	Heterogeneous nuclear ribonucleoprotein A3	1.78543	6.79347	3.13679	4	12.7	3
Gja1	Hspb1	P14602	Heat shock protein beta-1	2.84027	7.36834	1.65792	3	23.9	2
Gja1	Itch	Q8C863	E3 ubiquitin-protein ligase Itchy	2.74175	6.1222	3.32314	1	1.4	2
Gja1	Itm2b	O89051	BRI2 intracellular domain;BRI2, membrane form;Bri23 peptide;BRI2C, soluble form;Integral membrane protein 2B	1.62504	6.76083	1.35388	4	20.3	4
Gja1	Jagn1	Q5XKN4	Protein jagunal homolog 1	2.52785	6.12088	2.8637	1	6.6	1
Gja1	Kmt2d	Q6PDK2	Histone-lysine N-methyltransferase 2D	8.9291	6.68061	4.23551	1	0.6	2
Gja1	Mtus2	Q3UHD3	Microtubule-associated tumor suppressor candidate 2 homolog	1.62621	6.27627	3.66928	4	3.3	4
Gja1	Mybpc3	O70468	Myosin-binding protein C, cardiac-type	1.19848	8.6041	2.38788	59	59	4
Gja1	Myh7b	A2AQP0	Myosin-7B	3.22966	5.4447	1.39854	10	3.7	1
Gja1	Myom1	Q62234	Myomesin-1	3.12391	8.47555	4.08102	72	52.7	4
Gja1	Ncbp1	Q3UYV9	Nuclear cap-binding protein subunit 1	6.39699	6.97853	3.83194	1	2	1
Gja1	Ndrg2	Q9QYG0	Protein NDRG2	1.88809	7.03034	4.12647	5	19.9	4
Gja1	Ndufs2	Q91WD5	NADH dehydrogenase [ubiquinone] iron-sulfur protein 2, mitochondrial	1.65962	7.98266	1.96081	20	56.2	4
Gja1	Ndufs4	Q9CXZ1	NADH dehydrogenase [ubiquinone] iron-sulfur protein 4, mitochondrial	1.59698	8.02588	2.3635	7	31.4	4
Gja1	Ndufs7	Q9DC70	NADH dehydrogenase [ubiquinone] iron-sulfur protein 7, mitochondrial	1.29443	7.73733	1.5401	6	22.8	4
Gja1	Ndufs8	Q8K3J1	NADH dehydrogenase [ubiquinone] iron-sulfur protein 8, mitochondrial	2.02325	7.89745	1.49476	3	14.6	4
Gja1	Ndufv2	Q9D6J6	NADH dehydrogenase [ubiquinone] flavoprotein 2, mitochondrial	1.60329	7.92757	2.30552	7	34.3	4
Gja1	Nos1ap	Q9D3A8	Carboxyl-terminal PDZ ligand of neuronal nitric oxide synthase protein	4.8992	6.02446	4.69526	3	6	2
Gja1	Obscn	A2AAJ9	Obscurin	2.06104	7.09196	3.1493	83	16.6	4
Gja1	Pard3	Q99NH2	Partitioning defective 3 homolog	9.00111	6.76898	4.59311	10	10.2	4
Gja1	Pln	P61014	Cardiac phospholamban	4.71017	9.46322	4.28434	3	40.4	4
Gja1	Plscr1	Q9JJ00	Phospholipid scramblase 1	5.22827	6.48667	4.5208	1	3	2
Gja1	Ppp6r2	Q8R3Q2	Serine/threonine-protein phosphatase 6 regulatory subunit 2	2.1075	4.93798	1.73428	1	1.8	1
Gja1	Prdx1	P35700	Peroxiredoxin-1	1.67079	7.25311	2.6309	2	10.1	2
Gja1	Rac1	P63001	Ras-related C3 botulinum toxin substrate 1;Ras-related C3 botulinum toxin substrate 3	2.35663	7.6974	2.85593	6	40.6	4
Gja1	Rnf128	Q9D304	E3 ubiquitin-protein ligase RNF128	4.58039	5.9961	3.80504	1	3.3	2
Gja1	Rpl11	Q9CXW4	60S ribosomal protein L11	2.23712	7.38229	4.25759	2	14.6	4
Gja1	Rps11	P62281	40S ribosomal protein S11	1.57606	7.43994	1.65104	4	22.2	4
Gja1	Rps2	P25444	40S ribosomal protein S2	1.79663	6.73907	2.91478	3	11.6	4
Gja1	Rps27a	P62983	40S ribosomal protein S27a;60S ribosomal protein L40;Polyubiquitin-B;Polyubiquitin-C;Ubiquitin;Ubiquitin-40S ribosomal protein S27a;Ubiquitin-60S ribosomal protein L40;Ubiquitin-related 1;Ubiquitin-related 2	4.52909	9.6557	8.57526	7	37.2	4
Gja1	Rps3a	P97351	40S ribosomal protein S3a	2.41282	7.14936	2.16454	6	22	3
Gja1	Sccpdh	Q8R127	Saccharopine dehydrogenase-like oxidoreductase	2.5155	7.45337	3.68696	7	24.7	4
Gja1	Sdcbp	O08992	Syntenin-1	4.33918	7.41038	3.84807	4	21.1	4
Gja1	Slc12a7	Q9WVL3	Solute carrier family 12 member 7	1.34807	6.55315	2.72809	5	6.6	4
Gja1	Slc8a1	P70414	Sodium/calcium exchanger 1	1.33196	6.97869	2.2773	8	13	4
Gja1	Smc5	Q8CG46	Structural maintenance of chromosomes protein 5	2.96283	5.36595	1.26129	1	1	1
Gja1	Smim5	Q8BT42	Small integral membrane protein 5	4.96281	7.72221	4.72614	1	12.8	3
Gja1	Srek1	Q8BZX4	Splicing regulatory glutamine/lysine-rich protein 1	7.85359	7.41795	3.6271	1	4.3	1
Gja1	Sspn	Q62147	Sarcospan	3.65322	6.98763	5.16678	2	9.3	3
Gja1	Thbs1	P35441	Thrombospondin-1	1.5774	6.85104	4.93636	4	3.8	4
Gja1	Tjp1	P39447	Tight junction protein ZO-1	4.92984	6.55449	4.87353	14	11.1	4
Gja1	Tmem143	Q8VD26	Transmembrane protein 143	1.18827	6.69786	2.25804	4	12	4
Gja1	Tmem33	Q9CR67	Transmembrane protein 33	2.33951	5.86898	2.52873	1	4.9	1
Gja1	Top2b	Q64511	DNA topoisomerase 2-beta	2.70984	6.09713	1.71935	8	6.3	4
Gja1	Trim7	Q923T7	Tripartite motif-containing protein 7	1.83209	5.60678	1.33395	2	3.5	1
Gja1	Ubxn8	Q9QZ49	UBX domain-containing protein 8	4.076	6.59488	4.47542	1	2.9	2
Gja1	Vps13a	Q5H8C4	Vacuolar protein sorting-associated protein 13A	1.72956	5.69213	2.68855	6	2.6	4
Gja1	Wwp2	Q9DBH0	NEDD4-like E3 ubiquitin-protein ligase WWP2	7.67147	6.60589	6.70829	5	7.2	4
Gja1	Xrra1	Q3U3V8	X-ray radiation resistance-associated protein 1	7.86106	6.90956	4.25508	1	1.7	1

## Sheet: Hcn4
Source Name	Gene names	Protein ID	Protein names	Difference	iBAQ	-LogP	Peptides	Sequence coverage	MS/MS identified
Hcn4	Art3	Q8R2G4	Ecto-ADP-ribosyltransferase 3	1.41382	7.28968	2.36833	6	21.3	4
Hcn4	Bax	Q07813	Apoptosis regulator BAX	1.51158	6.19277	1.87506	1	5.7	1
Hcn4	Cdc42	P60766	Cell division control protein 42 homolog	1.13441	6.81275	2.09445	2	15.7	3
Hcn4	Ecm29	Q6PDI5	Proteasome-associated protein ECM29 homolog	1.38803	5.53557	2.07497	4	3.5	2
Hcn4	Fam131a	Q8BWU3	Protein FAM131A	5.43748	6.35905	4.05605	2	6.9	4
Hcn4	Flot2	Q60634	Flotillin-2	1.07799	8.69358	3.18905	27	64.7	4
Hcn4	Fry	E9Q8I9	Protein furry homolog	4.66331	5.59962	3.44562	1	0.5	1
Hcn4	Fundc2	Q9D6K8	FUN14 domain-containing protein 2	2.07022	6.88363	2.60952	3	22.5	3
Hcn4	Fyco1	Q8VDC1	FYVE and coiled-coil domain-containing protein 1	8.26825	8.00222	6.40646	41	38.1	4
Hcn4	Gsdmdc1	Q9D8T2	Gasdermin-D	3.80132	6.21888	4.17881	1	2.1	1
Hcn4	Hcn1	O88704	Potassium/sodium hyperpolarization-activated cyclic nucleotide-gated channel 1	8.72583	7.25352	5.84255	8	8.6	4
Hcn4	Hcn4	O70507	Potassium/sodium hyperpolarization-activated cyclic nucleotide-gated channel 4	11.6401	7.88336	5.24303	23	30.9	4
Hcn4	Lclat1	Q3UN02	Lysocardiolipin acyltransferase 1	1.14828	6.15857	3.36898	2	5.6	2
Hcn4	Luc7l2	Q7TNC4	Putative RNA-binding protein Luc7-like 2	5.72385	7.36546	5.97026	1	2	1
Hcn4	Mpv17	P19258	Protein Mpv17	1.51258	6.89581	2.88774	2	19.3	2
Hcn4	Mrpl21	Q9D1N9	39S ribosomal protein L21, mitochondrial	1.44596	6.67619	3.14741	3	14.4	4
Hcn4	Mrpl43	Q99N89	39S ribosomal protein L43, mitochondrial	1.29469	6.90381	2.62385	2	9.8	3
Hcn4	Msn	P26041	Moesin	5.59114	9.07212	6.07608	1	1.7	1
Hcn4	Mtr	A6H5Y3	Methionine synthase	12.551	7.68605	6.1704	1	0.9	1
Hcn4	Myh7b	A2AQP0	Myosin-7B	3.80677	5.53408	2.0667	11	4.1	1
Hcn4	Nadk2	Q8C5H8	NAD kinase 2, mitochondrial	5.96358	7.93472	5.01154	15	43.1	4
Hcn4	Ndufab1	Q9CR21	Acyl carrier protein, mitochondrial	2.1176	7.71537	4.31994	2	11.5	3
Hcn4	Ndufb6	Q3UIU2	NADH dehydrogenase [ubiquinone] 1 beta subcomplex subunit 6	2.26779	7.04764	3.69813	2	12.5	3
Hcn4	Nlrx1	Q3TL44	NLR family member X1	2.04766	6.65706	2.41357	9	10.9	4
Hcn4	Pde4dip	Q80YT7	Myomegalin	6.22173	5.79264	4.36318	5	2.4	4
Hcn4	Prkar1a	Q9DBC7	cAMP-dependent protein kinase type I-alpha regulatory subunit;cAMP-dependent protein kinase type I-alpha regulatory subunit, N-terminally processed	2.64858	7.53143	3.29349	7	21.8	4
Hcn4	Sftpa1	P35242	Pulmonary surfactant-associated protein A	3.24974	6.17911	1.94544	1	5.2	1
Hcn4	Snx3	O70492	Sorting nexin-3	2.22648	6.86009	3.35343	4	27.2	3
Hcn4	Tmem33	Q9CR67	Transmembrane protein 33	2.62162	5.8234	2.46227	1	4.9	2

## Sheet: Kcna5
Source Name	Gene names	Protein ID	Protein names	Difference	iBAQ	-LogP	Peptides	Sequence coverage	MS/MS identified
Kcna5	Capza2	P47754	F-actin-capping protein subunit alpha-2	2.58165	7.37434	3.20019	1	6.3	4
Kcna5	Dclk1	Q9JLM8	Serine/threonine-protein kinase DCLK1	2.69886	5.30285	2.91018	1	1.2	1
Kcna5	Ero1l	Q8R180	ERO1-like protein alpha	1.49432	5.54917	1.61321	1	2.4	2
Kcna5	Fubp1	Q91WJ8	Far upstream element-binding protein 1	2.74135	6.93806	1.06719	1	2	1
Kcna5	Gpatch2l	Q6PE65	G patch domain-containing protein 2-like	2.95048	6.47832	4.06553	1	2.7	2
Kcna5	Kcna5	Q61762	Potassium voltage-gated channel subfamily A member 5	8.9127	7.28443	5.94046	6	15.3	4
Kcna5	Mtmr1	Q9Z2C4	Myotubularin-related protein 1	7.41024	6.64819	4.79514	5	10.2	4
Kcna5	Ndrg2	Q9QYG0	Protein NDRG2	0.964813	6.64242	2.03513	4	14	4
Kcna5	Nefm	P08553	Neurofilament medium polypeptide	3.92216	5.27142	3.32662	3	3.7	2
Kcna5	Sbf1	Q6ZPE2	Myotubularin-related protein 5	7.51845	7.05104	5.16147	20	17	4

## Sheet: Kcnd2
Source Name	Gene names	Protein ID	Protein names	Difference	iBAQ	-LogP	Peptides	Sequence coverage	MS/MS identified
Kcnd2	Acss1	Q99NB1	Acetyl-coenzyme A synthetase 2-like, mitochondrial	1.48955	6.90911	2.58139	10	20.4	4
Kcnd2	Afg3l2	Q8JZQ2	AFG3-like protein 2	1.42079	6.84057	2.27441	9	12.8	4
Kcnd2	Anapc5	Q8BTZ4	Anaphase-promoting complex subunit 5	5.6943	5.61272	3.33408	2	4.6	1
Kcnd2	Anapc7	Q9WVM3	Anaphase-promoting complex subunit 7	9.76519	7.613	6.0111	17	36.3	4
Kcnd2	Ank2	Q8C8R3	Ankyrin-2	1.49486	5.54009	2.13173	7	2.3	2
Kcnd2	Anxa2	P07356	Annexin A2	1.43055	6.55282	1.73933	4	15	4
Kcnd2	Apob	E9Q414	Apolipoprotein B-100;Apolipoprotein B-48	1.5705	5.71051	2.51527	4	0.8	4
Kcnd2	Aqp1	Q02013	Aquaporin-1	4.86159	8.91012	5.16019	4	17.1	4
Kcnd2	Aqp7	O54794	Aquaporin-7	3.86938	7.20597	3.26045	3	12.5	4
Kcnd2	Arcn1	Q5XJY5	Coatomer subunit delta	1.3519	6.31945	2.20693	5	11	4
Kcnd2	Arfgef1	G3X9K3	Brefeldin A-inhibited guanine nucleotide-exchange protein 1	2.19933	5.40388	1.1412	2	0.9	1
Kcnd2	Arhgef17	Q80U35	Rho guanine nucleotide exchange factor 17	2.93773	5.29871	2.31824	3	1.8	2
Kcnd2	Arl8b	Q9CQW2	ADP-ribosylation factor-like protein 8B	1.31508	6.85865	2.34563	3	22	3
Kcnd2	Atp2a1	Q8R429	Sarcoplasmic/endoplasmic reticulum calcium ATPase 1	1.3598	6.51226	2.48011	17	16.2	4
Kcnd2	Atp5a1	Q03265	ATP synthase subunit alpha, mitochondrial	1.24979	9.49927	3.16137	38	62.4	4
Kcnd2	Atp5g1	Q9CR84	ATP synthase F(0) complex subunit C1, mitochondrial;ATP synthase F(0) complex subunit C2, mitochondrial;ATP synthase F(0) complex subunit C3, mitochondrial	1.50547	7.96266	1.98439	2	27.9	4
Kcnd2	C1qa	P98086	Complement C1q subcomponent subunit A	1.80553	8.22837	1.73579	4	18.8	4
Kcnd2	C1qb	P14106	Complement C1q subcomponent subunit B	2.20509	8.36048	2.4464	6	27.3	4
Kcnd2	C3	P01027	Acylation stimulating protein;C3a anaphylatoxin;C3-beta-c;Complement C3;Complement C3 alpha chain;Complement C3 beta chain;Complement C3b alpha chain;Complement C3c alpha chain fragment 1;Complement C3c alpha chain fragment 2;Complement C3d fragment;Complement C3dg fragment;Complement C3f fragment;Complement C3g fragment	2.17432	6.72778	3.335	8	4.3	4
Kcnd2	Canx	P35564	Calnexin	1.7095	6.4394	1.33047	5	10.8	3
Kcnd2	Cct2	P80314	T-complex protein 1 subunit beta	2.12222	6.63994	5.36394	7	23.6	4
Kcnd2	Cct4	P80315	T-complex protein 1 subunit delta	1.82923	6.63474	3.11812	6	14.3	4
Kcnd2	Cct8	P42932	T-complex protein 1 subunit theta	1.30939	6.50139	2.74879	7	15	4
Kcnd2	Cdc23	Q8BGZ4	Cell division cycle protein 23 homolog	2.75146	5.8579	1.88387	3	6.7	1
Kcnd2	Cdc27	A2A6Q5	Cell division cycle protein 27 homolog	6.77379	6.39943	3.43787	7	9	3
Kcnd2	Cnih4	Q9CX13	Protein cornichon homolog 4	5.40055	7.24401	4.04211	1	14.4	2
Kcnd2	Col4a1	P02463	Arresten;Collagen alpha-1(IV) chain	1.88051	6.02433	1.25958	1	1	4
Kcnd2	Col6a1	Q04857	Collagen alpha-1(VI) chain	1.70926	7.34515	1.40977	16	17.5	4
Kcnd2	Col6a2	Q02788	Collagen alpha-2(VI) chain	2.16859	7.37115	2.24861	15	17.9	4
Kcnd2	Col6a6	Q8C6K9	Collagen alpha-6(VI) chain	1.75164	5.5126	1.42315	4	2.9	2
Kcnd2	Copb1	Q9JIF7	Coatomer subunit beta	2.31488	6.10314	3.49034	5	6.6	4
Kcnd2	Coq6	Q8R1S0	Ubiquinone biosynthesis monooxygenase COQ6, mitochondrial	1.6787	7.74733	1.28879	8	16.6	4
Kcnd2	Cox7a1	P56392	Cytochrome c oxidase subunit 7A1, mitochondrial	1.65795	8.98962	1.3723	2	28.8	4
Kcnd2	Dbt	P53395	Lipoamide acyltransferase component of branched-chain alpha-keto acid dehydrogenase complex, mitochondrial	4.72442	7.93297	4.62165	14	42.7	4
Kcnd2	Ddx19a	Q61655	ATP-dependent RNA helicase DDX19A	1.66501	6.26174	2.21565	3	9	3
Kcnd2	Dglucy	Q8BH86	UPF0317 protein C14orf159 homolog, mitochondrial	1.70122	6.07067	2.80402	3	5.7	3
Kcnd2	Dlat	Q8BMF4	Dihydrolipoyllysine-residue acetyltransferase component of pyruvate dehydrogenase complex, mitochondrial	1.3248	7.25866	4.16528	7	14	4
Kcnd2	Dld	O08749	Dihydrolipoyl dehydrogenase, mitochondrial	2.36555	6.71519	2.95243	3	7.7	4
Kcnd2	Dpep1	P31428	Dipeptidase 1	1.57746	6.45289	2.60547	5	18	4
Kcnd2	Echdc2	Q3TLP5	Enoyl-CoA hydratase domain-containing protein 2, mitochondrial	3.77904	7.51258	3.62231	5	23.6	4
Kcnd2	Ehd1	Q9WVK4	EH domain-containing protein 1	1.79768	7.3148	3.90938	18	38.6	4
Kcnd2	Eif4g2	Q62448	Eukaryotic translation initiation factor 4 gamma 2	1.71217	5.86342	2.20623	5	7	3
Kcnd2	Eln	P54320	Elastin	1.91907	5.5224	4.21924	1	1.7	2
Kcnd2	Elp2	Q91WG4	Elongator complex protein 2	4.04098	5.36013	2.24568	1	1.1	1
Kcnd2	F5	O88783	Coagulation factor V;Coagulation factor V heavy chain;Coagulation factor V light chain	2.20611	5.50066	3.05396	1	0.5	1
Kcnd2	Fabp3	P11404	Fatty acid-binding protein, heart	1.62229	7.45291	1.06823	2	17.3	3
Kcnd2	Fam171a2	A2A699	Protein FAM171A2	9.3272	7.15988	5.6022	15	22.5	4
Kcnd2	Fam213a	Q9CYH2	Redox-regulatory protein FAM213A	1.39253	5.93077	2.56069	1	6	1
Kcnd2	Fga	E9PV24	Fibrinogen alpha chain;Fibrinopeptide A	1.52752	6.47737	2.089	6	10.8	4
Kcnd2	Fhod3	Q76LL6	FH1/FH2 domain-containing protein 3	2.61875	6.08005	2.18422	5	4.9	3
Kcnd2	Gli2	Q0VGT2	Zinc finger protein GLI2	4.59124	6.93074	2.76947	1	0.9	2
Kcnd2	Gsk3a	Q2NL51	Glycogen synthase kinase-3 alpha	2.69596	7.05685	1.00401	1	3.3	1
Kcnd2	Hal	P35492	Histidine ammonia-lyase	2.64392	5.63958	1.25306	2	4.3	1
Kcnd2	Hnrnpc	Q9Z204	Heterogeneous nuclear ribonucleoproteins C1/C2	1.79452	6.83331	1.29829	4	14.7	4
Kcnd2	Hnrnpk	P61979	Heterogeneous nuclear ribonucleoprotein K	2.27664	7.39406	2.21782	10	27.6	4
Kcnd2	Hsd17b8	P50171	Estradiol 17-beta-dehydrogenase 8	1.54881	6.41976	2.95472	3	15.4	4
Kcnd2	Hsp90b1	P08113	Endoplasmin	2.05097	6.43819	3.98692	9	12.3	4
Kcnd2	Hspa12b	Q9CZJ2	Heat shock 70 kDa protein 12B	2.31701	6.78228	2.36826	9	17.1	4
Kcnd2	Hspg2	Q05793	Basement membrane-specific heparan sulfate proteoglycan core protein;Endorepellin;LG3 peptide	2.29952	6.79206	1.84096	31	11.1	4
Kcnd2	Kcnd2	Q9Z0V2	Potassium voltage-gated channel subfamily D member 2	12.3589	7.85549	7.05866	12	24.9	4
Kcnd2	Kcnd3	Q9Z0V1	Potassium voltage-gated channel subfamily D member 3	6.83198	6.60812	4.13668	6	10.1	4
Kcnd2	Kcnip2	Q9JJ69	Kv channel-interacting protein 2	9.39345	7.54201	4.15514	4	17.4	4
Kcnd2	Kiaa0020	Q8BKS9	Pumilio domain-containing protein KIAA0020	2.61961	5.188	1.99667	1	2.2	1
Kcnd2	Lama2	Q60675	Laminin subunit alpha-2	2.20883	6.76637	2.16402	28	12.1	4
Kcnd2	Lamb2	Q61292	Laminin subunit beta-2	2.93739	6.43223	2.17353	15	9.5	3
Kcnd2	Lamc1	P02468	Laminin subunit gamma-1	1.68652	6.82543	1.35224	14	9.8	4
Kcnd2	Lemd3	Q9WU40	Inner nuclear membrane protein Man1	2.26484	5.82441	1.28072	3	5.8	3
Kcnd2	Lmf2	Q8C3X8	Lipase maturation factor 2	1.93615	5.77329	2.36414	2	3.8	3
Kcnd2	Lmnb1	P14733	Lamin-B1	1.78644	7.18714	1.63599	20	33.8	4
Kcnd2	Mccc1	Q99MR8	Methylcrotonoyl-CoA carboxylase subunit alpha, mitochondrial	1.39892	6.46349	2.90973	5	10.7	4
Kcnd2	Mccc2	Q3ULD5	Methylcrotonoyl-CoA carboxylase beta chain, mitochondrial	1.49139	6.57162	2.55338	5	10.5	4
Kcnd2	Mdh1	P14152	Malate dehydrogenase, cytoplasmic	2.23709	6.83237	2.12347	4	20.1	2
Kcnd2	Mdp1	Q9D967	Magnesium-dependent phosphatase 1	2.28881	6.80029	1.09822	3	31.7	2
Kcnd2	Mfn1	Q811U4	Mitofusin-1	1.41118	6.44299	2.21259	6	10	4
Kcnd2	Mon2	Q80TL7	Protein MON2 homolog	1.6952	4.88952	2.45078	1	0.8	1
Kcnd2	Mospd2	Q9CWP6	Motile sperm domain-containing protein 2	4.07799	6.37634	4.83053	4	10.6	4
Kcnd2	Mtco1	P00397	Cytochrome c oxidase subunit 1	2.46868	7.55165	2.57772	3	11.3	4
Kcnd2	Mthfs	Q9D110	5-formyltetrahydrofolate cyclo-ligase	8.63857	7.36637	5.47264	1	10.8	2
Kcnd2	Mvp	Q9EQK5	Major vault protein	4.37013	7.02037	4.18028	19	33.7	4
Kcnd2	Mybphl	Q5FW53	Myosin-binding protein H-like	1.57635	6.93196	1.42794	6	20.3	3
Kcnd2	Myoz2	Q9JJW5	Myozenin-2	2.01863	8.61164	5.19029	12	50.8	4
Kcnd2	Myzap	Q3UIJ9	Myocardial zonula adherens protein	1.60913	6.44034	2.95096	6	13.9	4
Kcnd2	Ndufs4	Q9CXZ1	NADH dehydrogenase [ubiquinone] iron-sulfur protein 4, mitochondrial	1.46175	7.83318	2.91728	5	25.7	3
Kcnd2	Nedd4l	Q8CFI0	E3 ubiquitin-protein ligase NEDD4-like	3.22033	5.5919	3.07942	1	1	4
Kcnd2	Nid1	P10493	Nidogen-1	2.58069	6.59382	2.19073	9	11.4	4
Kcnd2	Ogdh	Q60597	2-oxoglutarate dehydrogenase, mitochondrial	1.25401	6.90778	2.96388	12	15.6	4
Kcnd2	Oxct1	Q9D0K2	Succinyl-CoA:3-ketoacid coenzyme A transferase 1, mitochondrial	1.37901	6.53398	3.117	3	8.7	4
Kcnd2	Pfkm	P47857	ATP-dependent 6-phosphofructokinase, muscle type	1.49211	7.17549	3.11734	11	19.2	4
Kcnd2	Pkm	P52480	Pyruvate kinase PKM	2.20694	6.79601	3.1623	8	20.5	3
Kcnd2	Ppap2b	Q99JY8	Lipid phosphate phosphohydrolase 3	3.91852	6.1207	1.96057	2	10.3	3
Kcnd2	Prodh	Q9WU79	Proline dehydrogenase 1, mitochondrial	1.54016	5.88895	1.73995	3	8.2	3
Kcnd2	Prph	P15331	Peripherin	2.28768	6.58103	2.11577	11	26.5	4
Kcnd2	Psmf1	Q8BHL8	Proteasome inhibitor PI31 subunit	1.2963	5.98938	3.98229	1	4.4	1
Kcnd2	Rhot2	Q8JZN7	Mitochondrial Rho GTPase 2	1.78211	6.58154	2.449	5	13.7	4
Kcnd2	Rpn1	Q91YQ5	Dolichyl-diphosphooligosaccharide--protein glycosyltransferase subunit 1	1.87378	6.28011	2.50089	6	13.3	4
Kcnd2	Rpn2	Q9DBG6	Dolichyl-diphosphooligosaccharide--protein glycosyltransferase subunit 2	2.05541	6.36349	2.17416	4	12.2	4
Kcnd2	Rqcd1	Q9JKY0	Cell differentiation protein RCD1 homolog	1.6534	5.2541	1.26039	1	4	1
Kcnd2	Sacs	Q9JLC8	Sacsin	1.48927	5.73759	1.63218	1	0.2	4
Kcnd2	Sdr39u1	Q5M8N4	Epimerase family protein SDR39U1	1.60139	6.98632	3.20737	5	17.9	4
Kcnd2	Serpina3k	P07759	Serine protease inhibitor A3K	2.32244	6.54095	3.57356	6	21.3	3
Kcnd2	Sgcg	P82348	Gamma-sarcoglycan	1.29899	6.50024	2.5462	3	14.1	3
Kcnd2	Sirt3	Q8R104	NAD-dependent protein deacetylase sirtuin-3	1.70588	6.93607	2.13866	6	14.7	4
Kcnd2	Slc25a20	Q9Z2Z6	Mitochondrial carnitine/acylcarnitine carrier protein	1.54353	7.84148	3.32952	6	21.9	4
Kcnd2	Slc25a42	Q8R0Y8	Mitochondrial coenzyme A transporter SLC25A42	1.45383	7.16925	2.63869	6	28	4
Kcnd2	Slc25a5	P51881	ADP/ATP translocase 2;ADP/ATP translocase 2, N-terminally processed	1.45997	8.40505	1.6929	19	59.7	4
Kcnd2	Sntb2	Q61235	Beta-2-syntrophin	2.38202	6.28282	2.8261	3	6.9	4
Kcnd2	Spg7	Q3ULF4	Paraplegin	1.66109	6.00445	2.69906	3	7.9	3
Kcnd2	Stim1	P70302	Stromal interaction molecule 1	7.77837	7.94803	7.1114	16	30.2	4
Kcnd2	Sun2	Q8BJS4	SUN domain-containing protein 2	2.71761	7.05237	1.80982	17	34.3	4
Kcnd2	Tbrg4	Q91YM4	Protein TBRG4	1.52068	6.89643	2.39609	11	24.8	4
Kcnd2	Thbs1	P35441	Thrombospondin-1	1.59198	6.70409	3.28652	6	5.6	4
Kcnd2	Tma7	Q8K003	Translation machinery-associated protein 7	2.59648	7.06607	2.22526	1	14.1	2
Kcnd2	Tor1aip1	Q921T2	Torsin-1A-interacting protein 1	2.47973	6.50761	1.98051	3	6.7	2
Kcnd2	Uqcrb	Q9D855	Cytochrome b-c1 complex subunit 7	1.79901	7.59062	1.84634	3	25.2	4
Kcnd2	Vim	P20152	Vimentin	1.38271	8.60147	2.80492	33	71.9	4
Kcnd2	Xpo5	Q924C1	Exportin-5	2.94279	5.18068	1.95121	1	1.2	1
Kcnd2	Zbtb8os	Q505B7	Protein archease	3.23602	6.21854	3.62095	1	7.1	1

## Sheet: Kcnh2
Source Name	Gene names	Protein ID	Protein names	Difference	iBAQ	-LogP	Peptides	Sequence coverage	MS/MS identified
Kcnh2	Aars2	Q14CH7	Alanine--tRNA ligase, mitochondrial	2.98466	6.11471	3.37715	1	1	1
Kcnh2	Abcb10	Q9JI39	ATP-binding cassette sub-family B member 10, mitochondrial	2.92781	6.56298	3.26087	8	13.4	4
Kcnh2	Abcb7	Q61102	ATP-binding cassette sub-family B member 7, mitochondrial	2.2453	6.4289	2.85594	6	10.8	4
Kcnh2	Abcc9	P70170	ATP-binding cassette sub-family C member 9	2.16182	6.69445	3.64396	15	11.1	4
Kcnh2	Abcd1	P48410	ATP-binding cassette sub-family D member 1	2.91872	6.2896	3.67212	4	6.4	4
Kcnh2	Abcd3	P55096	ATP-binding cassette sub-family D member 3	2.72134	6.75838	4.56591	10	20.9	4
Kcnh2	Ablim1	Q8K4G5	Actin-binding LIM protein 1	1.99319	6.132	2.09341	5	8	3
Kcnh2	Adcy6	Q01341	Adenylate cyclase type 6	2.71071	6.45698	3.94931	7	8.2	4
Kcnh2	Afg3l2	Q8JZQ2	AFG3-like protein 2	2.84223	7.2685	3.5206	16	23.1	4
Kcnh2	Aldh18a1	Q9Z110	Delta-1-pyrroline-5-carboxylate synthase;Gamma-glutamyl phosphate reductase;Glutamate 5-kinase	11.2549	8.33622	6.46533	1	1	3
Kcnh2	Arid1a	A2BH40	AT-rich interactive domain-containing protein 1A	3.4104	5.14988	2.52426	2	1.5	1
Kcnh2	Arnt	P53762	Aryl hydrocarbon receptor nuclear translocator	4.11526	5.91058	4.91625	2	3.4	4
Kcnh2	Asap2	Q7SIG6	Arf-GAP with SH3 domain, ANK repeat and PH domain-containing protein 2	3.78296	6.60003	1.20406	1	0.8	1
Kcnh2	Atad3	Q925I1	ATPase family AAA domain-containing protein 3	2.47837	7.6861	4.76866	13	24.9	4
Kcnh2	Atp12a	Q9Z1W8	Potassium-transporting ATPase alpha chain 2	8.55753	6.87824	6.29186	3	3	3
Kcnh2	Bag3	Q9JLV1	BAG family molecular chaperone regulator 3	2.33866	6.75941	4.03005	10	18.5	4
Kcnh2	Bgn	P28653	Biglycan	2.84952	6.60672	3.58395	5	15.2	2
Kcnh2	Bsn	O88737	Protein bassoon	8.41092	6.1296	5.54501	17	5.7	4
Kcnh2	Calm3	P0DP28		2.97356	8.61005	5.15837	11	80.5	4
Kcnh2	Capn1	O35350	Calpain-1 catalytic subunit	1.9163	6.05087	4.08989	4	6.7	4
Kcnh2	Cat	P24270	Catalase	7.32008	9.1318	7.01529	36	66.2	4
Kcnh2	Cav1	P49817	Caveolin-1	1.7983	8.39637	3.82962	6	40.4	4
Kcnh2	Cav2	Q9WVC3	Caveolin-2	1.71664	7.09494	3.67682	1	7.4	4
Kcnh2	Ccdc186	Q8C9S4	Coiled-coil domain-containing protein 186	9.34102	6.90459	7.07537	15	19.1	4
Kcnh2	Cct4	P80315	T-complex protein 1 subunit delta	1.82146	6.60316	2.84018	8	19.3	4
Kcnh2	Cct7	P80313	T-complex protein 1 subunit eta	1.943	6.44213	3.07183	4	7.9	4
Kcnh2	Cct8	P42932	T-complex protein 1 subunit theta	2.1243	6.7328	5.06128	11	20.8	4
Kcnh2	Chchd6	Q91VN4	MICOS complex subunit Mic25	1.95384	7.26755	4.17194	5	23.8	4
Kcnh2	Clint1	Q99KN9	Clathrin interactor 1	1.81443	6.09206	2.62287	3	5.9	3
Kcnh2	Cltc	Q68FD5	Clathrin heavy chain 1	1.79046	6.79395	5.37543	22	20.2	4
Kcnh2	Cmya5	Q70KF4	Cardiomyopathy-associated protein 5	1.85799	6.01931	3.1572	20	8.8	4
Kcnh2	Cnih4	Q9CX13	Protein cornichon homolog 4	6.17973	7.4382	5.01176	1	14.4	3
Kcnh2	Cnn1	Q08091	Calponin-1	1.98742	6.7164	2.3496	5	17.8	4
Kcnh2	Col6a1	Q04857	Collagen alpha-1(VI) chain	2.00498	7.29029	3.66547	14	18.1	4
Kcnh2	Col6a2	Q02788	Collagen alpha-2(VI) chain	1.95134	7.25641	3.3955	13	13.3	4
Kcnh2	Col6a6	Q8C6K9	Collagen alpha-6(VI) chain	2.34837	5.60061	3.35412	6	3.5	4
Kcnh2	Copa	Q8CIE6	Coatomer subunit alpha;Proxenin;Xenin	3.42596	6.32313	3.71945	11	11.4	4
Kcnh2	Copb1	Q9JIF7	Coatomer subunit beta	2.49753	6.17957	4.31343	8	11.4	4
Kcnh2	Copg1	Q9QZE5	Coatomer subunit gamma-1	2.51975	6.31771	5.52148	4	4.6	3
Kcnh2	Cpt1a	P97742	Carnitine O-palmitoyltransferase 1, liver isoform	2.32123	6.49064	2.76424	7	10.6	4
Kcnh2	Cyb5d2	Q5SSH8	Neuferricin	4.83279	6.61337	4.13595	1	3.4	3
Kcnh2	Cystm1	Q8K353	Cysteine-rich and transmembrane domain-containing protein 1	3.7355	6.68209	3.68646	1	9.6	1
Kcnh2	Ddx41	Q91VN6	Probable ATP-dependent RNA helicase DDX41	5.76662	6.07722	3.74153	1	1.4	1
Kcnh2	Dglucy	Q8BH86	UPF0317 protein C14orf159 homolog, mitochondrial	2.35099	6.33323	4.17002	6	10.5	4
Kcnh2	Dhrs7c	Q8CHS7	Dehydrogenase/reductase SDR family member 7C	2.18726	6.46938	3.80819	2	8.7	4
Kcnh2	Dnaja2	Q9QYJ0	DnaJ homolog subfamily A member 2	2.09944	6.19729	1.18776	3	9.2	3
Kcnh2	Dtna	Q9D2N4	Dystrobrevin alpha	2.42667	6.78705	4.61324	10	16.8	4
Kcnh2	Dysf	Q9ESD7	Dysferlin	2.62931	6.27605	4.65129	14	9.4	4
Kcnh2	Echs1	Q8BH95	Enoyl-CoA hydratase, mitochondrial	2.19795	7.42473	2.45462	5	22.1	4
Kcnh2	Eci1	P42125	Enoyl-CoA delta isomerase 1, mitochondrial	2.27219	7.54664	3.48516	6	27	4
Kcnh2	Ecm29	Q6PDI5	Proteasome-associated protein ECM29 homolog	2.14489	5.79111	3.47428	7	4.7	3
Kcnh2	Ehd1	Q9WVK4	EH domain-containing protein 1	1.78611	7.26815	4.82077	16	33.3	4
Kcnh2	Eif3a	P23116	Eukaryotic translation initiation factor 3 subunit A	2.20771	6.37491	1.61425	6	5.4	4
Kcnh2	Eif4g1	Q6NZJ6	Eukaryotic translation initiation factor 4 gamma 1	1.9442	6.41891	3.0717	13	9.8	4
Kcnh2	Eif4g2	Q62448	Eukaryotic translation initiation factor 4 gamma 2	2.01319	5.99233	2.87676	6	8.5	4
Kcnh2	Eln	P54320	Elastin	4.35693	6.48348	3.77455	3	5	2
Kcnh2	Epb41	P48193	Protein 4.1	2.82684	6.51708	5.19903	8	13.9	4
Kcnh2	Epb41l5	Q8BGS1	Band 4.1-like protein 5	2.54322	5.01914	1.13752	1	1.6	1
Kcnh2	Epb42	P49222	Erythrocyte membrane protein band 4.2	2.29166	6.38727	2.57724	4	6.1	3
Kcnh2	Erc2	Q6PH08	ERC protein 2	5.13413	5.62276	2.79933	4	4.7	3
Kcnh2	Exoc6b	A6H5Z3	Exocyst complex component 6B	4.64791	5.9739	5.13291	1	1.2	1
Kcnh2	Fbl	P35550	rRNA 2-O-methyltransferase fibrillarin	2.31156	6.57936	1.88485	3	13.5	4
Kcnh2	Fcgr4	A0A0B4J1G0		3.13893	6.10047	1.14744	1	4	2
Kcnh2	Fh	P97807	Fumarate hydratase, mitochondrial	2.01645	7.1539	2.44234	8	23.3	4
Kcnh2	Fitm2	P59266	Fat storage-inducing transmembrane protein 2	4.73798	6.69857	3.39259	2	8.8	3
Kcnh2	Flna	Q8BTM8	Filamin-A	2.11936	6.83762	3.65817	36	20.1	4
Kcnh2	Gapdh	P16858	Glyceraldehyde-3-phosphate dehydrogenase	1.79594	8.91707	3.78834	17	63.1	4
Kcnh2	Gbas	O55126	Protein NipSnap homolog 2	4.02396	8.13626	4.75207	8	28.1	4
Kcnh2	Gcdh	Q60759	Glutaryl-CoA dehydrogenase, mitochondrial	2.0727	7.80362	2.38079	10	29	4
Kcnh2	Get4	Q9D1H7	Golgi to ER traffic protein 4 homolog	2.09197	5.67582	2.46981	1	4	3
Kcnh2	Gimap8	Q75N62	GTPase IMAP family member 8	5.38046	6.0555	5.22152	1	1.5	1
Kcnh2	Gja1	P23242	Gap junction alpha-1 protein	2.41599	7.96525	1.68219	11	27.2	4
Kcnh2	Gpd2	Q64521	Glycerol-3-phosphate dehydrogenase, mitochondrial	2.16964	6.70198	2.42274	17	27.5	4
Kcnh2	Gvin1	Q80SU7	Interferon-induced very large GTPase 1	2.07242	5.28222	2.35873	6	3	1
Kcnh2	H1f0	P10922	Histone H1.0;Histone H1.0, N-terminally processed	1.92655	8.40335	1.71282	6	27.8	4
Kcnh2	H2afy	Q9QZQ8	Core histone macro-H2A.1	2.12575	6.77366	1.06352	5	21	3
Kcnh2	Hcfc1	Q61191	HCF C-terminal chain 1;HCF C-terminal chain 2;HCF C-terminal chain 3;HCF C-terminal chain 4;HCF C-terminal chain 5;HCF C-terminal chain 6;HCF N-terminal chain 1;HCF N-terminal chain 2;HCF N-terminal chain 3;HCF N-terminal chain 4;HCF N-terminal chain 5;HCF N-terminal chain 6;Host cell factor 1	5.35886	6.65033	3.17098	14	8.7	4
Kcnh2	Hgs	Q99LI8	Hepatocyte growth factor-regulated tyrosine kinase substrate	3.52325	6.90085	5.29076	8	11.6	4
Kcnh2	Hhatl	Q9D1G3	Protein-cysteine N-palmitoyltransferase HHAT-like protein	1.72223	7.66018	3.29293	8	18.1	4
Kcnh2	Hira	Q61666	Protein HIRA	6.27172	6.15144	3.58828	5	7.2	4
Kcnh2	Hist1h1c	P15864	Histone H1.2	2.05983	8.77256	1.10775	8	27.8	4
Kcnh2	Hist3h2ba	Q9D2U9	Histone H2B type 2-E;Histone H2B type 3-A;Histone H2B type 3-B	4.52285	6.4471	4.51933	7	50.8	1
Kcnh2	Hk2	O08528	Hexokinase-2	2.03534	7.53246	3.0255	24	29.8	4
Kcnh2	Hmgn2	P09602	Non-histone chromosomal protein HMG-17	2.5115	8.47473	1.56896	2	16.7	4
Kcnh2	Hnrnpa3	Q8BG05	Heterogeneous nuclear ribonucleoprotein A3	2.2754	6.79069	3.38217	4	14.8	4
Kcnh2	Hnrnpm	Q9D0E1	Heterogeneous nuclear ribonucleoprotein M	2.49782	6.99177	3.35	15	25.2	4
Kcnh2	Hnrnpu	Q8VEK3	Heterogeneous nuclear ribonucleoprotein U	3.06991	7.37674	3.41467	13	14.9	4
Kcnh2	Hp1bp3	Q3TEA8	Heterochromatin protein 1-binding protein 3	2.16191	6.56658	1.25469	6	10.6	4
Kcnh2	Hsdl1	Q8BTX9	Inactive hydroxysteroid dehydrogenase-like protein 1	2.35111	6.32105	3.65728	2	7.6	4
Kcnh2	Hspg2	Q05793	Basement membrane-specific heparan sulfate proteoglycan core protein;Endorepellin;LG3 peptide	2.63221	6.72415	5.03353	20	6.9	4
Kcnh2	Ipo5	Q8BKC5	Importin-5	2.00064	6.37061	2.21462	8	9.3	4
Kcnh2	Jagn1	Q5XKN4	Protein jagunal homolog 1	3.36899	6.44904	3.68901	1	6.6	3
Kcnh2	Kcnh2	O35219	Potassium voltage-gated channel subfamily H member 2	13.8714	8.16842	7.03463	34	33	4
Kcnh2	Kcnh7	Q9ER47	Potassium voltage-gated channel subfamily H member 7	2.58189	4.94051	2.51323	8	5.9	1
Kcnh2	Kcnq1	P97414	Potassium voltage-gated channel subfamily KQT member 1	8.99783	8.59337	7.81089	27	40.7	4
Kcnh2	Keap1	Q9Z2X8	Kelch-like ECH-associated protein 1	7.76888	6.5316	3.00483	6	8.7	4
Kcnh2	Kiaa0020	Q8BKS9	Pumilio domain-containing protein KIAA0020	2.48737	5.13891	2.36529	2	2.9	1
Kcnh2	Kmt2d	Q6PDK2	Histone-lysine N-methyltransferase 2D	3.4773	5.15255	1.81377	3	0.7	3
Kcnh2	Ktn1	Q61595	Kinectin	2.5095	7.32439	2.4553	38	31.5	4
Kcnh2	Lama2	Q60675	Laminin subunit alpha-2	1.93513	6.55971	3.41906	22	9.3	4
Kcnh2	Lamb2	Q61292	Laminin subunit beta-2	3.07974	6.36402	3.57083	15	8.6	4
Kcnh2	Lamtor4	Q8CF66	Ragulator complex protein LAMTOR4;Ragulator complex protein LAMTOR4, N-terminally processed	7.38224	8.97654	2.49927	1	10.1	2
Kcnh2	Lclat1	Q3UN02	Lysocardiolipin acyltransferase 1	2.66834	6.64472	4.50088	3	8.2	4
Kcnh2	Lgals3bp	Q07797	Galectin-3-binding protein	5.1179	7.14423	2.11022	5	13.3	3
Kcnh2	Lmna	P48678	Lamin-A/C;Prelamin-A/C	2.38626	8.08748	2.51709	33	50.7	4
Kcnh2	Lmnb1	P14733	Lamin-B1	2.64656	7.34328	2.83304	22	40.5	4
Kcnh2	Lmnb2	P21619	Lamin-B2	3.0935	6.79879	2.16551	13	20	4
Kcnh2	Lonp1	Q8CGK3	Lon protease homolog, mitochondrial	2.51556	6.30947	3.60562	8	11.6	4
Kcnh2	Macf1	Q9QXZ0	Microtubule-actin cross-linking factor 1	2.22013	5.4893	2.98091	18	2.8	3
Kcnh2	Maged1	Q9QYH6	Melanoma-associated antigen D1	5.03833	5.96605	3.74348	1	1.4	2
Kcnh2	Mccc1	Q99MR8	Methylcrotonoyl-CoA carboxylase subunit alpha, mitochondrial	1.92712	6.68039	2.99563	9	14.2	4
Kcnh2	Mcm5	P49718	DNA replication licensing factor MCM5	3.5474	5.38017	2.42724	1	1.5	1
Kcnh2	Micu3	Q9CTY5	Calcium uptake protein 3, mitochondrial	2.64398	6.27161	1.05155	1	3.1	1
Kcnh2	Mki67	E9PVX6		6.89374	6.62329	7.40629	1	0.3	1
Kcnh2	Mms19	Q9D071	MMS19 nucleotide excision repair protein homolog	2.03472	5.08709	1.98796	1	1.1	1
Kcnh2	Mocs3	A2BDX3	Adenylyltransferase and sulfurtransferase MOCS3;Molybdopterin-synthase adenylyltransferase;Molybdopterin-synthase sulfurtransferase	2.38457	5.99414	2.23916	1	2	2
Kcnh2	Mtdh	Q80WJ7	Protein LYRIC	2.47676	6.96702	0.692606	7	18.7	4
Kcnh2	Mtnd2	P03893	NADH-ubiquinone oxidoreductase chain 2	2.1038	6.32712	1.19306	1	4.9	2
Kcnh2	Myadm	O35682	Myeloid-associated differentiation marker	2.65248	7.67676	5.57491	3	14.1	4
Kcnh2	Myo18a	Q9JMH9	Unconventional myosin-XVIIIa	1.72868	6.08883	4.0636	14	10	4
Kcnh2	Myo1c	Q9WTI7	Unconventional myosin-Ic	2.0538	6.74892	4.29838	16	20.2	4
Kcnh2	Myzap	Q3UIJ9	Myocardial zonula adherens protein	2.70434	6.76157	2.61302	1	2.6	2
Kcnh2	Naca	P70670	Nascent polypeptide-associated complex subunit alpha, muscle-specific form	6.78267	7.34519	4.8544	63	40	4
Kcnh2	Nbr1	P97432	Next to BRCA1 gene 1 protein	7.50695	6.47956	4.40487	6	6.7	4
Kcnh2	Ncl	P09405	Nucleolin	2.07685	6.34245	1.23608	5	8.1	3
Kcnh2	Ncoa5	Q91W39	Nuclear receptor coactivator 5	5.38378	7.01588	3.70591	10	20.9	4
Kcnh2	Ncoa6	Q9JL19	Nuclear receptor coactivator 6	9.19729	6.60251	6.69029	8	6.2	4
Kcnh2	Ndufab1	Q9CR21	Acyl carrier protein, mitochondrial	2.77588	7.86111	2.97051	2	11.5	4
Kcnh2	Nfat5	Q9WV30	Nuclear factor of activated T-cells 5	7.57318	6.48464	5.69163	7	6.2	3
Kcnh2	Nid1	P10493	Nidogen-1	1.85196	6.31888	1.93003	6	7.4	4
Kcnh2	Nlrx1	Q3TL44	NLR family member X1	11.5493	9.69579	7.03636	56	68.7	4
Kcnh2	Noa1	Q9JJG9	Nitric oxide-associated protein 1	2.70954	6.01446	3.36274	1	1.6	1
Kcnh2	Nucks1	Q80XU3	Nuclear ubiquitous casein and cyclin-dependent kinase substrate 1	2.48258	6.745	1.63445	1	3.8	1
Kcnh2	Nufip2	Q5F2E7	Nuclear fragile X mental retardation-interacting protein 2	2.04792	5.86345	1.99339	3	5.3	2
Kcnh2	Numa1	E9Q7G0		2.5001	6.27528	3.212	17	8.9	4
Kcnh2	Opa1	P58281	Dynamin-like 120 kDa protein, form S1;Dynamin-like 120 kDa protein, mitochondrial	1.94277	7.81682	5.50432	31	38.1	4
Kcnh2	Pclo	Q9QYX7	Protein piccolo	10.1357	6.61183	5.97559	7	2.2	3
Kcnh2	Pde6a	P27664	Rod cGMP-specific 3,5-cyclic phosphodiesterase subunit alpha	4.20062	6.36278	2.68894	1	1.2	1
Kcnh2	Pdhx	Q8BKZ9	Pyruvate dehydrogenase protein X component, mitochondrial	1.97138	6.04854	1.73445	2	4.6	2
Kcnh2	Pdia6	Q922R8	Protein disulfide-isomerase A6	1.83686	5.94862	2.17607	1	3.2	4
Kcnh2	Pdk1	Q8BFP9	[Pyruvate dehydrogenase (acetyl-transferring)] kinase isozyme 1, mitochondrial	1.98829	6.28074	4.96643	3	8.1	4
Kcnh2	Pdk2	Q9JK42	[Pyruvate dehydrogenase (acetyl-transferring)] kinase isozyme 2, mitochondrial	2.29042	6.73727	4.83057	2	5.4	4
Kcnh2	Pdlim5	Q8CI51	PDZ and LIM domain protein 5	1.73595	7.10501	2.63914	5	10.5	4
Kcnh2	Pfkm	P47857	ATP-dependent 6-phosphofructokinase, muscle type	1.87104	7.371	3.59305	16	23.3	4
Kcnh2	Pgm5	Q8BZF8	Phosphoglucomutase-like protein 5	2.40448	6.67752	3.70062	9	18.9	4
Kcnh2	Pi4ka	E9Q3L2		2.00542	5.80556	5.16927	10	6.3	4
Kcnh2	Pitpnm2	Q6ZPQ6	Membrane-associated phosphatidylinositol transfer protein 2	3.54065	5.64861	1.86243	4	3.6	2
Kcnh2	Pkp4	Q68FH0	Plakophilin-4	2.52628	6.41102	1.00791	1	0.7	1
Kcnh2	Prdx3	P20108	Thioredoxin-dependent peroxide reductase, mitochondrial	4.21081	7.01704	5.85119	4	18.3	4
Kcnh2	Prkaca	P05132	cAMP-dependent protein kinase catalytic subunit alpha	1.96997	6.94424	3.64982	4	8.8	4
Kcnh2	Prkacb	P68181	cAMP-dependent protein kinase catalytic subunit beta	3.31463	5.93824	1.51962	4	8.8	4
Kcnh2	Prodh	Q9WU79	Proline dehydrogenase 1, mitochondrial	2.29092	6.19462	2.5585	6	16.4	4
Kcnh2	Pstpip2	Q99M15	Proline-serine-threonine phosphatase-interacting protein 2	5.90817	6.30087	5.06865	2	6.3	4
Kcnh2	Pura	P42669	Transcriptional activator protein Pur-alpha	2.03784	6.94208	3.07792	3	18.4	3
Kcnh2	Rac1	P63001	Ras-related C3 botulinum toxin substrate 1;Ras-related C3 botulinum toxin substrate 3	2.27272	7.50473	4.22614	2	10.4	2
Kcnh2	Ranbp2	Q9ERU9	E3 SUMO-protein ligase RanBP2	2.69501	6.03828	1.633	11	4.4	3
Kcnh2	Rbm39	Q8VH51	RNA-binding protein 39	1.7838	5.97739	2.88712	2	5.3	4
Kcnh2	Rhot2	Q8JZN7	Mitochondrial Rho GTPase 2	2.16768	6.73382	3.39487	6	16	4
Kcnh2	Rpl12	P35979	60S ribosomal protein L12	2.0334	7.05679	3.99415	2	10.9	4
Kcnh2	Rpl23a	P62751	60S ribosomal protein L23a	2.25184	7.61967	1.50767	3	23.7	4
Kcnh2	Rpl24	Q8BP67	60S ribosomal protein L24	2.47408	7.23322	5.085	1	8.3	4
Kcnh2	Rpl26	P61255	60S ribosomal protein L26	2.02603	7.05274	3.95273	2	6.2	4
Kcnh2	Rpl27	P61358	60S ribosomal protein L27	2.60693	7.76924	2.73329	4	37.5	4
Kcnh2	Rpl27a	P14115	60S ribosomal protein L27a	2.12261	7.23773	3.517	1	7.4	4
Kcnh2	Rpl35a	O55142	60S ribosomal protein L35a	3.19845	7.69878	2.62756	3	26.4	4
Kcnh2	Rpl6	P47911	60S ribosomal protein L6	2.73075	7.45416	1.40923	9	27	4
Kcnh2	Rpl7a	P12970	60S ribosomal protein L7a	3.10786	7.0708	3.11633	5	16.2	4
Kcnh2	Rps11	P62281	40S ribosomal protein S11	2.9002	7.66452	3.07683	6	23.4	4
Kcnh2	Rps24	P62849	40S ribosomal protein S24	2.08762	7.18457	2.96541	3	26.3	4
Kcnh2	Rps25	P62852	40S ribosomal protein S25	2.37095	8.32569	0.78064	4	24	4
Kcnh2	Rps26	P62855	40S ribosomal protein S26	3.3649	7.8048	4.39326	3	27	3
Kcnh2	Rps27a	P62983	40S ribosomal protein S27a;60S ribosomal protein L40;Polyubiquitin-B;Polyubiquitin-C;Ubiquitin;Ubiquitin-40S ribosomal protein S27a;Ubiquitin-60S ribosomal protein L40;Ubiquitin-related 1;Ubiquitin-related 2	1.73743	8.59327	4.20967	4	30.1	4
Kcnh2	Rps3a	P97351	40S ribosomal protein S3a	2.19907	6.91675	4.49094	5	15.9	4
Kcnh2	Rps4x	P62702	40S ribosomal protein S4, X isoform	2.11694	7.58632	2.95238	10	30	4
Kcnh2	Rps7	P62082	40S ribosomal protein S7	2.46583	7.65477	3.85003	5	31.4	4
Kcnh2	Rrbp1	Q99PL5	Ribosome-binding protein 1	1.8119	5.94454	3.49668	7	4.7	4
Kcnh2	Scp2	P32020	Non-specific lipid-transfer protein	1.89343	6.74799	3.07279	5	7.9	4
Kcnh2	Sdhb	Q9CQA3	Succinate dehydrogenase [ubiquinone] iron-sulfur subunit, mitochondrial	2.39219	7.89388	3.30694	10	31.2	4
Kcnh2	Sdr39u1	Q5M8N4	Epimerase family protein SDR39U1	1.96215	7.13347	3.02347	6	24.4	4
Kcnh2	Sec61a1	P61620	Protein transport protein Sec61 subunit alpha isoform 1	2.63067	6.85431	3.11786	3	9.2	4
Kcnh2	Sfn	O70456	14-3-3 protein sigma	5.81755	6.64944	5.799	2	7.3	2
Kcnh2	Slc16a1	P53986	Monocarboxylate transporter 1	2.04413	7.68517	2.91135	7	17.8	4
Kcnh2	Slc25a20	Q9Z2Z6	Mitochondrial carnitine/acylcarnitine carrier protein	2.43479	8.08882	4.05051	9	31.9	4
Kcnh2	Slc25a22	Q9D6M3	Mitochondrial glutamate carrier 1	3.5655	7.28889	5.52327	6	17.3	4
Kcnh2	Slc25a31	Q3V132	ADP/ATP translocase 4;ADP/ATP translocase 4, N-terminally processed	4.05928	8.2307	5.45405	6	12.8	4
Kcnh2	Slc25a42	Q8R0Y8	Mitochondrial coenzyme A transporter SLC25A42	2.31487	7.46758	4.1043	6	25.8	4
Kcnh2	Slc25a5	P51881	ADP/ATP translocase 2;ADP/ATP translocase 2, N-terminally processed	1.99931	8.48913	3.23525	19	51.3	4
Kcnh2	Slc25a51	Q5HZI9	Solute carrier family 25 member 51	2.48697	6.8226	5.56663	6	22.8	4
Kcnh2	Slc27a1	Q60714	Long-chain fatty acid transport protein 1	1.99771	6.61929	2.72328	8	15	4
Kcnh2	Slc35f6	Q8VE96	Solute carrier family 35 member F6	3.84081	5.94673	3.49342	1	2.7	1
Kcnh2	Slc4a1	P04919	Band 3 anion transport protein	2.22824	6.73676	2.66835	6	8.5	4
Kcnh2	Slc4a3	P16283	Anion exchange protein 3	3.54518	6.31041	4.65998	6	5.4	4
Kcnh2	Smarcc2	Q6PDG5	SWI/SNF complex subunit SMARCC2	2.49715	6.36344	1.99858	10	10.3	2
Kcnh2	Smc5	Q8CG46	Structural maintenance of chromosomes protein 5	3.97604	5.56295	1.73065	1	1	1
Kcnh2	Smtn	Q921U8	Smoothelin	2.08638	6.13659	2.03338	5	6.1	3
Kcnh2	Smurf1	Q9CUN6	E3 ubiquitin-protein ligase SMURF1	1.85917	7.24436	4.75547	1	1.5	1
Kcnh2	Snx2	Q9CWK8	Sorting nexin-2	1.71396	6.57616	3.2131	7	15.6	4
Kcnh2	Sorbs1	Q62417	Sorbin and SH3 domain-containing protein 1	2.57552	6.37872	3.39297	10	9.7	4
Kcnh2	Sqstm1	Q64337	Sequestosome-1	8.62058	8.13541	6.6984	14	48.2	4
Kcnh2	Srp68	Q8BMA6	Signal recognition particle subunit SRP68	2.33754	6.29079	2.32149	7	14.4	4
Kcnh2	Stam	P70297	Signal transducing adapter molecule 1	2.44245	6.64674	1.93829	3	5.5	2
Kcnh2	Suclg1	Q9WUM5	Succinyl-CoA ligase [ADP/GDP-forming] subunit alpha, mitochondrial	1.85695	7.64606	4.20862	6	25.4	4
Kcnh2	Sun2	Q8BJS4	SUN domain-containing protein 2	3.41702	7.09034	2.61919	13	25.3	4
Kcnh2	Synpo	Q8CC35	Synaptopodin	2.00652	6.31289	3.38806	4	5.4	4
Kcnh2	Synpo2l	Q8BWB1	Synaptopodin 2-like protein	2.88769	6.69807	4.66829	10	15.3	4
Kcnh2	Tars2	Q3UQ84	Threonine--tRNA ligase, mitochondrial	3.03776	6.8577	3.33049	1	1.4	1
Kcnh2	Tbc1d15	Q9CXF4	TBC1 domain family member 15	1.99022	5.96318	2.17566	3	5.7	4
Kcnh2	Tecr	Q9CY27	Very-long-chain enoyl-CoA reductase	2.85074	7.13742	2.85985	4	13	4
Kcnh2	Tecrl	Q8BFZ1	Trans-2,3-enoyl-CoA reductase-like	1.95687	6.66483	1.70654	4	15	3
Kcnh2	Tenm3	Q9WTS6	Teneurin-3	6.2101	5.73309	4.49881	1	0.3	2
Kcnh2	Tfrc	Q62351	Transferrin receptor protein 1	2.57285	6.70678	2.98782	10	14.4	4
Kcnh2	Tln2	Q71LX4	Talin-2	1.9299	6.48085	2.26747	30	16.8	4
Kcnh2	Tma7	Q8K003	Translation machinery-associated protein 7	4.53318	7.54152	4.76361	1	14.1	1
Kcnh2	Tmco1	Q921L3	Transmembrane and coiled-coil domain-containing protein 1	2.12465	6.81026	2.01699	2	5.9	3
Kcnh2	Tmem143	Q8VD26	Transmembrane protein 143	2.28177	6.80263	3.32395	3	9.2	4
Kcnh2	Tmem14c	Q9CQN6	Transmembrane protein 14C	2.04279	6.39886	3.21233	1	9.6	1
Kcnh2	Tmem33	Q9CR67	Transmembrane protein 33	2.48402	5.89423	1.79827	1	4.9	3
Kcnh2	Tnni3	P48787	Troponin I, cardiac muscle	2.29703	8.69795	1.6353	11	46	4
Kcnh2	Tnpo1	Q8BFY9	Transportin-1	1.9122	5.93855	2.27582	3	4.5	3
Kcnh2	Top2b	Q64511	DNA topoisomerase 2-beta	2.29422	6.08098	0.825869	11	8.5	3
Kcnh2	Tor1aip1	Q921T2	Torsin-1A-interacting protein 1	2.49531	6.6846	2.05157	5	12.4	3
Kcnh2	Ubap2	Q91VX2	Ubiquitin-associated protein 2	2.49238	6.25072	1.22307	3	3.9	2
Kcnh2	Upp2	Q8CGR7	Uridine phosphorylase 2	2.03629	7.11708	1.16562	1	4.1	4
Kcnh2	Vcl	Q64727	Vinculin	1.88513	6.68215	2.0174	19	22.2	4
Kcnh2	Vkorc1l1	Q6TEK5	Vitamin K epoxide reductase complex subunit 1-like protein 1	3.53152	5.98309	3.40349	1	6.2	1
Kcnh2	Vps13a	Q5H8C4	Vacuolar protein sorting-associated protein 13A	2.40829	5.74111	3.80665	9	3.6	4
Kcnh2	Ybx1	P62960	Nuclease-sensitive element-binding protein 1	2.16308	7.47261	1.25342	8	34.2	4
Kcnh2	Ywhaz	P63101	14-3-3 protein zeta/delta	1.82906	6.95425	2.65034	6	22	4
Kcnh2	Zfp57	Q8C6P8	Zinc finger protein 57	2.15242	7.99403	2.25541	1	2.4	1

## Sheet: Kcnj2
Source Name	Gene names	Protein ID	Protein names	Difference	iBAQ	-LogP	Peptides	Sequence coverage	MS/MS identified
Kcnj2	Abcc9	P70170	ATP-binding cassette sub-family C member 9	1.90462	6.57342	3.69812	10	8.3	4
Kcnj2	Acss1	Q99NB1	Acetyl-coenzyme A synthetase 2-like, mitochondrial	1.951	6.99537	2.84915	5	10.4	4
Kcnj2	Ap3s2	Q8BSZ2	AP-3 complex subunit sigma-2	2.95416	5.76437	2.85472	1	5.7	1
Kcnj2	Apoa1	Q00623	Apolipoprotein A-I;Proapolipoprotein A-I;Truncated apolipoprotein A-I	2.69325	7.1461	4.07968	2	7.2	3
Kcnj2	Aspn	Q99MQ4	Asporin	1.79047	6.46828	2.71041	4	12.1	3
Kcnj2	Cav3	P51637	Caveolin-3	1.37456	8.1141	2.59503	5	33.8	4
Kcnj2	Cobl	Q5NBX1	Protein cordon-bleu	5.29109	5.60092	5.04322	1	0.9	3
Kcnj2	Cyb5r3	Q9DCN2	NADH-cytochrome b5 reductase 3;NADH-cytochrome b5 reductase 3 membrane-bound form;NADH-cytochrome b5 reductase 3 soluble form	1.32502	8.1033	2.56107	14	48.2	4
Kcnj2	Dad1	P61804	Dolichyl-diphosphooligosaccharide--protein glycosyltransferase subunit DAD1	1.8198	6.02586	2.23153	1	10.6	2
Kcnj2	Dock9	Q8BIK4	Dedicator of cytokinesis protein 9	3.62003	6.1719	7.15441	10	5.6	4
Kcnj2	Fabp3	P11404	Fatty acid-binding protein, heart	1.74633	7.51137	1.0382	4	31.6	4
Kcnj2	Flot2	Q60634	Flotillin-2	1.51423	8.677	3.22309	27	61.9	4
Kcnj2	Fyco1	Q8VDC1	FYVE and coiled-coil domain-containing protein 1	8.05424	7.77994	7.06606	38	34.1	4
Kcnj2	Gja3	Q64448	Gap junction alpha-3 protein	5.62115	6.51435	5.99776	1	1.7	2
Kcnj2	Got2	P05202	Aspartate aminotransferase, mitochondrial	1.91388	6.7175	1.42952	8	19.1	4
Kcnj2	Grn	P28798	Acrogranin;Granulin-1;Granulin-2;Granulin-3;Granulin-4;Granulin-5;Granulin-6;Granulin-7;Granulins	1.59321	6.7757	2.08311	3	5.9	4
Kcnj2	Gucy1b3	O54865	Guanylate cyclase soluble subunit beta-1	3.25203	6.31052	4.12569	5	9.2	4
Kcnj2	Hexb	P20060	Beta-hexosaminidase subunit beta	2.31622	5.99585	3.43601	1	1.7	1
Kcnj2	Hsd17b8	P50171	Estradiol 17-beta-dehydrogenase 8	1.35973	6.3106	2.12735	2	10.4	4
Kcnj2	Idh3g	P70404	Isocitrate dehydrogenase [NAD] subunit gamma 1, mitochondrial	1.39695	7.853	1.85262	9	34.6	4
Kcnj2	Itm2b	O89051	BRI2 intracellular domain;BRI2, membrane form;Bri23 peptide;BRI2C, soluble form;Integral membrane protein 2B	3.10069	6.91453	4.72557	5	23.7	4
Kcnj2	Kcnj11	Q61743	ATP-sensitive inward rectifier potassium channel 11	3.20306	7.10353	3.30921	4	11.5	4
Kcnj2	Kcnj12	P52187	ATP-sensitive inward rectifier potassium channel 12	7.85512	6.99885	5.39401	7	23.9	4
Kcnj2	Kcnj2	P35561	Inward rectifier potassium channel 2	12.0179	8.5263	7.59577	11	34.8	4
Kcnj2	Kcnj3	P63250	G protein-activated inward rectifier potassium channel 1	3.58334	6.03421	2.92031	2	5.2	2
Kcnj2	Kcnj5	P48545	G protein-activated inward rectifier potassium channel 4	4.95575	6.93435	5.53838	4	11.5	4
Kcnj2	Mdh2	P08249	Malate dehydrogenase, mitochondrial	1.64776	7.2821	0.998605	9	37	4
Kcnj2	Mpp7	Q8BVD5	MAGUK p55 subfamily member 7	3.17698	6.22479	4.35618	5	11.1	4
Kcnj2	Mrpl21	Q9D1N9	39S ribosomal protein L21, mitochondrial	1.45672	6.61227	4.55102	2	10	2
Kcnj2	Mrpl41	Q9CQN7	39S ribosomal protein L41, mitochondrial	1.41586	7.18424	1.7803	4	35.6	3
Kcnj2	Mthfs	Q9D110	5-formyltetrahydrofolate cyclo-ligase	8.30053	7.17777	6.65839	1	10.8	1
Kcnj2	Mtor	Q9JLN9	Serine/threonine-protein kinase mTOR	1.81187	5.03148	2.70972	3	1.4	2
Kcnj2	Mtus2	Q3UHD3	Microtubule-associated tumor suppressor candidate 2 homolog	1.84307	6.01441	4.36447	5	4.4	4
Kcnj2	Myh7b	A2AQP0	Myosin-7B	4.21947	5.70217	2.16462	13	4.1	2
Kcnj2	Myh9	Q8VDD5	Myosin-9	2.11248	6.62068	2.04518	23	16.3	3
Kcnj2	Ndufb6	Q3UIU2	NADH dehydrogenase [ubiquinone] 1 beta subcomplex subunit 6	1.64092	6.78416	1.79016	2	12.5	4
Kcnj2	Ndufb7	Q9CR61	NADH dehydrogenase [ubiquinone] 1 beta subcomplex subunit 7	1.88889	7.25628	2.59563	2	25.5	3
Kcnj2	Ndufc2	Q9CQ54	NADH dehydrogenase [ubiquinone] 1 subunit C2	1.34146	7.64348	2.10647	6	40	4
Kcnj2	Ndufs7	Q9DC70	NADH dehydrogenase [ubiquinone] iron-sulfur protein 7, mitochondrial	1.24848	7.48899	4.42845	6	34.8	4
Kcnj2	Ndufv3	Q8BK30	NADH dehydrogenase [ubiquinone] flavoprotein 3, mitochondrial	1.33185	7.28007	2.98132	4	26	2
Kcnj2	Nefm	P08553	Neurofilament medium polypeptide	4.30201	5.15298	3.13119	2	2.7	1
Kcnj2	Pcbp1	P60335	Poly(rC)-binding protein 1	1.41617	7.36259	2.84718	8	36.2	4
Kcnj2	Pde4dip	Q80YT7	Myomegalin	6.54247	5.80222	5.85638	7	3.6	4
Kcnj2	Pdlim5	Q8CI51	PDZ and LIM domain protein 5	1.76037	7.08164	3.59615	5	10.2	4
Kcnj2	Phb	P67778	Prohibitin	1.65509	9.80236	1.97528	27	90.8	4
Kcnj2	Pon1	P52430	Serum paraoxonase/arylesterase 1	2.14748	6.63391	3.91321	2	7	2
Kcnj2	Ppp1cb	P62141	Serine/threonine-protein phosphatase PP1-beta catalytic subunit	3.06589	7.28498	3.44521	9	36.1	4
Kcnj2	Ppp1r12b	Q8BG95	Protein phosphatase 1 regulatory subunit 12B	2.80534	7.65454	2.98232	25	31.7	4
Kcnj2	Rnf128	Q9D304	E3 ubiquitin-protein ligase RNF128	3.38975	5.39038	2.16044	1	3.3	1
Kcnj2	Rps17	P63276	40S ribosomal protein S17	1.41958	7.696	1.81478	4	39.3	4
Kcnj2	Sdhb	Q9CQA3	Succinate dehydrogenase [ubiquinone] iron-sulfur subunit, mitochondrial	1.81049	7.57758	3.0758	8	26.6	4
Kcnj2	Sec61a1	P61620	Protein transport protein Sec61 subunit alpha isoform 1	2.60952	5.89894	1.82319	2	4.2	2
Kcnj2	Sfn	O70456	14-3-3 protein sigma	2.6099	5.99539	0.737677	2	7.3	1
Kcnj2	Sftpa1	P35242	Pulmonary surfactant-associated protein A	4.1635	6.33369	2.90089	2	11.3	1
Kcnj2	Slc25a20	Q9Z2Z6	Mitochondrial carnitine/acylcarnitine carrier protein	1.3564	7.75367	3.44655	8	23.9	4
Kcnj2	Slc8a1	P70414	Sodium/calcium exchanger 1	1.94033	6.96004	3.48498	10	13.5	4
Kcnj2	Tmem14c	Q9CQN6	Transmembrane protein 14C	3.94807	6.93656	3.47628	2	35.1	3
Kcnj2	Tubgcp2	Q921G8	Gamma-tubulin complex component 2	1.60066	4.88503	1.90762	1	1.4	1
Kcnj2	Ube2d3	P61079	Ubiquitin-conjugating enzyme E2 D2;Ubiquitin-conjugating enzyme E2 D3	6.54481	8.41048	3.39129	1	4.8	3
Kcnj2	Uqcr11	Q9CPX8	Cytochrome b-c1 complex subunit 10	1.33228	7.45951	2.19735	1	21.4	3
Kcnj2	Ybx1	P62960	Nuclease-sensitive element-binding protein 1	1.72585	7.18549	1.22067	6	26.7	4
Kcnj2	Ybx3	Q9JKB3	Y-box-binding protein 3	2.20341	6.72333	2.69019	7	35.5	4

## Sheet: Kcnj3
Source Name	Gene names	Protein ID	Protein names	Difference	iBAQ	-LogP	Peptides	Sequence coverage	MS/MS identified
Kcnj3	Abcd3	P55096	ATP-binding cassette sub-family D member 3	2.25224	6.62374	4.10729	7	18.5	4
Kcnj3	Acat1	Q8QZT1	Acetyl-CoA acetyltransferase, mitochondrial	1.39265	7.4567	3.28301	7	23.8	4
Kcnj3	Acss1	Q99NB1	Acetyl-coenzyme A synthetase 2-like, mitochondrial	1.48988	6.99004	1.84293	11	20.4	4
Kcnj3	Adcy6	Q01341	Adenylate cyclase type 6	1.50933	6.15148	3.65659	5	5.8	4
Kcnj3	Afg3l2	Q8JZQ2	AFG3-like protein 2	1.64838	7.07947	1.90885	13	18	4
Kcnj3	Agpat3	Q9D517	1-acyl-sn-glycerol-3-phosphate acyltransferase gamma	2.10557	6.75706	5.13122	4	8.2	4
Kcnj3	Ak3	Q9WTP7	GTP:AMP phosphotransferase AK3, mitochondrial	2.24736	7.36875	2.6779	6	30	4
Kcnj3	Ak4	Q9WUR9	Adenylate kinase 4, mitochondrial	1.6218	7.04037	1.46669	4	21.1	4
Kcnj3	Ank1	Q02357	Ankyrin-1	5.86995	7.45815	5.54924	9	6.9	4
Kcnj3	Ankrd13a	Q80UP5	Ankyrin repeat domain-containing protein 13A	1.52812	5.44592	2.84722	1	3.2	1
Kcnj3	Ap2b1	Q9DBG3	AP-2 complex subunit beta	1.40763	6.25748	2.39596	5	7	4
Kcnj3	Apoa1	Q00623	Apolipoprotein A-I;Proapolipoprotein A-I;Truncated apolipoprotein A-I	1.59581	6.91513	2.12527	3	12.9	4
Kcnj3	Apob	E9Q414	Apolipoprotein B-100;Apolipoprotein B-48	2.99571	6.25956	3.74396	5	1.2	4
Kcnj3	Apoe	P08226	Apolipoprotein E	1.77407	5.98271	0.962111	1	2.9	2
Kcnj3	Appl1	Q8K3H0	DCC-interacting protein 13-alpha	1.81232	6.58066	2.42576	6	11.9	3
Kcnj3	Atad3	Q925I1	ATPase family AAA domain-containing protein 3	1.52101	7.43723	3.20131	15	29.1	4
Kcnj3	Atp1b1	P14094	Sodium/potassium-transporting ATPase subunit beta-1	1.55343	7.21742	2.85251	3	11.8	4
Kcnj3	Atp5g1	Q9CR84	ATP synthase F(0) complex subunit C1, mitochondrial;ATP synthase F(0) complex subunit C2, mitochondrial;ATP synthase F(0) complex subunit C3, mitochondrial	1.59083	8.03192	1.73867	2	27.9	4
Kcnj3	Bag2	Q91YN9	BAG family molecular chaperone regulator 2	3.6051	7.35565	4.21099	7	34.3	4
Kcnj3	Bag3	Q9JLV1	BAG family molecular chaperone regulator 3	1.91452	6.7773	3.57537	8	18	4
Kcnj3	Bgn	P28653	Biglycan	1.61353	6.31305	3.36378	2	9.5	3
Kcnj3	Bves	Q9ES83	Blood vessel epicardial substance	1.82606	7.16304	3.31476	5	19.6	4
Kcnj3	C1qc	Q02105	Complement C1q subcomponent subunit C	1.59695	8.13252	2.29395	3	15	4
Kcnj3	Cap1	P40124	Adenylyl cyclase-associated protein 1	2.62961	7.922	3.20897	14	46	4
Kcnj3	Casc4	Q6P2L7	Protein CASC4	7.09774	6.75026	5.15851	4	11.3	4
Kcnj3	Casq2	O09161	Calsequestrin-2	1.66286	7.68188	1.16775	7	23.4	4
Kcnj3	Cds2	Q99L43	Phosphatidate cytidylyltransferase 2	1.71636	6.53683	2.00721	3	11.7	3
Kcnj3	Chchd3	Q9CRB9	MICOS complex subunit Mic19	1.41684	8.54189	2.13342	8	27.3	4
Kcnj3	Chchd6	Q91VN4	MICOS complex subunit Mic25	1.57236	7.18206	3.01074	3	14.7	4
Kcnj3	Ckap4	Q8BMK4	Cytoskeleton-associated protein 4	1.46855	6.50923	1.77239	7	17.6	4
Kcnj3	Cog7	Q3UM29	Conserved oligomeric Golgi complex subunit 7	1.50874	5.59052	1.83724	2	3.4	1
Kcnj3	Col15a1	O35206	Collagen alpha-1(XV) chain;Restin	2.4593	6.66432	2.00832	7	7.5	4
Kcnj3	Col4a2	P08122	Canstatin;Collagen alpha-2(IV) chain	1.86777	6.55403	1.28237	4	3.6	4
Kcnj3	Col6a1	Q04857	Collagen alpha-1(VI) chain	2.989	7.803	3.06333	20	25.9	4
Kcnj3	Col6a2	Q02788	Collagen alpha-2(VI) chain	3.00016	7.72353	3.41342	18	20.1	4
Kcnj3	Col6a6	Q8C6K9	Collagen alpha-6(VI) chain	3.46116	6.16318	3.34215	12	8.3	3
Kcnj3	Copa	Q8CIE6	Coatomer subunit alpha;Proxenin;Xenin	1.84369	5.93115	2.30346	6	6.5	4
Kcnj3	Copb1	Q9JIF7	Coatomer subunit beta	1.91112	6.17805	2.39443	5	5.8	4
Kcnj3	Coq10b	Q3THF9	Coenzyme Q-binding protein COQ10 homolog B, mitochondrial	1.41191	6.1872	2.57528	1	4.2	1
Kcnj3	Cpt1a	P97742	Carnitine O-palmitoyltransferase 1, liver isoform	1.74926	6.50283	2.41034	10	14.4	4
Kcnj3	Dbt	P53395	Lipoamide acyltransferase component of branched-chain alpha-keto acid dehydrogenase complex, mitochondrial	1.88504	7.03884	2.60894	8	20.3	4
Kcnj3	Ddx19a	Q61655	ATP-dependent RNA helicase DDX19A	3.45477	6.86831	3.63767	8	22	3
Kcnj3	Ddx3x	Q62167	ATP-dependent RNA helicase DDX3X;Putative ATP-dependent RNA helicase Pl10	1.49773	7.1501	2.49168	14	25.1	4
Kcnj3	Ddx3y	Q62095	ATP-dependent RNA helicase DDX3Y	1.48602	5.94586	3.70661	14	23.4	4
Kcnj3	Ddx5	Q61656	Probable ATP-dependent RNA helicase DDX5	1.50587	6.85057	3.27596	8	16.3	4
Kcnj3	Dglucy	Q8BH86	UPF0317 protein C14orf159 homolog, mitochondrial	1.79906	6.22868	2.9197	6	16.2	4
Kcnj3	Dhrs7c	Q8CHS7	Dehydrogenase/reductase SDR family member 7C	9.00822	8.68612	5.88887	13	52.1	4
Kcnj3	Dlat	Q8BMF4	Dihydrolipoyllysine-residue acetyltransferase component of pyruvate dehydrogenase complex, mitochondrial	2.35521	7.79296	1.49762	12	29	4
Kcnj3	Dtna	Q9D2N4	Dystrobrevin alpha	2.31153	6.91724	4.57295	13	21.2	4
Kcnj3	Dync1li1	Q8R1Q8	Cytoplasmic dynein 1 light intermediate chain 1	1.9418	6.86156	3.55049	10	26.6	4
Kcnj3	Eef1a1	P10126	Elongation factor 1-alpha 1	1.57612	6.80008	1.59405	6	16.7	4
Kcnj3	Eef1a2	P62631	Elongation factor 1-alpha 2	1.53793	7.71811	2.44366	7	22.7	4
Kcnj3	Eef2	P58252	Elongation factor 2	1.65871	6.55922	4.16864	8	11.5	4
Kcnj3	Ehd1	Q9WVK4	EH domain-containing protein 1	1.3805	7.31428	2.9588	20	44.4	4
Kcnj3	Eif4a1	P60843	Eukaryotic initiation factor 4A-I	1.57294	6.95877	3.21289	10	27.3	4
Kcnj3	Eln	P54320	Elastin	3.08665	6.17037	3.03013	2	3.5	2
Kcnj3	Eno1	P17182	Alpha-enolase	1.44314	7.18034	2.41121	7	25.1	4
Kcnj3	Eno3	P21550	Beta-enolase	2.03249	7.63522	3.3821	12	39.2	4
Kcnj3	Epb41	P48193	Protein 4.1	1.65781	6.26432	3.11155	5	7.8	4
Kcnj3	Erlin2	Q8BFZ9	Erlin-2	3.0591	7.06502	5.16219	6	24.1	4
Kcnj3	Ermp1	Q3UVK0	Endoplasmic reticulum metallopeptidase 1	1.94671	6.03229	2.95682	1	1.2	1
Kcnj3	Fcgr4	A0A0B4J1G0		3.44842	6.2179	1.17873	1	4	1
Kcnj3	Fitm1	Q91V79	Fat storage-inducing transmembrane protein 1	3.06832	7.14689	2.55595	2	7.5	4
Kcnj3	Gbas	O55126	Protein NipSnap homolog 2	2.14128	7.62464	3.07478	4	18.1	4
Kcnj3	Gpd2	Q64521	Glycerol-3-phosphate dehydrogenase, mitochondrial	1.54881	6.53333	2.10818	9	16.1	4
Kcnj3	Gsdmdc1	Q9D8T2	Gasdermin-D	2.407	5.91072	1.39385	1	2.1	1
Kcnj3	Hacd1	Q9QY80	Very-long-chain (3R)-3-hydroxyacyl-CoA dehydratase 1	2.03772	6.94127	2.03253	1	4.3	2
Kcnj3	Hk1	P17710	Hexokinase-1	1.85248	7.30791	3.73684	21	23.7	4
Kcnj3	Hk2	O08528	Hexokinase-2	1.42442	7.40582	2.43139	26	33.3	4
Kcnj3	Hnrnpm	Q9D0E1	Heterogeneous nuclear ribonucleoprotein M	1.91721	6.84581	3.45913	12	20	4
Kcnj3	Hnrnpu	Q8VEK3	Heterogeneous nuclear ribonucleoprotein U	1.7016	7.03027	2.85797	9	11.2	4
Kcnj3	Hsdl2	Q2TPA8	Hydroxysteroid dehydrogenase-like protein 2	1.35731	7.69456	3.44233	15	39.8	4
Kcnj3	Hsp90b1	P08113	Endoplasmin	2.15306	6.59196	2.94679	10	14.7	4
Kcnj3	Hspa12b	Q9CZJ2	Heat shock 70 kDa protein 12B	1.4624	6.59091	2.53674	7	13.7	4
Kcnj3	Hspa9	P38647	Stress-70 protein, mitochondrial	4.51701	8.87469	5.55379	34	55.7	4
Kcnj3	Hspd1	P63038	60 kDa heat shock protein, mitochondrial	2.59777	8.09668	5.18633	24	57.1	4
Kcnj3	Hspg2	Q05793	Basement membrane-specific heparan sulfate proteoglycan core protein;Endorepellin;LG3 peptide	2.91381	7.10674	2.36605	49	18.3	4
Kcnj3	Iigp1	Q9QZ85	Interferon-inducible GTPase 1	1.92243	6.74582	0.913522	6	16.5	4
Kcnj3	Il10rb	Q61190	Interleukin-10 receptor subunit beta	7.19242	7.12413	6.27794	1	3.7	1
Kcnj3	Ipo5	Q8BKC5	Importin-5	2.14941	6.55069	2.90056	9	10.7	4
Kcnj3	Itih3	Q61704	Inter-alpha-trypsin inhibitor heavy chain H3	2.49004	6.62639	2.98807	4	4	4
Kcnj3	Itm2b	O89051	BRI2 intracellular domain;BRI2, membrane form;Bri23 peptide;BRI2C, soluble form;Integral membrane protein 2B	1.60489	6.61265	2.29532	4	19.9	4
Kcnj3	Jup	Q02257	Junction plakoglobin	1.43381	7.06667	1.95124	13	23	4
Kcnj3	Kank2	Q8BX02	KN motif and ankyrin repeat domain-containing protein 2	2.95462	6.77307	3.87882	11	19.5	4
Kcnj3	Kcnj11	Q61743	ATP-sensitive inward rectifier potassium channel 11	4.60615	7.65151	4.49213	7	19.7	4
Kcnj3	Kcnj2	P35561	Inward rectifier potassium channel 2	8.04355	7.49277	6.04789	8	22.2	4
Kcnj3	Kcnj3	P63250	G protein-activated inward rectifier potassium channel 1	13.7425	9.12776	9.18547	22	62.1	4
Kcnj3	Kcnj5	P48545	G protein-activated inward rectifier potassium channel 4	11.6497	9.11745	8.16013	12	40.3	4
Kcnj3	Kif16b	B1AVY7	Kinesin-like protein KIF16B	2.44173	5.17018	2.16044	1	1.3	1
Kcnj3	Lama2	Q60675	Laminin subunit alpha-2	2.79067	7.02531	2.86784	49	18.7	4
Kcnj3	Lama5	Q61001	Laminin subunit alpha-5	2.47146	5.96427	2.17774	15	5.9	3
Kcnj3	Lamb2	Q61292	Laminin subunit beta-2	4.02515	6.89104	3.33371	27	16.1	4
Kcnj3	Lamc1	P02468	Laminin subunit gamma-1	2.36509	7.07306	2.55579	20	16.7	4
Kcnj3	Lclat1	Q3UN02	Lysocardiolipin acyltransferase 1	1.38873	6.34389	2.96179	2	5.6	4
Kcnj3	Lnp	Q7TQ95	Protein lunapark	1.74844	6.89942	3.66785	1	1.9	1
Kcnj3	Lonp1	Q8CGK3	Lon protease homolog, mitochondrial	1.51812	6.25278	1.52112	7	8.6	4
Kcnj3	Lpl	P11152	Lipoprotein lipase	1.63088	7.34265	4.45871	6	16.9	4
Kcnj3	Mccc1	Q99MR8	Methylcrotonoyl-CoA carboxylase subunit alpha, mitochondrial	1.45463	6.6608	2.22599	8	15.8	4
Kcnj3	Mfn1	Q811U4	Mitofusin-1	1.99337	6.71773	3.70994	9	14	4
Kcnj3	Mgst3	Q9CPU4	Microsomal glutathione S-transferase 3	1.49757	8.06053	4.15716	5	39.9	4
Kcnj3	Mlip	Q5FW52	Muscular LMNA-interacting protein	1.93756	6.5061	2.43187	2	10	4
Kcnj3	Mms19	Q9D071	MMS19 nucleotide excision repair protein homolog	2.55105	5.41873	1.48285	2	3.3	1
Kcnj3	Mpz	P27573	Myelin protein P0	3.99519	7.85456	2.7971	3	11.7	4
Kcnj3	Mtco1	P00397	Cytochrome c oxidase subunit 1	1.65334	7.48082	1.169	2	6	4
Kcnj3	Mtnd4	P03911	NADH-ubiquinone oxidoreductase chain 4	1.46353	7.2433	2.38779	4	14.6	4
Kcnj3	Mtnd5	P03921	NADH-ubiquinone oxidoreductase chain 5	3.51259	7.48556	3.4266	5	12.9	4
Kcnj3	Mtus2	Q3UHD3	Microtubule-associated tumor suppressor candidate 2 homolog	1.97498	6.22274	2.20261	6	5.3	4
Kcnj3	Myadm	O35682	Myeloid-associated differentiation marker	1.44501	7.5123	2.53973	2	8.4	4
Kcnj3	Mybphl	Q5FW53	Myosin-binding protein H-like	1.70218	6.82734	2.04421	7	28.2	4
Kcnj3	Myh1	Q5SX40	Myosin-1	2.78587	5.6931	0.413913	34	13.9	1
Kcnj3	Myh7b	A2AQP0	Myosin-7B	4.06045	5.69255	2.66093	13	4.4	1
Kcnj3	Myo1c	Q9WTI7	Unconventional myosin-Ic	1.67026	6.68149	4.64865	17	20.9	4
Kcnj3	Nccrp1	G3X9C2	F-box only protein 50	2.93272	6.15947	1.05291	2	8.6	2
Kcnj3	Ndufa11	Q9D8B4	NADH dehydrogenase [ubiquinone] 1 alpha subcomplex subunit 11	1.87759	6.94289	2.20544	2	19.1	4
Kcnj3	Ndufv1	Q91YT0	NADH dehydrogenase [ubiquinone] flavoprotein 1, mitochondrial	2.27916	7.71641	3.28679	14	40.1	4
Kcnj3	Nid1	P10493	Nidogen-1	3.52066	6.97873	3.18579	16	17.2	4
Kcnj3	Nprl2	Q9WUE4	Nitrogen permease regulator 2-like protein	1.90984	5.3362	1.20544	1	3.4	1
Kcnj3	Nup107	Q8BH74	Nuclear pore complex protein Nup107	3.24403	5.77338	3.64679	1	1	1
Kcnj3	Opa3	Q505D7	Optic atrophy 3 protein homolog	1.57079	6.97849	3.42143	1	3.9	1
Kcnj3	Oxsr1	Q6P9R2	Serine/threonine-protein kinase OSR1	1.72058	6.93149	2.10129	7	17.3	4
Kcnj3	Pcm1	Q9R0L6	Pericentriolar material 1 protein	1.77738	5.69923	0.815852	3	1.6	1
Kcnj3	Pdcd6ip	Q9WU78	Programmed cell death 6-interacting protein	1.56526	6.96118	2.61638	14	22.3	4
Kcnj3	Pdhx	Q8BKZ9	Pyruvate dehydrogenase protein X component, mitochondrial	2.46933	6.53249	1.29058	2	4.8	1
Kcnj3	Pdk1	Q8BFP9	[Pyruvate dehydrogenase (acetyl-transferring)] kinase isozyme 1, mitochondrial	1.57776	6.14991	2.77395	3	8.1	4
Kcnj3	Pelp1	Q9DBD5	Proline-, glutamic acid- and leucine-rich protein 1	5.42308	5.72344	3.90391	1	0.9	3
Kcnj3	Perm1	Q149B8	PGC-1 and ERR-induced regulator in muscle protein 1	1.64669	7.32238	5.03923	11	26.8	4
Kcnj3	Pfkm	P47857	ATP-dependent 6-phosphofructokinase, muscle type	1.46354	7.34796	3.09528	16	28.1	4
Kcnj3	Phactr4	Q501J7	Phosphatase and actin regulator 4	1.87511	5.1808	3.33036	1	1.4	2
Kcnj3	Picalm	Q7M6Y3	Phosphatidylinositol-binding clathrin assembly protein	1.62625	7.0244	2.16313	9	20	4
Kcnj3	Pkp1	P97350	Plakophilin-1	4.03458	5.71899	2.12109	3	5.2	2
Kcnj3	Pkp4	Q68FH0	Plakophilin-4	3.64843	6.41637	3.48741	1	0.7	3
Kcnj3	Pof1b	Q8K4L4	Protein POF1B	2.61075	6.00288	0.940511	3	5.5	2
Kcnj3	Ppp2r5b	Q6PD28		4.92713	5.95084	3.35679	1	3	1
Kcnj3	Prkar2a	P12367	cAMP-dependent protein kinase type II-alpha regulatory subunit	1.55325	6.62512	2.12979	3	12.2	4
Kcnj3	Prodh	Q9WU79	Proline dehydrogenase 1, mitochondrial	1.82262	6.085	2.1674	5	13.2	4
Kcnj3	Ptcd3	Q14C51	Pentatricopeptide repeat domain-containing protein 3, mitochondrial	1.57787	5.79469	2.14428	2	5.4	4
Kcnj3	Rab14	Q91V41	Ras-related protein Rab-14	1.47769	7.13914	3.06102	5	27.9	4
Kcnj3	Rab21	P35282	Ras-related protein Rab-21	1.47161	7.06044	2.18834	5	28.4	4
Kcnj3	Rab6a	P35279	Ras-related protein Rab-6A	1.45994	7.34266	3.4138	6	31.2	4
Kcnj3	Rbm26	Q6NZN0	RNA-binding protein 26	2.8958	5.75381	3.25134	1	1.3	1
Kcnj3	Rhot1	Q8BG51	Mitochondrial Rho GTPase 1	1.84344	6.55588	3.10999	7	12.8	4
Kcnj3	Rhot2	Q8JZN7	Mitochondrial Rho GTPase 2	1.51427	6.68079	3.9508	6	15.2	4
Kcnj3	Rpl31	P62900	60S ribosomal protein L31	1.61679	7.02387	2.17499	2	18.4	4
Kcnj3	Rpn1	Q91YQ5	Dolichyl-diphosphooligosaccharide--protein glycosyltransferase subunit 1	1.92322	6.37164	2.0248	5	10.5	4
Kcnj3	Samm50	Q8BGH2	Sorting and assembly machinery component 50 homolog	1.76637	7.54992	4.33784	13	41.8	4
Kcnj3	Sec61a1	P61620	Protein transport protein Sec61 subunit alpha isoform 1	3.09948	6.14877	2.14905	2	4.2	4
Kcnj3	Serpina3k	P07759	Serine protease inhibitor A3K	2.36431	6.5905	3.53355	5	16.3	4
Kcnj3	Serpinc1	P32261	Antithrombin-III	2.06179	6.55362	2.48733	4	8	4
Kcnj3	Serpine1	P22777	Plasminogen activator inhibitor 1	4.88196	5.40418	4.62687	1	3.5	1
Kcnj3	Serpinh1	P19324	Serpin H1	1.52503	7.16915	2.24125	8	24.9	4
Kcnj3	Sgca	P82350	Alpha-sarcoglycan	2.01369	6.50912	2.1905	4	14	3
Kcnj3	Slc16a1	P53986	Monocarboxylate transporter 1	1.49323	7.57052	2.37895	5	13.8	4
Kcnj3	Slc2a4	P14142	Solute carrier family 2, facilitated glucose transporter member 4	1.45167	6.94791	2.74869	2	5.7	4
Kcnj3	Slc4a1	P04919	Band 3 anion transport protein	2.16966	6.83545	2.25406	7	9.4	4
Kcnj3	Slc8a1	P70414	Sodium/calcium exchanger 1	1.82322	7.0151	3.99269	11	14.9	4
Kcnj3	Sorbs1	Q62417	Sorbin and SH3 domain-containing protein 1	2.21865	6.34411	3.04735	8	9.4	4
Kcnj3	Stat3	P42227	Signal transducer and activator of transcription 3	1.74191	6.35383	2.79943	5	10.4	4
Kcnj3	Suclg1	Q9WUM5	Succinyl-CoA ligase [ADP/GDP-forming] subunit alpha, mitochondrial	1.64028	7.72258	3.27344	6	21.1	4
Kcnj3	Sun2	Q8BJS4	SUN domain-containing protein 2	1.81281	6.65865	3.2199	10	16	4
Kcnj3	Supv3l1	Q80YD1	ATP-dependent RNA helicase SUPV3L1, mitochondrial	1.63504	6.36401	1.54302	7	9.2	3
Kcnj3	Surf4	Q64310	Surfeit locus protein 4	1.97585	6.93939	2.43953	4	21.2	4
Kcnj3	Synpo2l	Q8BWB1	Synaptopodin 2-like protein	1.73997	6.45719	2.83095	7	10.8	4
Kcnj3	Tacc2	Q9JJG0	Transforming acidic coiled-coil-containing protein 2	3.1164	6.4367	3.08917	7	8.1	4
Kcnj3	Tecr	Q9CY27	Very-long-chain enoyl-CoA reductase	1.54561	6.81765	2.01312	3	10.1	4
Kcnj3	Tfrc	Q62351	Transferrin receptor protein 1	2.57164	6.75758	2.67588	8	10.5	4
Kcnj3	Tln2	Q71LX4	Talin-2	1.5919	6.46607	2.0277	29	15.2	4
Kcnj3	Tma7	Q8K003	Translation machinery-associated protein 7	3.97388	7.44136	4.56017	1	14.1	3
Kcnj3	Tmem14c	Q9CQN6	Transmembrane protein 14C	2.84642	6.53611	2.98017	1	25.4	2
Kcnj3	Tmem33	Q9CR67	Transmembrane protein 33	3.07145	6.146	1.97961	1	4.9	3
Kcnj3	Ube2d3	P61079	Ubiquitin-conjugating enzyme E2 D2;Ubiquitin-conjugating enzyme E2 D3	2.52345	7.17355	2.13013	1	4.8	1
Kcnj3	Ubxn8	Q9QZ49	UBX domain-containing protein 8	4.08914	6.38932	3.37785	1	2.9	1
Kcnj3	Uqcr11	Q9CPX8	Cytochrome b-c1 complex subunit 10	1.57183	7.6542	2.11774	2	37.5	4
Kcnj3	Uso1	Q9Z1Z0	General vesicular transport factor p115	1.56779	6.42828	1.76398	6	7.3	4
Kcnj3	Vcl	Q64727	Vinculin	1.88507	6.75466	2.1832	16	18.9	4
Kcnj3	Xpo1	Q6P5F9	Exportin-1	1.98221	6.36153	2.15035	9	10.9	3

## Sheet: Kcnj5
Source Name	Gene names	Protein ID	Protein names	Difference	iBAQ	-LogP	Peptides	Sequence coverage	MS/MS identified
Kcnj5	Asun	Q8QZV7	Protein asunder homolog	3.90009	6.84043	1.24373	1	1.4	1
Kcnj5	Atp5g1	Q9CR84	ATP synthase F(0) complex subunit C1, mitochondrial;ATP synthase F(0) complex subunit C2, mitochondrial;ATP synthase F(0) complex subunit C3, mitochondrial	1.79896	7.97685	2.12981	2	27.9	4
Kcnj5	Atp6v0a1	Q9Z1G4	V-type proton ATPase 116 kDa subunit a isoform 1	1.34336	6.38524	3.42773	5	7.3	4
Kcnj5	Atp6v0d1	P51863	V-type proton ATPase subunit d 1	1.47649	6.63512	2.63218	3	15.7	3
Kcnj5	Ccdc27	Q3V036	Coiled-coil domain-containing protein 27	5.53658	6.32388	2.41243	1	1.7	3
Kcnj5	Eif4a1	P60843	Eukaryotic initiation factor 4A-I	1.20386	6.74306	2.85616	5	17.2	3
Kcnj5	Eno3	P21550	Beta-enolase	1.3401	7.34063	2.47435	11	35.7	4
Kcnj5	Erc1	Q99MI1	ELKS/Rab6-interacting/CAST family member 1	6.1776	7.58097	6.34925	31	27.4	4
Kcnj5	Erc2	Q6PH08	ERC protein 2	6.00166	5.51146	3.34679	7	6	1
Kcnj5	Flot1	O08917	Flotillin-1	1.62889	8.73701	3.47566	25	67.3	4
Kcnj5	Flot2	Q60634	Flotillin-2	1.53164	8.76486	3.58238	26	64.5	4
Kcnj5	Gsdmdc1	Q9D8T2	Gasdermin-D	3.57922	6.17314	4.00997	1	2.1	1
Kcnj5	Gvin1	Q80SU7	Interferon-induced very large GTPase 1	1.65861	5.03539	1.78013	3	1.6	2
Kcnj5	Hk2	O08528	Hexokinase-2	1.40253	7.27103	3.1807	17	23.6	4
Kcnj5	Kcnj2	P35561	Inward rectifier potassium channel 2	5.92718	6.72255	6.3222	1	5.6	2
Kcnj5	Kcnj3	P63250	G protein-activated inward rectifier potassium channel 1	9.76968	7.83121	7.95984	10	25.5	4
Kcnj5	Kcnj5	P48545	G protein-activated inward rectifier potassium channel 4	9.16304	8.25156	7.41911	8	26	4
Kcnj5	Lace1	Q3V384	Lactation elevated protein 1	1.34599	6.60015	1.73816	4	13.3	4
Kcnj5	Maged1	Q9QYH6	Melanoma-associated antigen D1	7.60398	6.51908	5.38862	1	1.4	1
Kcnj5	Mdh1	P14152	Malate dehydrogenase, cytoplasmic	1.84287	6.47725	2.57193	3	14.7	3
Kcnj5	Mms19	Q9D071	MMS19 nucleotide excision repair protein homolog	1.82535	5.01445	1.71202	1	2.2	1
Kcnj5	Mtnd5	P03921	NADH-ubiquinone oxidoreductase chain 5	2.5919	7.09369	2.95039	2	5.8	4
Kcnj5	Mtor	Q9JLN9	Serine/threonine-protein kinase mTOR	1.79027	5.11093	1.94192	4	1.8	3
Kcnj5	Myh7b	A2AQP0	Myosin-7B	4.35802	5.87196	2.78813	13	4.4	1
Kcnj5	Myl3	P09542	Myosin light chain 3	1.8243	8.35832	1.49382	9	51	4
Kcnj5	Myzap	Q3UIJ9	Myocardial zonula adherens protein	1.96558	6.51065	3.3017	6	17	4
Kcnj5	Ndufv1	Q91YT0	NADH dehydrogenase [ubiquinone] flavoprotein 1, mitochondrial	1.5255	7.37521	2.35036	8	23.1	4
Kcnj5	Nefm	P08553	Neurofilament medium polypeptide	7.63914	6.5246	3.7037	5	7.8	2
Kcnj5	Nexn	Q7TPW1	Nexilin	1.92715	5.93433	1.31668	2	3.5	4
Kcnj5	Nup85	Q8R480	Nuclear pore complex protein Nup85	3.80992	6.25064	3.70176	1	1.2	1
Kcnj5	Pdk1	Q8BFP9	[Pyruvate dehydrogenase (acetyl-transferring)] kinase isozyme 1, mitochondrial	1.7094	6.08012	3.62044	3	8.1	4
Kcnj5	Pdk2	Q9JK42	[Pyruvate dehydrogenase (acetyl-transferring)] kinase isozyme 2, mitochondrial	1.28074	6.39425	3.15008	2	5.4	4
Kcnj5	Pelp1	Q9DBD5	Proline-, glutamic acid- and leucine-rich protein 1	4.65483	5.54849	3.6136	1	0.9	1
Kcnj5	Phldb1	Q6PDH0	Pleckstrin homology-like domain family B member 1	2.08583	5.78089	2.95789	5	4.2	4
Kcnj5	Picalm	Q7M6Y3	Phosphatidylinositol-binding clathrin assembly protein	1.34772	6.85647	2.06643	6	13.8	4
Kcnj5	Pkp4	Q68FH0	Plakophilin-4	2.7687	6.32966	2.19969	1	0.7	1
Kcnj5	Prkar2a	P12367	cAMP-dependent protein kinase type II-alpha regulatory subunit	2.26173	6.79259	2.26388	5	16.7	3
Kcnj5	Ryr3	A2AGL3	Ryanodine receptor 3	4.89176	5.04843	2.58527	8	1.9	1
Kcnj5	Sec61a1	P61620	Protein transport protein Sec61 subunit alpha isoform 1	2.51179	5.86007	1.85721	1	1.9	1
Kcnj5	Serpina3k	P07759	Serine protease inhibitor A3K	1.59512	6.25279	3.15986	4	15.1	4
Kcnj5	Smc5	Q8CG46	Structural maintenance of chromosomes protein 5	3.29641	5.46414	1.15195	1	1	1
Kcnj5	Thbs1	P35441	Thrombospondin-1	1.52843	6.53502	2.31945	2	2	4
Kcnj5	Tmem14c	Q9CQN6	Transmembrane protein 14C	3.09543	6.62233	3.90487	1	25.4	3
Kcnj5	Tuba1a	P68369	Tubulin alpha-1A chain	1.19406	6.56714	4.12315	9	30.8	4
Kcnj5	Ube2d3	P61079	Ubiquitin-conjugating enzyme E2 D2;Ubiquitin-conjugating enzyme E2 D3	1.86547	6.9303	2.03948	1	4.8	1
Kcnj5	Usp25	P57080	Ubiquitin carboxyl-terminal hydrolase 25	3.73597	5.65904	2.48538	1	1	2

[truncated: 4 more sheets: Kcnma1, Kcnn3, Kcnq1, Scn5a]
