# Supplementary material for: Outlining cardiac ion channel protein interactors and their signature in the human electrocardiogram
Source: Nat Cardiovasc Res. 2023 Jul 13;2(7):673–92. doi: 10.1038/s44161-023-00294-y (PMC11041666; doi:10.1038/s44161-023-00294-y)
Supplement: Supplementary file 6 — Statistical source data. [file 44161_2023_294_MOESM6_ESM.xlsx]

## Sheet: Nebl
	Genotype	WT																			KO																												WT
	Group Fish Number	1	2	3	4	5	6	7	8	9	10	11	12	13	14	15	16	17	18		1	2	3	4	5	6	7	8	9	10	11	12	13	14	15	16	17	18	19	20	21	22	23	24	25	26			1
Ventricular-chamber Ephys parameters (mean & standard deviation of sequential beats)
APD80 [ms]		Mean																																															StdDev
	90ppm	235.371	248.694	256.065	237.468	232.945	238.825	217.525	251.055	219.029	NaN	263.44	226.718	265.64	254.122	220.162	227.291	226.653	206.928		236.111	288.58	NaN	228.709	246.221	257.72	258.686	200.901	287.46	252.306	242.197	249.619	246.849	267.691	284.345	NaN	297.239	307.36	223.282	269.042	NaN	254.838	233.15	264.443	NaN	261.153			3.0699e-14
	120ppm	222.936	229.351	233.446	218.471	217.415	221.061	206.348	232.78	206.262	NaN	237.151	215.428	239.351	237.18	201.406	211.233	216.193	NaN		219.828	264.731	NaN	213.886	229.345	235.15	237.591	196.622	256.428	231.062	223.967	237.665	227.681	243.312	251.284	223.428	264.082	271.812	210.267	243.019	198.161	241.136	221.925	242.032	198.198	239.688			1.87247
Up50CVMag_OverallMedian [pixels/ms]		Mean																																															StdDev
	SR	3.48934	4.4543	4.42774	4.5795	3.46291	2.62386	5.5372	4.22122	4.8316	NaN	4.86187	3.77645	4.80928	7.86416	8.64441	6.60273	2.56446	NaN		5.26375	2.45365	NaN	NaN	NaN	4.59832	1.77271	2.67865	3.03631	3.56686	4.0326	2.16515	2.72023	4.6041	NaN	4.5993	NaN	2.54369	NaN	4.05847	2.08923	2.02598	3.09847	2.30912	NaN	NaN			0.381134
Repol80Disp [ms]		Mean																																															StdDev
	SR	4.53761	2.60359	6.83336	3.48512	6.51525	6.98667	5.5014	5.35338	5.61401	NaN	3.26097	6.80518	6.26267	4.74345	2.63549	6.54266	5.59266	NaN		9.61846	14.4176	NaN	NaN	NaN	5.68117	11.3058	6.6402	6.34949	8.51058	3.25551	2.7406	7.30685	7.43493	NaN	1.89163	NaN	9.93492	NaN	5.24796	8.13008	7.84389	7.48408	14.9526	NaN	NaN			0.615667
[truncated: 43 more columns]

## Sheet: Nrap
	Genotype	WT																															KO
	Group Fish Number	1	2	3	4	5	6	7	8	9	10	11	12	13	14	15	16	17	18	19	20	21	22	23	24	25	26	27	28	29	30		1	2	3	4	5	6	7	8	9	10	11	12	13	14	15	16	17
Ventricular-chamber Ephys parameters (mean & standard deviation of sequential beats)
APD20 [ms]		Mean
	90ppm	175.055	188.343	167.065	165.563	159.494	176.297	NaN	NaN	159.875	162.835	150.053	146.798	174.255	173.28	140.466	156.708	167.523	150.252	NaN	176.146	167.43	174.801	171.44	157.401	152.473	164.58	168.921	159.381	155.434	131.445		155.757	169.767	174.349	188.809	166.172	206.928	199.432	179.771	194.897	152.555	NaN	139.855	148.196	189.152	176.734	177.168	182.984
	120ppm	157.366	165.112	154.971	150.746	149.595	163.486	NaN	NaN	146.552	152.884	140.708	139.419	156.42	159.399	137.958	140.19	150.892	140.926	154.184	158.476	158.442	155.379	157.769	150.376	150.12	152.149	153.886	146.798	141.617	126.715		149.793	154.885	156.478	180.128	153.953	179.768	NaN	160.126	174.349	142.385	165.439	134.695	142.748	179.557	160.368	166.783	162.856
[truncated: 75 more columns]

## Sheet: Inf2
Panel C	control	inf2
CV	38.581	13.811
	22.862	18.2102
	36.4227	19.8796
	33.9524	27.0866
	34.1168	15.386
	28.5961	27.5272
	41.2915	23.6294
		21.8118
		19.278
		15.3516

## Sheet: Glipr2
Panel D	control	glipr2/2l		Panel D	control	glipr2/2l		Panel D	control	glipr2/2l
CV	11.1375	7.8561		Vmax	66.8257	60.7394		APD	235.628	265.031
	20.9953	16.2749			87.833	59.4587			252.656	618.655
	20.8269	3.7101			81.88	40.7594			218.047	376.885
	34.2205	5.9208			88.4084	42.6894			230.112	379.536
	20.2386	16.1251			84.9914	64.4335			256.34	225.222
	14.0934	30.8939			78.2911	69.6961			237.74	547.952
	30.5994	5.8119			81.6235	34.7847			334.723	896.212
	53.2953	7.5268			84.3317	62.2073			259.56	504.959
		13.487				62.3443			350.295	335.256
		10.1172				46.5373				717.109
		13.4611				59.9896				299.214
		5.0453				32.6919				370.49
		21.3088				59.117				391.993
		18.9307				75.8582

## Sheet: Epn2
Panel E	control	epn2		Panel E	control	epn2
CV	9.7315	8.8106		APD	266.666	317.521
	29.2805	7.7477			210.553	359.3
	23.7766	12.3744			309.171	271.938
	26.6438	17.6799			214.342	235.367
	23.9256	21.9248			208.137	217.553
	18.6133	10.131			212.649	418.832
	16.9435	21.4246			204.228	378.046
	15.9358	15.4757			190.129	289.379
	17.8208	24.3722			297.515	201.797
	24.0107	18.5464			289.859	255.49
	20.4048	21.878			241.386	269.171
	32.041	19.4056			238.449	273.783
	27.8915	35.5574			220.631	254.678
	29.3049	11.1236			236.526	221.163
	25.1143	29.2996			280.977	273.858
	41.6694	16.442			245.344	296.301
	28.3705				230.811
	29.3914

## Sheet: Gsna
Panel F	control	gsna/b
CV	24.3533	24.9252
	25.1013	33.6764
	52.5691	32.8539
	31.8187	5.3056
	26.8497	16.547
	43.6082	15.0688
	28.6973	13.0805
	26.0929	13.9144
	24.1813	31.4648
	33.5376	19.0491
		15.7747
