# Supplementary material for: Outlining cardiac ion channel protein interactors and their signature in the human electrocardiogram
Source: Nat Cardiovasc Res. 2023 Jul 13;2(7):673–92. doi: 10.1038/s44161-023-00294-y (PMC11041666; doi:10.1038/s44161-023-00294-y)
Supplement: Supplementary file 7 — Statistical source data. [file 44161_2023_294_MOESM7_ESM.xlsx]

## Sheet: Figure 4B
Volatge (mV )	Control ( INa pA/pF)											GFP (INa pA/pF)									Epn2 KD (INa pA/pF)
-90	0	0	0	0	0	0	0	0	0	0		0	0	0	0	0	0	0	0		0	0	0	0	0	0	0	0	0
-85	0	0	0	0	0	0	0	0	0	0		0	0	0	0	0	0	0	0		0	0	0	0	0	0	0	0	0
-80	0	0	0	0	0	0	0	0	0	0		0	0	0	0	0	0	0	0		0	0	0	0	0	0	0	0	0
-75	0	0	0	0	0	0	0	0	0	0		0	0	0	0	0	0	0	0		0	-1.68172	0	0	0	0	0	0	0
-70	0	-0.6736	-2.58938	0	0	-2.49003	-0.98233	-2.69299	0	-1.00347		-0.68903	0	-1.02291	-1.49744	-0.32348	0	0	0		-1.22412	-4.39618	-5.6068	-1.26887	0	-0.97721	0	-2.18126	0
-65	-0.92868	-2.67113	-7.2349	-3.96145	-3.39074	-5.04262	-2.9065	-6.02825	-1.38513	-1.99823		-2.15336	-6.02993	-2.19226	-4.57723	-3.33878	-1.99977	0	-2.4295		-2.88654	-13.8538	-14.6284	-4.25578	-4.15997	-2.08236	-5.10683	-8.31826	0
-60	-6.21897	-7.85377	-17.6185	-11.0124	-7.56084	-10.3226	-8.72766	-12.833	-5.19694	-4.37083		-7.35523	-10.02	-6.00513	-12.7637	-13.2826	-5.17717	-0.66608	-6.40436		-9.63877	-29.3392	-33.0715	-13.2379	-11.0287	-5.75729	-10.8341	-26.0724	-3.34564
-55	-21.4925	-19.049	-29.5564	-23.8828	-18.6367	-17.3876	-18.3399	-21.228	-11.8664	-12.7696		-19.9664	-19.7109	-13.374	-24.1038	-25.4803	-11.9527	-7.48463	-16.9627		-28.2861	-37.532	-46.9926	-31.0338	-26.7869	-14.8148	-26.6951	-37.3223	-11.6032
-50	-32.4663	-27.7158	-34.7162	-29.574	-28.1296	-23.5032	-23.3176	-26.3745	-17.7491	-26.209		-27.9168	-30.0848	-19.9651	-29.8445	-28.9335	-20.1956	-22.1243	-28.4782		-44.7976	-39.2996	-49.5974	-39.2988	-40.8782	-23.7724	-34.0133	-38.6142	-31.5248
-45	-34.6331	-30.5882	-35.4132	-30.1061	-29.783	-25.8625	-23.6394	-27.2171	-20.0623	-32.5537		-29.8995	-33.5183	-21.8112	-30.3918	-28.9462	-25.0606	-31.1038	-32.4101		-49.9611	-38.2132	-47.7041	-40.11	-43.6977	-26.4827	-34.5023	-37.3351	-48.225
-40	-33.3736	-30.5414	-33.2773	-28.4974	-29.2161	-24.882	-22.6815	-26.3815	-21.1995	-33.4942		-28.7436	-32.8272	-21.5904	-28.6794	-27.3333	-26.1664	-33.3576	-31.101		-49.7749	-35.2731	-43.2128	-37.7105	-42.7322	-25.917	-32.3041	-33.6332	-53.8055
-35	-30.8888	-27.4588	-29.8602	-25.5579	-26.7332	-22.6369	-20.1907	-23.8673	-20.152	-31.3593		-26.2199	-29.9453	-19.9022	-25.6085	-24.6385	-25.1407	-32.1446	-28.2366		-46.6216	-31.2845	-37.681	-34.1197	-37.9355	-23.4572	-28.6737	-27.9645	-52.7566
-30	-27.0586	-24.3579	-25.2625	-22.1754	-23.4634	-19.2863	-17.4339	-20.656	-17.1766	-28.117		-22.9044	-26.7595	-17.2512	-21.7337	-21.4786	-22.3675	-29.541	-23.4934		-41.4403	-27.0685	-31.4223	-29.5021	-33.3616	-20.4136	-24.1335	-21.7807	-47.8542
-25	-22.7739	-20.3802	-20.1026	-18.2546	-20.3057	-15.9468	-14.189	-16.493	-14.4764	-23.9908		-19.2313	-22.9127	-13.963	-17.3362	-17.8634	-18.5665	-25.9468	-18.6584		-35.7727	-22.5371	-24.5453	-24.0829	-27.2717	-16.9195	-19.2542	-15.7465	-41.8694
-20	-18.0313	-15.8702	-15.2644	-14.309	-16.3517	-12.3732	-11.1811	-12.4957	-11.0752	-19.6734		-15.4066	-19.0415	-11.3026	-13.4122	-14.1023	-14.5823	-21.0543	-14.3283		-29.7902	-17.2666	-18.3263	-19.016	-21.5931	-12.8878	-14.5229	-10.6069	-34.4353
-15	-13.4232	-11.4121	-10.7648	-10.5729	-13.2571	-9.10121	-8.4688	-9.02998	-7.72046	-14.7357		-11.5333	-15.4789	-8.0514	-8.96849	-10.4395	-10.6185	-16.7853	-9.51729		-23.6526	-12.9848	-12.7147	-14.0808	-15.9026	-9.03938	-10.1862	-6.12999	-26.9611
-10	-9.21763	-7.21716	-6.4206	-7.32067	-9.54305	-5.81597	-6.07886	-6.04934	-4.84495	-10.3369		-7.9407	-11.8805	-5.34387	-6.06089	-6.95241	-6.78064	-12.6967	-5.65823		-17.8742	-8.94978	-7.62917	-9.43119	-10.9945	-5.17989	-6.25946	-2.95778	-21.339
-5	-5.03125	-3.72807	-3.29404	-4.31001	-6.66709	-3.65547	-4.00235	-3.45254	-2.67353	-6.29367		-4.93599	-8.62083	-2.88569	-3.54551	-4.0148	-3.54642	-9.06461	-2.80596		-12.0893	-5.26822	-4.20912	-5.6576	-7.17762	-2.04424	-2.99926	-1.32955	-15.7807
0	-2.00879	-1.66381	-1.4071	-2.39068	-4.71868	-2.20959	-2.46915	-2.06954	-0.97977	-3.37133		-2.64478	-5.74635	-1.21968	-2.27289	-1.8132	-1.53984	-5.54744	-1.56357		-7.48101	-2.80574	-2.19333	-2.98606	-5.0469	-0.06533	-1.20668	-0.95063	-9.20694

## Sheet: Figure 4C
Volatge (mV )	Control (INa Normalized)											GFP (INa Normalized)									Epn2 KD (INa Normalized)
-90	0	0	0	0	0	0	0	0	0	0		0	0	0	0	0	0	0	0		0	0	0	0	0	0	0	0	0
-85	0	0	0	0	0	0	0	0	0	0		0	0	0	0	0	0	0	0		0	0	0	0	0	0	0	0	0
-80	0	0	0	0	0	0	0	0	0	0		0	0	0	0	0	0	0	0		0	0	0	0	0	0	0	0	0
-75	0	0	0	0	0	0	0	0	0	0		0	0	0	0	0	0	0	0		0	0.02578	0	0	0	0	0	0	0
-70	0	0.01159	0.04176	0	0	0.0549	0.02468	0.05457	0	0.01579		0.01332	0	0.02516	0.02852	0.00652	0	0	0		0.01395	0.07208	0.07295	0.01855	0	0.01927	0	0.03305	0
-65	0.01592	0.04953	0.12602	0.08285	0.07083	0.11974	0.07853	0.13174	0.03553	0.03377		0.04474	0.11631	0.05811	0.09407	0.07248	0.04062	0	0.04438		0.0352	0.24414	0.20528	0.06698	0.05848	0.04435	0.09248	0.13726	0
-60	0.11542	0.15791	0.33356	0.24942	0.17019	0.2656	0.25508	0.3043	0.14469	0.07979		0.1652	0.20762	0.17255	0.2848	0.31215	0.11403	0.0118	0.12726		0.12646	0.55881	0.50363	0.2256	0.16777	0.13328	0.21329	0.47227	0.03781
-55	0.43473	0.41826	0.61285	0.58985	0.45478	0.48814	0.58372	0.55014	0.36119	0.2534		0.48795	0.44119	0.41954	0.58827	0.65267	0.28754	0.14338	0.36951		0.40157	0.77772	0.78231	0.57666	0.44393	0.37559	0.57569	0.74924	0.14179
-50	0.72156	0.67029	0.79559	0.80305	0.74945	0.72599	0.81467	0.75355	0.59579	0.56972		0.74811	0.73211	0.68959	0.80373	0.81439	0.53519	0.46149	0.6864		0.6928	0.89286	0.91052	0.80278	0.74399	0.66608	0.81087	0.8693	0.41936
-45	0.85408	0.82325	0.90701	0.90779	0.87371	0.88788	0.91537	0.86639	0.75061	0.78225		0.88687	0.89358	0.83802	0.91291	0.90413	0.73921	0.71209	0.87426		0.84847	0.96081	0.97605	0.90972	0.88191	0.82924	0.91952	0.95666	0.70389
-40	0.92432	0.92658	0.9659	0.96598	0.95345	0.96134	0.98495	0.94801	0.89581	0.89973		0.95461	0.9676	0.93458	0.97384	0.95896	0.87024	0.84624	0.95244		0.93728	0.99282	0.99849	0.96133	0.96782	0.91964	0.97601	1	0.86991
-35	0.97558	0.9545	1	0.98915	0.98295	1.00001	0.99801	0.98454	0.97815	0.95496		0.98916	0.9869	0.98641	1.00001	0.9859	0.95832	0.9143	1		0.98507	1	1	0.99287	0.9788	0.96027	1	0.99025	0.95589
-30	0.99414	0.99121	0.99977	1	0.98788	0.9946	0.99999	1	0.97931	0.98829		1	1	1	0.99847	1.00001	0.99853	0.95613	0.98632		0.99735	1.00101	0.97937	1.00001	1	0.98742	0.99522	0.95335	0.98607
-25	1	1	0.97225	0.98607	1	0.98771	0.96939	0.9662	0.99999	0.99705		0.99637	0.98864	0.97467	0.96713	0.99428	1	0.97415	0.96169		1	0.98858	0.92668	0.97743	0.97519	1	0.9712	0.90221	1
-20	0.98371	0.98047	0.94901	0.9636	0.96985	0.95919	0.94435	0.92673	0.97035	1		0.98141	0.97188	0.99141	0.9523	0.97569	0.98978	0.94101	0.95622		0.99318	0.93062	0.87726	0.96156	0.95672	0.97891	0.943	0.87952	0.97803

## Sheet: Figure 4C fitting 
Volatge (mV )	Control FITTING	GFP FITTING	Epn2 KD FITTING
-90	0.000413118	0.000312105	0.000574486
-89.9299	0.000419457	0.000316951	0.000583218
-89.8599	0.000425894	0.000321873	0.000592082
-89.7898	0.000432429	0.000326871	0.000601081
-89.7197	0.000439065	0.000331946	0.000610217
-89.6496	0.000445802	0.000337101	0.000619491
-89.5796	0.000452643	0.000342335	0.000628906
-89.5095	0.000459588	0.00034765	0.000638464
-89.4394	0.000466641	0.000353048	0.000648168
-89.3694	0.000473801	0.00035853	0.000658019
-89.2993	0.000481071	0.000364097	0.000668019
-89.2292	0.000488453	0.000369751	0.000678171
-89.1592	0.000495948	0.000375492	0.000688478
-89.0891	0.000503557	0.000381322	0.000698941
-89.019	0.000511284	0.000387242	0.000709562
-88.9489	0.000519129	0.000393255	0.000720346
-88.8789	0.000527094	0.000399361	0.000731292
-88.8088	0.000535182	0.000405562	0.000742406
-88.7387	0.000543393	0.000411858	0.000753688
-88.6687	0.000551731	0.000418253	0.000765141
-88.5986	0.000560196	0.000424747	0.000776768
-88.5285	0.000568791	0.000431341	0.000788572
-88.4585	0.000577518	0.000438038	0.000800554
-88.3884	0.000586379	0.000444839	0.000812719
-88.3183	0.000595375	0.000451746	0.000825069
-88.2482	0.00060451	0.000458759	0.000837606
-88.1782	0.000613784	0.000465882	0.000850333
-88.1081	0.000623201	0.000473115	0.000863254
-88.038	0.000632762	0.00048046	0.00087637
-87.968	0.00064247	0.000487919	0.000889686
-87.8979	0.000652326	0.000495494	0.000903204
-87.8278	0.000662334	0.000503187	0.000916928
-87.7578	0.000672495	0.000510999	0.000930859
-87.6877	0.000682812	0.000518932	0.000945002
-87.6176	0.000693287	0.000526988	0.00095936
-87.5476	0.000703923	0.000535169	0.000973935
-87.4775	0.000714722	0.000543477	0.000988732
-87.4074	0.000725686	0.000551914	0.001
-87.3373	0.000736818	0.000560482	0.00102
-87.2673	0.000748121	0.000569183	0.00103
-87.1972	0.000759597	0.000578019	0.00105
-87.1271	0.00077125	0.000586992	0.00107
-87.0571	0.00078308	0.000596104	0.00108
-86.987	0.000795092	0.000605357	0.0011
-86.9169	0.000807289	0.000614754	0.00112
-86.8469	0.000819672	0.000624297	0.00113
-86.7768	0.000832245	0.000633988	0.00115
-86.7067	0.00084501	0.000643829	0.00117
-86.6366	0.000857971	0.000653823	0.00118
-86.5666	0.000871131	0.000663972	0.0012
-86.4965	0.000884493	0.000674278	0.00122
-86.4264	0.000898059	0.000684745	0.00124
-86.3564	0.000911833	0.000695373	0.00126
-86.2863	0.000925818	0.000706167	0.00128
-86.2162	0.000940018	0.000717127	0.0013
-86.1462	0.000954435	0.000728258	0.00132
-86.0761	0.000969073	0.000739562	0.00134
-86.006	0.000983935	0.00075104	0.00136
-85.9359	0.000999025	0.000762697	0.00138
-85.8659	0.00101	0.000774535	0.0014
-85.7958	0.00103	0.000786556	0.00142
-85.7257	0.00105	0.000798764	0.00144
-85.6557	0.00106	0.00081116	0.00146
-85.5856	0.00108	0.00082375	0.00149
-85.5155	0.00109	0.000836534	0.00151
-85.4454	0.00111	0.000849517	0.00153
-85.3754	0.00113	0.0008627	0.00155
-85.3053	0.00115	0.000876089	0.00158
-85.2352	0.00116	0.000889685	0.0016
-85.1652	0.00118	0.000903492	0.00163
-85.0951	0.0012	0.000917512	0.00165
-85.025	0.00122	0.00093175	0.00168
-84.9549	0.00124	0.000946209	0.0017
-84.8849	0.00126	0.000960892	0.00173
-84.8148	0.00127	0.000975803	0.00175
-84.7447	0.00129	0.000990945	0.00178
-84.6747	0.00131	0.00101	0.00181
-84.6046	0.00133	0.00102	0.00183
-84.5345	0.00135	0.00104	0.00186
-84.4645	0.00138	0.00105	0.00189
-84.3944	0.0014	0.00107	0.00192
-84.3243	0.00142	0.00109	0.00195
-84.2542	0.00144	0.0011	0.00198
-84.1842	0.00146	0.00112	0.00201
-84.1141	0.00148	0.00114	0.00204
-84.044	0.00151	0.00116	0.00207
-83.974	0.00153	0.00117	0.0021
-83.9039	0.00155	0.00119	0.00213
-83.8338	0.00158	0.00121	0.00216
-83.7638	0.0016	0.00123	0.0022
-83.6937	0.00163	0.00125	0.00223
-83.6236	0.00165	0.00127	0.00226
-83.5536	0.00168	0.00129	0.0023
-83.4835	0.0017	0.00131	0.00233
-83.4134	0.00173	0.00133	0.00237
-83.3433	0.00175	0.00135	0.00241
-83.2733	0.00178	0.00137	0.00244
-83.2032	0.00181	0.00139	0.00248
-83.1331	0.00184	0.00141	0.00252
-83.0631	0.00186	0.00143	0.00255
-82.993	0.00189	0.00146	0.00259
-82.9229	0.00192	0.00148	0.00263
-82.8529	0.00195	0.0015	0.00267
-82.7828	0.00198	0.00152	0.00271
-82.7127	0.00201	0.00155	0.00275
-82.6426	0.00204	0.00157	0.0028
-82.5726	0.00207	0.0016	0.00284
-82.5025	0.00211	0.00162	0.00288
-82.4324	0.00214	0.00165	0.00293
-82.3624	0.00217	0.00167	0.00297
-82.2923	0.0022	0.0017	0.00301
-82.2222	0.00224	0.00172	0.00306
-82.1522	0.00227	0.00175	0.00311
-82.0821	0.00231	0.00178	0.00315
-82.012	0.00234	0.00181	0.0032
-81.9419	0.00238	0.00183	0.00325
-81.8719	0.00241	0.00186	0.0033
-81.8018	0.00245	0.00189	0.00335
-81.7317	0.00249	0.00192	0.0034
-81.6617	0.00253	0.00195	0.00345
-81.5916	0.00257	0.00198	0.0035
-81.5215	0.0026	0.00201	0.00356
-81.4514	0.00264	0.00204	0.00361
-81.3814	0.00268	0.00207	0.00367
-81.3113	0.00273	0.00211	0.00372
-81.2412	0.00277	0.00214	0.00378
-81.1712	0.00281	0.00217	0.00384
-81.1011	0.00285	0.00221	0.00389
-81.031	0.0029	0.00224	0.00395
-80.961	0.00294	0.00227	0.00401
-80.8909	0.00299	0.00231	0.00407
-80.8208	0.00303	0.00235	0.00413
-80.7507	0.00308	0.00238	0.0042
-80.6807	0.00313	0.00242	0.00426
-80.6106	0.00317	0.00246	0.00433
-80.5405	0.00322	0.00249	0.00439
-80.4705	0.00327	0.00253	0.00446
-80.4004	0.00332	0.00257	0.00452
-80.3303	0.00337	0.00261	0.00459
-80.2603	0.00342	0.00265	0.00466
-80.1902	0.00348	0.00269	0.00473
-80.1201	0.00353	0.00274	0.0048
-80.05	0.00358	0.00278	0.00488
-79.98	0.00364	0.00282	0.00495
-79.9099	0.00369	0.00286	0.00503
-79.8398	0.00375	0.00291	0.0051
-79.7698	0.00381	0.00295	0.00518
-79.6997	0.00387	0.003	0.00526
-79.6296	0.00392	0.00305	0.00534
-79.5596	0.00398	0.00309	0.00542
-79.4895	0.00405	0.00314	0.0055
-79.4194	0.00411	0.00319	0.00558
-79.3494	0.00417	0.00324	0.00567
-79.2793	0.00423	0.00329	0.00575
-79.2092	0.0043	0.00334	0.00584
-79.1391	0.00436	0.00339	0.00593
-79.0691	0.00443	0.00344	0.00602
-78.999	0.0045	0.0035	0.00611
-78.9289	0.00457	0.00355	0.0062
-78.8589	0.00464	0.00361	0.0063
-78.7888	0.00471	0.00366	0.00639
-78.7187	0.00478	0.00372	0.00649
-78.6487	0.00485	0.00378	0.00659
-78.5786	0.00493	0.00384	0.00668
-78.5085	0.005	0.0039	0.00679
-78.4384	0.00508	0.00396	0.00689
-78.3684	0.00516	0.00402	0.00699
-78.2983	0.00524	0.00408	0.0071
-78.2282	0.00532	0.00414	0.0072
-78.1582	0.0054	0.00421	0.00731
-78.0881	0.00548	0.00427	0.00742
-78.018	0.00556	0.00434	0.00754
-77.948	0.00565	0.0044	0.00765
-77.8779	0.00573	0.00447	0.00777
-77.8078	0.00582	0.00454	0.00788
-77.7377	0.00591	0.00461	0.008
-77.6677	0.006	0.00468	0.00812
-77.5976	0.00609	0.00476	0.00824
-77.5275	0.00618	0.00483	0.00837
-77.4575	0.00628	0.0049	0.0085
-77.3874	0.00637	0.00498	0.00862
-77.3173	0.00647	0.00506	0.00875
-77.2472	0.00657	0.00513	0.00889
-77.1772	0.00667	0.00521	0.00902
-77.1071	0.00677	0.00529	0.00915
-77.037	0.00688	0.00538	0.00929
-76.967	0.00698	0.00546	0.00943
-76.8969	0.00709	0.00554	0.00957
-76.8268	0.00719	0.00563	0.00972
-76.7568	0.0073	0.00572	0.00987
-76.6867	0.00742	0.0058	0.01001
-76.6166	0.00753	0.00589	0.01016
-76.5465	0.00764	0.00598	0.01032
-76.4765	0.00776	0.00608	0.01047
-76.4064	0.00788	0.00617	0.01063
-76.3363	0.008	0.00627	0.01079
-76.2663	0.00812	0.00636	0.01095
-76.1962	0.00824	0.00646	0.01112
-76.1261	0.00837	0.00656	0.01128
-76.0561	0.0085	0.00666	0.01145
-75.986	0.00863	0.00677	0.01163
-75.9159	0.00876	0.00687	0.0118
-75.8458	0.00889	0.00698	0.01198
-75.7758	0.00903	0.00708	0.01216
-75.7057	0.00916	0.00719	0.01234
-75.6356	0.0093	0.0073	0.01253
-75.5656	0.00944	0.00742	0.01271
-75.4955	0.00959	0.00753	0.01291
-75.4254	0.00973	0.00765	0.0131
-75.3554	0.00988	0.00776	0.0133
-75.2853	0.01003	0.00788	0.01349
-75.2152	0.01018	0.00801	0.0137
-75.1452	0.01034	0.00813	0.0139
-75.0751	0.0105	0.00825	0.01411
-75.005	0.01065	0.00838	0.01432
-74.9349	0.01082	0.00851	0.01454
-74.8649	0.01098	0.00864	0.01476
-74.7948	0.01115	0.00877	0.01498
-74.7247	0.01132	0.00891	0.0152
-74.6547	0.01149	0.00905	0.01543
-74.5846	0.01166	0.00919	0.01566
-74.5145	0.01184	0.00933	0.01589
-74.4444	0.01202	0.00947	0.01613
-74.3744	0.0122	0.00962	0.01637
-74.3043	0.01239	0.00976	0.01662
-74.2342	0.01257	0.00991	0.01687
-74.1642	0.01276	0.01007	0.01712
-74.0941	0.01296	0.01022	0.01737
-74.024	0.01315	0.01038	0.01763
-73.954	0.01335	0.01054	0.0179
-73.8839	0.01356	0.0107	0.01816
-73.8138	0.01376	0.01086	0.01844
-73.7437	0.01397	0.01103	0.01871
-73.6737	0.01418	0.0112	0.01899
-73.6036	0.0144	0.01137	0.01927
-73.5335	0.01461	0.01155	0.01956
-73.4635	0.01483	0.01172	0.01985
-73.3934	0.01506	0.0119	0.02015
-73.3233	0.01529	0.01209	0.02045
-73.2532	0.01552	0.01227	0.02075
-73.1832	0.01575	0.01246	0.02106
-73.1131	0.01599	0.01265	0.02137
-73.043	0.01623	0.01285	0.02169
-72.973	0.01648	0.01304	0.02202
-72.9029	0.01672	0.01324	0.02234
-72.8328	0.01698	0.01345	0.02267
-72.7628	0.01723	0.01365	0.02301
-72.6927	0.01749	0.01386	0.02335
-72.6226	0.01776	0.01407	0.0237
-72.5525	0.01802	0.01429	0.02405
-72.4825	0.0183	0.01451	0.02441
-72.4124	0.01857	0.01473	0.02477
-72.3423	0.01885	0.01495	0.02514
-72.2723	0.01914	0.01518	0.02551
-72.2022	0.01942	0.01542	0.02589
-72.1321	0.01972	0.01565	0.02627
-72.0621	0.02001	0.01589	0.02666
-71.992	0.02031	0.01613	0.02705
-71.9219	0.02062	0.01638	0.02746
-71.8518	0.02093	0.01663	0.02786
-71.7818	0.02124	0.01688	0.02827
-71.7117	0.02156	0.01714	0.02869
-71.6416	0.02189	0.0174	0.02911
-71.5716	0.02221	0.01767	0.02954
-71.5015	0.02255	0.01794	0.02998
-71.4314	0.02289	0.01821	0.03042
-71.3614	0.02323	0.01849	0.03087
-71.2913	0.02358	0.01877	0.03132
-71.2212	0.02393	0.01906	0.03179
-71.1512	0.02429	0.01935	0.03225
-71.0811	0.02465	0.01964	0.03273
-71.011	0.02502	0.01994	0.03321
-70.9409	0.0254	0.02024	0.0337
-70.8709	0.02578	0.02055	0.03419
-70.8008	0.02616	0.02086	0.03469
-70.7307	0.02655	0.02118	0.0352
-70.6607	0.02695	0.0215	0.03572
-70.5906	0.02735	0.02183	0.03624
-70.5205	0.02776	0.02216	0.03677
-70.4505	0.02817	0.0225	0.03731
-70.3804	0.02859	0.02284	0.03786
-70.3103	0.02902	0.02319	0.03841
-70.2402	0.02945	0.02354	0.03897
-70.1702	0.02989	0.0239	0.03954
-70.1001	0.03034	0.02426	0.04012
-70.03	0.03079	0.02462	0.04071
-69.96	0.03125	0.025	0.0413
-69.8899	0.03171	0.02538	0.0419
-69.8198	0.03218	0.02576	0.04251
-69.7498	0.03266	0.02615	0.04313
-69.6797	0.03314	0.02655	0.04376
-69.6096	0.03364	0.02695	0.04439
-69.5395	0.03413	0.02735	0.04504
-69.4695	0.03464	0.02777	0.04569
-69.3994	0.03515	0.02819	0.04635
-69.3293	0.03567	0.02861	0.04702
-69.2593	0.0362	0.02904	0.04771
-69.1892	0.03674	0.02948	0.0484
-69.1191	0.03728	0.02992	0.0491
-69.049	0.03783	0.03038	0.04981
-68.979	0.03839	0.03083	0.05052
-68.9089	0.03896	0.0313	0.05125
-68.8388	0.03953	0.03177	0.05199
-68.7688	0.04011	0.03224	0.05274
-68.6987	0.0407	0.03273	0.0535
-68.6286	0.0413	0.03322	0.05427
-68.5586	0.04191	0.03372	0.05505
-68.4885	0.04253	0.03423	0.05584
-68.4184	0.04315	0.03474	0.05664
-68.3483	0.04378	0.03526	0.05745
-68.2783	0.04443	0.03579	0.05828
-68.2082	0.04508	0.03632	0.05911
-68.1381	0.04574	0.03687	0.05996
-68.0681	0.04641	0.03742	0.06081
-67.998	0.04709	0.03798	0.06168
-67.9279	0.04777	0.03854	0.06256
-67.8579	0.04847	0.03912	0.06345
-67.7878	0.04918	0.0397	0.06435
-67.7177	0.0499	0.04029	0.06527
-67.6476	0.05062	0.04089	0.06619
-67.5776	0.05136	0.0415	0.06713
-67.5075	0.05211	0.04212	0.06809
-67.4374	0.05287	0.04275	0.06905
-67.3674	0.05363	0.04338	0.07003
-67.2973	0.05441	0.04403	0.07101
-67.2272	0.0552	0.04468	0.07202
-67.1572	0.056	0.04534	0.07303
-67.0871	0.05681	0.04601	0.07406
-67.017	0.05764	0.0467	0.0751
-66.947	0.05847	0.04739	0.07616
-66.8769	0.05931	0.04809	0.07723
-66.8068	0.06017	0.0488	0.07831
-66.7367	0.06104	0.04952	0.07941
-66.6667	0.06191	0.05025	0.08052
-66.5966	0.06281	0.05099	0.08164
-66.5265	0.06371	0.05174	0.08278
-66.4565	0.06462	0.0525	0.08393
-66.3864	0.06555	0.05327	0.0851
-66.3163	0.06649	0.05406	0.08628
-66.2463	0.06744	0.05485	0.08748
-66.1762	0.06841	0.05565	0.08869
-66.1061	0.06938	0.05647	0.08992
-66.036	0.07037	0.0573	0.09116
-65.966	0.07138	0.05814	0.09242
-65.8959	0.07239	0.05898	0.09369
-65.8258	0.07342	0.05985	0.09498
-65.7558	0.07447	0.06072	0.09629
-65.6857	0.07552	0.0616	0.09761
-65.6156	0.07659	0.0625	0.09895
-65.5456	0.07768	0.06341	0.1003
-65.4755	0.07878	0.06433	0.10167
-65.4054	0.07989	0.06527	0.10306
-65.3353	0.08102	0.06621	0.10446
-65.2653	0.08216	0.06717	0.10588
-65.1952	0.08331	0.06814	0.10732
-65.1251	0.08448	0.06913	0.10878
-65.0551	0.08567	0.07013	0.11025
-64.985	0.08687	0.07114	0.11174
-64.9149	0.08809	0.07217	0.11324
-64.8448	0.08932	0.0732	0.11477
-64.7748	0.09057	0.07426	0.11631
-64.7047	0.09183	0.07532	0.11787
-64.6346	0.09311	0.0764	0.11945
-64.5646	0.0944	0.0775	0.12105
-64.4945	0.09571	0.07861	0.12266
-64.4244	0.09704	0.07973	0.12429
-64.3543	0.09838	0.08087	0.12595
-64.2843	0.09974	0.08202	0.12762
-64.2142	0.10112	0.08319	0.12931
-64.1441	0.10251	0.08437	0.13102
-64.0741	0.10392	0.08557	0.13274
-64.004	0.10535	0.08679	0.13449
-63.9339	0.10679	0.08802	0.13626
-63.8639	0.10826	0.08926	0.13804
-63.7938	0.10974	0.09052	0.13985
-63.7237	0.11123	0.0918	0.14168
-63.6536	0.11275	0.09309	0.14352
-63.5836	0.11428	0.0944	0.14539
-63.5135	0.11583	0.09573	0.14727
-63.4434	0.1174	0.09707	0.14918
-63.3734	0.11899	0.09843	0.1511
-63.3033	0.1206	0.09981	0.15305
-63.2332	0.12222	0.1012	0.15502
-63.1632	0.12386	0.10261	0.157
-63.0931	0.12553	0.10404	0.15901
-63.023	0.12721	0.10548	0.16104
-62.953	0.12891	0.10695	0.16309
-62.8829	0.13063	0.10843	0.16516
-62.8128	0.13237	0.10993	0.16725
-62.7427	0.13413	0.11144	0.16936
-62.6727	0.13591	0.11298	0.1715
-62.6026	0.13771	0.11453	0.17365
-62.5325	0.13953	0.11611	0.17583
-62.4625	0.14137	0.1177	0.17803
-62.3924	0.14323	0.11931	0.18025
-62.3223	0.14511	0.12094	0.18249
-62.2522	0.14701	0.12258	0.18475
-62.1822	0.14893	0.12425	0.18704
-62.1121	0.15087	0.12594	0.18934
-62.042	0.15283	0.12764	0.19167
-61.972	0.15481	0.12937	0.19402
-61.9019	0.15682	0.13112	0.19639
-61.8318	0.15884	0.13288	0.19878
-61.7618	0.16089	0.13467	0.2012
-61.6917	0.16296	0.13648	0.20363
-61.6216	0.16504	0.1383	0.20609
-61.5515	0.16716	0.14015	0.20857
-61.4815	0.16929	0.14202	0.21108
-61.4114	0.17144	0.14391	0.2136
-61.3413	0.17362	0.14581	0.21615
-61.2713	0.17581	0.14774	0.21871
-61.2012	0.17803	0.1497	0.2213
-61.1311	0.18027	0.15167	0.22392
-61.0611	0.18253	0.15366	0.22655
-60.991	0.18482	0.15568	0.22921
-60.9209	0.18712	0.15771	0.23188
-60.8509	0.18945	0.15977	0.23458
-60.7808	0.1918	0.16185	0.2373
-60.7107	0.19418	0.16395	0.24005
-60.6406	0.19657	0.16608	0.24281
-60.5706	0.19899	0.16822	0.2456
-60.5005	0.20143	0.17039	0.2484
-60.4304	0.20389	0.17258	0.25123
-60.3604	0.20637	0.17479	0.25408
-60.2903	0.20888	0.17703	0.25695
-60.2202	0.21141	0.17928	0.25985
-60.1501	0.21396	0.18156	0.26276
-60.0801	0.21653	0.18387	0.26569
-60.01	0.21913	0.18619	0.26865
-59.9399	0.22175	0.18854	0.27162
-59.8699	0.22439	0.19091	0.27462
-59.7998	0.22705	0.1933	0.27764
-59.7297	0.22973	0.19571	0.28067
-59.6597	0.23244	0.19815	0.28373
-59.5896	0.23517	0.20061	0.28681
-59.5195	0.23792	0.20309	0.28991
-59.4494	0.2407	0.2056	0.29302
-59.3794	0.24349	0.20813	0.29616
-59.3093	0.24631	0.21068	0.29932
-59.2392	0.24915	0.21326	0.30249
-59.1692	0.25201	0.21585	0.30568
-59.0991	0.25489	0.21847	0.3089
-59.029	0.25779	0.22112	0.31213
-58.959	0.26072	0.22378	0.31538
-58.8889	0.26367	0.22647	0.31865
-58.8188	0.26664	0.22918	0.32193
-58.7488	0.26963	0.23192	0.32524
-58.6787	0.27264	0.23467	0.32856
-58.6086	0.27567	0.23745	0.3319
-58.5385	0.27872	0.24026	0.33525
-58.4685	0.28179	0.24308	0.33862
-58.3984	0.28489	0.24593	0.34201
-58.3283	0.288	0.2488	0.34542
-58.2583	0.29114	0.25169	0.34884
-58.1882	0.29429	0.2546	0.35227
-58.1181	0.29746	0.25754	0.35572
-58.0481	0.30066	0.2605	0.35919
-57.978	0.30387	0.26348	0.36267
-57.9079	0.3071	0.26648	0.36617
-57.8378	0.31035	0.2695	0.36968
-57.7678	0.31362	0.27255	0.3732
-57.6977	0.31691	0.27561	0.37674
-57.6276	0.32022	0.2787	0.38029
-57.5576	0.32355	0.28181	0.38385
-57.4875	0.32689	0.28494	0.38743
-57.4174	0.33025	0.28809	0.39102
-57.3473	0.33363	0.29126	0.39462
-57.2773	0.33702	0.29446	0.39823
-57.2072	0.34044	0.29767	0.40185
-57.1371	0.34387	0.3009	0.40548
-57.0671	0.34731	0.30415	0.40913
-56.997	0.35077	0.30742	0.41278
-56.9269	0.35425	0.31072	0.41645
-56.8569	0.35774	0.31403	0.42012
-56.7868	0.36125	0.31736	0.4238
-56.7167	0.36477	0.32071	0.42749
-56.6467	0.36831	0.32407	0.43119
-56.5766	0.37186	0.32746	0.43489
-56.5065	0.37543	0.33086	0.43861
-56.4364	0.37901	0.33428	0.44233
-56.3664	0.3826	0.33772	0.44605
-56.2963	0.3862	0.34118	0.44978
-56.2262	0.38982	0.34465	0.45352
-56.1562	0.39345	0.34814	0.45727
-56.0861	0.39709	0.35165	0.46101
-56.016	0.40075	0.35517	0.46477
-55.946	0.40441	0.35871	0.46852
-55.8759	0.40809	0.36226	0.47228
-55.8058	0.41177	0.36583	0.47605
-55.7357	0.41547	0.36941	0.47981
-55.6657	0.41917	0.37301	0.48358
-55.5956	0.42288	0.37662	0.48735
-55.5255	0.42661	0.38025	0.49112
-55.4555	0.43034	0.38388	0.49489
-55.3854	0.43408	0.38754	0.49867
-55.3153	0.43782	0.3912	0.50244
-55.2452	0.44158	0.39488	0.50621
-55.1752	0.44534	0.39857	0.50999
-55.1051	0.4491	0.40227	0.51376
-55.035	0.45287	0.40598	0.51753
-54.965	0.45665	0.4097	0.52129
-54.8949	0.46043	0.41343	0.52506
-54.8248	0.46422	0.41718	0.52882
-54.7548	0.46801	0.42093	0.53258
-54.6847	0.47181	0.42469	0.53634
-54.6146	0.47561	0.42846	0.54009
-54.5445	0.47941	0.43224	0.54383
-54.4745	0.48321	0.43603	0.54758
-54.4044	0.48702	0.43982	0.55131
-54.3343	0.49082	0.44362	0.55504
-54.2643	0.49463	0.44743	0.55877
-54.1942	0.49844	0.45124	0.56249
-54.1241	0.50225	0.45506	0.5662
-54.054	0.50606	0.45889	0.5699
-53.984	0.50986	0.46272	0.5736
-53.9139	0.51367	0.46655	0.57728
-53.8438	0.51748	0.47039	0.58096
-53.7738	0.52128	0.47423	0.58463
-53.7037	0.52508	0.47807	0.58829
-53.6336	0.52888	0.48192	0.59194
-53.5636	0.53267	0.48577	0.59558
-53.4935	0.53646	0.48962	0.59921
-53.4234	0.54025	0.49347	0.60283
-53.3533	0.54403	0.49733	0.60644
-53.2833	0.54781	0.50118	0.61004
-53.2132	0.55158	0.50503	0.61362
-53.1431	0.55534	0.50889	0.61719
-53.0731	0.5591	0.51274	0.62075
-53.003	0.56285	0.51659	0.6243
-52.9329	0.5666	0.52043	0.62783
-52.8629	0.57034	0.52428	0.63135
-52.7928	0.57407	0.52812	0.63486
-52.7227	0.57779	0.53196	0.63835
-52.6527	0.5815	0.5358	0.64183
-52.5826	0.5852	0.53963	0.64529
-52.5125	0.5889	0.54346	0.64874
-52.4424	0.59258	0.54728	0.65217
-52.3724	0.59625	0.55109	0.65559
-52.3023	0.59991	0.5549	0.65899
-52.2322	0.60356	0.55871	0.66237
-52.1622	0.6072	0.5625	0.66574
-52.0921	0.61083	0.56629	0.66909
-52.022	0.61445	0.57008	0.67242
-51.9519	0.61805	0.57385	0.67574
-51.8819	0.62164	0.57761	0.67903
-51.8118	0.62522	0.58137	0.68232
-51.7417	0.62878	0.58512	0.68558
-51.6717	0.63233	0.58885	0.68882
-51.6016	0.63586	0.59258	0.69205
-51.5315	0.63938	0.5963	0.69526
-51.4615	0.64289	0.6	0.69844
-51.3914	0.64638	0.60369	0.70161
-51.3213	0.64985	0.60738	0.70476
-51.2512	0.65331	0.61104	0.70789
-51.1812	0.65675	0.6147	0.71101
-51.1111	0.66018	0.61835	0.7141
-51.041	0.66359	0.62198	0.71717
-50.971	0.66698	0.62559	0.72022
-50.9009	0.67036	0.6292	0.72325
-50.8308	0.67372	0.63279	0.72626
-50.7608	0.67706	0.63636	0.72925
-50.6907	0.68038	0.63992	0.73222
-50.6206	0.68368	0.64346	0.73517
-50.5506	0.68697	0.64699	0.7381
-50.4805	0.69023	0.6505	0.74101
-50.4104	0.69348	0.654	0.74389
-50.3403	0.69671	0.65748	0.74676
-50.2703	0.69992	0.66094	0.7496
-50.2002	0.70311	0.66439	0.75242
-50.1301	0.70628	0.66781	0.75522
-50.0601	0.70943	0.67123	0.758
-49.99	0.71256	0.67462	0.76076
-49.9199	0.71567	0.67799	0.7635
-49.8499	0.71876	0.68135	0.76621
-49.7798	0.72183	0.68468	0.76891
-49.7097	0.72488	0.688	0.77158
-49.6396	0.72791	0.6913	0.77423
-49.5696	0.73092	0.69458	0.77685
-49.4995	0.7339	0.69784	0.77946
-49.4294	0.73687	0.70108	0.78204
-49.3594	0.73981	0.7043	0.7846
-49.2893	0.74273	0.7075	0.78714
-49.2192	0.74563	0.71068	0.78966
-49.1491	0.74851	0.71384	0.79216
-49.0791	0.75137	0.71698	0.79463
-49.009	0.7542	0.72009	0.79708
-48.9389	0.75702	0.72319	0.79951
-48.8689	0.75981	0.72627	0.80192
-48.7988	0.76258	0.72932	0.80431
-48.7287	0.76532	0.73235	0.80667
-48.6587	0.76805	0.73536	0.80902
-48.5886	0.77075	0.73835	0.81134
-48.5185	0.77343	0.74132	0.81364
-48.4485	0.77609	0.74426	0.81592
-48.3784	0.77873	0.74718	0.81817
-48.3083	0.78134	0.75008	0.82041
-48.2382	0.78393	0.75296	0.82262
-48.1682	0.7865	0.75582	0.82481
-48.0981	0.78905	0.75865	0.82698
-48.028	0.79157	0.76146	0.82913
-47.958	0.79408	0.76425	0.83126
-47.8879	0.79656	0.76702	0.83336
-47.8178	0.79902	0.76976	0.83545
-47.7478	0.80145	0.77248	0.83751
-47.6777	0.80386	0.77518	0.83956
-47.6076	0.80625	0.77785	0.84158
-47.5375	0.80862	0.7805	0.84358
-47.4675	0.81097	0.78313	0.84556
-47.3974	0.81329	0.78574	0.84752
-47.3273	0.8156	0.78832	0.84946
-47.2573	0.81788	0.79088	0.85138
-47.1872	0.82014	0.79342	0.85328
-47.1171	0.82237	0.79594	0.85516
-47.047	0.82459	0.79843	0.85702
-46.977	0.82678	0.8009	0.85886
-46.9069	0.82895	0.80334	0.86068
-46.8368	0.8311	0.80577	0.86248
-46.7668	0.83323	0.80817	0.86426
-46.6967	0.83533	0.81055	0.86602
-46.6266	0.83742	0.8129	0.86777
-46.5566	0.83948	0.81524	0.86949
-46.4865	0.84152	0.81755	0.87119
-46.4164	0.84355	0.81983	0.87288
-46.3464	0.84555	0.8221	0.87454
-46.2763	0.84753	0.82434	0.87619
-46.2062	0.84948	0.82656	0.87782
-46.1361	0.85142	0.82876	0.87943
-46.0661	0.85334	0.83094	0.88102
-45.996	0.85523	0.83309	0.88259
-45.9259	0.85711	0.83522	0.88414
-45.8559	0.85897	0.83733	0.88568
-45.7858	0.8608	0.83942	0.8872
-45.7157	0.86262	0.84149	0.8887
-45.6457	0.86441	0.84354	0.89019
-45.5756	0.86619	0.84556	0.89165
-45.5055	0.86794	0.84756	0.8931
-45.4354	0.86968	0.84954	0.89454
-45.3654	0.8714	0.8515	0.89595
-45.2953	0.8731	0.85344	0.89735
-45.2252	0.87477	0.85536	0.89873
-45.1552	0.87643	0.85725	0.9001
-45.0851	0.87807	0.85913	0.90145
-45.015	0.8797	0.86098	0.90278
-44.9449	0.8813	0.86282	0.9041
-44.8749	0.88288	0.86463	0.9054
-44.8048	0.88445	0.86643	0.90668
-44.7347	0.886	0.8682	0.90795
-44.6647	0.88753	0.86995	0.9092
-44.5946	0.88904	0.87169	0.91044
-44.5245	0.89053	0.8734	0.91167
-44.4545	0.89201	0.8751	0.91287
-44.3844	0.89347	0.87677	0.91407
-44.3143	0.89491	0.87843	0.91524
-44.2442	0.89633	0.88006	0.91641
-44.1742	0.89774	0.88168	0.91756
-44.1041	0.89913	0.88328	0.91869
-44.034	0.9005	0.88486	0.91981
-43.964	0.90186	0.88642	0.92092
-43.8939	0.9032	0.88796	0.92201
-43.8238	0.90453	0.88949	0.92309
-43.7537	0.90583	0.89099	0.92415
-43.6837	0.90712	0.89248	0.92521
-43.6136	0.9084	0.89395	0.92624
-43.5435	0.90966	0.8954	0.92727
-43.4735	0.9109	0.89684	0.92828
-43.4034	0.91213	0.89826	0.92928
-43.3333	0.91335	0.89966	0.93026
-43.2633	0.91454	0.90104	0.93124
-43.1932	0.91573	0.9024	0.9322
-43.1231	0.9169	0.90375	0.93314
-43.053	0.91805	0.90509	0.93408
-42.983	0.91919	0.9064	0.935
-42.9129	0.92031	0.9077	0.93591
-42.8428	0.92142	0.90898	0.93681
-42.7728	0.92252	0.91025	0.9377
-42.7027	0.9236	0.9115	0.93858
-42.6326	0.92467	0.91274	0.93944
-42.5626	0.92572	0.91396	0.94029
-42.4925	0.92676	0.91516	0.94114
-42.4224	0.92779	0.91635	0.94197
-42.3524	0.92881	0.91753	0.94279
-42.2823	0.92981	0.91868	0.94359
-42.2122	0.93079	0.91983	0.94439
-42.1421	0.93177	0.92096	0.94518
-42.0721	0.93273	0.92207	0.94596
-42.002	0.93368	0.92317	0.94672
-41.9319	0.93462	0.92426	0.94748
-41.8619	0.93554	0.92533	0.94823
-41.7918	0.93646	0.92639	0.94896
-41.7217	0.93736	0.92743	0.94969
-41.6516	0.93825	0.92846	0.9504
-41.5816	0.93912	0.92948	0.95111
-41.5115	0.93999	0.93048	0.95181
-41.4414	0.94084	0.93147	0.9525
-41.3714	0.94168	0.93245	0.95317
-41.3013	0.94251	0.93342	0.95384
-41.2312	0.94333	0.93437	0.9545
-41.1612	0.94414	0.93531	0.95515
-41.0911	0.94494	0.93623	0.9558
-41.021	0.94573	0.93715	0.95643
-40.9509	0.9465	0.93805	0.95705
-40.8809	0.94727	0.93894	0.95767
-40.8108	0.94803	0.93982	0.95828
-40.7407	0.94877	0.94068	0.95888
-40.6707	0.94951	0.94154	0.95947
-40.6006	0.95023	0.94238	0.96005
-40.5305	0.95095	0.94321	0.96063
-40.4605	0.95165	0.94403	0.96119
-40.3904	0.95235	0.94484	0.96175
-40.3203	0.95304	0.94564	0.9623
-40.2503	0.95371	0.94642	0.96285
-40.1802	0.95438	0.9472	0.96338
-40.1101	0.95504	0.94797	0.96391
-40.04	0.95569	0.94872	0.96443
-39.97	0.95633	0.94947	0.96495
-39.8999	0.95696	0.9502	0.96545
-39.8298	0.95759	0.95092	0.96595
-39.7598	0.9582	0.95164	0.96645
-39.6897	0.95881	0.95234	0.96693
-39.6196	0.9594	0.95304	0.96741
-39.5496	0.95999	0.95372	0.96788
-39.4795	0.96057	0.9544	0.96835
-39.4094	0.96115	0.95506	0.96881
-39.3393	0.96171	0.95572	0.96926
-39.2693	0.96227	0.95637	0.96971
-39.1992	0.96282	0.95701	0.97015
-39.1291	0.96336	0.95764	0.97058
-39.0591	0.96389	0.95826	0.97101
-38.989	0.96442	0.95887	0.97143
-38.9189	0.96494	0.95947	0.97185
-38.8488	0.96545	0.96007	0.97226
-38.7788	0.96596	0.96066	0.97266
-38.7087	0.96645	0.96123	0.97306
-38.6386	0.96694	0.9618	0.97345
-38.5686	0.96743	0.96237	0.97384
-38.4985	0.9679	0.96292	0.97422
-38.4284	0.96837	0.96347	0.9746
-38.3584	0.96884	0.96401	0.97497
-38.2883	0.96929	0.96454	0.97534
-38.2182	0.96974	0.96506	0.9757
-38.1482	0.97019	0.96558	0.97605
-38.0781	0.97063	0.96609	0.9764
-38.008	0.97106	0.96659	0.97675
-37.9379	0.97148	0.96708	0.97709
-37.8679	0.9719	0.96757	0.97742
-37.7978	0.97231	0.96805	0.97775
-37.7277	0.97272	0.96852	0.97808
-37.6577	0.97312	0.96899	0.9784
-37.5876	0.97352	0.96945	0.97872
-37.5175	0.97391	0.9699	0.97903
-37.4475	0.97429	0.97035	0.97934
-37.3774	0.97467	0.97079	0.97964
-37.3073	0.97505	0.97122	0.97994
-37.2372	0.97541	0.97165	0.98023
-37.1672	0.97578	0.97207	0.98052
-37.0971	0.97613	0.97249	0.98081
-37.027	0.97649	0.9729	0.98109
-36.957	0.97683	0.9733	0.98137
-36.8869	0.97718	0.9737	0.98164
-36.8168	0.97751	0.97409	0.98191
-36.7467	0.97785	0.97448	0.98218
-36.6767	0.97817	0.97486	0.98244
-36.6066	0.9785	0.97523	0.9827
-36.5365	0.97881	0.9756	0.98296
-36.4665	0.97913	0.97596	0.98321
-36.3964	0.97944	0.97632	0.98345
-36.3263	0.97974	0.97668	0.9837
-36.2563	0.98004	0.97703	0.98394
-36.1862	0.98034	0.97737	0.98418
-36.1161	0.98063	0.97771	0.98441
-36.0461	0.98092	0.97804	0.98464
-35.976	0.9812	0.97837	0.98487
-35.9059	0.98148	0.97869	0.98509
-35.8358	0.98175	0.97901	0.98531
-35.7658	0.98202	0.97933	0.98553
-35.6957	0.98229	0.97964	0.98574
-35.6256	0.98255	0.97994	0.98595
-35.5556	0.98281	0.98024	0.98616
-35.4855	0.98307	0.98054	0.98636
-35.4154	0.98332	0.98083	0.98656
-35.3454	0.98357	0.98112	0.98676
-35.2753	0.98381	0.9814	0.98696
-35.2052	0.98405	0.98168	0.98715
-35.1351	0.98429	0.98196	0.98734
-35.0651	0.98453	0.98223	0.98753
-34.995	0.98476	0.98249	0.98771
-34.9249	0.98498	0.98276	0.98789
-34.8548	0.98521	0.98302	0.98807
-34.7848	0.98543	0.98327	0.98825
-34.7147	0.98564	0.98352	0.98842
-34.6446	0.98586	0.98377	0.9886
-34.5746	0.98607	0.98402	0.98876
-34.5045	0.98628	0.98426	0.98893
-34.4344	0.98648	0.98449	0.9891
-34.3644	0.98668	0.98473	0.98926
-34.2943	0.98688	0.98496	0.98942
-34.2242	0.98708	0.98518	0.98957
-34.1542	0.98727	0.98541	0.98973
-34.0841	0.98746	0.98563	0.98988
-34.014	0.98765	0.98584	0.99003
-33.9439	0.98783	0.98606	0.99018
-33.8739	0.98801	0.98627	0.99032
-33.8038	0.98819	0.98648	0.99047
-33.7337	0.98837	0.98668	0.99061
-33.6637	0.98854	0.98688	0.99075
-33.5936	0.98871	0.98708	0.99089
-33.5235	0.98888	0.98727	0.99102
-33.4534	0.98905	0.98747	0.99115
-33.3834	0.98921	0.98766	0.99129
-33.3133	0.98937	0.98784	0.99141
-33.2432	0.98953	0.98803	0.99154
-33.1732	0.98969	0.98821	0.99167
-33.1031	0.98984	0.98838	0.99179
-33.033	0.99	0.98856	0.99191
-32.963	0.99015	0.98873	0.99203
-32.8929	0.99029	0.9889	0.99215
-32.8228	0.99044	0.98907	0.99227
-32.7527	0.99058	0.98924	0.99238
-32.6827	0.99072	0.9894	0.9925
-32.6126	0.99086	0.98956	0.99261
-32.5425	0.991	0.98972	0.99272
-32.4725	0.99113	0.98987	0.99283
-32.4024	0.99127	0.99003	0.99293
-32.3323	0.9914	0.99018	0.99304
-32.2623	0.99153	0.99033	0.99314
-32.1922	0.99165	0.99047	0.99324
-32.1221	0.99178	0.99062	0.99334
-32.0521	0.9919	0.99076	0.99344
-31.982	0.99202	0.9909	0.99354
-31.9119	0.99214	0.99104	0.99364
-31.8418	0.99226	0.99117	0.99373
-31.7718	0.99238	0.99131	0.99383
-31.7017	0.99249	0.99144	0.99392
-31.6316	0.9926	0.99157	0.99401
-31.5616	0.99272	0.9917	0.9941
-31.4915	0.99282	0.99182	0.99419
-31.4214	0.99293	0.99195	0.99427
-31.3514	0.99304	0.99207	0.99436
-31.2813	0.99314	0.99219	0.99444
-31.2112	0.99325	0.99231	0.99452
-31.1411	0.99335	0.99243	0.99461
-31.0711	0.99345	0.99254	0.99469
-31.001	0.99355	0.99265	0.99477
-30.9309	0.99364	0.99277	0.99484
-30.8609	0.99374	0.99287	0.99492
-30.7908	0.99383	0.99298	0.995
-30.7207	0.99393	0.99309	0.99507
-30.6506	0.99402	0.99319	0.99514
-30.5806	0.99411	0.9933	0.99522
-30.5105	0.99419	0.9934	0.99529
-30.4404	0.99428	0.9935	0.99536
-30.3704	0.99437	0.9936	0.99543
-30.3003	0.99445	0.9937	0.9955
-30.2302	0.99454	0.99379	0.99556
-30.1602	0.99462	0.99389	0.99563
-30.0901	0.9947	0.99398	0.99569
-30.02	0.99478	0.99407	0.99576
-29.95	0.99486	0.99416	0.99582
-29.8799	0.99494	0.99425	0.99588
-29.8098	0.99501	0.99434	0.99595
-29.7397	0.99509	0.99442	0.99601
-29.6697	0.99516	0.99451	0.99607
-29.5996	0.99523	0.99459	0.99612
-29.5295	0.9953	0.99467	0.99618
-29.4595	0.99538	0.99476	0.99624
-29.3894	0.99545	0.99483	0.99629
-29.3193	0.99551	0.99491	0.99635
-29.2492	0.99558	0.99499	0.9964
-29.1792	0.99565	0.99507	0.99646
-29.1091	0.99571	0.99514	0.99651
-29.039	0.99578	0.99522	0.99656
-28.969	0.99584	0.99529	0.99661
-28.8989	0.9959	0.99536	0.99667
-28.8288	0.99597	0.99543	0.99671
-28.7588	0.99603	0.9955	0.99676
-28.6887	0.99609	0.99557	0.99681
-28.6186	0.99615	0.99564	0.99686
-28.5485	0.9962	0.9957	0.99691
-28.4785	0.99626	0.99577	0.99695
-28.4084	0.99632	0.99583	0.997
-28.3383	0.99637	0.9959	0.99704
-28.2683	0.99643	0.99596	0.99709
-28.1982	0.99648	0.99602	0.99713
-28.1281	0.99653	0.99608	0.99717
-28.0581	0.99659	0.99614	0.99722
-27.988	0.99664	0.9962	0.99726
-27.9179	0.99669	0.99626	0.9973
-27.8479	0.99674	0.99631	0.99734
-27.7778	0.99679	0.99637	0.99738
-27.7077	0.99684	0.99643	0.99742
-27.6376	0.99688	0.99648	0.99746
-27.5676	0.99693	0.99653	0.99749
-27.4975	0.99698	0.99659	0.99753
-27.4274	0.99702	0.99664	0.99757
-27.3574	0.99707	0.99669	0.99761
-27.2873	0.99711	0.99674	0.99764
-27.2172	0.99715	0.99679	0.99768
-27.1471	0.9972	0.99684	0.99771
-27.0771	0.99724	0.99689	0.99775
-27.007	0.99728	0.99694	0.99778
-26.9369	0.99732	0.99698	0.99781
-26.8669	0.99736	0.99703	0.99784
-26.7968	0.9974	0.99707	0.99788
-26.7267	0.99744	0.99712	0.99791
-26.6567	0.99748	0.99716	0.99794
-26.5866	0.99752	0.99721	0.99797
-26.5165	0.99756	0.99725	0.998
-26.4464	0.99759	0.99729	0.99803
-26.3764	0.99763	0.99733	0.99806
-26.3063	0.99766	0.99737	0.99809
-26.2362	0.9977	0.99741	0.99812
-26.1662	0.99773	0.99745	0.99815
-26.0961	0.99777	0.99749	0.99817
-26.026	0.9978	0.99753	0.9982
-25.956	0.99784	0.99757	0.99823
-25.8859	0.99787	0.9976	0.99825
-25.8158	0.9979	0.99764	0.99828
-25.7458	0.99793	0.99768	0.99831
-25.6757	0.99796	0.99771	0.99833
-25.6056	0.99799	0.99775	0.99836
-25.5355	0.99802	0.99778	0.99838
-25.4655	0.99805	0.99781	0.99841
-25.3954	0.99808	0.99785	0.99843
-25.3253	0.99811	0.99788	0.99845
-25.2553	0.99814	0.99791	0.99848
-25.1852	0.99817	0.99795	0.9985
-25.1151	0.9982	0.99798	0.99852
-25.045	0.99822	0.99801	0.99854
-24.975	0.99825	0.99804	0.99857
-24.9049	0.99828	0.99807	0.99859
-24.8348	0.9983	0.9981	0.99861
-24.7648	0.99833	0.99813	0.99863
-24.6947	0.99835	0.99815	0.99865
-24.6246	0.99838	0.99818	0.99867
-24.5545	0.9984	0.99821	0.99869
-24.4845	0.99843	0.99824	0.99871
-24.4144	0.99845	0.99826	0.99873
-24.3443	0.99847	0.99829	0.99875
-24.2743	0.9985	0.99832	0.99877
-24.2042	0.99852	0.99834	0.99878
-24.1341	0.99854	0.99837	0.9988
-24.0641	0.99856	0.99839	0.99882
-23.994	0.99859	0.99842	0.99884
-23.9239	0.99861	0.99844	0.99886
-23.8539	0.99863	0.99847	0.99887
-23.7838	0.99865	0.99849	0.99889
-23.7137	0.99867	0.99851	0.99891
-23.6436	0.99869	0.99854	0.99892
-23.5736	0.99871	0.99856	0.99894
-23.5035	0.99873	0.99858	0.99895
-23.4334	0.99875	0.9986	0.99897
-23.3634	0.99877	0.99862	0.99899
-23.2933	0.99879	0.99864	0.999
-23.2232	0.9988	0.99866	0.99902
-23.1532	0.99882	0.99868	0.99903
-23.0831	0.99884	0.9987	0.99904
-23.013	0.99886	0.99872	0.99906
-22.9429	0.99887	0.99874	0.99907
-22.8729	0.99889	0.99876	0.99909
-22.8028	0.99891	0.99878	0.9991
-22.7327	0.99892	0.9988	0.99911
-22.6627	0.99894	0.99882	0.99913
-22.5926	0.99896	0.99884	0.99914
-22.5225	0.99897	0.99885	0.99915
-22.4524	0.99899	0.99887	0.99917
-22.3824	0.999	0.99889	0.99918
-22.3123	0.99902	0.99891	0.99919
-22.2422	0.99903	0.99892	0.9992
-22.1722	0.99905	0.99894	0.99921
-22.1021	0.99906	0.99896	0.99923
-22.032	0.99908	0.99897	0.99924
-21.962	0.99909	0.99899	0.99925
-21.8919	0.9991	0.999	0.99926
-21.8218	0.99912	0.99902	0.99927
-21.7518	0.99913	0.99903	0.99928
-21.6817	0.99914	0.99905	0.99929
-21.6116	0.99916	0.99906	0.9993
-21.5415	0.99917	0.99908	0.99931
-21.4715	0.99918	0.99909	0.99932
-21.4014	0.99919	0.9991	0.99933
-21.3313	0.99921	0.99912	0.99934
-21.2613	0.99922	0.99913	0.99935
-21.1912	0.99923	0.99915	0.99936
-21.1211	0.99924	0.99916	0.99937
-21.0511	0.99925	0.99917	0.99938
-20.981	0.99927	0.99918	0.99939
-20.9109	0.99928	0.9992	0.9994
-20.8408	0.99929	0.99921	0.99941
-20.7708	0.9993	0.99922	0.99942
-20.7007	0.99931	0.99923	0.99943
-20.6306	0.99932	0.99924	0.99944
-20.5606	0.99933	0.99926	0.99945
-20.4905	0.99934	0.99927	0.99945
-20.4204	0.99935	0.99928	0.99946
-20.3503	0.99936	0.99929	0.99947
-20.2803	0.99937	0.9993	0.99948
-20.2102	0.99938	0.99931	0.99949
-20.1401	0.99939	0.99932	0.99949
-20.0701	0.9994	0.99933	0.9995
-20	0.99941	0.99934	0.99951

## Sheet: Figure 4E
Volatge (mV )	Control ( INa pA/pF)											GFP (INa pA/pF)									Gsn KD (INa pA/pF)
-90	0	0	0	0	0	0	0	0	0	0		0	0	0	0	0	0	0	0		0	0	0	0	0	0	0
-85	0	0	0	0	0	0	0	0	0	0		0	0	0	0	0	0	0	0		0	0	0	0	0	0	0
-80	0	0	0	0	0	0	0	0	0	0		0	0	0	0	0	0	0	0		0	0	0	0	0	0	0
-75	0	0	0	0	0	0	0	0	0	0		0	0	0	0	0	0	0	0		0	0	-1.67153	0	0	0	0
-70	0	-0.6736	-2.58938	0	0	-2.49003	-0.98233	-2.69299	0	-1.00347		-0.68903	0	-1.02291	-1.49744	-0.32348	0	0	0		-2.20752	-3.6532	-3.85128	-0.19116	-1.41984	-3.56976	-1.54526
-65	-0.92868	-2.67113	-7.2349	-3.96145	-3.39074	-5.04262	-2.9065	-6.02825	-1.38513	-1.99823		-2.15336	-6.02993	-2.19226	-4.57723	-3.33878	-1.99977	0	-2.4295		-7.07126	-7.06255	-8.30472	-3.06583	-7.82959	-9.2502	-5.66415
-60	-6.21897	-7.85377	-17.6185	-11.0124	-7.56084	-10.3226	-8.72766	-12.833	-5.19694	-4.37083		-7.35523	-10.02	-6.00513	-12.7637	-13.2826	-5.17717	-0.66608	-6.40436		-16.828	-21.6409	-18.8808	-9.97524	-17.9022	-18.2459	-17.1985
-55	-21.4925	-19.049	-29.5564	-23.8828	-18.6367	-17.3876	-18.3399	-21.228	-11.8664	-12.7696		-19.9664	-19.7109	-13.374	-24.1038	-25.4803	-11.9527	-7.48463	-16.9627		-23.2328	-37.5318	-34.0348	-24.2049	-26.347	-24.1485	-29.511
-50	-32.4663	-27.7158	-34.7162	-29.574	-28.1296	-23.5032	-23.3176	-26.3745	-17.7491	-26.209		-27.9168	-30.0848	-19.9651	-29.8445	-28.9335	-20.1956	-22.1243	-28.4782		-24.8477	-43.2547	-41.8176	-34.1088	-29.9135	-26.1247	-33.5496
-45	-34.6331	-30.5882	-35.4132	-30.1061	-29.783	-25.8625	-23.6394	-27.2171	-20.0623	-32.5537		-29.8995	-33.5183	-21.8112	-30.3918	-28.9462	-25.0606	-31.1038	-32.4101		-24.3383	-42.8994	-43.2577	-36.641	-29.848	-25.1173	-33.4432
-40	-33.3736	-30.5414	-33.2773	-28.4974	-29.2161	-24.882	-22.6815	-26.3815	-21.1995	-33.4942		-28.7436	-32.8272	-21.5904	-28.6794	-27.3333	-26.1664	-33.3576	-31.101		-22.6587	-39.4434	-40.4523	-35.5856	-27.5301	-23.2731	-30.9993
-35	-30.8888	-27.4588	-29.8602	-25.5579	-26.7332	-22.6369	-20.1907	-23.8673	-20.152	-31.3593		-26.2199	-29.9453	-19.9022	-25.6085	-24.6385	-25.1407	-32.1446	-28.2366		-20.0988	-34.3468	-36.5884	-32.8144	-24.7395	-20.2157	-27.5952
-30	-27.0586	-24.3579	-25.2625	-22.1754	-23.4634	-19.2863	-17.4339	-20.656	-17.1766	-28.117		-22.9044	-26.7595	-17.2512	-21.7337	-21.4786	-22.3675	-29.541	-23.4934		-17.3805	-28.0536	-31.003	-28.1884	-20.3655	-17.2271	-23.2753
-25	-22.7739	-20.3802	-20.1026	-18.2546	-20.3057	-15.9468	-14.189	-16.493	-14.4764	-23.9908		-19.2313	-22.9127	-13.963	-17.3362	-17.8634	-18.5665	-25.9468	-18.6584		-14.1062	-21.7763	-25.4314	-23.2267	-16.6423	-13.9422	-19.1217
-20	-18.0313	-15.8702	-15.2644	-14.309	-16.3517	-12.3732	-11.1811	-12.4957	-11.0752	-19.6734		-15.4066	-19.0415	-11.3026	-13.4122	-14.1023	-14.5823	-21.0543	-14.3283		-10.7084	-15.59	-19.3214	-18.5159	-12.6343	-10.8466	-14.8452
-15	-13.4232	-11.4121	-10.7648	-10.5729	-13.2571	-9.10121	-8.4688	-9.02998	-7.72046	-14.7357		-11.5333	-15.4789	-8.0514	-8.96849	-10.4395	-10.6185	-16.7853	-9.51729		-7.86502	-9.84003	-13.8143	-13.8116	-8.85024	-7.7642	-10.5869
-10	-9.21763	-7.21716	-6.4206	-7.32067	-9.54305	-5.81597	-6.07886	-6.04934	-4.84495	-10.3369		-7.9407	-11.8805	-5.34387	-6.06089	-6.95241	-6.78064	-12.6967	-5.65823		-5.20254	-5.53017	-8.88859	-9.2572	-5.90207	-5.27361	-6.80291
-5	-5.03125	-3.72807	-3.29404	-4.31001	-6.66709	-3.65547	-4.00235	-3.45254	-2.67353	-6.29367		-4.93599	-8.62083	-2.88569	-3.54551	-4.0148	-3.54642	-9.06461	-2.80596		-3.27796	-2.88358	-4.94555	-5.52684	-3.38732	-3.22423	-3.85021
0	-2.00879	-1.66381	-1.4071	-2.39068	-4.71868	-2.20959	-2.46915	-2.06954	-0.97977	-3.37133		-2.64478	-5.74635	-1.21968	-2.27289	-1.8132	-1.53984	-5.54744	-1.56357		-1.86727	-1.60556	-2.48694	-2.6828	-2.15174	-1.99912	-1.8671

## Sheet: Figure 4F
Volatge (mV )	Control (INa Normalized)											GFP (INa Normalized)									Gsn KD (INa Normalized)
-90	0	0	0	0	0	0	0	0	0	0		0	0	0	0	0	0	0	0		0	0	0	0	0	0	0	0
-85	0	0	0	0	0	0	0	0	0	0		0	0	0	0	0	0	0	0		0	0	0	0	0	0	0	0
-80	0	0	0	0	0	0	0	0	0	0		0	0	0	0	0	0	0	0		0	0	0	0	0	0	0	0
-75	0	0	0	0	0	0	0	0	0	0		0	0	0	0	0	0	0	0		0	0	0	0.02092	0	0	0	0
-70	0	0.01159	0.04176	0	0	0.0549	0.02468	0.05457	0	0.01579		0.01332	0	0.02516	0.02852	0.00652	0	0	0		0.02495	0.05282	0.04814	0.05171	0.00293	0.02802	0.08715	0.02843
-65	0.01592	0.04953	0.12602	0.08285	0.07083	0.11974	0.07853	0.13174	0.03553	0.03377		0.04474	0.11631	0.05811	0.09407	0.07248	0.04062	0	0.04438		0.0999	0.18252	0.10097	0.12025	0.0505	0.1667	0.24333	0.11211
-60	0.11542	0.15791	0.33356	0.24942	0.17019	0.2656	0.25508	0.3043	0.14469	0.07979		0.1652	0.20762	0.17255	0.2848	0.31215	0.11403	0.0118	0.12726		0.37967	0.47149	0.33806	0.29664	0.17794	0.41379	0.52033	0.36825
-55	0.43473	0.41826	0.61285	0.58985	0.45478	0.48814	0.58372	0.55014	0.36119	0.2534		0.48795	0.44119	0.41954	0.58827	0.65267	0.28754	0.14338	0.36951		0.67022	0.7118	0.64619	0.58442	0.47077	0.66602	0.75187	0.68819
-50	0.72156	0.67029	0.79559	0.80305	0.74945	0.72599	0.81467	0.75355	0.59579	0.56972		0.74811	0.73211	0.68959	0.80373	0.81439	0.53519	0.46149	0.6864		0.82022	0.8398	0.82946	0.79163	0.72929	0.83432	0.89561	0.85892
-45	0.85408	0.82325	0.90701	0.90779	0.87371	0.88788	0.91537	0.86639	0.75061	0.78225		0.88687	0.89358	0.83802	0.91291	0.90413	0.73921	0.71209	0.87426		0.91781	0.91719	0.92827	0.91236	0.86983	0.92843	0.9579	0.94905
-40	0.92432	0.92658	0.9659	0.96598	0.95345	0.96134	0.98495	0.94801	0.89581	0.89973		0.95461	0.9676	0.93458	0.97384	0.95896	0.87024	0.84624	0.95244		0.97718	0.96486	0.97922	0.96314	0.94948	0.96786	1.00001	0.98671
-35	0.97558	0.9545	1	0.98915	0.98295	1.00001	0.99801	0.98454	0.97815	0.95496		0.98916	0.9869	0.98641	1.00001	0.9859	0.95832	0.9143	1		0.99955	0.98369	1	1	0.99941	1	0.99464	1
-30	0.99414	0.99121	0.99977	1	0.98788	0.9946	0.99999	1	0.97931	0.98829		1	1	1	0.99847	1.00001	0.99853	0.95613	0.98632		1	1.00001	0.98735	0.99445	1	0.96819	0.99141	0.97904
-25	1	1	0.97225	0.98607	1	0.98771	0.96939	0.9662	0.99999	0.99705		0.99637	0.98864	0.97467	0.96713	0.99428	1	0.97415	0.96169		0.99544	0.98448	0.96873	0.98709	0.98656	0.96034	0.96632	0.95839
-20	0.98371	0.98047	0.94901	0.9636	0.96985	0.95919	0.94435	0.92673	0.97035	1		0.98141	0.97188	0.99141	0.9523	0.97569	0.98978	0.94101	0.95622		0.97443	0.9496	0.94225	0.94937	0.97979	0.9273	0.94485	0.92033

## Sheet: Figure 4F fitting
Volatge (mV )	Control FITTING	GFP FITTING	Gsn KD FITTING
-90	0.000413118	0.000312105	0.000630685
-89.9299	0.000419457	0.000316951	0.000640747
-89.8599	0.000425894	0.000321873	0.000650969
-89.7898	0.000432429	0.000326871	0.000661354
-89.7197	0.000439065	0.000331946	0.000671905
-89.6496	0.000445802	0.000337101	0.000682624
-89.5796	0.000452643	0.000342335	0.000693514
-89.5095	0.000459588	0.00034765	0.000704577
-89.4394	0.000466641	0.000353048	0.000715817
-89.3694	0.000473801	0.00035853	0.000727236
-89.2993	0.000481071	0.000364097	0.000738836
-89.2292	0.000488453	0.000369751	0.000750622
-89.1592	0.000495948	0.000375492	0.000762596
-89.0891	0.000503557	0.000381322	0.000774761
-89.019	0.000511284	0.000387242	0.000787119
-88.9489	0.000519129	0.000393255	0.000799674
-88.8789	0.000527094	0.000399361	0.00081243
-88.8088	0.000535182	0.000405562	0.000825389
-88.7387	0.000543393	0.000411858	0.000838554
-88.6687	0.000551731	0.000418253	0.000851929
-88.5986	0.000560196	0.000424747	0.000865518
-88.5285	0.000568791	0.000431341	0.000879322
-88.4585	0.000577518	0.000438038	0.000893347
-88.3884	0.000586379	0.000444839	0.000907596
-88.3183	0.000595375	0.000451746	0.000922071
-88.2482	0.00060451	0.000458759	0.000936777
-88.1782	0.000613784	0.000465882	0.000951717
-88.1081	0.000623201	0.000473115	0.000966896
-88.038	0.000632762	0.00048046	0.000982316
-87.968	0.00064247	0.000487919	0.000997982
-87.8979	0.000652326	0.000495494	0.00101
-87.8278	0.000662334	0.000503187	0.00103
-87.7578	0.000672495	0.000510999	0.00105
-87.6877	0.000682812	0.000518932	0.00106
-87.6176	0.000693287	0.000526988	0.00108
-87.5476	0.000703923	0.000535169	0.0011
-87.4775	0.000714722	0.000543477	0.00111
-87.4074	0.000725686	0.000551914	0.00113
-87.3373	0.000736818	0.000560482	0.00115
-87.2673	0.000748121	0.000569183	0.00117
-87.1972	0.000759597	0.000578019	0.00119
-87.1271	0.00077125	0.000586992	0.00121
-87.0571	0.00078308	0.000596104	0.00123
-86.987	0.000795092	0.000605357	0.00125
-86.9169	0.000807289	0.000614754	0.00127
-86.8469	0.000819672	0.000624297	0.00129
-86.7768	0.000832245	0.000633988	0.00131
-86.7067	0.00084501	0.000643829	0.00133
-86.6366	0.000857971	0.000653823	0.00135
-86.5666	0.000871131	0.000663972	0.00137
-86.4965	0.000884493	0.000674278	0.00139
-86.4264	0.000898059	0.000684745	0.00141
-86.3564	0.000911833	0.000695373	0.00144
-86.2863	0.000925818	0.000706167	0.00146
-86.2162	0.000940018	0.000717127	0.00148
-86.1462	0.000954435	0.000728258	0.00151
-86.0761	0.000969073	0.000739562	0.00153
-86.006	0.000983935	0.00075104	0.00155
-85.9359	0.000999025	0.000762697	0.00158
-85.8659	0.00101	0.000774535	0.0016
-85.7958	0.00103	0.000786556	0.00163
-85.7257	0.00105	0.000798764	0.00166
-85.6557	0.00106	0.00081116	0.00168
-85.5856	0.00108	0.00082375	0.00171
-85.5155	0.00109	0.000836534	0.00174
-85.4454	0.00111	0.000849517	0.00176
-85.3754	0.00113	0.0008627	0.00179
-85.3053	0.00115	0.000876089	0.00182
-85.2352	0.00116	0.000889685	0.00185
-85.1652	0.00118	0.000903492	0.00188
-85.0951	0.0012	0.000917512	0.00191
-85.025	0.00122	0.00093175	0.00194
-84.9549	0.00124	0.000946209	0.00197
-84.8849	0.00126	0.000960892	0.002
-84.8148	0.00127	0.000975803	0.00203
-84.7447	0.00129	0.000990945	0.00207
-84.6747	0.00131	0.00101	0.0021
-84.6046	0.00133	0.00102	0.00213
-84.5345	0.00135	0.00104	0.00217
-84.4645	0.00138	0.00105	0.0022
-84.3944	0.0014	0.00107	0.00224
-84.3243	0.00142	0.00109	0.00227
-84.2542	0.00144	0.0011	0.00231
-84.1842	0.00146	0.00112	0.00234
-84.1141	0.00148	0.00114	0.00238
-84.044	0.00151	0.00116	0.00242
-83.974	0.00153	0.00117	0.00246
-83.9039	0.00155	0.00119	0.0025
-83.8338	0.00158	0.00121	0.00254
-83.7638	0.0016	0.00123	0.00258
-83.6937	0.00163	0.00125	0.00262
-83.6236	0.00165	0.00127	0.00266
-83.5536	0.00168	0.00129	0.0027
-83.4835	0.0017	0.00131	0.00275
-83.4134	0.00173	0.00133	0.00279
-83.3433	0.00175	0.00135	0.00283
-83.2733	0.00178	0.00137	0.00288
-83.2032	0.00181	0.00139	0.00292
-83.1331	0.00184	0.00141	0.00297
-83.0631	0.00186	0.00143	0.00302
-82.993	0.00189	0.00146	0.00307
-82.9229	0.00192	0.00148	0.00311
-82.8529	0.00195	0.0015	0.00316
-82.7828	0.00198	0.00152	0.00321
-82.7127	0.00201	0.00155	0.00327
-82.6426	0.00204	0.00157	0.00332
-82.5726	0.00207	0.0016	0.00337
-82.5025	0.00211	0.00162	0.00342
-82.4324	0.00214	0.00165	0.00348
-82.3624	0.00217	0.00167	0.00353
-82.2923	0.0022	0.0017	0.00359
-82.2222	0.00224	0.00172	0.00365
-82.1522	0.00227	0.00175	0.00371
-82.0821	0.00231	0.00178	0.00376
-82.012	0.00234	0.00181	0.00382
-81.9419	0.00238	0.00183	0.00389
-81.8719	0.00241	0.00186	0.00395
-81.8018	0.00245	0.00189	0.00401
-81.7317	0.00249	0.00192	0.00407
-81.6617	0.00253	0.00195	0.00414
-81.5916	0.00257	0.00198	0.0042
-81.5215	0.0026	0.00201	0.00427
-81.4514	0.00264	0.00204	0.00434
-81.3814	0.00268	0.00207	0.00441
-81.3113	0.00273	0.00211	0.00448
-81.2412	0.00277	0.00214	0.00455
-81.1712	0.00281	0.00217	0.00462
-81.1011	0.00285	0.00221	0.00469
-81.031	0.0029	0.00224	0.00477
-80.961	0.00294	0.00227	0.00484
-80.8909	0.00299	0.00231	0.00492
-80.8208	0.00303	0.00235	0.005
-80.7507	0.00308	0.00238	0.00508
-80.6807	0.00313	0.00242	0.00516
-80.6106	0.00317	0.00246	0.00524
-80.5405	0.00322	0.00249	0.00533
-80.4705	0.00327	0.00253	0.00541
-80.4004	0.00332	0.00257	0.0055
-80.3303	0.00337	0.00261	0.00558
-80.2603	0.00342	0.00265	0.00567
-80.1902	0.00348	0.00269	0.00576
-80.1201	0.00353	0.00274	0.00585
-80.05	0.00358	0.00278	0.00595
-79.98	0.00364	0.00282	0.00604
-79.9099	0.00369	0.00286	0.00614
-79.8398	0.00375	0.00291	0.00623
-79.7698	0.00381	0.00295	0.00633
-79.6997	0.00387	0.003	0.00643
-79.6296	0.00392	0.00305	0.00653
-79.5596	0.00398	0.00309	0.00664
-79.4895	0.00405	0.00314	0.00674
-79.4194	0.00411	0.00319	0.00685
-79.3494	0.00417	0.00324	0.00696
-79.2793	0.00423	0.00329	0.00707
-79.2092	0.0043	0.00334	0.00718
-79.1391	0.00436	0.00339	0.0073
-79.0691	0.00443	0.00344	0.00741
-78.999	0.0045	0.0035	0.00753
-78.9289	0.00457	0.00355	0.00765
-78.8589	0.00464	0.00361	0.00777
-78.7888	0.00471	0.00366	0.00789
-78.7187	0.00478	0.00372	0.00802
-78.6487	0.00485	0.00378	0.00814
-78.5786	0.00493	0.00384	0.00827
-78.5085	0.005	0.0039	0.0084
-78.4384	0.00508	0.00396	0.00854
-78.3684	0.00516	0.00402	0.00867
-78.2983	0.00524	0.00408	0.00881
-78.2282	0.00532	0.00414	0.00895
-78.1582	0.0054	0.00421	0.00909
-78.0881	0.00548	0.00427	0.00923
-78.018	0.00556	0.00434	0.00938
-77.948	0.00565	0.0044	0.00953
-77.8779	0.00573	0.00447	0.00968
-77.8078	0.00582	0.00454	0.00983
-77.7377	0.00591	0.00461	0.00999
-77.6677	0.006	0.00468	0.01014
-77.5976	0.00609	0.00476	0.0103
-77.5275	0.00618	0.00483	0.01047
-77.4575	0.00628	0.0049	0.01063
-77.3874	0.00637	0.00498	0.0108
-77.3173	0.00647	0.00506	0.01097
-77.2472	0.00657	0.00513	0.01114
-77.1772	0.00667	0.00521	0.01132
-77.1071	0.00677	0.00529	0.0115
-77.037	0.00688	0.00538	0.01168
-76.967	0.00698	0.00546	0.01186
-76.8969	0.00709	0.00554	0.01205
-76.8268	0.00719	0.00563	0.01224
-76.7568	0.0073	0.00572	0.01243
-76.6867	0.00742	0.0058	0.01263
-76.6166	0.00753	0.00589	0.01283
-76.5465	0.00764	0.00598	0.01303
-76.4765	0.00776	0.00608	0.01324
-76.4064	0.00788	0.00617	0.01345
-76.3363	0.008	0.00627	0.01366
-76.2663	0.00812	0.00636	0.01387
-76.1962	0.00824	0.00646	0.01409
-76.1261	0.00837	0.00656	0.01431
-76.0561	0.0085	0.00666	0.01454
-75.986	0.00863	0.00677	0.01477
-75.9159	0.00876	0.00687	0.015
-75.8458	0.00889	0.00698	0.01523
-75.7758	0.00903	0.00708	0.01547
-75.7057	0.00916	0.00719	0.01572
-75.6356	0.0093	0.0073	0.01596
-75.5656	0.00944	0.00742	0.01621
-75.4955	0.00959	0.00753	0.01647
-75.4254	0.00973	0.00765	0.01673
-75.3554	0.00988	0.00776	0.01699
-75.2853	0.01003	0.00788	0.01726
-75.2152	0.01018	0.00801	0.01753
-75.1452	0.01034	0.00813	0.0178
-75.0751	0.0105	0.00825	0.01808
-75.005	0.01065	0.00838	0.01836
-74.9349	0.01082	0.00851	0.01865
-74.8649	0.01098	0.00864	0.01894
-74.7948	0.01115	0.00877	0.01924
-74.7247	0.01132	0.00891	0.01954
-74.6547	0.01149	0.00905	0.01985
-74.5846	0.01166	0.00919	0.02016
-74.5145	0.01184	0.00933	0.02047
-74.4444	0.01202	0.00947	0.02079
-74.3744	0.0122	0.00962	0.02112
-74.3043	0.01239	0.00976	0.02145
-74.2342	0.01257	0.00991	0.02178
-74.1642	0.01276	0.01007	0.02212
-74.0941	0.01296	0.01022	0.02247
-74.024	0.01315	0.01038	0.02282
-73.954	0.01335	0.01054	0.02318
-73.8839	0.01356	0.0107	0.02354
-73.8138	0.01376	0.01086	0.0239
-73.7437	0.01397	0.01103	0.02428
-73.6737	0.01418	0.0112	0.02465
-73.6036	0.0144	0.01137	0.02504
-73.5335	0.01461	0.01155	0.02543
-73.4635	0.01483	0.01172	0.02582
-73.3934	0.01506	0.0119	0.02622
-73.3233	0.01529	0.01209	0.02663
-73.2532	0.01552	0.01227	0.02704
-73.1832	0.01575	0.01246	0.02746
-73.1131	0.01599	0.01265	0.02789
-73.043	0.01623	0.01285	0.02832
-72.973	0.01648	0.01304	0.02876
-72.9029	0.01672	0.01324	0.02921
-72.8328	0.01698	0.01345	0.02966
-72.7628	0.01723	0.01365	0.03012
-72.6927	0.01749	0.01386	0.03059
-72.6226	0.01776	0.01407	0.03106
-72.5525	0.01802	0.01429	0.03154
-72.4825	0.0183	0.01451	0.03203
-72.4124	0.01857	0.01473	0.03252
-72.3423	0.01885	0.01495	0.03302
-72.2723	0.01914	0.01518	0.03353
-72.2022	0.01942	0.01542	0.03405
-72.1321	0.01972	0.01565	0.03457
-72.0621	0.02001	0.01589	0.03511
-71.992	0.02031	0.01613	0.03565
-71.9219	0.02062	0.01638	0.0362
-71.8518	0.02093	0.01663	0.03675
-71.7818	0.02124	0.01688	0.03732
-71.7117	0.02156	0.01714	0.03789
-71.6416	0.02189	0.0174	0.03847
-71.5716	0.02221	0.01767	0.03906
-71.5015	0.02255	0.01794	0.03966
-71.4314	0.02289	0.01821	0.04027
-71.3614	0.02323	0.01849	0.04089
-71.2913	0.02358	0.01877	0.04151
-71.2212	0.02393	0.01906	0.04215
-71.1512	0.02429	0.01935	0.04279
-71.0811	0.02465	0.01964	0.04344
-71.011	0.02502	0.01994	0.04411
-70.9409	0.0254	0.02024	0.04478
-70.8709	0.02578	0.02055	0.04546
-70.8008	0.02616	0.02086	0.04615
-70.7307	0.02655	0.02118	0.04686
-70.6607	0.02695	0.0215	0.04757
-70.5906	0.02735	0.02183	0.04829
-70.5205	0.02776	0.02216	0.04902
-70.4505	0.02817	0.0225	0.04977
-70.3804	0.02859	0.02284	0.05052
-70.3103	0.02902	0.02319	0.05129
-70.2402	0.02945	0.02354	0.05206
-70.1702	0.02989	0.0239	0.05285
-70.1001	0.03034	0.02426	0.05365
-70.03	0.03079	0.02462	0.05446
-69.96	0.03125	0.025	0.05528
-69.8899	0.03171	0.02538	0.05611
-69.8198	0.03218	0.02576	0.05696
-69.7498	0.03266	0.02615	0.05782
-69.6797	0.03314	0.02655	0.05868
-69.6096	0.03364	0.02695	0.05956
-69.5395	0.03413	0.02735	0.06046
-69.4695	0.03464	0.02777	0.06136
-69.3994	0.03515	0.02819	0.06228
-69.3293	0.03567	0.02861	0.06321
-69.2593	0.0362	0.02904	0.06416
-69.1892	0.03674	0.02948	0.06512
-69.1191	0.03728	0.02992	0.06609
-69.049	0.03783	0.03038	0.06707
-68.979	0.03839	0.03083	0.06807
-68.9089	0.03896	0.0313	0.06908
-68.8388	0.03953	0.03177	0.07011
-68.7688	0.04011	0.03224	0.07115
-68.6987	0.0407	0.03273	0.0722
-68.6286	0.0413	0.03322	0.07327
-68.5586	0.04191	0.03372	0.07435
-68.4885	0.04253	0.03423	0.07545
-68.4184	0.04315	0.03474	0.07656
-68.3483	0.04378	0.03526	0.07769
-68.2783	0.04443	0.03579	0.07883
-68.2082	0.04508	0.03632	0.07999
-68.1381	0.04574	0.03687	0.08116
-68.0681	0.04641	0.03742	0.08235
-67.998	0.04709	0.03798	0.08355
-67.9279	0.04777	0.03854	0.08477
-67.8579	0.04847	0.03912	0.08601
-67.7878	0.04918	0.0397	0.08727
-67.7177	0.0499	0.04029	0.08853
-67.6476	0.05062	0.04089	0.08982
-67.5776	0.05136	0.0415	0.09112
-67.5075	0.05211	0.04212	0.09244
-67.4374	0.05287	0.04275	0.09378
-67.3674	0.05363	0.04338	0.09514
-67.2973	0.05441	0.04403	0.09651
-67.2272	0.0552	0.04468	0.0979
-67.1572	0.056	0.04534	0.09931
-67.0871	0.05681	0.04601	0.10073
-67.017	0.05764	0.0467	0.10218
-66.947	0.05847	0.04739	0.10364
-66.8769	0.05931	0.04809	0.10512
-66.8068	0.06017	0.0488	0.10662
-66.7367	0.06104	0.04952	0.10814
-66.6667	0.06191	0.05025	0.10967
-66.5966	0.06281	0.05099	0.11123
-66.5265	0.06371	0.05174	0.1128
-66.4565	0.06462	0.0525	0.1144
-66.3864	0.06555	0.05327	0.11601
-66.3163	0.06649	0.05406	0.11765
-66.2463	0.06744	0.05485	0.1193
-66.1762	0.06841	0.05565	0.12098
-66.1061	0.06938	0.05647	0.12267
-66.036	0.07037	0.0573	0.12438
-65.966	0.07138	0.05814	0.12612
-65.8959	0.07239	0.05898	0.12788
-65.8258	0.07342	0.05985	0.12965
-65.7558	0.07447	0.06072	0.13145
-65.6857	0.07552	0.0616	0.13327
-65.6156	0.07659	0.0625	0.13511
-65.5456	0.07768	0.06341	0.13697
-65.4755	0.07878	0.06433	0.13885
-65.4054	0.07989	0.06527	0.14076
-65.3353	0.08102	0.06621	0.14268
-65.2653	0.08216	0.06717	0.14463
-65.1952	0.08331	0.06814	0.1466
-65.1251	0.08448	0.06913	0.1486
-65.0551	0.08567	0.07013	0.15061
-64.985	0.08687	0.07114	0.15265
-64.9149	0.08809	0.07217	0.15471
-64.8448	0.08932	0.0732	0.15679
-64.7748	0.09057	0.07426	0.1589
-64.7047	0.09183	0.07532	0.16102
-64.6346	0.09311	0.0764	0.16317
-64.5646	0.0944	0.0775	0.16535
-64.4945	0.09571	0.07861	0.16755
-64.4244	0.09704	0.07973	0.16977
-64.3543	0.09838	0.08087	0.17201
-64.2843	0.09974	0.08202	0.17428
-64.2142	0.10112	0.08319	0.17657
-64.1441	0.10251	0.08437	0.17888
-64.0741	0.10392	0.08557	0.18122
-64.004	0.10535	0.08679	0.18358
-63.9339	0.10679	0.08802	0.18597
-63.8639	0.10826	0.08926	0.18838
-63.7938	0.10974	0.09052	0.19081
-63.7237	0.11123	0.0918	0.19327
-63.6536	0.11275	0.09309	0.19575
-63.5836	0.11428	0.0944	0.19826
-63.5135	0.11583	0.09573	0.20079
-63.4434	0.1174	0.09707	0.20334
-63.3734	0.11899	0.09843	0.20592
-63.3033	0.1206	0.09981	0.20852
-63.2332	0.12222	0.1012	0.21114
-63.1632	0.12386	0.10261	0.21379
-63.0931	0.12553	0.10404	0.21647
-63.023	0.12721	0.10548	0.21917
-62.953	0.12891	0.10695	0.22189
-62.8829	0.13063	0.10843	0.22464
-62.8128	0.13237	0.10993	0.22741
-62.7427	0.13413	0.11144	0.2302
-62.6727	0.13591	0.11298	0.23302
-62.6026	0.13771	0.11453	0.23586
-62.5325	0.13953	0.11611	0.23873
-62.4625	0.14137	0.1177	0.24162
-62.3924	0.14323	0.11931	0.24453
-62.3223	0.14511	0.12094	0.24747
-62.2522	0.14701	0.12258	0.25043
-62.1822	0.14893	0.12425	0.25342
-62.1121	0.15087	0.12594	0.25642
-62.042	0.15283	0.12764	0.25946
-61.972	0.15481	0.12937	0.26251
-61.9019	0.15682	0.13112	0.26559
-61.8318	0.15884	0.13288	0.26869
-61.7618	0.16089	0.13467	0.27181
-61.6917	0.16296	0.13648	0.27496
-61.6216	0.16504	0.1383	0.27813
-61.5515	0.16716	0.14015	0.28132
-61.4815	0.16929	0.14202	0.28453
-61.4114	0.17144	0.14391	0.28777
-61.3413	0.17362	0.14581	0.29102
-61.2713	0.17581	0.14774	0.2943
-61.2012	0.17803	0.1497	0.2976
-61.1311	0.18027	0.15167	0.30092
-61.0611	0.18253	0.15366	0.30427
-60.991	0.18482	0.15568	0.30763
-60.9209	0.18712	0.15771	0.31101
-60.8509	0.18945	0.15977	0.31442
-60.7808	0.1918	0.16185	0.31784
-60.7107	0.19418	0.16395	0.32128
-60.6406	0.19657	0.16608	0.32475
-60.5706	0.19899	0.16822	0.32823
-60.5005	0.20143	0.17039	0.33173
-60.4304	0.20389	0.17258	0.33525
-60.3604	0.20637	0.17479	0.33879
-60.2903	0.20888	0.17703	0.34235
-60.2202	0.21141	0.17928	0.34592
-60.1501	0.21396	0.18156	0.34951
-60.0801	0.21653	0.18387	0.35312
-60.01	0.21913	0.18619	0.35675
-59.9399	0.22175	0.18854	0.36039
-59.8699	0.22439	0.19091	0.36405
-59.7998	0.22705	0.1933	0.36773
-59.7297	0.22973	0.19571	0.37142
-59.6597	0.23244	0.19815	0.37512
-59.5896	0.23517	0.20061	0.37884
-59.5195	0.23792	0.20309	0.38257
-59.4494	0.2407	0.2056	0.38632
-59.3794	0.24349	0.20813	0.39008
-59.3093	0.24631	0.21068	0.39386
-59.2392	0.24915	0.21326	0.39765
-59.1692	0.25201	0.21585	0.40144
-59.0991	0.25489	0.21847	0.40526
-59.029	0.25779	0.22112	0.40908
-58.959	0.26072	0.22378	0.41291
-58.8889	0.26367	0.22647	0.41676
-58.8188	0.26664	0.22918	0.42061
-58.7488	0.26963	0.23192	0.42448
-58.6787	0.27264	0.23467	0.42835
-58.6086	0.27567	0.23745	0.43223
-58.5385	0.27872	0.24026	0.43612
-58.4685	0.28179	0.24308	0.44002
-58.3984	0.28489	0.24593	0.44393
-58.3283	0.288	0.2488	0.44784
-58.2583	0.29114	0.25169	0.45176
-58.1882	0.29429	0.2546	0.45569
-58.1181	0.29746	0.25754	0.45962
-58.0481	0.30066	0.2605	0.46355
-57.978	0.30387	0.26348	0.46749
-57.9079	0.3071	0.26648	0.47144
-57.8378	0.31035	0.2695	0.47539
-57.7678	0.31362	0.27255	0.47934
-57.6977	0.31691	0.27561	0.48329
-57.6276	0.32022	0.2787	0.48725
-57.5576	0.32355	0.28181	0.49121
-57.4875	0.32689	0.28494	0.49516
-57.4174	0.33025	0.28809	0.49912
-57.3473	0.33363	0.29126	0.50308
-57.2773	0.33702	0.29446	0.50704
-57.2072	0.34044	0.29767	0.511
-57.1371	0.34387	0.3009	0.51496
-57.0671	0.34731	0.30415	0.51891
-56.997	0.35077	0.30742	0.52286
-56.9269	0.35425	0.31072	0.52681
-56.8569	0.35774	0.31403	0.53076
-56.7868	0.36125	0.31736	0.5347
-56.7167	0.36477	0.32071	0.53864
-56.6467	0.36831	0.32407	0.54257
-56.5766	0.37186	0.32746	0.5465
-56.5065	0.37543	0.33086	0.55042
-56.4364	0.37901	0.33428	0.55434
-56.3664	0.3826	0.33772	0.55825
-56.2963	0.3862	0.34118	0.56215
-56.2262	0.38982	0.34465	0.56605
-56.1562	0.39345	0.34814	0.56993
-56.0861	0.39709	0.35165	0.57381
-56.016	0.40075	0.35517	0.57768
-55.946	0.40441	0.35871	0.58154
-55.8759	0.40809	0.36226	0.58539
-55.8058	0.41177	0.36583	0.58923
-55.7357	0.41547	0.36941	0.59305
-55.6657	0.41917	0.37301	0.59687
-55.5956	0.42288	0.37662	0.60068
-55.5255	0.42661	0.38025	0.60447
-55.4555	0.43034	0.38388	0.60825
-55.3854	0.43408	0.38754	0.61202
-55.3153	0.43782	0.3912	0.61577
-55.2452	0.44158	0.39488	0.61951
-55.1752	0.44534	0.39857	0.62324
-55.1051	0.4491	0.40227	0.62695
-55.035	0.45287	0.40598	0.63064
-54.965	0.45665	0.4097	0.63433
-54.8949	0.46043	0.41343	0.63799
-54.8248	0.46422	0.41718	0.64164
-54.7548	0.46801	0.42093	0.64527
-54.6847	0.47181	0.42469	0.64889
-54.6146	0.47561	0.42846	0.65249
-54.5445	0.47941	0.43224	0.65607
-54.4745	0.48321	0.43603	0.65964
-54.4044	0.48702	0.43982	0.66319
-54.3343	0.49082	0.44362	0.66671
-54.2643	0.49463	0.44743	0.67022
-54.1942	0.49844	0.45124	0.67371
-54.1241	0.50225	0.45506	0.67719
-54.054	0.50606	0.45889	0.68064
-53.984	0.50986	0.46272	0.68407
-53.9139	0.51367	0.46655	0.68748
-53.8438	0.51748	0.47039	0.69088
-53.7738	0.52128	0.47423	0.69425
-53.7037	0.52508	0.47807	0.6976
-53.6336	0.52888	0.48192	0.70093
-53.5636	0.53267	0.48577	0.70424
-53.4935	0.53646	0.48962	0.70753
-53.4234	0.54025	0.49347	0.7108
-53.3533	0.54403	0.49733	0.71404
-53.2833	0.54781	0.50118	0.71726
-53.2132	0.55158	0.50503	0.72046
-53.1431	0.55534	0.50889	0.72364
-53.0731	0.5591	0.51274	0.7268
-53.003	0.56285	0.51659	0.72993
-52.9329	0.5666	0.52043	0.73304
-52.8629	0.57034	0.52428	0.73613
-52.7928	0.57407	0.52812	0.7392
-52.7227	0.57779	0.53196	0.74224
-52.6527	0.5815	0.5358	0.74526
-52.5826	0.5852	0.53963	0.74825
-52.5125	0.5889	0.54346	0.75122
-52.4424	0.59258	0.54728	0.75417
-52.3724	0.59625	0.55109	0.75709
-52.3023	0.59991	0.5549	0.76
-52.2322	0.60356	0.55871	0.76287
-52.1622	0.6072	0.5625	0.76573
-52.0921	0.61083	0.56629	0.76855
-52.022	0.61445	0.57008	0.77136
-51.9519	0.61805	0.57385	0.77414
-51.8819	0.62164	0.57761	0.7769
-51.8118	0.62522	0.58137	0.77963
-51.7417	0.62878	0.58512	0.78234
-51.6717	0.63233	0.58885	0.78503
-51.6016	0.63586	0.59258	0.78769
-51.5315	0.63938	0.5963	0.79032
-51.4615	0.64289	0.6	0.79293
-51.3914	0.64638	0.60369	0.79552
-51.3213	0.64985	0.60738	0.79809
-51.2512	0.65331	0.61104	0.80063
-51.1812	0.65675	0.6147	0.80314
-51.1111	0.66018	0.61835	0.80564
-51.041	0.66359	0.62198	0.8081
-50.971	0.66698	0.62559	0.81055
-50.9009	0.67036	0.6292	0.81297
-50.8308	0.67372	0.63279	0.81536
-50.7608	0.67706	0.63636	0.81774
-50.6907	0.68038	0.63992	0.82009
-50.6206	0.68368	0.64346	0.82241
-50.5506	0.68697	0.64699	0.82471
-50.4805	0.69023	0.6505	0.82699
-50.4104	0.69348	0.654	0.82924
-50.3403	0.69671	0.65748	0.83147
-50.2703	0.69992	0.66094	0.83368
-50.2002	0.70311	0.66439	0.83587
-50.1301	0.70628	0.66781	0.83803
-50.0601	0.70943	0.67123	0.84017
-49.99	0.71256	0.67462	0.84228
-49.9199	0.71567	0.67799	0.84437
-49.8499	0.71876	0.68135	0.84644
-49.7798	0.72183	0.68468	0.84849
-49.7097	0.72488	0.688	0.85052
-49.6396	0.72791	0.6913	0.85252
-49.5696	0.73092	0.69458	0.8545
-49.4995	0.7339	0.69784	0.85646
-49.4294	0.73687	0.70108	0.85839
-49.3594	0.73981	0.7043	0.86031
-49.2893	0.74273	0.7075	0.8622
-49.2192	0.74563	0.71068	0.86407
-49.1491	0.74851	0.71384	0.86592
-49.0791	0.75137	0.71698	0.86775
-49.009	0.7542	0.72009	0.86956
-48.9389	0.75702	0.72319	0.87134
-48.8689	0.75981	0.72627	0.87311
-48.7988	0.76258	0.72932	0.87485
-48.7287	0.76532	0.73235	0.87657
-48.6587	0.76805	0.73536	0.87828
-48.5886	0.77075	0.73835	0.87996
-48.5185	0.77343	0.74132	0.88162
-48.4485	0.77609	0.74426	0.88327
-48.3784	0.77873	0.74718	0.88489
-48.3083	0.78134	0.75008	0.88649
-48.2382	0.78393	0.75296	0.88808
-48.1682	0.7865	0.75582	0.88964
-48.0981	0.78905	0.75865	0.89119
-48.028	0.79157	0.76146	0.89271
-47.958	0.79408	0.76425	0.89422
-47.8879	0.79656	0.76702	0.89571
-47.8178	0.79902	0.76976	0.89718
-47.7478	0.80145	0.77248	0.89863
-47.6777	0.80386	0.77518	0.90007
-47.6076	0.80625	0.77785	0.90148
-47.5375	0.80862	0.7805	0.90288
-47.4675	0.81097	0.78313	0.90426
-47.3974	0.81329	0.78574	0.90562
-47.3273	0.8156	0.78832	0.90697
-47.2573	0.81788	0.79088	0.90829
-47.1872	0.82014	0.79342	0.9096
-47.1171	0.82237	0.79594	0.9109
-47.047	0.82459	0.79843	0.91218
-46.977	0.82678	0.8009	0.91344
-46.9069	0.82895	0.80334	0.91468
-46.8368	0.8311	0.80577	0.91591
-46.7668	0.83323	0.80817	0.91712
-46.6967	0.83533	0.81055	0.91832
-46.6266	0.83742	0.8129	0.9195
-46.5566	0.83948	0.81524	0.92066
-46.4865	0.84152	0.81755	0.92181
-46.4164	0.84355	0.81983	0.92294
-46.3464	0.84555	0.8221	0.92406
-46.2763	0.84753	0.82434	0.92517
-46.2062	0.84948	0.82656	0.92626
-46.1361	0.85142	0.82876	0.92733
-46.0661	0.85334	0.83094	0.92839
-45.996	0.85523	0.83309	0.92944
-45.9259	0.85711	0.83522	0.93047
-45.8559	0.85897	0.83733	0.93149
-45.7858	0.8608	0.83942	0.93249
-45.7157	0.86262	0.84149	0.93348
-45.6457	0.86441	0.84354	0.93446
-45.5756	0.86619	0.84556	0.93542
-45.5055	0.86794	0.84756	0.93637
-45.4354	0.86968	0.84954	0.93731
-45.3654	0.8714	0.8515	0.93823
-45.2953	0.8731	0.85344	0.93914
-45.2252	0.87477	0.85536	0.94004
-45.1552	0.87643	0.85725	0.94093
-45.0851	0.87807	0.85913	0.9418
-45.015	0.8797	0.86098	0.94266
-44.9449	0.8813	0.86282	0.94351
-44.8749	0.88288	0.86463	0.94435
-44.8048	0.88445	0.86643	0.94518
-44.7347	0.886	0.8682	0.94599
-44.6647	0.88753	0.86995	0.9468
-44.5946	0.88904	0.87169	0.94759
-44.5245	0.89053	0.8734	0.94837
-44.4545	0.89201	0.8751	0.94914
-44.3844	0.89347	0.87677	0.9499
-44.3143	0.89491	0.87843	0.95065
-44.2442	0.89633	0.88006	0.95139
-44.1742	0.89774	0.88168	0.95211
-44.1041	0.89913	0.88328	0.95283
-44.034	0.9005	0.88486	0.95354
-43.964	0.90186	0.88642	0.95423
-43.8939	0.9032	0.88796	0.95492
-43.8238	0.90453	0.88949	0.9556
-43.7537	0.90583	0.89099	0.95626
-43.6837	0.90712	0.89248	0.95692
-43.6136	0.9084	0.89395	0.95757
-43.5435	0.90966	0.8954	0.95821
-43.4735	0.9109	0.89684	0.95884
-43.4034	0.91213	0.89826	0.95946
-43.3333	0.91335	0.89966	0.96007
-43.2633	0.91454	0.90104	0.96067
-43.1932	0.91573	0.9024	0.96127
-43.1231	0.9169	0.90375	0.96185
-43.053	0.91805	0.90509	0.96243
-42.983	0.91919	0.9064	0.963
-42.9129	0.92031	0.9077	0.96356
-42.8428	0.92142	0.90898	0.96411
-42.7728	0.92252	0.91025	0.96465
-42.7027	0.9236	0.9115	0.96519
-42.6326	0.92467	0.91274	0.96572
-42.5626	0.92572	0.91396	0.96624
-42.4925	0.92676	0.91516	0.96675
-42.4224	0.92779	0.91635	0.96726
-42.3524	0.92881	0.91753	0.96776
-42.2823	0.92981	0.91868	0.96825
-42.2122	0.93079	0.91983	0.96873
-42.1421	0.93177	0.92096	0.96921
-42.0721	0.93273	0.92207	0.96967
-42.002	0.93368	0.92317	0.97014
-41.9319	0.93462	0.92426	0.97059
-41.8619	0.93554	0.92533	0.97104
-41.7918	0.93646	0.92639	0.97148
-41.7217	0.93736	0.92743	0.97192
-41.6516	0.93825	0.92846	0.97235
-41.5816	0.93912	0.92948	0.97277
-41.5115	0.93999	0.93048	0.97319
-41.4414	0.94084	0.93147	0.9736
-41.3714	0.94168	0.93245	0.974
-41.3013	0.94251	0.93342	0.9744
-41.2312	0.94333	0.93437	0.97479
-41.1612	0.94414	0.93531	0.97518
-41.0911	0.94494	0.93623	0.97556
-41.021	0.94573	0.93715	0.97593
-40.9509	0.9465	0.93805	0.9763
-40.8809	0.94727	0.93894	0.97667
-40.8108	0.94803	0.93982	0.97702
-40.7407	0.94877	0.94068	0.97738
-40.6707	0.94951	0.94154	0.97772
-40.6006	0.95023	0.94238	0.97807
-40.5305	0.95095	0.94321	0.9784
-40.4605	0.95165	0.94403	0.97874
-40.3904	0.95235	0.94484	0.97906
-40.3203	0.95304	0.94564	0.97939
-40.2503	0.95371	0.94642	0.9797
-40.1802	0.95438	0.9472	0.98002
-40.1101	0.95504	0.94797	0.98032
-40.04	0.95569	0.94872	0.98063
-39.97	0.95633	0.94947	0.98092
-39.8999	0.95696	0.9502	0.98122
-39.8298	0.95759	0.95092	0.98151
-39.7598	0.9582	0.95164	0.98179
-39.6897	0.95881	0.95234	0.98207
-39.6196	0.9594	0.95304	0.98235
-39.5496	0.95999	0.95372	0.98262
-39.4795	0.96057	0.9544	0.98289
-39.4094	0.96115	0.95506	0.98316
-39.3393	0.96171	0.95572	0.98342
-39.2693	0.96227	0.95637	0.98367
-39.1992	0.96282	0.95701	0.98393
-39.1291	0.96336	0.95764	0.98417
-39.0591	0.96389	0.95826	0.98442
-38.989	0.96442	0.95887	0.98466
-38.9189	0.96494	0.95947	0.9849
-38.8488	0.96545	0.96007	0.98513
-38.7788	0.96596	0.96066	0.98536
-38.7087	0.96645	0.96123	0.98559
-38.6386	0.96694	0.9618	0.98581
-38.5686	0.96743	0.96237	0.98603
-38.4985	0.9679	0.96292	0.98625
-38.4284	0.96837	0.96347	0.98646
-38.3584	0.96884	0.96401	0.98667
-38.2883	0.96929	0.96454	0.98688
-38.2182	0.96974	0.96506	0.98708
-38.1482	0.97019	0.96558	0.98728
-38.0781	0.97063	0.96609	0.98748
-38.008	0.97106	0.96659	0.98767
-37.9379	0.97148	0.96708	0.98786
-37.8679	0.9719	0.96757	0.98805
-37.7978	0.97231	0.96805	0.98824
-37.7277	0.97272	0.96852	0.98842
-37.6577	0.97312	0.96899	0.9886
-37.5876	0.97352	0.96945	0.98878
-37.5175	0.97391	0.9699	0.98895
-37.4475	0.97429	0.97035	0.98912
-37.3774	0.97467	0.97079	0.98929
-37.3073	0.97505	0.97122	0.98946
-37.2372	0.97541	0.97165	0.98962
-37.1672	0.97578	0.97207	0.98978
-37.0971	0.97613	0.97249	0.98994
-37.027	0.97649	0.9729	0.9901
-36.957	0.97683	0.9733	0.99025
-36.8869	0.97718	0.9737	0.99041
-36.8168	0.97751	0.97409	0.99056
-36.7467	0.97785	0.97448	0.9907
-36.6767	0.97817	0.97486	0.99085
-36.6066	0.9785	0.97523	0.99099
-36.5365	0.97881	0.9756	0.99113
-36.4665	0.97913	0.97596	0.99127
-36.3964	0.97944	0.97632	0.9914
-36.3263	0.97974	0.97668	0.99154
-36.2563	0.98004	0.97703	0.99167
-36.1862	0.98034	0.97737	0.9918
-36.1161	0.98063	0.97771	0.99193
-36.0461	0.98092	0.97804	0.99205
-35.976	0.9812	0.97837	0.99218
-35.9059	0.98148	0.97869	0.9923
-35.8358	0.98175	0.97901	0.99242
-35.7658	0.98202	0.97933	0.99254
-35.6957	0.98229	0.97964	0.99265
-35.6256	0.98255	0.97994	0.99277
-35.5556	0.98281	0.98024	0.99288
-35.4855	0.98307	0.98054	0.99299
-35.4154	0.98332	0.98083	0.9931
-35.3454	0.98357	0.98112	0.99321
-35.2753	0.98381	0.9814	0.99332
-35.2052	0.98405	0.98168	0.99342
-35.1351	0.98429	0.98196	0.99352
-35.0651	0.98453	0.98223	0.99362
-34.995	0.98476	0.98249	0.99372
-34.9249	0.98498	0.98276	0.99382
-34.8548	0.98521	0.98302	0.99392
-34.7848	0.98543	0.98327	0.99401
-34.7147	0.98564	0.98352	0.99411
-34.6446	0.98586	0.98377	0.9942
-34.5746	0.98607	0.98402	0.99429
-34.5045	0.98628	0.98426	0.99438
-34.4344	0.98648	0.98449	0.99447
-34.3644	0.98668	0.98473	0.99455
-34.2943	0.98688	0.98496	0.99464
-34.2242	0.98708	0.98518	0.99472
-34.1542	0.98727	0.98541	0.9948
-34.0841	0.98746	0.98563	0.99489
-34.014	0.98765	0.98584	0.99497
-33.9439	0.98783	0.98606	0.99504
-33.8739	0.98801	0.98627	0.99512
-33.8038	0.98819	0.98648	0.9952
-33.7337	0.98837	0.98668	0.99527
-33.6637	0.98854	0.98688	0.99535
-33.5936	0.98871	0.98708	0.99542
-33.5235	0.98888	0.98727	0.99549
-33.4534	0.98905	0.98747	0.99556
-33.3834	0.98921	0.98766	0.99563
-33.3133	0.98937	0.98784	0.9957
-33.2432	0.98953	0.98803	0.99577
-33.1732	0.98969	0.98821	0.99583
-33.1031	0.98984	0.98838	0.9959
-33.033	0.99	0.98856	0.99596
-32.963	0.99015	0.98873	0.99603
-32.8929	0.99029	0.9889	0.99609
-32.8228	0.99044	0.98907	0.99615
-32.7527	0.99058	0.98924	0.99621
-32.6827	0.99072	0.9894	0.99627
-32.6126	0.99086	0.98956	0.99633
-32.5425	0.991	0.98972	0.99638
-32.4725	0.99113	0.98987	0.99644
-32.4024	0.99127	0.99003	0.9965
-32.3323	0.9914	0.99018	0.99655
-32.2623	0.99153	0.99033	0.99661
-32.1922	0.99165	0.99047	0.99666
-32.1221	0.99178	0.99062	0.99671
-32.0521	0.9919	0.99076	0.99676
-31.982	0.99202	0.9909	0.99681
-31.9119	0.99214	0.99104	0.99686
-31.8418	0.99226	0.99117	0.99691
-31.7718	0.99238	0.99131	0.99696
-31.7017	0.99249	0.99144	0.99701
-31.6316	0.9926	0.99157	0.99706
-31.5616	0.99272	0.9917	0.9971
-31.4915	0.99282	0.99182	0.99715
-31.4214	0.99293	0.99195	0.99719
-31.3514	0.99304	0.99207	0.99724
-31.2813	0.99314	0.99219	0.99728
-31.2112	0.99325	0.99231	0.99732
-31.1411	0.99335	0.99243	0.99736
-31.0711	0.99345	0.99254	0.9974
-31.001	0.99355	0.99265	0.99745
-30.9309	0.99364	0.99277	0.99749
-30.8609	0.99374	0.99287	0.99752
-30.7908	0.99383	0.99298	0.99756
-30.7207	0.99393	0.99309	0.9976
-30.6506	0.99402	0.99319	0.99764
-30.5806	0.99411	0.9933	0.99768
-30.5105	0.99419	0.9934	0.99771
-30.4404	0.99428	0.9935	0.99775
-30.3704	0.99437	0.9936	0.99778
-30.3003	0.99445	0.9937	0.99782
-30.2302	0.99454	0.99379	0.99785
-30.1602	0.99462	0.99389	0.99789
-30.0901	0.9947	0.99398	0.99792
-30.02	0.99478	0.99407	0.99795
-29.95	0.99486	0.99416	0.99798
-29.8799	0.99494	0.99425	0.99802
-29.8098	0.99501	0.99434	0.99805
-29.7397	0.99509	0.99442	0.99808
-29.6697	0.99516	0.99451	0.99811
-29.5996	0.99523	0.99459	0.99814
-29.5295	0.9953	0.99467	0.99817
-29.4595	0.99538	0.99476	0.9982
-29.3894	0.99545	0.99483	0.99822
-29.3193	0.99551	0.99491	0.99825
-29.2492	0.99558	0.99499	0.99828
-29.1792	0.99565	0.99507	0.99831
-29.1091	0.99571	0.99514	0.99833
-29.039	0.99578	0.99522	0.99836
-28.969	0.99584	0.99529	0.99838
-28.8989	0.9959	0.99536	0.99841
-28.8288	0.99597	0.99543	0.99844
-28.7588	0.99603	0.9955	0.99846
-28.6887	0.99609	0.99557	0.99848
-28.6186	0.99615	0.99564	0.99851
-28.5485	0.9962	0.9957	0.99853
-28.4785	0.99626	0.99577	0.99855
-28.4084	0.99632	0.99583	0.99858
-28.3383	0.99637	0.9959	0.9986
-28.2683	0.99643	0.99596	0.99862
-28.1982	0.99648	0.99602	0.99864
-28.1281	0.99653	0.99608	0.99866
-28.0581	0.99659	0.99614	0.99868
-27.988	0.99664	0.9962	0.99871
-27.9179	0.99669	0.99626	0.99873
-27.8479	0.99674	0.99631	0.99875
-27.7778	0.99679	0.99637	0.99877
-27.7077	0.99684	0.99643	0.99878
-27.6376	0.99688	0.99648	0.9988
-27.5676	0.99693	0.99653	0.99882
-27.4975	0.99698	0.99659	0.99884
-27.4274	0.99702	0.99664	0.99886
-27.3574	0.99707	0.99669	0.99888
-27.2873	0.99711	0.99674	0.99889
-27.2172	0.99715	0.99679	0.99891
-27.1471	0.9972	0.99684	0.99893
-27.0771	0.99724	0.99689	0.99895
-27.007	0.99728	0.99694	0.99896
-26.9369	0.99732	0.99698	0.99898
-26.8669	0.99736	0.99703	0.999
-26.7968	0.9974	0.99707	0.99901
-26.7267	0.99744	0.99712	0.99903
-26.6567	0.99748	0.99716	0.99904
-26.5866	0.99752	0.99721	0.99906
-26.5165	0.99756	0.99725	0.99907
-26.4464	0.99759	0.99729	0.99909
-26.3764	0.99763	0.99733	0.9991
-26.3063	0.99766	0.99737	0.99911
-26.2362	0.9977	0.99741	0.99913
-26.1662	0.99773	0.99745	0.99914
-26.0961	0.99777	0.99749	0.99916
-26.026	0.9978	0.99753	0.99917
-25.956	0.99784	0.99757	0.99918
-25.8859	0.99787	0.9976	0.99919
-25.8158	0.9979	0.99764	0.99921
-25.7458	0.99793	0.99768	0.99922
-25.6757	0.99796	0.99771	0.99923
-25.6056	0.99799	0.99775	0.99924
-25.5355	0.99802	0.99778	0.99926
-25.4655	0.99805	0.99781	0.99927
-25.3954	0.99808	0.99785	0.99928
-25.3253	0.99811	0.99788	0.99929
-25.2553	0.99814	0.99791	0.9993
-25.1852	0.99817	0.99795	0.99931
-25.1151	0.9982	0.99798	0.99932
-25.045	0.99822	0.99801	0.99933
-24.975	0.99825	0.99804	0.99934
-24.9049	0.99828	0.99807	0.99935
-24.8348	0.9983	0.9981	0.99936
-24.7648	0.99833	0.99813	0.99937
-24.6947	0.99835	0.99815	0.99938
-24.6246	0.99838	0.99818	0.99939
-24.5545	0.9984	0.99821	0.9994
-24.4845	0.99843	0.99824	0.99941
-24.4144	0.99845	0.99826	0.99942
-24.3443	0.99847	0.99829	0.99943
-24.2743	0.9985	0.99832	0.99944
-24.2042	0.99852	0.99834	0.99945
-24.1341	0.99854	0.99837	0.99946
-24.0641	0.99856	0.99839	0.99947
-23.994	0.99859	0.99842	0.99947
-23.9239	0.99861	0.99844	0.99948
-23.8539	0.99863	0.99847	0.99949
-23.7838	0.99865	0.99849	0.9995
-23.7137	0.99867	0.99851	0.99951
-23.6436	0.99869	0.99854	0.99951
-23.5736	0.99871	0.99856	0.99952
-23.5035	0.99873	0.99858	0.99953
-23.4334	0.99875	0.9986	0.99954
-23.3634	0.99877	0.99862	0.99954
-23.2933	0.99879	0.99864	0.99955
-23.2232	0.9988	0.99866	0.99956
-23.1532	0.99882	0.99868	0.99957
-23.0831	0.99884	0.9987	0.99957
-23.013	0.99886	0.99872	0.99958
-22.9429	0.99887	0.99874	0.99959
-22.8729	0.99889	0.99876	0.99959
-22.8028	0.99891	0.99878	0.9996
-22.7327	0.99892	0.9988	0.9996
-22.6627	0.99894	0.99882	0.99961
-22.5926	0.99896	0.99884	0.99962
-22.5225	0.99897	0.99885	0.99962
-22.4524	0.99899	0.99887	0.99963
-22.3824	0.999	0.99889	0.99964
-22.3123	0.99902	0.99891	0.99964
-22.2422	0.99903	0.99892	0.99965
-22.1722	0.99905	0.99894	0.99965
-22.1021	0.99906	0.99896	0.99966
-22.032	0.99908	0.99897	0.99966
-21.962	0.99909	0.99899	0.99967
-21.8919	0.9991	0.999	0.99967
-21.8218	0.99912	0.99902	0.99968
-21.7518	0.99913	0.99903	0.99968
-21.6817	0.99914	0.99905	0.99969
-21.6116	0.99916	0.99906	0.99969
-21.5415	0.99917	0.99908	0.9997
-21.4715	0.99918	0.99909	0.9997
-21.4014	0.99919	0.9991	0.99971
-21.3313	0.99921	0.99912	0.99971
-21.2613	0.99922	0.99913	0.99972
-21.1912	0.99923	0.99915	0.99972
-21.1211	0.99924	0.99916	0.99973
-21.0511	0.99925	0.99917	0.99973
-20.981	0.99927	0.99918	0.99973
-20.9109	0.99928	0.9992	0.99974
-20.8408	0.99929	0.99921	0.99974
-20.7708	0.9993	0.99922	0.99975
-20.7007	0.99931	0.99923	0.99975
-20.6306	0.99932	0.99924	0.99975
-20.5606	0.99933	0.99926	0.99976
-20.4905	0.99934	0.99927	0.99976
-20.4204	0.99935	0.99928	0.99977
-20.3503	0.99936	0.99929	0.99977
-20.2803	0.99937	0.9993	0.99977
-20.2102	0.99938	0.99931	0.99978
-20.1401	0.99939	0.99932	0.99978
-20.0701	0.9994	0.99933	0.99978
-20	0.99941	0.99934	0.99979

## Sheet: Figure 4G
Distance from Gsn to closest Scn5a molecule (nm)			Histogram	Bin	Frequency	%
0				0	9551	29.7613
0				20	1071	3.33728
220				40	1163	3.62396
329.848				60	1228	3.8265
0				80	1205	3.75483
232.594				100	1156	3.60214
70.7107				120	957	2.98205
100				140	1177	3.66758
0				160	1027	3.20017
44.7214				180	1018	3.17213
0				200	939	2.92596
415.933				220	886	2.76081
60.8276				240	815	2.53957
138.924				260	871	2.71407
150				280	739	2.30275
0				300	712	2.21862
0				320	631	1.96622
254.951				340	603	1.87897
76.1577				360	527	1.64215
123.693				380	518	1.61411
586.941				400	494	1.53932
130.384				420	441	1.37417
210.95				440	376	1.17163
0				460	328	1.02206
382.884				480	294	0.916116
530.377				500	307	0.956625
503.289				520	267	0.831983
183.848				540	220	0.685529
300.832				560	215	0.669949
70.7107				580	187	0.5827
371.214				600	182	0.56712
167.631				620	172	0.535959
31.6228				640	144	0.44871
180.278				660	120	0.373925
203.961				680	143	0.445594
85.44				700	123	0.383273
650				720	123	0.383273
0				740	94	0.292908
241.661				760	82	0.255515
67.082				780	82	0.255515
28.2843				800	66	0.205659
463.897				More	838	2.61124
384.187					32092
481.041
243.516
126.491
240.832
212.132
346.699
310.161
72.8011
220
300.832
347.851
581.808
206.155
480.833
0
339.706
200
684.251
0
211.896
358.05
90
10
161.245
205.913
242.074
676.757
516.236
0
0
180
0
172.627
694.046
20
0
0
30
60
350
366.742
382.884
463.249
202.485
473.814
0
0
174.642
237.697
728.011
247.588
772.528
199.249
80.6226
366.879
212.603
655.134
812.712
268.328
470.106
415.933
44.7214
0
460.977
53.8516
0
569.386
110
729.452
690.29
460
0
170.294
0
0
244.131
336.155
761.183
125.3
31.6228
0
332.415
98.9949
360.555
327.567
676.018
604.07
475.395
0
749.533
0
330
0
111.803
276.586
275.862
219.545
270.74
380
141.421
0
326.956
80.6226
10
639.531
148.661
264.008
10
367.696
398.121
576.975
360
700.071
386.005
264.764
385.876
67.082
205.913
453.1
793.095
254.558
753.923
0
524.309
50.9902
322.025
322.025
349.285
160.312
560
402.492
174.929
240.416
0
452.217
364.005
692.604
533.667
416.293
20
474.342
281.603
0
196.469
295.296
14.1421
64.0312
263.059
170.294
0
438.292
0
430.465
1120.04
30
250.799
41.2311
440.454
715.681
780
60.8276
1322.57
224.722
799.25
0
823.772
70
322.49
478.017
206.155
230
666.408
215.407
1092.02
689.638
838.153
586.003
187.883
131.529
64.0312
213.776
80
220.907
320
281.603
813.941
0
0
259.615
724.224
414.367
674.685
573.847
245.967
0
70.7107
100
200
141.421
512.25
737.902
595.399
315.753
148.661
72.8011
0
572.451
486.621
604.152
100.499
410
302.324
0
796.492
203.961
0
178.885
271.662
0
20
0
512.25
0
610
478.853
0
0
0
120
222.036
614.003
212.132
408.044
150
604.07
250.599
205.183
187.883
585.235
120
133.417
465.296
290
0
143.178
482.701
128.062
64.0312
0
1052.24
804.301
768.96
223.607
144.222
308.058
336.006
790.759
22.3607
0
400
0
310.644
1114.14
1133.23
196.977
640
523.45
0
1131.59
1162.76
41.2311
0
70.7107
127.279
516.236
510
155.242
0
1476.48
319.061
398.121
400
120.416
613.922
205.183
364.005
1890.11
929.139
1036.19
0
300.167
832.586
685.93
636.946
108.167
691.158
164.924
0
14.1421
160.312
454.863
150.333
915.478
28.2843
42.4264
820.061
432.782
30
290.689
1468.23
50.9902
622.254
161.555
101.98
321.403
311.448
108.167
0
0
494.773
742.765
803.057
519.711
616.847
0
543.415
256.125
201.246
403.113
0
396.232
0
203.961
756.637
836.78
445.533
840.595
500
0
0
169.706
505.371
999.6
1171.84
140
0
1152.48
0
20
152.643
411.096
505.964
0
178.885
0
215.87
0
36.0555
458.912
31.6228
252.982
70
192.094
228.035
0
250.799
272.947
296.142
373.363
851.587
0
281.603
576.281
230.868
192.354
962.081
407.063
233.452
0
378.021
370
430
0
670.671
281.603
322.025
690.652
240
404.599
455.412
626.498
490.306
690
0
0
1019.66
0
150
116.619
392.173
420
348.281
222.036
300.832
300.167
334.215
254.951
401.622
599.333
608.112
622.415
262.488
339.411
452.548
0
200.998
169.706
388.973
456.946
766.551
187.883
10
10
530.377
100
318.277
92.1954
106.301
459.674
31.6228
428.019
724.431
213.776
0
1026.26
192.354
465.188
393.192
41.2311
0
370
155.563
250
838.153
360.694
0
578.705
0
544.059
40
0
800.812
28.2843
125.3
633.482
296.985
315.753
121.655
380.789
143.178
0
580.086
680.074
0
496.488
10
0
452.769
417.253
700.928
335.41
247.588
514.782
445.982
740.945
540.833
202.485
111.803
991.413
1106.8
0
850.882
28.2843
245.967
934.719
993.277
630.317
72.111
706.612
1043.55
205.913
545.711
220
654.599
110
0
230
382.884
462.277
0
616.117
560.892
919.239
30
58.3095
238.537
755.91
374.833
361.386
10
566.127
106.301
376.431
483.735
152.971
120
263.059
269.258
0
31.6228
498.197
480.833
260.768
354.683
0
585.235
368.917
89.4427
162.788
98.4886
630.079
636.003
759.605
0
202.485
213.776
72.8011
505.371
411.825
1070.05
0
323.883
0
199.249
56.5685
578.705
382.753
222.036
0
248.395
192.354
0
456.07
460.977
22.3607
0
0
0
60
314.006
106.301
713.442
70
783.901
0
708.59
140
0
684.69
67.082
0
133.417
36.0555
373.363
456.508
221.359
0
417.612
110.454
774.919
760.066
236.008
0
0
902.109
407.063
417.253
690
176.918
72.111
0
755.05
0
0
407.063
258.07
413.038
0
358.469
380.132
0
600.083
92.1954
366.879
134.164
0
543.323
778.01
952.575
158.114
653.758
294.279
161.555
510
444.185
686.003
1262.46
116.619
70
558.659
284.429
85.44
259.422
0
353.553
50
686.222
310.644
233.238
368.917
537.587
243.311
378.55
98.9949
340
827.587
556.058
92.1954
10
240.416
0
410.122
56.5685
420.476
286.356
120.416
537.401
0
10
230.868
1261.51
667.308
770
134.164
494.773
854.751
966.023
599.333
541.202
290
1032.47
308.707
536.004
1149.48
720
580.345
480.208
372.022
400.25
954.254
143.178
410
142.127
22.3607
406.079
63.2456
162.788
714.213
787.21
524.976
736.817
1138.77
0
524.309
172.627
856.037
223.607
92.1954
490
230.217
410.488
303.645
20
757.1
0
592.03
907.855
0
0
468.722
568.243
290
335.41
432.666
50
0
313.209
424.853
287.924
0
678.97
595.399
575.674
325.73
620.967
0
490
92.1954
80
372.156
0
737.631
100
1190.38
245.153
152.315
0
192.354
64.0312
542.033
0
0
411.096
53.8516
436.807
183.576
607.454
92.1954
424.853
0
380.789
822.192
300.167
155.563
417.732
1607.05
352.278
186.815
272.029
0
190
0
0
218.403
420
167.631
541.202
228.035
0
213.776
0
1096.59
424.5
143.178
0
0
1015.33
53.8516
280
694.262
22.3607
246.982
505.371
0
0
821.523
200
829.699
258.07
724.017
0
462.385
300
410.488
0
50
568.243
111.803
28.2843
1028.25
85.44
64.0312
555.698
687.095
58.3095
338.378
215.407
100
0
182.483
626.099
14.1421
596.825
1173.93
381.838
494.773
477.598
586.941
0
92.1954
0
63.2456
0
492.443
456.07
143.178
485.489
0
835.464
210.238
0
488.365
847.172
608.03
0
60
488.467
214.009
0
56.5685
0
664.831
0
10
265.707
618.466
420
180
380.526
145.602
459.674
0
427.2
220
0
407.922
0
187.883
50
499.8
0
72.8011
737.564
0
308.707
410
350
477.074
310.483
360.555
0
246.982
58.3095
145.602
813.204
0
219.545
588.727
270
114.018
141.421
104.403
317.805
290.172
234.094
160.312
0
210
84.8528
76.1577
983.514
440
0
98.4886
362.353
655.515
136.015
0
205.183
359.026
569.21
56.5685
262.488
480
40
384.708
202.485
551.09
170
534.509
488.365
599.333
420.119
417.732
10
544.518
766.551
270
85.44
82.4621
611.31
553.624
648.46
0
264.197
1002.85
0
142.127
50
130
655.21
226.274
1069.21
198.494
10
140.357
270
545.894
502.892
72.111
76.1577
303.645
436.005
170
1208.8
50
10
673.573
40
547.449
310.483
544.518
487.545
0
257.099
1133.58
874.643
150
468.188
120.416
408.044
643.273
85.44
1042.02
911.976
219.317
906.697
60
10
270
106.301
1028.25
1070.56
318.904
278.029
82.4621
0
604.649
388.973
384.838
700
56.5685
220.227
84.8528
834.865
462.277
322.025
346.699
0
310
0
0
250
722.357
20
178.885
604.152
161.555
224.722
450.999
10
380.132
140
212.603
178.885
331.21
42.4264
699.714
56.5685
116.619
630.635
792.023
0
120
111.803
412.311
282.843
304.138
247.588
250.2
0
0
228.035
320
847.231
0
331.059
114.018
0
0
30
250.2
448.219
245.153
0
492.544
310
50.9902
272.947
560.446
92.1954
593.633
611.31
380
429.535
442.832
148.661
458.912
94.3398
36.0555
730.068
0
316.228
225.61
819.085
0
290.689
284.605
0
873.212
820.366
414.005
952.943
0
838.63
378.55
1220.9
0
86.0233
313.05
50
134.164
0
353.412
663.702
20
316.228
86.0233
0
155.563
0
10
214.709
410
187.883
282.843
315.753
533.385
274.591
0
180.278
424.264
0
110
567.539
170.294
927.631
120
63.2456
881.419
56.5685
1323.78
70.7107
0
780.064
210
520.384
1700.12
147.648
70.7107
172.627
156.525
980
622.013
428.019
0
150
368.782
614.003
0
1158.02
322.025
331.21
184.391
180
40
64.0312
76.1577
20
127.279
0
44.7214
169.706
323.883
136.015
550.818
80.6226
20
539.073
0
0
150
0
867.64
53.8516
108.167
520
0
210
270.74
191.05
366.742
1528.01
414.367
0
0
202.485
286.007
0
0
672.309
170.294
0
0
402.492
313.209
0
10
264.008
63.2456
178.885
0
0
391.152
632.851
0
783.901
0
480.104
482.701
155.563
50
20
715.122
28.2843
139.284
288.444
197.231
0
840.238
429.535
631.981
98.4886
322.025
579.741
0
0
76.1577
614.003
684.471
100
0
10
430.116
110.454
14.1421
495.177
0
450
451.774
270.74
0
670.82
544.518
0
512.445
626.099
269.258
1357.94
28.2843
167.631
180.278
126.491
10
67.082
130
272.029
680
366.879
114.018
510.784
110
174.929
640.312
350
116.619
150
424.5
1397.86
340.588
251.794
36.0555
311.448
0
170.88
1080.6
261.725
0
407.063
620.322
449.222
197.231
670
0
184.391
626.817
40
80.6226
502.195
183.848
123.693
488.365
445.982
398.121
172.627
270.74
171.172
41.2311
233.452
205.183
0
212.132
776.66
177.2
341.321
226.274
131.529
0
136.015
273.13
420
296.985
858.662
370
80.6226
366.197
0
0
208.806
950.842
0
424.853
473.814
405.216
0
250.799
763.675
367.696
44.7214
805.295
288.617
261.725
509.117
186.815
466.154
633.482
405.216
237.065
161.245
30
530
280.713
439.318
236.008
191.05
219.317
70
30
290
320.624
0
106.301
400.25
312.57
221.359
191.05
250.799
31.6228
254.951
196.977
228.473
0
487.647
683.52
0
120.83
820.366
517.397
164.012
474.236
648.46
439.659
341.321
300.832
333.017
360.694
664.078
64.0312
712.531
186.011
20
756.637
429.535
502.195
446.542
442.719
468.402
201.246
660
222.036
94.3398
0
70
76.1577
419.762
0
343.657
363.456
70
320.156
0
639.062
420.119
214.709
0
471.275
654.905
872.983
403.113
0
134.164
305.941
113.137
202.237
294.279
750
281.78
200
10
328.938
0
36.0555
0
480
189.737
238.537
410.122
378.021
274.591
278.568
183.848
463.249
630.317
313.847
269.258
819.39
330.606
0
0
295.296
700.071
480.416
936.002
30
588.558
22.3607
0
0
138.924
667.083
139.284
716.101
1010.74
312.57
0
344.384
20
269.072
234.094
686.222
252.389
338.378
72.111
254.558
270
89.4427
214.709
0
313.847
544.518
879.83
172.627
663.702
1004.24
623.618
180
345.254
790.253
164.012
388.973
70.7107
152.315
910.879
355.106
780
184.391
360
10
370.54
428.019
41.2311
314.006
41.2311
196.977
366.742
80.6226
41.2311
376.962
0
612.046
90
1018.68
50
165.529
664.831
0
392.046
152.971
14.1421
205.913
100.499
40
381.838
908.735
94.3398
380.789
340
684.763
295.296
0
354.401
304.795
270
676.757
559.732
1011.34
194.165
140
0
140
0
458.039
0
72.111
1250
388.33
1053.42
144.222
1033.1
90
22.3607
452.769
1209.05
0
733.348
134.536
414.005
370
36.0555
0
322.49
693.181
818.413
210.95
183.576
0
230
261.725
0
116.619
0
757.694
559.017
913.51
111.803
0
228.254
700.357
84.8528
140
10
340
438.292
14.1421
706.045
339.559
200
14.1421
685.93
319.061
134.536
516.14
993.227
0
192.094
0
594.643
660
36.0555
460.435
820.366
523.927
349.857
134.536
0
572.451
275.862
165.529
42.4264
284.605
974.987
820
170.88
912.414
0
56.5685
0
411.096
0
10
110
813.019
718.471
626.259
0
183.848
160.312
405.216
0
622.254
0
219.317
522.015
332.415
684.105
590.339
98.4886
0
235.372
931.075
340.147
470.106
892.749
588.982
1300
343.657
170
0
432.782
166.433
501.199
120
282.843
241.868
720.069
787.464
929.731
612.944
1085.59
502.892
233.452
260
0
392.938
114.018
70.7107
835.464
386.005
199.249
0
50
121.655
50
671.193
233.452
667.083
0
342.345
0
385.876
725.603
233.452
408.044
219.317
758.024
85.44
0
110.454
150.333
131.529
31.6228
0
120
233.452
1420.04
237.065
0
85.44
502.892
1159.74
70
575.587
310
260.768
1001.25
421.9
667.608
713.863
67.082
0
382.753
1260
127.279
827.345
22.3607
509.902
294.109
150
92.1954
0
0
295.296
344.819
509.902
0
0
0
50
0
971.854
630.635
0
228.035
441.022
1414.39
134.536
650
624.34
563.649
150
76.1577
60.8276
486.621
0
100
425.793
170
0
528.015
408.044
250.799
208.806
638.201
854.283
486.004
511.077
617.171
171.172
325.576
264.764
205.183
419.762
506.36
178.885
183.848
191.05
0
0
429.535
0
487.032
646.375
120
120
233.238
211.896
235.372
141.421
145.602
325.576
300
430.465
200
553.263
76.1577
0
950.158
0
22.3607
125.3
56.5685
417.612
170.294
218.403
92.1954
540.37
206.155
473.814
823.893
148.661
76.1577
190
890.225
0
590.339
220.227
190.263
674.24
650.077
121.655
736.003
0
382.099
210.95
1197.08
0
0
567.539
50
427.2
53.8516
111.803
85.44
785.493
470
30
192.094
44.7214
372.156
0
140.357
509.313
733.485
993.277
80
143.178
372.156
347.131
0
0
315.753
982.7
31.6228
724.5
1124.5
391.152
537.587
58.3095
524.786
351.71
379.473
0
372.156
60
1130.18
0
608.276
559.017
280
590.762
162.788
400.125
318.277
310
655.515
570
0
346.699
615.549
523.546
570.088
529.528
402.616
180
0
506.36
1119.87
0
94.8683
643.506
901.998
786.448
371.618
0
128.062
756.637
14.1421
22.3607
823.772
724.5
92.1954
0
271.662
189.737
442.832
140
280
631.981
700
967.471
0
360.694
375.766
502.195
110
41.2311
590.762
287.924
370
70
445.982
1255.39
0
130.384
0
0
90
10
392.173
0
434.166
452.217
152.643
580.775
931.45
786.448
56.5685
1448.45
466.69
10
505.371
331.059
0
670.522
202.485
223.607
120.416
250.799
130.384
440.454
884.816
20
10
306.757
200
291.204
0
184.391
542.31
20
167.631
668.506
169.706
31.6228
241.661
80.6226
178.885
442.832
324.5
688.767
308.058
543.415
746.726
358.469
252.982
226.716
308.869
0
181.108
1046.23
454.863
176.918
480
866.833
0
326.956
346.699
50.9902
512.64
0
316.228
662.42
822.253
641.327
180
110
0
618.547
504.876
56.5685
102.956
695.701
286.356
107.703
192.354
277.308
20
250
763.806
641.95
14.1421
240
272.947
824.621
230
655.134
[truncated: 30,093 more rows]
