# Supplementary material for: Outlining cardiac ion channel protein interactors and their signature in the human electrocardiogram
Source: Nat Cardiovasc Res. 2023 Jul 13;2(7):673–92. doi: 10.1038/s44161-023-00294-y (PMC11041666; doi:10.1038/s44161-023-00294-y)
Supplement: Supplementary file 8 — Statistical source data. [file 44161_2023_294_MOESM8_ESM.xlsx]

## Sheet: Sheet1
Distance from Kcnq1 to nearest Cx43 molecule (nm)		Bin	Frequency	%
233.238		0	1151	39.2833
0		20	132	4.50512
14.1421		40	125	4.26621
14.1421		60	127	4.33447
322.49		80	116	3.95904
0		100	113	3.85666
380.789		120	102	3.48123
281.78		140	111	3.7884
0		160	102	3.48123
145.602		180	82	2.79863
0		200	83	2.83276
50		220	67	2.28669
0		240	60	2.04778
0		260	60	2.04778
0		280	65	2.21843
0		300	49	1.67235
31.6228		320	42	1.43345
14.1421		340	44	1.50171
0		360	24	0.819113
60		380	30	1.02389
164.924		400	25	0.853242
0		420	27	0.921502
219.317		440	21	0.716724
20		460	17	0.580205
0		480	17	0.580205
172.047		500	17	0.580205
0		520	15	0.511945
145.602		540	9	0.307167
0		560	4	0.136519
0		580	10	0.341297
0		600	10	0.341297
0		More	73	2.49147
0
0			2930	100
381.838
186.815
0
0
10
0
329.848
0
193.132
70.7107
72.111
80
0
111.803
140
31.6228
0
14.1421
122.066
183.576
0
0
203.961
0
0
20
167.631
80
0
10
0
42.4264
200.998
64.0312
113.137
70
0
0
0
212.132
0
0
0
150
0
0
10
243.516
240.416
0
70
141.421
161.245
92.1954
189.737
0
0
0
0
56.5685
128.062
0
72.111
0
0
0
80.6226
211.896
0
283.019
92.1954
31.6228
0
70.7107
0
28.2843
421.07
0
70
14.1421
0
28.2843
186.011
141.421
320.156
100
117.047
0
20
220.227
0
0
0
0
85.44
286.356
0
0
0
382.753
174.642
0
596.825
22.3607
297.321
10
0
133.417
0
80
0
0
10
0
0
0
111.803
0
0
123.693
0
102.956
63.2456
148.661
0
0
148.661
0
0
0
212.132
10
0
0
116.619
0
0
0
0
0
0
0
0
444.072
0
183.848
20
41.2311
30
70
44.7214
0
42.4264
297.321
116.619
367.696
290
0
710
53.8516
286.531
288.617
0
140
134.164
237.697
0
89.4427
0
0
0
272.029
0
230.868
0
139.284
0
41.2311
121.655
0
10
0
80
20
0
140.357
130
0
20
53.8516
0
0
106.301
0
0
233.238
519.23
84.8528
22.3607
0
0
50
0
20
114.018
0
0
0
130.384
735.391
509.117
0
0
0
0
0
10
0
60.8276
0
0
0
85.44
0
0
0
0
20
0
0
0
0
20
0
0
0
0
0
0
0
0
76.1577
0
0
78.1025
0
199.249
53.8516
10
80.6226
0
0
36.0555
0
0
10
0
0
160
0
184.391
0
0
42.4264
0
0
106.301
142.127
0
0
101.98
0
0
0
0
0
0
0
22.3607
0
0
0
211.896
0
60.8276
10
0
180
53.8516
162.788
150
0
220.227
94.8683
290
310.161
0
328.938
0
80
192.094
0
0
0
72.111
183.576
84.8528
150
0
10
0
0
0
0
0
0
44.7214
0
50
438.406
228.254
0
0
0
36.0555
0
0
0
22.3607
0
0
40
0
259.422
232.594
10
0
50
160.312
245.153
64.0312
0
0
41.2311
0
152.643
134.536
50.9902
0
0
223.607
122.066
42.4264
0
58.3095
150.333
72.8011
20
40
170
134.536
0
120.416
0
0
31.6228
0
0
0
320.156
0
0
110
130.384
130.384
0
243.516
426.38
120
0
0
20
0
0
0
10
347.851
0
130
596.825
451.774
246.982
0
205.913
749.533
0
0
20
0
82.4621
0
70.7107
0
189.737
192.354
0
80
28.2843
10
0
170.294
14.1421
36.0555
104.403
183.848
0
165.529
30
318.277
0
70.7107
31.6228
261.725
474.342
205.913
402.492
0
100
351.71
40
430
478.017
0
722.011
200.998
22.3607
0
0
0
0
410.122
80
10
348.281
60
0
0
284.429
0
182.483
0
0
260
10
0
170.294
0
0
0
104.403
0
255.539
141.421
0
80
0
0
560.803
0
410.122
10
80.6226
0
0
0
186.815
144.222
202.237
10
245.967
120.416
503.587
53.8516
340.588
425.206
338.378
0
150
674.685
0
0
60
0
28.2843
0
242.074
198.494
205.913
464.866
262.488
287.924
628.013
14.1421
190.263
300
360.139
150
0
101.98
116.619
0
42.4264
240.416
252.389
92.1954
184.391
0
621.289
130
50.9902
0
0
0
161.245
53.8516
98.9949
0
10
0
134.536
210.238
22.3607
0
0
0
0
50.9902
176.918
200.998
0
404.475
10
197.231
300.167
225.61
50
0
0
28.2843
150
41.2311
320
0
0
10
0
148.661
111.803
0
147.648
151.327
0
0
0
0
125.3
178.885
0
0
0
271.662
100.499
0
0
0
0
0
10
0
80
0
98.4886
212.132
510
50
219.545
384.838
42.4264
278.927
22.3607
10
0
82.4621
399.249
72.111
214.709
187.883
0
10
0
89.4427
85.44
0
44.7214
261.725
0
0
141.421
0
0
0
10
85.44
0
0
22.3607
0
0
0
0
10
0
152.315
114.018
0
160
0
314.006
72.111
292.746
20
322.025
40
0
0
410.122
219.317
615.224
142.127
0
0
174.929
0
0
0
796.492
0
53.8516
0
0
1034.7
0
0
0
150
72.8011
56.5685
0
90.5539
152.643
333.017
206.155
10
164.012
10
349.285
128.062
0
0
0
191.05
0
0
228.035
0
0
78.1025
0
0
0
50
126.491
300.832
110
10
28.2843
107.703
264.008
160
0
110
170
63.2456
20
0
63.2456
230
76.1577
10
0
155.242
0
0
76.1577
116.619
0
0
20
270
0
0
0
36.0555
0
164.924
0
0
0
0
0
143.178
202.485
50
123.693
0
0
0
80.6226
0
0
0
10
0
0
30
361.248
290.689
20
161.245
80.6226
70
0
0
0
164.012
0
332.415
0
120
193.132
28.2843
0
0
0
893.588
431.741
310.644
747.329
191.05
588.218
1319.47
127.279
0
368.782
205.183
269.258
40
121.655
0
354.401
84.8528
148.661
148.661
94.3398
102.956
0
0
0
0
0
30
40
10
85.44
0
316.228
0
155.242
120.416
0
0
20
80.6226
0
10
0
210.238
259.422
282.312
106.301
183.848
150
50.9902
0
0
433.244
250
180.278
0
63.2456
130
14.1421
64.0312
120.83
42.4264
0
0
0
0
0
64.0312
184.391
76.1577
44.7214
28.2843
0
174.642
367.696
0
10
40
56.5685
0
20
70.7107
150
139.284
31.6228
56.5685
0
44.7214
50
10
0
63.2456
125.3
318.277
0
122.066
0
0
225.61
180
82.4621
197.99
0
28.2843
0
0
247.386
0
170.294
50
0
120.83
0
0
36.0555
14.1421
42.4264
210.238
0
80
0
223.607
0
266.833
0
94.8683
0
241.661
223.607
22.3607
215.87
28.2843
0
336.006
50
148.661
241.661
194.165
161.555
94.8683
0
0
14.1421
136.015
0
243.311
152.971
187.883
0
143.178
0
194.165
162.788
178.885
120.416
238.537
0
114.018
300.832
156.525
36.0555
140
70
256.32
0
219.317
261.725
0
0
0
431.741
234.094
0
0
110
104.403
134.536
134.536
36.0555
130
491.935
50
44.7214
610.574
240.416
100
156.525
30
523.45
85.44
123.693
330
134.536
0
197.231
380
0
0
0
121.655
0
0
0
0
136.015
80
0
403.113
0
0
419.762
143.178
230.217
272.029
170.294
0
22.3607
184.391
67.082
22.3607
430
0
22.3607
344.093
63.2456
0
223.607
0
0
0
50
0
10
0
130.384
0
0
0
0
107.703
182.483
0
64.0312
114.018
76.1577
0
14.1421
0
107.703
20
241.868
298.329
28.2843
70
240.832
53.8516
294.109
250
40
0
0
53.8516
0
0
226.716
28.2843
300
28.2843
252.389
0
110
0
354.683
36.0555
439.318
197.99
10
0
0
70
0
0
0
0
0
110
240.416
0
44.7214
170.294
30
328.938
220.227
228.035
0
134.164
465.188
92.1954
458.912
0
0
0
0
0
111.803
42.4264
126.491
36.0555
192.354
0
404.969
278.568
0
141.421
138.924
0
20
42.4264
0
36.0555
0
339.706
100
0
0
183.576
286.007
56.5685
183.576
0
0
0
0
31.6228
0
0
0
0
176.918
150.333
0
0
92.1954
0
85.44
0
0
0
20
0
98.4886
0
106.301
368.917
304.795
694.622
418.688
540.833
136.015
300.832
30
0
0
67.082
0
0
441.475
230
273.13
384.838
60.8276
574.891
310.161
0
0
415.933
0
233.452
390.128
42.4264
0
340.147
417.732
278.927
221.359
0
110
632.456
130
125.3
0
36.0555
50
169.706
0
0
0
0
136.015
300.832
193.132
156.525
263.059
0
40
0
375.899
40
92.1954
238.537
0
0
123.693
245.153
0
0
183.848
262.488
0
10
0
270
439.318
0
0
40
417.612
114.018
170.294
0
371.08
350
0
20
120.83
219.545
0
0
384.187
0
325.269
0
219.317
30
751.332
0
28.2843
0
0
78.1025
10
0
0
116.619
228.254
94.8683
41.2311
452.769
22.3607
233.452
196.977
67.082
191.05
186.815
0
442.832
85.44
0
152.971
162.788
0
210.238
612.944
50
0
0
514.296
0
110
225.61
0
64.0312
125.3
63.2456
318.277
50
28.2843
0
0
0
264.764
100
0
44.7214
286.531
0
320.156
14.1421
186.815
36.0555
40
147.648
167.631
0
0
111.803
0
481.664
536.004
596.657
63.2456
367.151
497.695
684.471
398.121
373.631
0
141.421
0
67.082
80
120
152.315
160
148.661
0
183.848
180
259.615
134.164
0
311.127
104.403
70
0
233.452
380
0
273.13
447.214
296.985
0
0
0
0
0
0
247.588
92.1954
10
246.982
0
98.9949
0
0
40
170
431.741
336.006
0
10
44.7214
259.422
78.1025
0
0
150
14.1421
0
0
0
78.1025
296.816
0
300.832
100
0
0
246.982
0
0
250
40
0
150
476.76
0
0
0
130
0
0
0
10
125.3
0
170
120
120
123.693
264.008
60
30
350.571
120.83
85.44
0
0
94.3398
0
191.05
0
250
117.047
877.097
0
120.416
0
0
932.309
0
850
141.421
0
0
0
0
480.937
0
31.6228
171.172
524.976
142.127
90
237.697
0
50
400
0
0
147.648
481.041
0
0
172.047
0
85.44
80
50
0
0
395.601
127.279
294.109
594.054
263.059
0
188.68
121.655
0
333.766
0
31.6228
197.99
0
313.05
0
0
622.415
0
0
330.606
170.294
191.05
56.5685
394.462
60.8276
0
0
0
485.489
0
230.868
169.706
141.421
98.4886
310
130
50
42.4264
183.576
268.701
300.167
0
453.982
366.879
658.635
72.111
315.753
0
0
0
340
0
104.403
0
643.817
28.2843
372.022
10
181.108
327.567
0
389.487
290.689
141.421
126.491
333.017
322.49
507.74
53.8516
600
282.843
234.094
50.9902
147.648
110
450.999
111.803
638.201
414.005
367.967
0
200
210.238
563.028
22.3607
180
50.9902
50
332.866
0
320.624
0
662.193
107.703
70.7107
364.005
725.672
572.189
742.428
332.415
572.8
139.284
436.807
680
675.352
545.894
98.9949
281.78
242.074
428.019
264.008
63.2456
338.378
536.004
0
0
502.195
332.415
297.321
0
462.385
64.0312
10
0
350.571
234.094
370.135
10
0
70.7107
67.082
490
222.036
234.307
30
136.015
197.99
0
243.311
138.924
280
116.619
270.185
0
165.529
44.7214
0
40
223.607
301.496
403.113
0
0
430.116
89.4427
120.83
220.227
80.6226
134.536
193.132
0
147.648
206.155
92.1954
84.8528
0
230.868
0
595.399
0
0
0
104.403
0
108.167
162.788
98.9949
0
0
0
147.648
247.386
933.006
144.222
319.531
0
192.354
0
144.222
42.4264
218.403
101.98
396.989
50.9902
0
165.529
0
0
1104.54
214.009
266.833
0
0
0
375.766
0
0
352.278
0
233.452
474.131
232.594
0
10
110
0
76.1577
151.327
100
164.012
138.924
162.788
883.629
111.803
841.724
693.181
829.759
711.126
508.035
733.553
878.465
344.093
338.378
352.278
323.883
622.896
76.1577
210
10
20
0
0
874.643
0
0
0
233.452
480.104
110
241.661
278.927
328.938
318.277
331.059
0
31.6228
192.354
555.698
357.771
520
756.637
470
247.386
298.329
183.848
392.046
664.831
160
254.951
680.661
191.05
524.023
240.416
148.661
0
376.431
85.44
0
495.782
468.722
528.015
638.122
746.86
715.681
704.06
694.622
469.574
500.899
370.135
117.047
610.737
416.773
80
513.517
256.32
0
421.07
0
588.558
170
0
140
30
120
0
111.803
0
220
338.378
0
565.685
80
530
31.6228
162.788
126.491
581.378
131.529
0
0
20
0
20
0
120
172.627
0
0
812.527
30
392.046
257.099
490.102
460
758.024
554.707
256.32
260.768
276.586
492.037
414.367
70
0
348.855
310.483
0
0
84.8528
150
0
89.4427
141.421
0
210
36.0555
390
94.8683
56.5685
270.185
145.602
359.026
475.079
1220
340
0
44.7214
516.624
155.242
480.416
0
0
0
0
0
0
0
283.019
0
0
388.33
0
295.466
208.087
0
483.011
0
0
80
0
155.563
0
150
430.465
0
290.689
164.012
30
400.25
280
242.074
0
131.529
0
769.025
40
248.395
252.982
308.058
89.4427
410.122
10
76.1577
125.3
138.924
44.7214
0
497.393
64.0312
264.008
94.3398
201.246
439.09
40
326.497
0
40
0
200
41.2311
14.1421
0
40
314.006
0
0
0
134.536
0
0
0
0
0
0
0
161.245
36.0555
53.8516
0
0
136.015
0
205.183
400.5
196.469
440.114
0
0
14.1421
31.6228
475.079
172.627
140
0
0
0
210.238
140
140
0
318.277
200
0
31.6228
164.924
10
0
183.576
136.015
166.433
0
0
113.137
0
380.789
313.05
405.216
403.113
30
231.948
0
219.545
0
618.466
70.7107
102.956
0
0
0
90.5539
0
0
31.6228
106.301
0
155.242
0
211.896
0
128.062
22.3607
219.317
210.95
431.856
0
60.8276
0
0
0
0
22.3607
80.6226
0
247.588
0
0
0
156.525
180
63.2456
0
36.0555
189.737
36.0555
89.4427
121.655
0
0
20
0
388.973
266.271
0
0
110.454
0
0
0
0
193.132
0
221.359
161.245
290.172
0
0
0
0
120.416
143.178
0
[truncated: 931 more rows]
