# Supplementary material for: Outlining cardiac ion channel protein interactors and their signature in the human electrocardiogram
Source: Nat Cardiovasc Res. 2023 Jul 13;2(7):673–92. doi: 10.1038/s44161-023-00294-y (PMC11041666; doi:10.1038/s44161-023-00294-y)
Supplement: Supplementary file 9 — Statistical source data. [file 44161_2023_294_MOESM9_ESM.xlsx]

## Sheet: Myzap
	Genotype	WT																												KO
	Group Fish Number	1	2	3	4	5	6	7	8	9	10	11	12	13	14	15	16	17	18	19	20	21	22	23	24	25	26	27		1	2	3	4	5	6	7	8	9	10	11	12	13	14	15	16	17	18	19	20
Ventricular-chamber Ephys parameters (mean & standard deviation of sequential beats)
APD20 [ms]		Mean
	90ppm	158.486	176.816	165.185	172.128	188.247	180.138	165.138	NaN	165.163	195.197	146.622	157.736	128.929	182.69	165.655	152.658	152.555	165.796	156.773	164.439	170.257	163.417	160.044	159.967	169.567	163.575	159.134		156.996	179.828	194.443	204.284	193.593	155.88	210.068	150.993	NaN	156.179	170.391	128.294	196.93	NaN	170.18	172.087	183.19	160.339	173.197	197.376
	120ppm	145.62	169.301	149.311	155.945	168.526	177.704	151.98	NaN	154.498	NaN	138.986	155.649	122.798	160.882	164.994	136.601	NaN	165.22	141.233	158.065	165.892	158.312	142.555	151.71	160.313	145.206	152.195		152.121	157.03	176.102	176.306	174.234	NaN	171.013	152.857	NaN	145.885	154.255	120.505	170.416	NaN	156.124	153.922	170.525	155.861	155.557	NaN
[truncated: 63 more columns]

## Sheet: Nlrx1
Atrial-chamber Ephys parameters (mean & standard deviation of sequential beats)
	Genotype	WT																							KO
	Group Fish Number	1	2	3	4	5	6	7	8	9	10	11	12	13	14	15	16	17	18	19	20	21	22		1	2	3	4	5	6	7	8	9	10	11	12	13	14	15	16	17	18	19	20	21	22	23
APD80 [ms]		Mean
	90ppm	91.6793	115.653	184.805	114.961	111.188	120.708	NaN	112.833	111.141	123.206	94.8803	105.843	114.93	123.134	137.458	120.435	121.898	115.249	106.285	105.034	107.058	104.034		NaN	130.679	127.774	122.414	NaN	NaN	127.78	125.206	140.713	123.078	220.74	126.619	158.415	158.888	123.912	109.914	108.989	125.807	105.889	117.603	177.453	134.325	126.074
	120ppm	97.917	NaN	NaN	NaN	111.188	NaN	NaN	NaN	103.732	117.439	NaN	99.8291	NaN	126.839	130.005	113.711	118.65	107.981	108.804	114.161	107.54	111.024		NaN	102.701	132.773	123.884	NaN	NaN	120.893	NaN	135.86	113.985	NaN	129.681	143.584	166.454	106.353	110.037	NaN	NaN	104.718	110.818	NaN	NaN	119.323
[truncated: 45 more columns]

## Sheet: Synpo2l
	Genotype	WT																									KO
	Group Fish Number	1	2	3	4	5	6	7	8	9	10	11	12	13	14	15	16	17	18	19	20	21	22	23	24		1	2	3	4	5	6	7	8	9	10	11	12	13	14	15	16	17	18	19	20	21	22	23
Ventricular-chamber Ephys parameters (mean & standard deviation of sequential beats)
APD80 [ms]		Mean
	90ppm	249.845	NaN	NaN	236.903	251.038	NaN	223.898	NaN	210.946	NaN	NaN	234.948	242.167	154.282	201.764	227.352	223.158	228.792	195.957	236.728	186.28	182.573	184.814	178.708		231.814	NaN	254.133	NaN	NaN	234.384	214.646	260.938	243.979	252.888	256.188	255.602	240.235	242.587	223.81	221.801	232.191	230.478	233.562	241.786	232.904	234.877	221.801
	120ppm	225.206	NaN	NaN	223.898	228.631	NaN	208.067	NaN	204.869	NaN	NaN	216.793	221.591	151.98	186.113	212.727	206.98	NaN	186.937	203.041	180.023	171.358	174.75	169.856		214.4	NaN	231.341	NaN	NaN	217.022	201.694	234.302	223.24	243.636	240.552	232.365	219.745	219.828	211.54	207.492	213.043	215.829	218.549	228.401	213.495	219.778	210.175
Up50CVMag_OverallMedian [pixels/ms]		Mean
	SR	5.47088	NaN	NaN	4.8619	3.48201	NaN	4.6134	NaN	2.80373	NaN	NaN	4.32585	1.9314	4.426	4.30692	4.04523	2.79375	NaN	8.0063	4.29483	5.27296	2.15348	3.22214	7.86712		3.37311	NaN	1.52034	NaN	NaN	2.60522	2.45902	2.47411	2.57136	8.05389	0.801296	1.77637	NaN	1.98601	2.36155	3.34662	3.34748	4.75228	2.93723	4.21904	5.43542	3.05093	2.72605
[truncated: 57 more columns]

## Sheet: Pde4dip embryos
Atrial-chamber Ephys parameters (mean & standard deviation of sequential beats)
	Genotype	WT																																KO
	Group Fish Number	1	2	3	4	5	6	7	8	9	10	11	12	13	14	15	16	17	18	19	20	21	22	23	24	25	26	27	28	29	30	31		1	2	3	4	5	6	7	8	9	10	11	12	13	14	15	16
Up50CVMag_OverallMedian [pixels/ms]		Mean
	SR	1.12295	1.13622	1.6295	0.579039	2.21354	0.889291	1.58933	1.99214	2.21098	0.802683	1.37094	1.0552	1.54518	0.956309	1.95997	NaN	2.27636	2.58905	1.57011	1.76449	1.59328	0.725317	1.56293	1.08385	2.08492	1.75328	1.17915	0.937066	1.84772	1.00185	1.12707		1.45223	NaN	1.96078	1.09941	1.66469	2.71484	1.43484	0.741492	1.60197	3.30965	2.08823	2.47176	2.87444	1.84724	3.34983	2.56264
Repol80Disp [ms]		Mean
	SR	18.5456	11.9719	11.7041	18.5005	12.7858	20.826	13.1607	12.3019	15.2588	22.3416	17.5159	20.4983	14.6196	13.7544	8.5724	NaN	13.4224	11.833	10.2988	15.7894	9.23597	16.3358	13.0534	23.1631	11.2474	14.1069	15.1106	20.0536	12.6815	15.1085	16.1136		13.8031	NaN	7.93989	15.6771	11.5803	14.4413	14.2628	23.6384	14.8328	3.026	10.9634	12.2842	9.33398	13.859	6.61333	14.9108
Ventricular-chamber Ephys parameters (mean & standard deviation of sequential beats)
Up50CVMag_OverallMedian [pixels/ms]		Mean
	SR	3.21704	2.5033	2.86005	2.8865	1.64061	2.17781	1.50047	3.72769	2.65933	2.89076	1.95906	3.48426	3.37326	4.65355	2.67376	NaN	1.57972	3.18274	3.8874	5.36974	1.45801	3.23337	2.49095	3.53108	2.90865	2.25495	2.99418	3.00525	3.26197	2.40911	2.66607		1.54516	1.20781	3.20238	2.23332	1.43237	1.91759	2.53124	1.64358	0.0684746	3.02336	1.8603	2.67886	2.10138	2.45439	2.05841	3.70667
Repol80Disp [ms]		Mean
	SR	8.3403	6.85454	16.5487	6.95905	7.6723	3.71649	4.14552	7.20068	4.97279	6.96743	5.54687	4.25596	3.94635	4.15185	3.52743	NaN	7.66491	4.05613	4.10697	7.26822	15.6479	10.5713	10.9554	5.75268	9.04399	6.84064	6.04157	9.10204	4.86286	12.3109	7.68754		12.3375	12.434	5.88287	7.61324	12.5813	17.1757	8.07091	10.5871	24.9096	4.74382	13.86	12.3162	6.73956	6.69059	17.2958	5.15055
[truncated: 77 more columns]

## Sheet: Pde4dip adults
	Heart Rate (BPM)	PR Interval (ms)	QRS Interval (ms)	R Amplitude (V)
WT	126	42.99	53.2	0.004366
	92.22	46.76	61.25	0.004294
	84.23	48.74	55.9	0.008438
	101.6	44.64	52.1	0.007758
	92.8	47.21	62.35	0.003763
	89.48	44.56	63.55	0.002174
KO	103.3	57.91	46.4	0.009292
	78.28	52.71	56.25	0.01276
	80.15	65.73	48	0.006995
	110.4	47.83	42.01	0.01036
	81.17		60.9	0.009323
	61.18	64.87	48.3	0.007368
	62.67	41.17	57.4	0.01279
	77.3	72.38	47.5	0.008072
	63.65	53.21	43.25	0.01734
