# Supplementary material for: Outlining cardiac ion channel protein interactors and their signature in the human electrocardiogram
Source: Nat Cardiovasc Res. 2023 Jul 13;2(7):673–92. doi: 10.1038/s44161-023-00294-y (PMC11041666; doi:10.1038/s44161-023-00294-y)
Supplement: Supplementary file 10 — Network source data. [file 44161_2023_294_MOESM10_ESM.xlsx]

## Sheet: Sheet1
Bait_name	Gene name	Human gene name	negLOG10(minP_within_LD_block)	Protein.ID	Protein.names
Cacna1c	Acad9	ACAD9	6.51	Q8JZN5	Acyl-CoA dehydrogenase family member 9 mitochondrial
Cacna1c	Akap5	AKAP5	5.49	D3YVF0	A-kinase anchor protein 5
Cacna1c	Ambra1	AMBRA1	7.82	A2AH22	Activating molecule in BECN1-regulated autophagy protein 1
Cacna1c	Arf4	ARF4	6.15	P61750	ADP-ribosylation factor 4
Cacna1c	Cacnb2	CACNB2	8.92	Q8CC27	Voltage-dependent L-type calcium channel subunit beta-2
Cacna1c	Camk2a	CAMK2A	6.07	P11798	Calcium/calmodulin-dependent protein kinase type II subunit alpha
Cacna1c	Chd2	CHD2	4.8	E9PZM4	Chromodomain-helicase-DNA-binding protein 2
Cacna1c	Commd3	COMMD3	5.39	Q63829	COMM domain-containing protein 3
Cacna1c	Coq5	COQ5	6.77	Q9CXI0	2-methoxy-6-polyprenyl-14-benzoquinol methylase mitochondrial
Cacna1c	Cpt2	CPT2	5.96	P52825	Carnitine O-palmitoyltransferase 2 mitochondrial
Cacna1c	Ddx21	DDX21	4.66	Q9JIK5	Nucleolar RNA helicase 2
Cacna1c	Dhx9	DHX9	4.43	O70133	ATP-dependent RNA helicase A
Cacna1c	Dnaja3	DNAJA3	7.72	Q99M87	DnaJ homolog subfamily A member 3 mitochondrial
Cacna1c	Dvl1	DVL1	6.62	P51141	Segment polarity protein dishevelled homolog DVL-1
Cacna1c	Elavl1	ELAVL1	5.77	P70372	ELAV-like protein 1
Cacna1c	Hdac10	HDAC10	7.28	Q6P3E7	Histone deacetylase 10
Cacna1c	Hist1h1b	HIST1H1B	5.92	P43276	Histone H1.5
Cacna1c	Hnrnpl	HNRNPL	6.49	Q8R081	Heterogeneous nuclear ribonucleoprotein L
Cacna1c	Homer3	HOMER3	4.46	Q99JP6	Homer protein homolog 3
Cacna1c	Inf2	INF2	6	Q0GNC1	Inverted formin-2
Cacna1c	Inpp5d	INPP5D	5.6	Q9ES52	Phosphatidylinositol 345-trisphosphate 5-phosphatase 1
Cacna1c	Ivd	IVD	7.05	Q9JHI5	Isovaleryl-CoA dehydrogenase mitochondrial
Cacna1c	Jph1	JPH1	5.21	Q9ET80	Junctophilin-1
Cacna1c	Kifc3	KIFC3	7.1	O35231	Kinesin-like protein KIFC3
Cacna1c	Letmd1	LETMD1	7.52	Q924L1	LETM1 domain-containing protein 1
Cacna1c	Matr3	MATR3	11.85	Q8K310	Matrin-3
Cacna1c	Mrpl22	MRPL22	13.92	Q8BU88	39S ribosomal protein L22 mitochondrial
Cacna1c	Mrps21	MRPS21	4.85	P58059	28S ribosomal protein S21 mitochondrial
Cacna1c	Ndufaf1	NDUFAF1	5.85	Q9CWX2	Complex I intermediate-associated protein 30 mitochondrial
Cacna1c	Ndufb3	NDUFB3	6.04	Q9CQZ6	NADH dehydrogenase [ubiquinone] 1 beta subcomplex subunit 3
Cacna1c	Nnt	NNT	5.36	Q61941	NAD(P) transhydrogenase mitochondrial
Cacna1c	Npl	NPL	6.21	Q9DCJ9	N-acetylneuraminate lyase
Cacna1c	Pgam5	PGAM5	7.1	Q8BX10	Serine/threonine-protein phosphatase PGAM5 mitochondrial
Cacna1c	Ptbp1	PTBP1	6.07	P17225	Polypyrimidine tract-binding protein 1
Cacna1c	Ptcd2	PTCD2	5.6	Q8R3K3	Pentatricopeptide repeat-containing protein 2 mitochondrial
Cacna1c	Rabep2	RABEP2	11.72	Q91WG2	Rab GTPase-binding effector protein 2
Cacna1c	Raly	RALY	12.59	Q64012	RNA-binding protein Raly
Cacna1c	Rpl13	RPL13	5.48	P47963	60S ribosomal protein L13
Cacna1c	Rpl23	RPL23	5.92	P62830	60S ribosomal protein L23
Cacna1c	Rps14	RPS14	6.16	P62264	40S ribosomal protein S14
Cacna1c	Rps15a	RPS15A	5.49	P62245	40S ribosomal protein S15a
Cacna1c	Rps18	RPS18	6.23	P62270	40S ribosomal protein S18
Cacna1c	Ryr1	RYR1	5.19	E9PZQ0	Ryanodine receptor 1
Cacna1c	Ryr2	RYR2	6.14	E9Q401	Ryanodine receptor 2
Cacna1c	Suclg2	SUCLG2	7.02	Q9Z2I8	Succinyl-CoA ligase [GDP-forming] subunit beta mitochondrial
Cacna1c	Uqcc1	UQCC1	4.47	Q9CWU6	Ubiquinol-cytochrome-c reductase complex assembly factor 1
Cacna1c	Uqcr10	UQCR10	5.92	Q8R1I1	Cytochrome b-c1 complex subunit 9
Gja1	Ap2a2	AP2A2	6	P17427	AP-2 complex subunit alpha-2
Gja1	Atp6v0a2	ATP6V0A2	6.7	P15920	V-type proton ATPase 116 kDa subunit a isoform 2
Gja1	Birc6	BIRC6	5.02	O88738	Baculoviral IAP repeat-containing protein 6
Gja1	Col3a1	COL3A1	5.39	P08121	Collagen alpha-1(III) chain
Gja1	Csnk1a1	CSNK1A1	4.96	Q8BK63	Casein kinase I isoform alpha
Gja1	Dars2	DARS2	5	Q8BIP0	Aspartate--tRNA ligase mitochondrial
Gja1	Dph2	DPH2	5.24	Q9CR25	Diphthamide biosynthesis protein 2
Gja1	Erh	ERH	5.68	P84089	Enhancer of rudimentary homolog
Gja1	Fhl2	FHL2	5.57	O70433	Four and a half LIM domains protein 2
Gja1	Ghitm	GHITM	5.49	Q91VC9	Growth hormone-inducible transmembrane protein
Gja1	Gja5	GJA5	5.6	Q01231	Gap junction alpha-5 protein
Gja1	Gjc1	GJC1	6.16	P28229	Gap junction gamma-1 protein
Gja1	Glrx5	GLRX5	5.22	Q80Y14	Glutaredoxin-related protein 5 mitochondrial
Gja1	Gnb2	GNB2	11.44	P62880	Guanine nucleotide-binding protein G(I)/G(S)/G(T) subunit beta-2
Gja1	Golt1b	GOLT1B	6.47	Q9CR60	Vesicle transport protein GOT1B
Gja1	Hspb1	HSPB1	4.24	P14602	Heat shock protein beta-1
Gja1	Itch	ITCH	11.07	Q8C863	E3 ubiquitin-protein ligase Itchy
Gja1	Mybpc3	MYBPC3	11.68	O70468	Myosin-binding protein C cardiac-type
Gja1	Ncbp1	NCBP1	3.7	Q3UYV9	Nuclear cap-binding protein subunit 1
Gja1	Ndufs2	NDUFS2	6.66	Q91WD5	NADH dehydrogenase [ubiquinone] iron-sulfur protein 2 mitochondrial
Gja1	Ndufs8	NDUFS8	5.48	Q8K3J1	NADH dehydrogenase [ubiquinone] iron-sulfur protein 8 mitochondrial
Gja1	Ndufv2	NDUFV2	5.96	Q9D6J6	NADH dehydrogenase [ubiquinone] flavoprotein 2 mitochondrial
Gja1	Obscn	OBSCN	6.27	A2AAJ9	Obscurin
Gja1	Pard3	PARD3	6.06	Q99NH2	Partitioning defective 3 homolog
Gja1	Pln	PLN	16.89	P61014	Cardiac phospholamban
Gja1	Plscr1	PLSCR1	5.28	Q9JJ00	Phospholipid scramblase 1
Gja1	Ppp6r2	PPP6R2	7.28	Q8R3Q2	Serine/threonine-protein phosphatase 6 regulatory subunit 2
Gja1	Rpl11	RPL11	5.35	Q9CXW4	60S ribosomal protein L11
Gja1	Sccpdh	SCCPDH	5.74	Q8R127	Saccharopine dehydrogenase-like oxidoreductase
Gja1	Slc12a7	SLC12A7	8.1	Q9WVL3	Solute carrier family 12 member 7
Gja1	Smim5	SMIM5	6	Q8BT42	Small integral membrane protein 5
Gja1	Srek1	SREK1	7.35	Q8BZX4	Splicing regulatory glutamine/lysine-rich protein 1
Gja1	Sspn	SSPN	8	Q62147	Sarcospan
Hcn4	Cdc42	CDC42	6.66	P60766	Cell division control protein 42 homolog
Hcn4	Mrpl43	MRPL43	2.8	Q99N89	39S ribosomal protein L43 mitochondrial
Hcn4	Bax	BAX	3.25	Q07813	Apoptosis regulator BAX
Hcn4	Nadk2	NADK2	3.34	Q8C5H8	NAD kinase 2 mitochondrial
Hcn4	Snx3	SNX3	3.51	O70492	Sorting nexin-3
Hcn4	Prkar1a	PRKAR1A	5.82	Q9DBC7	cAMP-dependent protein kinase type I-alpha regulatory subunit
Hcn4	Art3	ART3	6.24	Q8R2G4	Ecto-ADP-ribosyltransferase 3
Hcn4	Mtr	MTR	7.05	A6H5Y3	Methionine synthase
Hcn4	Hcn4	HCN4	70.59	O70507	Potassium/sodium hyperpolarization-activated cyclic nucleotide-gated channel 4
Kcna5	Capza2	CAPZA2	4.13	P47754	F-actin-capping protein subunit alpha-2
Kcna5	Dclk1	DCLK1	9.12	Q9JLM8	Serine/threonine-protein kinase DCLK1
Kcna5	Fubp1	FUBP1	7.92	Q91WJ8	Far upstream element-binding protein 1
Kcna5	Gpatch2l	GPATCH2L	5.77	Q6PE65	G patch domain-containing protein 2-like
Kcna5	Kcna5	KCNA5	5.38	Q61762	Potassium voltage-gated channel subfamily A member 5
Kcna5	Sbf1	SBF1	6.8	Q6ZPE2	Myotubularin-related protein 5
Kcnd2	Anapc5	ANAPC5	7.46	Q8BTZ4	Anaphase-promoting complex subunit 5
Kcnd2	Aqp7	AQP7	7.62	O54794	Aquaporin-7
Kcnd2	Arcn1	ARCN1	5.49	Q5XJY5	Coatomer subunit delta
Kcnd2	Arhgef17	ARHGEF17	5.59	Q80U35	Rho guanine nucleotide exchange factor 17
Kcnd2	Atp2a1	ATP2A1	10.44	Q8R429	Sarcoplasmic/endoplasmic reticulum calcium ATPase 1
Kcnd2	C1qa	C1QA	5.6	P98086	Complement C1q subcomponent subunit A
Kcnd2	C1qb	C1QB	5.6	P14106	Complement C1q subcomponent subunit B
Kcnd2	Cdc23	CDC23	9.62	Q8BGZ4	Cell division cycle protein 23 homolog
Kcnd2	Coq6	COQ6	6.12	Q8R1S0	Ubiquinone biosynthesis monooxygenase COQ6 mitochondrial
Kcnd2	Dld	DLD	5.92	O08749	Dihydrolipoyl dehydrogenase mitochondrial
Kcnd2	Dpep1	DPEP1	6.14	P31428	Dipeptidase 1
Kcnd2	Echdc2	ECHDC2	7	Q3TLP5	Enoyl-CoA hydratase domain-containing protein 2 mitochondrial
Kcnd2	Elp2	ELP2	4.89	Q91WG4	Elongator complex protein 2
Kcnd2	Fam213a	FAM213A	5.33	Q9CYH2	Redox-regulatory protein FAM213A
Kcnd2	Gli2	GLI2	6.47	Q0VGT2	Zinc finger protein GLI2
Kcnd2	Gsk3a	GSK3A	4.47	Q2NL51	Glycogen synthase kinase-3 alpha
Kcnd2	Hal	HAL	5.24	P35492	Histidine ammonia-lyase
Kcnd2	Kcnd2	KCND2	6.08	Q9Z0V2	Potassium voltage-gated channel subfamily D member 2
Kcnd2	Lemd3	LEMD3	7.92	Q9WU40	Inner nuclear membrane protein Man1
Kcnd2	Lmf2	LMF2	7.28	Q8C3X8	Lipase maturation factor 2
Kcnd2	Mvp	MVP	5.7	Q9EQK5	Major vault protein
Kcnd2	Myoz2	MYOZ2	6.77	Q9JJW5	Myozenin-2
Kcnd2	Ndufs4	NDUFS4	6.64	Q9CXZ1	NADH dehydrogenase [ubiquinone] iron-sulfur protein 4 mitochondrial
Kcnd2	Nedd4l	NEDD4L	6.18	Q8CFI0	E3 ubiquitin-protein ligase NEDD4-like
Kcnd2	Ogdh	OGDH	5.09	Q60597	2-oxoglutarate dehydrogenase mitochondrial
Kcnd2	Oxct1	OXCT1	5.3	Q9D0K2	Succinyl-CoA:3-ketoacid coenzyme A transferase 1 mitochondrial
Kcnd2	Pkm	PKM	5.64	P52480	Pyruvate kinase PKM
Kcnd2	Prph	PRPH	6.12	P15331	Peripherin
Kcnd2	Rqcd1	RQCD1	8.46	Q9JKY0	Cell differentiation protein RCD1 homolog
Kcnd2	Sgcg	SGCG	5.89	P82348	Gamma-sarcoglycan
Kcnd2	Sntb2	SNTB2	5.89	Q61235	Beta-2-syntrophin
Kcnd2	Stim1	STIM1	7.96	P70302	Stromal interaction molecule 1
Kcnd2	Vim	VIM	6.32	P20152	Vimentin
Kcnd2	Zbtb8os	ZBTB8OS	6.38	Q505B7	Protein archease
Kcnh2	Kcnh2	KCNH2	9.96
Kcnh2_062	Aars2	AARS2	4.77	Q14CH7	Alanine--tRNA ligase mitochondrial
Kcnh2_062	Abcb10	ABCB10	7.26	Q9JI39	ATP-binding cassette sub-family B member 10 mitochondrial
Kcnh2_062	Aldh18a1	ALDH18A1	9.68	Q9Z110	Delta-1-pyrroline-5-carboxylate synthase
Kcnh2_062	Arid1a	ARID1A	5.47	A2BH40	AT-rich interactive domain-containing protein 1A
Kcnh2_062	Arnt	ARNT	5.89	P53762	Aryl hydrocarbon receptor nuclear translocator
Kcnh2_062	Asap2	ASAP2	5.21	Q7SIG6	Arf-GAP with SH3 domain ANK repeat and PH domain-containing protein 2
Kcnh2_062	Cat	CAT	4.74	P24270	Catalase
Kcnh2_062	Cnih4	CNIH4	6.46	Q9CX13	Protein cornichon homolog 4
Kcnh2_062	Cyb5d2	CYB5D2	5.33	Q5SSH8	Neuferricin
Kcnh2_062	Cystm1	CYSTM1	6.52	Q8K353	Cysteine-rich and transmembrane domain-containing protein 1
Kcnh2_062	Ddx41	DDX41	6.32	Q91VN6	Probable ATP-dependent RNA helicase DDX41
Kcnh2_062	Echs1	ECHS1	5.7	Q8BH95	Enoyl-CoA hydratase mitochondrial
Kcnh2_062	Eci1	ECI1	3.43	P42125	Enoyl-CoA delta isomerase 1 mitochondrial
Kcnh2_062	Epb41l5	EPB41L5	5.7	Q8BGS1	Band 4.1-like protein 5
Kcnh2_062	Exoc6b	EXOC6B	5.07	A6H5Z3	Exocyst complex component 6B
Kcnh2_062	Fitm2	FITM2	5.96	P59266	Fat storage-inducing transmembrane protein 2
Kcnh2_062	Gapdh	GAPDH	5.32	P16858	Glyceraldehyde-3-phosphate dehydrogenase
Kcnh2_062	Gcdh	GCDH	6.15	Q60759	Glutaryl-CoA dehydrogenase mitochondrial
Kcnh2_062	Gimap8	GIMAP8	4.39	Q75N62	GTPase IMAP family member 8
Kcnh2_062	Hgs	HGS	5.57	Q99LI8	Hepatocyte growth factor-regulated tyrosine kinase substrate
Kcnh2_062	Hhatl	HHATL	4.7	Q9D1G3	Protein-cysteine N-palmitoyltransferase HHAT-like protein
Kcnh2_062	Hira	HIRA	6.21	Q61666	Protein HIRA
Kcnh2_062	Hist1h1c	HIST1H1C	5.77	P15864	Histone H1.2
Kcnh2_062	Hnrnpa3	HNRNPA3	3.89	Q8BG05	Heterogeneous nuclear ribonucleoprotein A3
Kcnh2_062	Keap1	KEAP1	7.59	Q9Z2X8	Kelch-like ECH-associated protein 1
Kcnh2_062	Kmt2d	KMT2D	4.3	Q6PDK2	Histone-lysine N-methyltransferase 2D
Kcnh2_062	Lamtor4	LAMTOR4	6.48	Q8CF66	Ragulator complex protein LAMTOR4
Kcnh2_062	Lgals3bp	LGALS3BP	7.6	Q07797	Galectin-3-binding protein
Kcnh2_062	Mcm5	MCM5	5.6	P49718	DNA replication licensing factor MCM5
Kcnh2_062	Micu3	MICU3	5.64	Q9CTY5	Calcium uptake protein 3 mitochondrial
Kcnh2_062	Mki67	MKI67	5.59	E9PVX6
Kcnh2_062	Mtdh	MTDH	4.35	Q80WJ7	Protein LYRIC
Kcnh2_062	Nbr1	NBR1	6.85	P97432	Next to BRCA1 gene 1 protein
Kcnh2_062	Ncoa6	NCOA6	12.82	Q9JL19	Nuclear receptor coactivator 6
Kcnh2_062	Ndufab1	NDUFAB1	8.03	Q9CR21	Acyl carrier protein mitochondrial
Kcnh2_062	Nfat5	NFAT5	5.36	Q9WV30	Nuclear factor of activated T-cells 5
Kcnh2_062	Noa1	NOA1	5.85	Q9JJG9	Nitric oxide-associated protein 1
Kcnh2_062	Nucks1	NUCKS1	4.7	Q80XU3	Nuclear ubiquitous casein and cyclin-dependent kinase substrate 1
Kcnh2_062	Nufip2	NUFIP2	8.42	Q5F2E7	Nuclear fragile X mental retardation-interacting protein 2
Kcnh2_062	Opa1	OPA1	6.07	P58281	Dynamin-like 120 kDa protein form S1
Kcnh2_062	Pdia6	PDIA6	5.34	Q922R8	Protein disulfide-isomerase A6
Kcnh2_062	Pitpnm2	PITPNM2	5.51	Q6ZPQ6	Membrane-associated phosphatidylinositol transfer protein 2
Kcnh2_062	Prkaca	PRKACA	4.89	P05132	cAMP-dependent protein kinase catalytic subunit alpha
Kcnh2_062	Prkacb	PRKACB	5.55	P68181	cAMP-dependent protein kinase catalytic subunit beta
Kcnh2_062	Pstpip2	PSTPIP2	5.85	Q99M15	Proline-serine-threonine phosphatase-interacting protein 2
Kcnh2_062	Rbm39	RBM39	10.96	Q8VH51	RNA-binding protein 39
Kcnh2_062	Rpl23a	RPL23A	6.05	P62751	60S ribosomal protein L23a
Kcnh2_062	Rpl26	RPL26	4.89	P61255	60S ribosomal protein L26
Kcnh2_062	Rpl27a	RPL27A	5.54	P14115	60S ribosomal protein L27a
Kcnh2_062	Rpl6	RPL6	6.12	P47911	60S ribosomal protein L6
Kcnh2_062	Rpl7a	RPL7A	7.18	P12970	60S ribosomal protein L7a
Kcnh2_062	Rps24	RPS24	6.38	P62849	40S ribosomal protein S24
Kcnh2_062	Rps25	RPS25	5.62	P62852	40S ribosomal protein S25
Kcnh2_062	Rps27a	RPS27A	5.26	P62983	40S ribosomal protein S27a
Kcnh2_062	Slc25a51	SLC25A51	6.34	Q5HZI9	Solute carrier family 25 member 51
Kcnh2_062	Slc27a1	SLC27A1	5.22	Q60714	Long-chain fatty acid transport protein 1
Kcnh2_062	Slc35f6	SLC35F6	8.41	Q8VE96	Solute carrier family 35 member F6
Kcnh2_062	Smarcc2	SMARCC2	6.44	Q6PDG5	SWI/SNF complex subunit SMARCC2
Kcnh2_062	Smurf1	SMURF1	6.06	Q9CUN6	E3 ubiquitin-protein ligase SMURF1
Kcnh2_062	Sqstm1	SQSTM1	5.49	Q64337	Sequestosome-1
Kcnh2_062	Stam	STAM	5.35	P70297	Signal transducing adapter molecule 1
Kcnh2_062	Synpo	SYNPO	7.31	Q8CC35	Synaptopodin
Kcnh2_062	Tars2	TARS2	5.55	Q3UQ84	Threonine--tRNA ligase mitochondrial
Kcnh2_062	Tbc1d15	TBC1D15	6.77	Q9CXF4	TBC1 domain family member 15
Kcnh2_062	Tmem143	TMEM143	5	Q8VD26	Transmembrane protein 143
Kcnh2_062	Tnni3	TNNI3	5.21	P48787	Troponin I cardiac muscle
Kcnh2_062	Ubap2	UBAP2	5.43	Q91VX2	Ubiquitin-associated protein 2
Kcnj2	Cav3	CAV3	5.66	P51637	Caveolin-3
Kcnj2	Cobl	COBL	8.48	Q5NBX1	Protein cordon-bleu
Kcnj2	Dock9	DOCK9	4.96	Q8BIK4	Dedicator of cytokinesis protein 9
Kcnj2	Gja3	GJA3	5.26	Q64448	Gap junction alpha-3 protein
Kcnj2	Grn	GRN	6.96	P28798	Acrogranin
Kcnj2	Gucy1b3	GUCY1B3	6.92	O54865	Guanylate cyclase soluble subunit beta-1
Kcnj2	Hexb	HEXB	5.89	P20060	Beta-hexosaminidase subunit beta
Kcnj2	Mdh2	MDH2	6.59	P08249	Malate dehydrogenase mitochondrial
Kcnj2	Mpp7	MPP7	5.21	Q8BVD5	MAGUK p55 subfamily member 7
Kcnj2	Mrpl21	MRPL21	6.41	Q9D1N9	39S ribosomal protein L21 mitochondrial
Kcnj2	Ndufb6	NDUFB6	5.89	Q3UIU2	NADH dehydrogenase [ubiquinone] 1 beta subcomplex subunit 6
Kcnj2	Ndufb7	NDUFB7	6.85	Q9CR61	NADH dehydrogenase [ubiquinone] 1 beta subcomplex subunit 7
Kcnj2	Ndufc2	NDUFC2	4.37	Q9CQ54	NADH dehydrogenase [ubiquinone] 1 subunit C2
Kcnj2	Ndufs7	NDUFS7	5.39	Q9DC70	NADH dehydrogenase [ubiquinone] iron-sulfur protein 7 mitochondrial
Kcnj2	Ndufv3	NDUFV3	5.59	Q8BK30	NADH dehydrogenase [ubiquinone] flavoprotein 3 mitochondrial
Kcnj2	Pcbp1	PCBP1	2.89	P60335	Poly(rC)-binding protein 1
Kcnj2	Phb	PHB	6	P67778	Prohibitin
Kcnj2	Ppp1cb	PPP1CB	4.07	P62141	Serine/threonine-protein phosphatase PP1-beta catalytic subunit
Kcnj2	Ppp1r12b	PPP1R12B	5.51	Q8BG95	Protein phosphatase 1 regulatory subunit 12B
Kcnj2	Sdhb	SDHB	6.77	Q9CQA3	Succinate dehydrogenase [ubiquinone] iron-sulfur subunit mitochondrial
Kcnj2	Sftpa1	SFTPA1	7.24	P35242	Pulmonary surfactant-associated protein A
Kcnj2	Mthfs	ST20-MTHFS	7.17	Q9D110	5-formyltetrahydrofolate cyclo-ligase
Kcnj2	Tubgcp2	TUBGCP2	5.7	Q921G8	Gamma-tubulin complex component 2
Kcnj2	Ybx1	YBX1	3.77	P62960	Nuclease-sensitive element-binding protein 1
Kcnj2	Ybx3	YBX3	6.43	Q9JKB3	Y-box-binding protein 3
Kcnj3	Acat1	ACAT1	6.8	Q8QZT1	Acetyl-CoA acetyltransferase mitochondrial
Kcnj3	Acss1	ACSS1	4.26	Q99NB1	Acetyl-coenzyme A synthetase 2-like mitochondrial
Kcnj3	Ak3	AK3	7.6	Q9WTP7	GTP:AMP phosphotransferase AK3 mitochondrial
Kcnj3	Ak4	AK4	6.22	Q9WUR9	Adenylate kinase 4 mitochondrial
Kcnj3	Ankrd13a	ANKRD13A	11.64	Q80UP5	Ankyrin repeat domain-containing protein 13A
Kcnj3	Apob	APOB	5.72	E9Q414	Apolipoprotein B-100
Kcnj3	Apoe	APOE	5.51	P08226	Apolipoprotein E
Kcnj3	Appl1	APPL1	4.27	Q8K3H0	DCC-interacting protein 13-alpha
Kcnj3	Bag2	BAG2	3.48	Q91YN9	BAG family molecular chaperone regulator 2
Kcnj3	C1qc	C1QC	5.38	Q02105	Complement C1q subcomponent subunit C
Kcnj3	Cap1	CAP1	10.72	P40124	Adenylyl cyclase-associated protein 1
Kcnj3	Casq2	CASQ2	25	O09161	Calsequestrin-2
Kcnj3	Cds2	CDS2	4.74	Q99L43	Phosphatidate cytidylyltransferase 2
Kcnj3	Chchd3	CHCHD3	5.04	Q9CRB9	MICOS complex subunit Mic19
Kcnj3	Cog7	COG7	4.96	Q3UM29	Conserved oligomeric Golgi complex subunit 7
Kcnj3	Col4a2	COL4A2	5.52	P08122	Canstatin
Kcnj3	Coq10b	COQ10B	8.33	Q3THF9	Coenzyme Q-binding protein COQ10 homolog B mitochondrial
Kcnj3	Cpt1a	CPT1A	6.41	P97742	Carnitine O-palmitoyltransferase 1 liver isoform
Kcnj3	Ddx19a	DDX19A	6.35	Q61655	ATP-dependent RNA helicase DDX19A
Kcnj3	Ddx5	DDX5	5.59	Q61656	Probable ATP-dependent RNA helicase DDX5
Kcnj3	Dlat	DLAT	9.96	Q8BMF4	Dihydrolipoyllysine-residue acetyltransferase component of pyruvate dehydrogenase complex mitochondrial
Kcnj3	Eef1a2	EEF1A2	8.43	P62631	Elongation factor 1-alpha 2
Kcnj3	Eln	ELN	6.27	P54320	Elastin
Kcnj3	Ermp1	ERMP1	6.32	Q3UVK0	Endoplasmic reticulum metallopeptidase 1
Kcnj3	Fcgr4	FCGR3B	6.66	A0A0B4J1G0
Kcnj3	Fitm1	FITM1	5.48	Q91V79	Fat storage-inducing transmembrane protein 1
Kcnj3	Gbas	GBAS	5.41	O55126	Protein NipSnap homolog 2
Kcnj3	Gpd2	GPD2	6.12	Q64521	Glycerol-3-phosphate dehydrogenase mitochondrial
Kcnj3	Hk1	HK1	6.42	P17710	Hexokinase-1
Kcnj3	Hspa9	HSPA9	7.28	P38647	Stress-70 protein mitochondrial
Kcnj3	Hspd1	HSPD1	6.51	P63038	60 kDa heat shock protein mitochondrial
Kcnj3	Kif16b	KIF16B	6.27	B1AVY7	Kinesin-like protein KIF16B
Kcnj3	Lama5	LAMA5	5.89	Q61001	Laminin subunit alpha-5
Kcnj3	Mgst3	MGST3	5.89	Q9CPU4	Microsomal glutathione S-transferase 3
Kcnj3	Mpz	MPZ	5.52	P27573	Myelin protein P0
Kcnj3	Myh1	MYH1	4.89	Q5SX40	Myosin-1
Kcnj3	Ndufa11	NDUFA11	5.38	Q9D8B4	NADH dehydrogenase [ubiquinone] 1 alpha subcomplex subunit 11
Kcnj3	Nup107	NUP107	6.39	Q8BH74	Nuclear pore complex protein Nup107
Kcnj3	Pcm1	PCM1	7.22	Q9R0L6	Pericentriolar material 1 protein
Kcnj3	Pdhx	PDHX	7.15	Q8BKZ9	Pyruvate dehydrogenase protein X component mitochondrial
Kcnj3	Phactr4	PHACTR4	6.04	Q501J7	Phosphatase and actin regulator 4
Kcnj3	Rab21	RAB21	6.77	P35282	Ras-related protein Rab-21
Kcnj3	Rbm26	RBM26	5.07	Q6NZN0	RNA-binding protein 26
Kcnj3	Rpl31	RPL31	5.72	P62900	60S ribosomal protein L31
Kcnj3	Serpinh1	SERPINH1	5.55	P19324	Serpin H1
Kcnj3	Slc16a1	SLC16A1	6.26	P53986	Monocarboxylate transporter 1
Kcnj3	Slc2a4	SLC2A4	5.35	P14142	Solute carrier family 2 facilitated glucose transporter member 4
Kcnj3	Surf4	SURF4	7.18	Q64310	Surfeit locus protein 4
Kcnj3	Tacc2	TACC2	6.36	Q9JJG0	Transforming acidic coiled-coil-containing protein 2
Kcnj3	Uqcr11	UQCR11	6.85	Q9CPX8	Cytochrome b-c1 complex subunit 10
Kcnj5	Asun	ASUN	5.8	Q8QZV7	Protein asunder homolog
Kcnj5	Atp5g1	ATP5G1	6.35	Q9CR84	ATP synthase F(0) complex subunit C1 mitochondrial
Kcnj5	Atp6v0d1	ATP6V0D1	8.59	P51863	V-type proton ATPase subunit d 1
Kcnj5	Eif4a1	EIF4A1	6.72	P60843	Eukaryotic initiation factor 4A-I
Kcnj5	Erc1	ERC1	6.21	Q99MI1	ELKS/Rab6-interacting/CAST family member 1
Kcnj5	Erc2	ERC2	6.64	Q6PH08	ERC protein 2
Kcnj5	Flot1	FLOT1	5.77	O08917	Flotillin-1
Kcnj5	Flot2	FLOT2	6.02	Q60634	Flotillin-2
Kcnj5	Myzap	GCOM1	7.46	Q3UIJ9	Myocardial zonula adherens protein
Kcnj5	Kcnj2	KCNJ2	12.04	P35561	Inward rectifier potassium channel 2
Kcnj5	Lace1	LACE1	6.2	Q3V384	Lactation elevated protein 1
Kcnj5	Myh7b	MYH7B	9.6	A2AQP0	Myosin-7B
Kcnj5	Myl3	MYL3	5.64	P09542	Myosin light chain 3
Kcnj5	Nup85	NUP85	6	Q8R480	Nuclear pore complex protein Nup85
Kcnj5	Pelp1	PELP1	6.28	Q9DBD5	Proline- glutamic acid- and leucine-rich protein 1
Kcnj5	Picalm	PICALM	6.18	Q7M6Y3	Phosphatidylinositol-binding clathrin assembly protein
Kcnj5	Pkp4	PKP4	5.55	Q68FH0	Plakophilin-4
Kcnj5	Sec61a1	SEC61A1	5.96	P61620	Protein transport protein Sec61 subunit alpha isoform 1
Kcnj5	Serpina3k	SERPINA3	6.47	P07759	Serine protease inhibitor A3K
Kcnj5	Smc5	SMC5	6.34	Q8CG46	Structural maintenance of chromosomes protein 5
Kcnj5	Usp25	USP25	4.39	P57080	Ubiquitin carboxyl-terminal hydrolase 25
Kcnma1	Abca8b	ABCA8	5.44	Q8K440	ATP-binding cassette sub-family A member 8-B
Kcnma1	Acaa2	ACAA2	5.08	Q8BWT1	3-ketoacyl-CoA thiolase mitochondrial
Kcnma1	Ak1	AK1	4.96	Q9R0Y5	Adenylate kinase isoenzyme 1
Kcnma1	Anapc7	ANAPC7	10.47	Q9WVM3	Anaphase-promoting complex subunit 7
Kcnma1	Canx	CANX	6.54	P35564	Calnexin
Kcnma1	Caprin1	CAPRIN1	5.92	Q60865	Caprin-1
Kcnma1	Ccpg1	CCPG1	5.8	Q640L3	Cell cycle progression protein 1
Kcnma1	Cdc27	CDC27	22.68	A2A6Q5	Cell division cycle protein 27 homolog
Kcnma1	Chchd6	CHCHD6	6.04	Q91VN4	MICOS complex subunit Mic25
Kcnma1	Cilp2	CILP2	6.22	D3Z7H8
Kcnma1	Ckap4	CKAP4	5.85	Q8BMK4	Cytoskeleton-associated protein 4
Kcnma1	Clu	CLU	5.8	Q06890	Clusterin
Kcnma1	Coro1a	CORO1A	6.15	O89053	Coronin-1A
Kcnma1	Cox20	COX20	4.62	Q9D7J4	Cytochrome c oxidase protein 20 homolog
Kcnma1	Cox6c	COX6C	5.08	Q9CPQ1	Cytochrome c oxidase subunit 6C
Kcnma1	Cox7a2l	COX7A2L	6.12	Q61387	Cytochrome c oxidase subunit 7A-related protein mitochondrial
Kcnma1	Cox7c	COX7C	4.13	P17665	Cytochrome c oxidase subunit 7C mitochondrial
Kcnma1	Crnkl1	CRNKL1	4.89	P63154	Crooked neck-like protein 1
Kcnma1	Ctnna1	CTNNA1	18.49	P26231	Catenin alpha-1
Kcnma1	Dnaja2	DNAJA2	5.68	Q9QYJ0	DnaJ homolog subfamily A member 2
Kcnma1	Dnajc19	DNAJC19	6.05	Q9CQV7	Mitochondrial import inner membrane translocase subunit TIM14
Kcnma1	Dnm1	DNM1	5.17	P39053	Dynamin-1
Kcnma1	Dnttip2	DNTTIP2	7.04	Q8R2M2	Deoxynucleotidyltransferase terminal-interacting protein 2
Kcnma1	Dock1	DOCK1	5.62	Q8BUR4	Dedicator of cytokinesis protein 1
Kcnma1	Dynll2	DYNLL2	5.72	Q9D0M5	Dynein light chain 2 cytoplasmic
Kcnma1	Ecm1	ECM1	5.04	Q61508	Extracellular matrix protein 1
Kcnma1	Eef1a1	EEF1A1	4.92	P10126	Elongation factor 1-alpha 1
Kcnma1	Eno1	ENO1	4.66	P17182	Alpha-enolase
Kcnma1	Eno3	ENO3	5.43	P21550	Beta-enolase
Kcnma1	Erlin2	ERLIN2	3.68	Q8BFZ9	Erlin-2
Kcnma1	F5	F5	22.42	O88783	Coagulation factor V
Kcnma1	Fabp3	FABP3	4.89	P11404	Fatty acid-binding protein heart
Kcnma1	Fam171a2	FAM171A2	6.96	A2A699	Protein FAM171A2
Kcnma1	Fam65a	FAM65A	8.43	Q68FE6	Protein FAM65A
Kcnma1	Gnpda1	GNPDA1	5.24	O88958	Glucosamine-6-phosphate isomerase 1
Kcnma1	Got2	GOT2	48.03	P05202	Aspartate aminotransferase mitochondrial
Kcnma1	Gpx3	GPX3	7.39	P46412	Glutathione peroxidase 3
Kcnma1	Hmgn2	HMGN2	3.89	P09602	Non-histone chromosomal protein HMG-17
Kcnma1	Hspa12b	HSPA12B	5.59	Q9CZJ2	Heat shock 70 kDa protein 12B
Kcnma1	Hspb6	HSPB6	5.44	Q5EBG6	Heat shock protein beta-6
Kcnma1	Kcnma1	KCNMA1	6.02	Q08460	Calcium-activated potassium channel subunit alpha-1
Kcnma1	Kiaa1109	KIAA1109	7.77	A2AAE1	Uncharacterized protein KIAA1109
Kcnma1	Lpl	LPL	6.42	P11152	Lipoprotein lipase
Kcnma1	Mapre2	MAPRE2	6.57	Q8R001	Microtubule-associated protein RP/EB family member 2
Kcnma1	Mccc1	MCCC1	5.43	Q99MR8	Methylcrotonoyl-CoA carboxylase subunit alpha mitochondrial
Kcnma1	Mccc2	MCCC2	5.38	Q3ULD5	Methylcrotonoyl-CoA carboxylase beta chain mitochondrial
Kcnma1	Mdh1	MDH1	8.7	P14152	Malate dehydrogenase cytoplasmic
Kcnma1	Mpv17	MPV17	14	P19258	Protein Mpv17
Kcnma1	Mrpl39	MRPL39	5.47	Q9JKF7	39S ribosomal protein L39 mitochondrial
Kcnma1	Myef2	MYEF2	3.85	Q8C854	Myelin expression factor 2
Kcnma1	Myl4	MYL4	22.68	P09541	Myosin light chain 4
Kcnma1	Ncoa5	NCOA5	5.43	Q91W39	Nuclear receptor coactivator 5
Kcnma1	Ndufb8	NDUFB8	6.37	Q9D6J5	NADH dehydrogenase [ubiquinone] 1 beta subcomplex subunit 8 mitochondrial
Kcnma1	Nme2	NME2	6.41	Q01768	Nucleoside diphosphate kinase B
Kcnma1	Npm1	NPM1	5.22	Q61937	Nucleophosmin
Kcnma1	Npm3	NPM3	2.7	Q9CPP0	Nucleoplasmin-3
Kcnma1	Nppa	NPPA	6.8	P05125	Atrial natriuretic factor
Kcnma1	Nprl2	NPRL2	8.02	Q9WUE4	Nitrogen permease regulator 2-like protein
Kcnma1	Otud4	OTUD4	4.74	B2RRE7	OTU domain-containing protein 4
Kcnma1	Pabpc1	PABPC1	5.33	P29341	Polyadenylate-binding protein 1
Kcnma1	Pam	PAM	8.68	P97467	Peptidyl-alpha-hydroxyglycine alpha-amidating lyase
Kcnma1	Pawr	PAWR	5.32	Q925B0	PRKC apoptosis WT1 regulator protein
Kcnma1	Pde3a	PDE3A	5.66	Q9Z0X4	cGMP-inhibited 35-cyclic phosphodiesterase A
Kcnma1	Ppm1k	PPM1K	4.51	Q8BXN7	Protein phosphatase 1K mitochondrial
Kcnma1	Prdx1	PRDX1	9.38	P35700	Peroxiredoxin-1
Kcnma1	Prdx3	PRDX3	42.41	P20108	Thioredoxin-dependent peroxide reductase mitochondrial
Kcnma1	Rab14	RAB14	5.36	Q91V41	Ras-related protein Rab-14
Kcnma1	Rab6a	RAB6A	5.49	P35279	Ras-related protein Rab-6A
Kcnma1	Rftn1	RFTN1	6	Q6A0D4	Raftlin
Kcnma1	Safb	SAFB	5.51	D3YXK2	Scaffold attachment factor B1
Kcnma1	Safb2	SAFB2	5.8	Q80YR5	Scaffold attachment factor B2
Kcnma1	Samm50	SAMM50	4.85	Q8BGH2	Sorting and assembly machinery component 50 homolog
Kcnma1	Scp2	SCP2	6.85	P32020	Non-specific lipid-transfer protein
Kcnma1	Sgca	SGCA	5.24	P82350	Alpha-sarcoglycan
Kcnma1	Slc25a22	SLC25A22	6.42	Q9D6M3	Mitochondrial glutamate carrier 1
Kcnma1	Slit1	SLIT1	6.92	Q80TR4	Slit homolog 1 protein
Kcnma1	Snrpa	SNRPA	6.16	Q62189	U1 small nuclear ribonucleoprotein A
Kcnma1	Sod2	SOD2	8.8	P09671	Superoxide dismutase [Mn] mitochondrial
Kcnma1	Srsf10	SRSF10	5.1	Q9R0U0	Serine/arginine-rich splicing factor 10
Kcnma1	Stoml2	STOML2	4.74	Q99JB2	Stomatin-like protein 2 mitochondrial
Kcnma1	Strn	STRN	6.47	O55106	Striatin
Kcnma1	Tma7	TMA7	6.44	Q8K003	Translation machinery-associated protein 7
Kcnma1	Tmem259	TMEM259	7.59	Q8CIV2	Membralin
Kcnma1	Tor1aip1	TOR1AIP1	5.49	Q921T2	Torsin-1A-interacting protein 1
Kcnma1	Trpv4	TRPV4	6.64	Q9EPK8	Transient receptor potential cation channel subfamily V member 4
Kcnma1	Uaca	UACA	5.21	Q8CGB3	Uveal autoantigen with coiled-coil domains and ankyrin repeats
Kcnma1	Ube2d3	UBE2D3	4.96	P61079	Ubiquitin-conjugating enzyme E2 D2
Kcnma1	Uqcrb	UQCRB	4.62	Q9D855	Cytochrome b-c1 complex subunit 7
Kcnma1	Vdac2	VDAC2	5.8	Q60930	Voltage-dependent anion-selective channel protein 2
Kcnma1	Vwa5a	VWA5A	5.96	Q99KC8	von Willebrand factor A domain-containing protein 5A
Kcnma1	Zc3h13	ZC3H13	5.05	E9Q784
Kcnn3	Alb	ALB	5.92	P07724	Serum albumin
Kcnn3	Cntln	CNTLN	6.24	A2AM05	Centlein
Kcnn3	Cox7a1	COX7A1	4.96	P56392	Cytochrome c oxidase subunit 7A1 mitochondrial
Kcnn3	Csf1	CSF1	4.92	P07141	Macrophage colony-stimulating factor 1
Kcnn3	Cutc	CUTC	5.11	Q9D8X1	Copper homeostasis protein cutC homolog
Kcnn3	Cyb5r3	CYB5R3	6.36	Q9DCN2	NADH-cytochrome b5 reductase 3
Kcnn3	Dbt	DBT	6.1	P53395	Lipoamide acyltransferase component of branched-chain alpha-keto acid dehydrogenase complex mitochondrial
Kcnn3	Ehbp1	EHBP1	6.33	Q69ZW3	EH domain-binding protein 1
Kcnn3	Fga	FGA	5.55	E9PV24	Fibrinogen alpha chain
Kcnn3	Fgg	FGG	5.55	Q8VCM7	Fibrinogen gamma chain
Kcnn3	Fhod1	FHOD1	5.82	Q6P9Q4	FH1/FH2 domain-containing protein 1
Kcnn3	Gpt2	GPT2	4.44	Q8BGT5	Alanine aminotransferase 2
Kcnn3	Itpr3	ITPR3	6.23	P70227	Inositol 145-trisphosphate receptor type 3
Kcnn3	Kcnn3	KCNN3	8.57	P58391	Small conductance calcium-activated potassium channel protein 3
Kcnn3	Mrpl50	MRPL50	4.14	Q8VDT9	39S ribosomal protein L50 mitochondrial
Kcnn3	Myl2	MYL2	6.15	P51667	Myosin regulatory light chain 2 ventricular/cardiac muscle isoform
Kcnn3	Ndufv1	NDUFV1	5.64	Q91YT0	NADH dehydrogenase [ubiquinone] flavoprotein 1 mitochondrial
Kcnn3	Pdpr	PDPR	6.35	Q7TSQ8	Pyruvate dehydrogenase phosphatase regulatory subunit mitochondrial
Kcnn3	Prkar2a	PRKAR2A	7.52	P12367	cAMP-dependent protein kinase type II-alpha regulatory subunit
Kcnn3	Rabgef1	RABGEF1	5.48	Q9JM13	Rab5 GDP/GTP exchange factor
Kcnn3	Sacs	SACS	5.89	Q9JLC8	Sacsin
Kcnn3	Sptlc2	SPTLC2	5.6	P97363	Serine palmitoyltransferase 2
Kcnn3	Tbc1d10b	TBC1D10B	6.15	Q8BHL3	TBC1 domain family member 10B
Kcnn3	Tenm3	TENM3	6.35	Q9WTS6	Teneurin-3
Kcnn3	Uqcrc1	UQCRC1	5.55	Q9CZ13	Cytochrome b-c1 complex subunit 1 mitochondrial
Kcnn3	Xrn2	XRN2	5.6	Q9DBR1	5-3 exoribonuclease 2
Kcnn3	Ykt6	YKT6	5.06	Q9CQW1	Synaptobrevin homolog YKT6
Kcnq1	Abcc9	ABCC9	5.28	P70170	ATP-binding cassette sub-family C member 9
Kcnq1	Abcd3	ABCD3	5.92	P55096	ATP-binding cassette sub-family D member 3
Kcnq1	Abcf3	ABCF3	5.32	Q8K268	ATP-binding cassette sub-family F member 3
Kcnq1	Acacb	ACACB	5.72	E9Q4Z2	Acetyl-CoA carboxylase 2
Kcnq1	Acta2	ACTA2	5.68	P62737	Actin aortic smooth muscle
Kcnq1	Actn1	ACTN1	6.14	Q7TPR4	Alpha-actinin-1
Kcnq1	Adcy6	ADCY6	5.57	Q01341	Adenylate cyclase type 6
Kcnq1	Afg3l2	AFG3L2	4.66	Q8JZQ2	AFG3-like protein 2
Kcnq1	Agpat3	AGPAT3	6.08	Q9D517	1-acyl-sn-glycerol-3-phosphate acyltransferase gamma
Kcnq1	Ahctf1	AHCTF1	5.62	Q8CJF7	Protein ELYS
Kcnq1	Ahsa1	AHSA1	6.19	Q8BK64	Activator of 90 kDa heat shock protein ATPase homolog 1
Kcnq1	Akap9	AKAP9	7.62	Q70FJ1	A-kinase anchor protein 9
Kcnq1	Anxa2	ANXA2	4.96	P07356	Annexin A2
Kcnq1	Ap2b1	AP2B1	7.64	Q9DBG3	AP-2 complex subunit beta
Kcnq1	Aqp1	AQP1	4.89	Q02013	Aquaporin-1
Kcnq1	Arfgef1	ARFGEF1	5.89	G3X9K3	Brefeldin A-inhibited guanine nucleotide-exchange protein 1
Kcnq1	Arfgef2	ARFGEF2	15.12	A2A5R2	Brefeldin A-inhibited guanine nucleotide-exchange protein 2
Kcnq1	Arhgap18	ARHGAP18	5.44	Q8K0Q5	Rho GTPase-activating protein 18
Kcnq1	Arhgef18	ARHGEF18	9.06	Q6P9R4	Rho guanine nucleotide exchange factor 18
Kcnq1	Arl8b	ARL8B	6.54	Q9CQW2	ADP-ribosylation factor-like protein 8B
Kcnq1	Aspn	ASPN	6.06	Q99MQ4	Asporin
Kcnq1	Atad1	ATAD1	5.8	Q9D5T0	ATPase family AAA domain-containing protein 1
Kcnq1	Atp12a	ATP12A	5.64	Q9Z1W8	Potassium-transporting ATPase alpha chain 2
Kcnq1	Atp1a1	ATP1A1	5.92	Q8VDN2	Sodium/potassium-transporting ATPase subunit alpha-1
Kcnq1	Atp1b1	ATP1B1	27.52	P14094	Sodium/potassium-transporting ATPase subunit beta-1
Kcnq1	Atp6v0a1	ATP6V0A1	5.35	Q9Z1G4	V-type proton ATPase 116 kDa subunit a isoform 1
Kcnq1	Atpaf1	ATPAF1	5.24	Q811I0	ATP synthase mitochondrial F1 complex assembly factor 1
Kcnq1	Bag3	BAG3	42.41	Q9JLV1	BAG family molecular chaperone regulator 3
Kcnq1	Bag6	BAG6	7.1	Q9Z1R2	Large proline-rich protein BAG6
Kcnq1	Baiap2	BAIAP2	6.68	Q8BKX1	Brain-specific angiogenesis inhibitor 1-associated protein 2
Kcnq1	Bves	BVES	7.02	Q9ES83	Blood vessel epicardial substance
Kcnq1	Cacna1c	CACNA1C	13.05	Q01815	Voltage-dependent L-type calcium channel subunit alpha-1C
Kcnq1	Cacnb3	CACNB3	5.77	P54285	Voltage-dependent L-type calcium channel subunit beta-3
Kcnq1	Cand1	CAND1	6.25	Q6ZQ38	Cullin-associated NEDD8-dissociated protein 1
Kcnq1	Cand2	CAND2	11.68	Q6ZQ73	Cullin-associated NEDD8-dissociated protein 2
Kcnq1	Capn1	CAPN1	7.06	O35350	Calpain-1 catalytic subunit
Kcnq1	Carm1	CARM1	7.21	Q9WVG6	Histone-arginine methyltransferase CARM1
Kcnq1	Cav1	CAV1	25	P49817	Caveolin-1
Kcnq1	Cav2	CAV2	14.77	Q9WVC3	Caveolin-2
Kcnq1	Cct2	CCT2	5.8	P80314	T-complex protein 1 subunit beta
Kcnq1	Cct3	CCT3	8.21	P80318	T-complex protein 1 subunit gamma
Kcnq1	Cct4	CCT4	6.85	P80315	T-complex protein 1 subunit delta
Kcnq1	Cct5	CCT5	4.52	P80316	T-complex protein 1 subunit epsilon
Kcnq1	Cct6a	CCT6A	6.07	P80317	T-complex protein 1 subunit zeta
Kcnq1	Cct7	CCT7	4.8	P80313	T-complex protein 1 subunit eta
Kcnq1	Cct8	CCT8	39.43	P42932	T-complex protein 1 subunit theta
Kcnq1	Cdh2	CDH2	5.27	P15116	Cadherin-2
Kcnq1	Cdkn2aip	CDKN2AIP	5.43	Q8BI72	CDKN2A-interacting protein
Kcnq1	Ckap5	CKAP5	7.82	A2AGT5	Cytoskeleton-associated protein 5
Kcnq1	Clasp1	CLASP1	5.68	Q80TV8	CLIP-associating protein 1
Kcnq1	Clasp2	CLASP2	5.35	Q8BRT1	CLIP-associating protein 2
Kcnq1	Clint1	CLINT1	6.27	Q99KN9	Clathrin interactor 1
Kcnq1	Cltc	CLTC	6.24	Q68FD5	Clathrin heavy chain 1
Kcnq1	Cmpk1	CMPK1	5.26	Q9DBP5	UMP-CMP kinase
Kcnq1	Cmya5	CMYA5	4.68	Q70KF4	Cardiomyopathy-associated protein 5
Kcnq1	Cnn1	CNN1	6.6	Q08091	Calponin-1
Kcnq1	Cnot1	CNOT1	48.03	Q6ZQ08	CCR4-NOT transcription complex subunit 1
Kcnq1	Cog5	COG5	9.72	Q8C0L8	Conserved oligomeric Golgi complex subunit 5
Kcnq1	Col14a1	COL14A1	5.72	Q80X19	Collagen alpha-1(XIV) chain
Kcnq1	Col15a1	COL15A1	5.72	O35206	Collagen alpha-1(XV) chain
Kcnq1	Col4a1	COL4A1	5.42	P02463	Arresten
Kcnq1	Col6a1	COL6A1	5.46	Q04857	Collagen alpha-1(VI) chain
Kcnq1	Col6a2	COL6A2	5.24	Q02788	Collagen alpha-2(VI) chain
Kcnq1	Col6a6	COL6A6	7.23	Q8C6K9	Collagen alpha-6(VI) chain
Kcnq1	Copa	COPA	7.17	Q8CIE6	Coatomer subunit alpha
Kcnq1	Copb1	COPB1	5.89	Q9JIF7	Coatomer subunit beta
Kcnq1	Copg1	COPG1	6.92	Q9QZE5	Coatomer subunit gamma-1
Kcnq1	Copg2	COPG2	4.74	Q9QXK3	Coatomer subunit gamma-2
Kcnq1	Cox6a2	COX6A2	5.42	P43023	Cytochrome c oxidase subunit 6A2 mitochondrial
Kcnq1	Creb1	CREB1	5.49	Q01147	Cyclic AMP-dependent transcription factor ATF-1
Kcnq1	Cse1l	CSE1L	21.24	Q9ERK4	Exportin-2
Kcnq1	Ctnnb1	CTNNB1	7.02	Q02248	Catenin beta-1
Kcnq1	Dad1	DAD1	4.64	P61804	Dolichyl-diphosphooligosaccharide--protein glycosyltransferase subunit DAD1
Kcnq1	Dctn1	DCTN1	5.89	O08788	Dynactin subunit 1
Kcnq1	Dhrs7c	DHRS7C	6.52	Q8CHS7	Dehydrogenase/reductase SDR family member 7C
Kcnq1	Dnajc11	DNAJC11	6.15	Q5U458	DnaJ homolog subfamily C member 11
Kcnq1	Dnm1l	DNM1L	7.44	Q8K1M6	Dynamin-1-like protein
Kcnq1	Dpysl2	DPYSL2	6.3	O08553	Dihydropyrimidinase-related protein 2
Kcnq1	Dsg2	DSG2	6.03	O55111	Desmoglein-2
Kcnq1	Dync1h1	DYNC1H1	5.01	Q9JHU4	Cytoplasmic dynein 1 heavy chain 1
Kcnq1	Dync1li1	DYNC1LI1	6.23	Q8R1Q8	Cytoplasmic dynein 1 light intermediate chain 1
Kcnq1	Dysf	DYSF	6.29	Q9ESD7	Dysferlin
Kcnq1	Eef2	EEF2	4.41	P58252	Elongation factor 2
Kcnq1	Ehbp1l1	EHBP1L1	7.27	Q99MS7	EH domain-binding protein 1-like protein 1
Kcnq1	Ehd1	EHD1	7.06	Q9WVK4	EH domain-containing protein 1
Kcnq1	Ehd2	EHD2	6.47	Q8BH64	EH domain-containing protein 2
Kcnq1	Eif3a	EIF3A	4.46	P23116	Eukaryotic translation initiation factor 3 subunit A
Kcnq1	Eif3b	EIF3B	5.85	Q8JZQ9	Eukaryotic translation initiation factor 3 subunit B
Kcnq1	Eif3c	EIF3C	11.72	Q8R1B4	Eukaryotic translation initiation factor 3 subunit C
Kcnq1	Eif3d	EIF3D	6.8	O70194	Eukaryotic translation initiation factor 3 subunit D
Kcnq1	Eif3e	EIF3E	6.24	P60229	Eukaryotic translation initiation factor 3 subunit E
Kcnq1	Eif3f	EIF3F	4.89	Q9DCH4	Eukaryotic translation initiation factor 3 subunit F
Kcnq1	Eif3g	EIF3G	4.92	Q9Z1D1	Eukaryotic translation initiation factor 3 subunit G
Kcnq1	Eif3h	EIF3H	6.39	Q91WK2	Eukaryotic translation initiation factor 3 subunit H
Kcnq1	Eif3i	EIF3I	6.38	Q9QZD9	Eukaryotic translation initiation factor 3 subunit I
Kcnq1	Eif3l	EIF3L	5.68	Q8QZY1	Eukaryotic translation initiation factor 3 subunit L
Kcnq1	Eif3m	EIF3M	6.28	Q99JX4	Eukaryotic translation initiation factor 3 subunit M
Kcnq1	Eif4g2	EIF4G2	3.19	Q62448	Eukaryotic translation initiation factor 4 gamma 2
Kcnq1	Emc1	EMC1	5.8	Q8C7X2	ER membrane protein complex subunit 1
Kcnq1	Epb41	EPB41	4.57	P48193	Protein 4.1
Kcnq1	Epb41l2	EPB41L2	5.22	O70318	Band 4.1-like protein 2
Kcnq1	Epb42	EPB42	5.31	P49222	Erythrocyte membrane protein band 4.2
Kcnq1	Eppk1	EPPK1	8.55	Q8R0W0	Epiplakin
Kcnq1	Etfb	ETFB	5.28	Q9DCW4	Electron transfer flavoprotein subunit beta
Kcnq1	Fbl	FBL	3.66	P35550	rRNA 2-O-methyltransferase fibrillarin
Kcnq1	Fbn1	FBN1	6.6	Q61554	Fibrillin-1
Kcnq1	Fermt2	FERMT2	5.6	Q8CIB5	Fermitin family homolog 2
Kcnq1	Fermt3	FERMT3	5.6	Q8K1B8	Fermitin family homolog 3
Kcnq1	Fh	FH	4.57	P97807	Fumarate hydratase mitochondrial
Kcnq1	Fhod3	FHOD3	21.13	Q76LL6	FH1/FH2 domain-containing protein 3
Kcnq1	Flnb	FLNB	5.48	Q80X90	Filamin-B
Kcnq1	Flnc	FLNC	11.32	Q8VHX6	Filamin-C
Kcnq1	Fry	FRY	5.2	E9Q8I9	Protein furry homolog
Kcnq1	Fyco1	FYCO1	6.16	Q8VDC1	FYVE and coiled-coil domain-containing protein 1
Kcnq1	Gba	GBA	13.66	P17439	Glucosylceramidase
Kcnq1	Get4	GET4	6	Q9D1H7	Golgi to ER traffic protein 4 homolog
Kcnq1	Gja1	GJA1	22.32	P23242	Gap junction alpha-1 protein
Kcnq1	Gnai2	GNAI2	9.37	P08752	Guanine nucleotide-binding protein G(i) subunit alpha-2
Kcnq1	Gpx4	GPX4	7.59	O70325	Phospholipid hydroperoxide glutathione peroxidase mitochondrial
Kcnq1	H2afy	H2AFY	4.77	Q9QZQ8	Core histone macro-H2A.1
Kcnq1	Hdlbp	HDLBP	5.06	Q8VDJ3	Vigilin
Kcnq1	Hk2	HK2	4.46	O08528	Hexokinase-2
Kcnq1	Hnrnph1	HNRNPH1	4.62	O35737	Heterogeneous nuclear ribonucleoprotein H
Kcnq1	Hnrnpk	HNRNPK	5.96	P61979	Heterogeneous nuclear ribonucleoprotein K
Kcnq1	Hnrnpm	HNRNPM	6.44	Q9D0E1	Heterogeneous nuclear ribonucleoprotein M
Kcnq1	Hnrnpu	HNRNPU	6.09	Q8VEK3	Heterogeneous nuclear ribonucleoprotein U
Kcnq1	Hp1bp3	HP1BP3	4.89	Q3TEA8	Heterochromatin protein 1-binding protein 3
Kcnq1	Hras	HRAS	6.42	Q61411	GTPase HRas
Kcnq1	Hsd17b8	HSD17B8	6.8	P50171	Estradiol 17-beta-dehydrogenase 8
Kcnq1	Hsdl1	HSDL1	5.8	Q8BTX9	Inactive hydroxysteroid dehydrogenase-like protein 1
Kcnq1	Hsdl2	HSDL2	5.77	Q2TPA8	Hydroxysteroid dehydrogenase-like protein 2
Kcnq1	Hsp90aa1	HSP90AA1	5.06	P07901	Heat shock protein HSP 90-alpha
Kcnq1	Hsp90b1	HSP90B1	5.68	P08113	Endoplasmin
Kcnq1	Hspg2	HSPG2	5.96	Q05793	Basement membrane-specific heparan sulfate proteoglycan core protein
Kcnq1	Ipo5	IPO5	6.18	Q8BKC5	Importin-5
Kcnq1	Iqgap1	IQGAP1	7.34	Q9JKF1	Ras GTPase-activating-like protein IQGAP1
Kcnq1	Itm2b	ITM2B	6.07	O89051	BRI2 intracellular domain
Kcnq1	Jup	JUP	6.82	Q02257	Junction plakoglobin
Kcnq1	Kank2	KANK2	5.68	Q8BX02	KN motif and ankyrin repeat domain-containing protein 2
Kcnq1	Kcnj3	KCNJ3	6	P63250	G protein-activated inward rectifier potassium channel 1
Kcnq1	Kcnj5	KCNJ5	5.77	P48545	G protein-activated inward rectifier potassium channel 4
Kcnq1	Kcnq1	KCNQ1	62.74	P97414	Potassium voltage-gated channel subfamily KQT member 1
Kcnq1	Kiaa1468	KIAA1468	5.74	Q148V7	LisH domain and HEAT repeat-containing protein KIAA1468
Kcnq1	Kpna3	KPNA3	5.4	O35344	Importin subunit alpha-4
Kcnq1	Kpnb1	KPNB1	5.7	P70168	Importin subunit beta-1
Kcnq1	Ktn1	KTN1	5.96	Q61595	Kinectin
Kcnq1	Lama2	LAMA2	6.39	Q60675	Laminin subunit alpha-2
Kcnq1	Lamb2	LAMB2	6.89	Q61292	Laminin subunit beta-2
Kcnq1	Lamc1	LAMC1	6.21	P02468	Laminin subunit gamma-1
Kcnq1	Lclat1	LCLAT1	5.35	Q3UN02	Lysocardiolipin acyltransferase 1
Kcnq1	Lmna	LMNA	8.21	P48678	Lamin-A/C
Kcnq1	Lmnb1	LMNB1	6.47	P14733	Lamin-B1
Kcnq1	Lmnb2	LMNB2	6	P21619	Lamin-B2
Kcnq1	Lnpep	LNPEP	7.35	Q8C129	Leucyl-cystinyl aminopeptidase
Kcnq1	Lonp1	LONP1	4.12	Q8CGK3	Lon protease homolog mitochondrial
Kcnq1	Lrba	LRBA	7.21	Q9ESE1	Lipopolysaccharide-responsive and beige-like anchor protein
Kcnq1	Lrpprc	LRPPRC	6.05	Q6PB66	Leucine-rich PPR motif-containing protein mitochondrial
Kcnq1	Lrrc10	LRRC10	5.59	Q8K3W2	Leucine-rich repeat-containing protein 10
Kcnq1	Lrrc40	LRRC40	5.17	Q9CRC8	Leucine-rich repeat-containing protein 40
Kcnq1	Lrrc59	LRRC59	5.6	Q922Q8	Leucine-rich repeat-containing protein 59
Kcnq1	Macf1	MACF1	6.07	Q9QXZ0	Microtubule-actin cross-linking factor 1
Kcnq1	Mbl2	MBL2	6.77	P41317	Mannose-binding protein C
Kcnq1	Mbnl1	MBNL1	7.1	Q9JKP5	Muscleblind-like protein 1
Kcnq1	Mdp1	MDP1	5.43	Q9D967	Magnesium-dependent phosphatase 1
Kcnq1	Mfn1	MFN1	5.66	Q811U4	Mitofusin-1
Kcnq1	Mgll	MGLL	5.96	O35678	Monoglyceride lipase
Kcnq1	Mmaa	MMAA	5.05	Q8C7H1	Methylmalonic aciduria type A homolog mitochondrial
Kcnq1	Mms19	MMS19	5.04	Q9D071	MMS19 nucleotide excision repair protein homolog
Kcnq1	Mon2	MON2	5.66	Q80TL7	Protein MON2 homolog
Kcnq1	Mrps10	MRPS10	7.08	Q80ZK0	28S ribosomal protein S10 mitochondrial
Kcnq1	Mrps22	MRPS22	5.46	Q9CXW2	28S ribosomal protein S22 mitochondrial
Kcnq1	Mtor	MTOR	4.59	Q9JLN9	Serine/threonine-protein kinase mTOR
Kcnq1	Mtus2	MTUS2	5.57	Q3UHD3	Microtubule-associated tumor suppressor candidate 2 homolog
Kcnq1	Myadm	MYADM	6.19	O35682	Myeloid-associated differentiation marker
Kcnq1	Mybphl	MYBPHL	5.29	Q5FW53	Myosin-binding protein H-like
Kcnq1	Myh7	MYH7	32.14	Q91Z83	Myosin-7
Kcnq1	Myh9	MYH9	6.8	Q8VDD5	Myosin-9
Kcnq1	Myo18a	MYO18A	11.02	Q9JMH9	Unconventional myosin-XVIIIa
Kcnq1	Myo1c	MYO1C	6.25	Q9WTI7	Unconventional myosin-Ic
Kcnq1	Myom1	MYOM1	5.13	Q62234	Myomesin-1
Kcnq1	Naca	NACA	26.39	P70670	Nascent polypeptide-associated complex subunit alpha muscle-specific form
Kcnq1	Ncl	NCL	5.03	P09405	Nucleolin
Kcnq1	Ndrg2	NDRG2	5.74	Q9QYG0	Protein NDRG2
Kcnq1	Ndufs5	NDUFS5	5.66	Q99LY9	NADH dehydrogenase [ubiquinone] iron-sulfur protein 5
Kcnq1	Nebl	NEBL	5.18	Q9DC07	LIM zinc-binding domain-containing Nebulette
Kcnq1	Nes	NES	5	Q6P5H2	Nestin
Kcnq1	Nid1	NID1	6.82	P10493	Nidogen-1
Kcnq1	Nlrx1	NLRX1	5.62	Q3TL44	NLR family member X1
Kcnq1	Nrap	NRAP	7.52	Q80XB4	Nebulin-related-anchoring protein
Kcnq1	Nt5c3a	NT5C3A	5.44	Q9D020	Cytosolic 5-nucleotidase 3A
Kcnq1	Numa1	NUMA1	9.38	E9Q7G0
Kcnq1	Nup155	NUP155	5.77	Q99P88	Nuclear pore complex protein Nup155
Kcnq1	Nup160	NUP160	11.68	Q9Z0W3	Nuclear pore complex protein Nup160
Kcnq1	Opa3	OPA3	6.85	Q505D7	Optic atrophy 3 protein homolog
Kcnq1	Oxsr1	OXSR1	38.06	Q6P9R2	Serine/threonine-protein kinase OSR1
Kcnq1	Park7	PARK7	5.1	Q99LX0	Protein deglycase DJ-1
Kcnq1	Pcnt	PCNT	5.68	P48725	Pericentrin
Kcnq1	Pdcd6ip	PDCD6IP	5.35	Q9WU78	Programmed cell death 6-interacting protein
Kcnq1	Pde4dip	PDE4DIP	5.68	Q80YT7	Myomegalin
Kcnq1	Pdk1	PDK1	7.25	Q8BFP9	[Pyruvate dehydrogenase (acetyl-transferring)] kinase isozyme 1 mitochondrial
Kcnq1	Pdk2	PDK2	5.44	Q9JK42	[Pyruvate dehydrogenase (acetyl-transferring)] kinase isozyme 2 mitochondrial
Kcnq1	Pdlim5	PDLIM5	7.82	Q8CI51	PDZ and LIM domain protein 5
Kcnq1	Pfkm	PFKM	5.3	P47857	ATP-dependent 6-phosphofructokinase muscle type
Kcnq1	Pgm5	PGM5	6.09	Q8BZF8	Phosphoglucomutase-like protein 5
Kcnq1	Phldb1	PHLDB1	5.49	Q6PDH0	Pleckstrin homology-like domain family B member 1
Kcnq1	Pi4ka	PI4KA	4.7	E9Q3L2
Kcnq1	Pik3r4	PIK3R4	4.7	Q8VD65	Phosphoinositide 3-kinase regulatory subunit 4
Kcnq1	Plcg2	PLCG2	5.33	Q8CIH5	1-phosphatidylinositol 45-bisphosphate phosphodiesterase gamma-2
Kcnq1	Pnp	PNP	6.8	P23492	Purine nucleoside phosphorylase
Kcnq1	Popdc2	POPDC2	6.57	Q9ES82	Popeye domain-containing protein 2
Kcnq1	Ppp1r3a	PPP1R3A	5.66	Q99MR9	Protein phosphatase 1 regulatory subunit 3A
Kcnq1	Ppp2r1a	PPP2R1A	5.05	Q76MZ3	Serine/threonine-protein phosphatase 2A 65 kDa regulatory subunit A alpha isoform
Kcnq1	Ppp2r5b	PPP2R5B	7.06	Q6PD28
Kcnq1	Prkaa2	PRKAA2	5.05	Q8BRK8	5-AMP-activated protein kinase catalytic subunit alpha-2
Kcnq1	Prkag1	PRKAG1	6.12	O54950	5-AMP-activated protein kinase subunit gamma-1
Kcnq1	Prkd2	PRKD2	11.1	Q8BZ03	Serine/threonine-protein kinase D2
Kcnq1	Psmf1	PSMF1	4.8	Q8BHL8	Proteasome inhibitor PI31 subunit
Kcnq1	Ptbp2	PTBP2	7.18	Q91Z31	Polypyrimidine tract-binding protein 2
Kcnq1	Ptcd3	PTCD3	5.64	Q14C51	Pentatricopeptide repeat domain-containing protein 3 mitochondrial
Kcnq1	Ptges2	PTGES2	5.17	Q8BWM0	Prostaglandin E synthase 2
Kcnq1	Pura	PURA	5.96	P42669	Transcriptional activator protein Pur-alpha
Kcnq1	Pxmp2	PXMP2	7.1	P42925	Peroxisomal membrane protein 2
Kcnq1	Rab2b	RAB2B	5.19	P59279	Ras-related protein Rab-2B
Kcnq1	Rabgap1l	RABGAP1L	6.89	A6H6A9	Rab GTPase-activating protein 1-like
Kcnq1	Rac1	RAC1	5.85	P63001	Ras-related C3 botulinum toxin substrate 1
Kcnq1	Ralgapa1	RALGAPA1	4.38	Q6GYP7	Ral GTPase-activating protein subunit alpha-1
Kcnq1	Ranbp2	RANBP2	5.48	Q9ERU9	E3 SUMO-protein ligase RanBP2
Kcnq1	Rars2	RARS2	5.36	Q3U186	Probable arginine--tRNA ligase mitochondrial
Kcnq1	Rhot1	RHOT1	7.07	Q8BG51	Mitochondrial Rho GTPase 1
Kcnq1	Rhot2	RHOT2	5	Q8JZN7	Mitochondrial Rho GTPase 2
Kcnq1	Rpl12	RPL12	5.44	P35979	60S ribosomal protein L12
Kcnq1	Rpl24	RPL24	5.01	Q8BP67	60S ribosomal protein L24
Kcnq1	Rpl27	RPL27	5.85	P61358	60S ribosomal protein L27
Kcnq1	Rpn1	RPN1	6.7	Q91YQ5	Dolichyl-diphosphooligosaccharide--protein glycosyltransferase subunit 1
Kcnq1	Rpn2	RPN2	5.89	Q9DBG6	Dolichyl-diphosphooligosaccharide--protein glycosyltransferase subunit 2
Kcnq1	Rps11	RPS11	6.66	P62281	40S ribosomal protein S11
Kcnq1	Rps2	RPS2	8.51	P25444	40S ribosomal protein S2
Kcnq1	Rps26	RPS26	7.38	P62855	40S ribosomal protein S26
Kcnq1	Rps3a	RPS3A	7.21	P97351	40S ribosomal protein S3a
Kcnq1	Rps6kb2	RPS6KB2	6.14	Q9Z1M4	Ribosomal protein S6 kinase beta-2
Kcnq1	Rps7	RPS7	6.22	P62082	40S ribosomal protein S7
Kcnq1	Rrbp1	RRBP1	5.82	Q99PL5	Ribosome-binding protein 1
Kcnq1	Ryr3	RYR3	6.8	A2AGL3	Ryanodine receptor 3
Kcnq1	Scaf8	SCAF8	4.72	Q6DID3	Protein SCAF8
Kcnq1	Sdcbp	SDCBP	4.77	O08992	Syntenin-1
Kcnq1	Sdr39u1	SDR39U1	4.89	Q5M8N4	Epimerase family protein SDR39U1
Kcnq1	Serpine1	SERPINE1	11.44	P22777	Plasminogen activator inhibitor 1
Kcnq1	Sfn	SFN	6.59	O70456	14-3-3 protein sigma
Kcnq1	Sirt3	SIRT3	5.24	Q8R104	NAD-dependent protein deacetylase sirtuin-3
Kcnq1	Slc25a20	SLC25A20	6.36	Q9Z2Z6	Mitochondrial carnitine/acylcarnitine carrier protein
Kcnq1	Slc25a42	SLC25A42	6.14	Q8R0Y8	Mitochondrial coenzyme A transporter SLC25A42
Kcnq1	Slc4a1	SLC4A1	5.48	P04919	Band 3 anion transport protein
Kcnq1	Slc4a3	SLC4A3	16.38	P16283	Anion exchange protein 3
Kcnq1	Slc8a1	SLC8A1	12.59	P70414	Sodium/calcium exchanger 1
Kcnq1	Slco3a1	SLCO3A1	5.55	Q8R3L5	Solute carrier organic anion transporter family member 3A1
Kcnq1	Smg7	SMG7	6.21	Q5RJH6	Protein SMG7
Kcnq1	Smtn	SMTN	5.32	Q921U8	Smoothelin
Kcnq1	Snx2	SNX2	6.21	Q9CWK8	Sorting nexin-2
Kcnq1	Sorbs1	SORBS1	9.68	Q62417	Sorbin and SH3 domain-containing protein 1
Kcnq1	Spata5	SPATA5	6.49	Q3UMC0	Spermatogenesis-associated protein 5
Kcnq1	Spg7	SPG7	6.14	Q3ULF4	Paraplegin
Kcnq1	Spta1	SPTA1	5.96	P08032	Spectrin alpha chain erythrocytic 1
Kcnq1	Sptb	SPTB	5.74	P15508	Spectrin beta chain erythrocytic
Kcnq1	Sptbn1	SPTBN1	10.28	Q62261	Spectrin beta chain non-erythrocytic 1
Kcnq1	Sqrdl	SQRDL	4.7	Q9R112	Sulfide:quinone oxidoreductase mitochondrial
Kcnq1	Srp68	SRP68	6.51	Q8BMA6	Signal recognition particle subunit SRP68
Kcnq1	Stat5a	STAT5A	6.82	P42230	Signal transducer and activator of transcription 5A
Kcnq1	Stk39	STK39	5.03	Q9Z1W9	STE20/SPS1-related proline-alanine-rich protein kinase
Kcnq1	Suclg1	SUCLG1	5.47	Q9WUM5	Succinyl-CoA ligase [ADP/GDP-forming] subunit alpha mitochondrial
Kcnq1	Sun1	SUN1	6	Q9D666	SUN domain-containing protein 1
Kcnq1	Sun2	SUN2	6.47	Q8BJS4	SUN domain-containing protein 2
Kcnq1	Supv3l1	SUPV3L1	4.24	Q80YD1	ATP-dependent RNA helicase SUPV3L1 mitochondrial
Kcnq1	Synpo2l	SYNPO2L	21.47	Q8BWB1	Synaptopodin 2-like protein
Kcnq1	Tbc1d4	TBC1D4	5.48	Q8BYJ6	TBC1 domain family member 4
Kcnq1	Tbrg4	TBRG4	5.41	Q91YM4	Protein TBRG4
Kcnq1	Tcp1	TCP1	6.15	P11983	T-complex protein 1 subunit alpha
Kcnq1	Tecr	TECR	6.85	Q9CY27	Very-long-chain enoyl-CoA reductase
Kcnq1	Tecrl	TECRL	6.92	Q8BFZ1	Trans-23-enoyl-CoA reductase-like
Kcnq1	Tefm	TEFM	6.29	Q5SSK3	Transcription elongation factor mitochondrial
Kcnq1	Tfrc	TFRC	5.6	Q62351	Transferrin receptor protein 1
Kcnq1	Th	TH	6.09	P24529	Tyrosine 3-monooxygenase
Kcnq1	Thop1	THOP1	4.74	Q8C1A5	Thimet oligopeptidase
Kcnq1	Tinagl1	TINAGL1	6.04	Q99JR5	Tubulointerstitial nephritis antigen-like
Kcnq1	Tjp1	TJP1	6.64	P39447	Tight junction protein ZO-1
Kcnq1	Tln1	TLN1	6.57	P26039	Talin-1
Kcnq1	Tln2	TLN2	5.68	Q71LX4	Talin-2
Kcnq1	Tmco1	TMCO1	7.32	Q921L3	Transmembrane and coiled-coil domain-containing protein 1
Kcnq1	Tmem14c	TMEM14C	5.09	Q9CQN6	Transmembrane protein 14C
Kcnq1	Tmem33	TMEM33	6.3	Q9CR67	Transmembrane protein 33
Kcnq1	Tmem38a	TMEM38A	6.72	Q3TMP8	Trimeric intracellular cation channel type A
Kcnq1	Tnpo1	TNPO1	5.6	Q8BFY9	Transportin-1
Kcnq1	Top2b	TOP2B	5.62	Q64511	DNA topoisomerase 2-beta
Kcnq1	Txlnb	TXLNB	7.42	Q8VBT1	Beta-taxilin
Kcnq1	Ube3c	UBE3C	6.7	Q80U95	Ubiquitin-protein ligase E3C
Kcnq1	Ubr4	UBR4	4.01	A2AN08	E3 ubiquitin-protein ligase UBR4
Kcnq1	Unc45b	UNC45B	4.09	Q8CGY6	Protein unc-45 homolog B
Kcnq1	Uso1	USO1	3.92	Q9Z1Z0	General vesicular transport factor p115
Kcnq1	Usp10	USP10	5.51	P52479	Ubiquitin carboxyl-terminal hydrolase 10
Kcnq1	Usp24	USP24	5.05	B1AY13	Ubiquitin carboxyl-terminal hydrolase 24
Kcnq1	Vcp	VCP	3.96	Q01853	Transitional endoplasmic reticulum ATPase
Kcnq1	Vkorc1l1	VKORC1L1	4.55	Q6TEK5	Vitamin K epoxide reductase complex subunit 1-like protein 1
Kcnq1	Vps13a	VPS13A	5.6	Q5H8C4	Vacuolar protein sorting-associated protein 13A
Kcnq1	Vwa8	VWA8	6	Q8CC88	von Willebrand factor A domain-containing protein 8
Kcnq1	Wwp2	WWP2	6.96	Q9DBH0	NEDD4-like E3 ubiquitin-protein ligase WWP2
Kcnq1	Xpo1	XPO1	7.02	Q6P5F9	Exportin-1
Kcnq1	Xpo5	XPO5	5.16	Q924C1	Exportin-5
Kcnq1	Yme1l1	YME1L1	5.74	O88967	ATP-dependent zinc metalloprotease YME1L1
Kcnq1	Ywhaz	YWHAZ	5.41	P63101	14-3-3 protein zeta/delta
Kcnq1	Zadh2	ZADH2	4.82	Q8BGC4	Zinc-binding alcohol dehydrogenase domain-containing protein 2
Scn5a	A2m	A2M	6.1	Q61838	Alpha-2-macroglobulin
Scn5a	Acsl6	ACSL6	5.11	Q91WC3	Long-chain-fatty-acid--CoA ligase 6
Scn5a	Actg1	ACTG1	5.82	P63260	Actin cytoplasmic 2
Scn5a	Ank2	ANK2	20.77	Q8C8R3	Ankyrin-2
Scn5a	Ank3	ANK3	5.77	G5E8K5	Ankyrin-3
Scn5a	Apoa1	APOA1	5.51	Q00623	Apolipoprotein A-I
Scn5a	C1ra	C1R	2.96	Q8CG16	Complement C1r-A subcomponent
Scn5a	C3	C3	4.89	P01027	Acylation stimulating protein
Scn5a	C5	C5	7.01	P06684	C5a anaphylatoxin
Scn5a	Cdipt	CDIPT	5.96	Q8VDP6	CDP-diacylglycerol--inositol 3-phosphatidyltransferase
Scn5a	Cfb	CFB	7.24	P04186	Complement factor B
Scn5a	Commd7	COMMD7	6.23	Q8BG94	COMM domain-containing protein 7
Scn5a	Cp	CP	7.22	Q61147	Ceruloplasmin
Scn5a	Dst	DST	6.11	Q91ZU6	Dystonin
Scn5a	Epn2	EPN2	5.25	Q8CHU3	Epsin-2
Scn5a	Epn3	EPN3	5.6	Q91W69	Epsin-3
Scn5a	F10	F10	5.62	O88947	Activated factor Xa heavy chain
Scn5a	Fip1l1	FIP1L1	5.48	Q9D824	Pre-mRNA 3-end-processing factor FIP1
Scn5a	Glipr2	GLIPR2	6.57	Q9CYL5	Golgi-associated plant pathogenesis-related protein 1
Scn5a	Gsn	GSN	5.36	P13020	Gelsolin
Scn5a	Hp	HPR	6.12	Q61646	Haptoglobin
Scn5a	Irf2bp1	IRF2BP1	6.85	Q8R3Y8	Interferon regulatory factor 2-binding protein 1
Scn5a	Itih1	ITIH1	8.59	Q61702	Inter-alpha-trypsin inhibitor heavy chain H1
Scn5a	Itih2	ITIH2	4.85	Q61703	Inter-alpha-trypsin inhibitor heavy chain H2
Scn5a	Itih3	ITIH3	8.59	Q61704	Inter-alpha-trypsin inhibitor heavy chain H3
Scn5a	Jagn1	JAGN1	5.59	Q5XKN4	Protein jagunal homolog 1
Scn5a	Lamb1	LAMB1	6.13	P02469	Laminin subunit beta-1
Scn5a	Luc7l2	LUC7L2	5.96	Q7TNC4	Putative RNA-binding protein Luc7-like 2
Scn5a	Me1	ME1	6.8	P06801	NADP-dependent malic enzyme
Scn5a	Med30	MED30	5.15	Q9CQI9	Mediator of RNA polymerase II transcription subunit 30
Scn5a	Mocs3	MOCS3	6.7	A2BDX3	Adenylyltransferase and sulfurtransferase MOCS3
Scn5a	Nefm	NEFM	5.59	P08553	Neurofilament medium polypeptide
Scn5a	Npepps	NPEPPS	17.12	Q11011	Puromycin-sensitive aminopeptidase
Scn5a	Nrbp2	NRBP2	8.55	Q91V36	Nuclear receptor-binding protein 2
Scn5a	Nup188	NUP188	6.74	Q6ZQH8	Nucleoporin NUP188 homolog
Scn5a	Plg	PLG	6.19	P20918	Activation peptide
Scn5a	Pon1	PON1	5.15	P52430	Serum paraoxonase/arylesterase 1
Scn5a	Rbp4	RBP4	5.06	Q00724	Retinol-binding protein 4
Scn5a	Rmdn2	RMDN2	5.29	Q8BSE0	Regulator of microtubule dynamics protein 2
Scn5a	Rpl35a	RPL35A	6.17	O55142	60S ribosomal protein L35a
Scn5a	Rps13	RPS13	6.19	P62301	40S ribosomal protein S13
Scn5a	Scn5a	SCN5A	71.68	Q9JJV9	Sodium channel protein type 5 subunit alpha
Scn5a	Serpinc1	SERPINC1	5.47	P32261	Antithrombin-III
Scn5a	Serpind1	SERPIND1	5.54	P49182	Heparin cofactor 2
Scn5a	Slc35a1	SLC35A1	5.36	Q61420	CMP-sialic acid transporter
Scn5a	Sntb1	SNTB1	5.48	Q99L88	Beta-1-syntrophin
Scn5a	Tbc1d1	TBC1D1	5.54	Q60949	TBC1 domain family member 1
Scn5a	Thbs1	THBS1	5.85	P35441	Thrombospondin-1
Scn5a	Thbs4	THBS4	5.6	Q9Z1T2	Thrombospondin-4
Scn5a	Tubg1	TUBG1	4	P83887	Tubulin gamma-1 chain
Scn5a	Vcl	VCL	8.05	Q64727	Vinculin
Scn5a	Vtn	VTN	5.74	P29788	Vitronectin
