# Supplementary material for: Outlining cardiac ion channel protein interactors and their signature in the human electrocardiogram
Source: Nat Cardiovasc Res. 2023 Jul 13;2(7):673–92. doi: 10.1038/s44161-023-00294-y (PMC11041666; doi:10.1038/s44161-023-00294-y)
Supplement: Supplementary file 13 — Statistical source data. [file 44161_2023_294_MOESM13_ESM.xlsx]

## Sheet: Sheet1
Ctrl	Epn2 shRNA	Ctrl	Glipr2 shRNA	Ctrl	Gsn shRNA
1	0.547	1	0.533	1	0.697
1	0.685	1	0.807	1	0.699
1	0.643	1	0.795	1	0.763
1	0.556	1	0.664	1	0.745
1	0.413	1	0.789	1	0.844
