# Supplementary material for: Outlining cardiac ion channel protein interactors and their signature in the human electrocardiogram
Source: Nat Cardiovasc Res. 2023 Jul 13;2(7):673–92. doi: 10.1038/s44161-023-00294-y (PMC11041666; doi:10.1038/s44161-023-00294-y)
Supplement: Supplementary file 14 — Statistical source data. [file 44161_2023_294_MOESM14_ESM.xlsx]

## Sheet: Panel A
Volatge (mV )	Control ( INa pA/pF)											GFP (INa pA/pF)									Glipr2 KD (INa pA/pF)
-90	0	0	0	0	0	0	0	0	0	0		0	0	0	0	0	0	0	0		0	0	0	0	0	0	0
-85	0	0	0	0	0	0	0	0	0	0		0	0	0	0	0	0	0	0		0	0	0	0	0	0	0
-80	0	0	0	0	0	0	0	0	0	0		0	0	0	0	0	0	0	0		0	0	0	0	0	0	0
-75	0	0	0	0	0	0	0	0	0	0		0	0	0	0	0	0	0	0		0	0	0	0	0	0	0
-70	0	-0.6736	-2.58938	0	0	-2.49003	-0.98233	-2.69299	0	-1.00347		-0.68903	0	-1.02291	-1.49744	-0.32348	0	0	0		0	-2.31161	-1.673	0	0	-0.38965	-0.16628
-65	-0.92868	-2.67113	-7.2349	-3.96145	-3.39074	-5.04262	-2.9065	-6.02825	-1.38513	-1.99823		-2.15336	-6.02993	-2.19226	-4.57723	-3.33878	-1.99977	0	-2.4295		-1.73918	-5.00358	-2.56626	-3.13941	-1.43105	-2.53396	-0.90162
-60	-6.21897	-7.85377	-17.6185	-11.0124	-7.56084	-10.3226	-8.72766	-12.833	-5.19694	-4.37083		-7.35523	-10.02	-6.00513	-12.7637	-13.2826	-5.17717	-0.66608	-6.40436		-4.6618	-13.6468	-4.01858	-7.44318	-3.98754	-8.28677	-3.5909
-55	-21.4925	-19.049	-29.5564	-23.8828	-18.6367	-17.3876	-18.3399	-21.228	-11.8664	-12.7696		-19.9664	-19.7109	-13.374	-24.1038	-25.4803	-11.9527	-7.48463	-16.9627		-10.9509	-29.4489	-9.14571	-12.0605	-11.3834	-20.2903	-11.8103
-50	-32.4663	-27.7158	-34.7162	-29.574	-28.1296	-23.5032	-23.3176	-26.3745	-17.7491	-26.209		-27.9168	-30.0848	-19.9651	-29.8445	-28.9335	-20.1956	-22.1243	-28.4782		-20.289	-39.125	-15.873	-16.6164	-25.5054	-28.1402	-22.5002
-45	-34.6331	-30.5882	-35.4132	-30.1061	-29.783	-25.8625	-23.6394	-27.2171	-20.0623	-32.5537		-29.8995	-33.5183	-21.8112	-30.3918	-28.9462	-25.0606	-31.1038	-32.4101		-23.709	-40.1616	-21.1316	-18.9337	-34.188	-29.4936	-26.3469
-40	-33.3736	-30.5414	-33.2773	-28.4974	-29.2161	-24.882	-22.6815	-26.3815	-21.1995	-33.4942		-28.7436	-32.8272	-21.5904	-28.6794	-27.3333	-26.1664	-33.3576	-31.101		-23.403	-38.244	-22.6343	-18.9644	-36.0129	-27.7422	-26.0605
-35	-30.8888	-27.4588	-29.8602	-25.5579	-26.7332	-22.6369	-20.1907	-23.8673	-20.152	-31.3593		-26.2199	-29.9453	-19.9022	-25.6085	-24.6385	-25.1407	-32.1446	-28.2366		-22.0401	-34.9538	-21.5249	-17.3822	-34.4781	-24.2954	-23.7378
-30	-27.0586	-24.3579	-25.2625	-22.1754	-23.4634	-19.2863	-17.4339	-20.656	-17.1766	-28.117		-22.9044	-26.7595	-17.2512	-21.7337	-21.4786	-22.3675	-29.541	-23.4934		-19.6616	-30.4884	-19.6185	-15.2757	-31.33	-20.2766	-20.5135
-25	-22.7739	-20.3802	-20.1026	-18.2546	-20.3057	-15.9468	-14.189	-16.493	-14.4764	-23.9908		-19.2313	-22.9127	-13.963	-17.3362	-17.8634	-18.5665	-25.9468	-18.6584		-16.4036	-25.3823	-16.487	-12.6898	-27.2582	-15.7444	-16.707
-20	-18.0313	-15.8702	-15.2644	-14.309	-16.3517	-12.3732	-11.1811	-12.4957	-11.0752	-19.6734		-15.4066	-19.0415	-11.3026	-13.4122	-14.1023	-14.5823	-21.0543	-14.3283		-13.0368	-19.9785	-13.1106	-9.84707	-22.6946	-11.3012	-12.6478
-15	-13.4232	-11.4121	-10.7648	-10.5729	-13.2571	-9.10121	-8.4688	-9.02998	-7.72046	-14.7357		-11.5333	-15.4789	-8.0514	-8.96849	-10.4395	-10.6185	-16.7853	-9.51729		-9.88297	-14.7851	-9.55157	-7.56258	-18.183	-7.41242	-8.7184
-10	-9.21763	-7.21716	-6.4206	-7.32067	-9.54305	-5.81597	-6.07886	-6.04934	-4.84495	-10.3369		-7.9407	-11.8805	-5.34387	-6.06089	-6.95241	-6.78064	-12.6967	-5.65823		-6.8728	-9.99364	-6.31305	-5.19598	-13.7425	-3.86802	-5.04816
-5	-5.03125	-3.72807	-3.29404	-4.31001	-6.66709	-3.65547	-4.00235	-3.45254	-2.67353	-6.29367		-4.93599	-8.62083	-2.88569	-3.54551	-4.0148	-3.54642	-9.06461	-2.80596		-4.23024	-5.76392	-3.79044	-3.46662	-9.62446	-1.4691	-1.5839
0	-2.00879	-1.66381	-1.4071	-2.39068	-4.71868	-2.20959	-2.46915	-2.06954	-0.97977	-3.37133		-2.64478	-5.74635	-1.21968	-2.27289	-1.8132	-1.53984	-5.54744	-1.56357		-2.49687	-2.50882	-2.05172	-2.46345	-6.07844	0.28198	0.271

## Sheet: Panel B
Voltage (mV)	Control (INa Normalized)										GFP (INa Normalized)											Glipr2 KD (INa Normalized)
-130	1.01651	0.99704	1.01492	1.01121		1.03625	1.01946	1.0163	0.99077		1.00954	1.00573	0.97739	1.01441	0.99734	1.00056		1.00097	0.99338	0.98452		1.00718	1.01389	1.02009	1.01422	0.99601	0.99624	0.99857	0.9933	0.99704
-125	0.99965	0.99257	0.99738	1.00007	0.9998	1.01995	1.00399	1.01922	1.0149		0.99953	1.00171	0.98125	1.00697	1.00251	1.00094	1.00069	0.99785	0.99747	1.01214		0.99496	1.00823	0.99769	0.98701	1.00047	0.99769	0.99602	1.00543	0.99154
-120	0.99924	1.00168	1.025	0.98873	0.99805	1.01827	0.99796	0.99528	1.00966		0.99503	1.0011	1.01706	0.99208	1.00016	0.9985	1.00461	1.0045	0.99892	1.01313		1.00142	0.99747	0.99711	1.01723	0.99725	1.01147	1.0002	0.99397	0.99134
-115	0.9846	1.01134	1.00437	0.97845	1.00215	0.99424	0.9786	0.98974	0.99932		1.00348	0.99145	1.01055	0.99745	0.99174	0.98224	0.99299	1.00483	1.01094	0.98821		0.99644	0.98525	0.98535	0.99342	1.00536	0.99459	1.00522	1.00747	1.00444
-110	0.99832	1.00337	0.98579	0.96264	0.96542	0.96274	0.96124	0.97946	0.99498		0.99657	0.97169	1.00553	0.98909	0.9774	0.95641	1.00171	0.99282	0.9993	1.00201		1.00469	0.99515	0.99976	0.98812	1.00091	0.9906	0.98549	0.99982	1.01053
-105	1.00519	0.99103	0.98746	0.94593	0.91381	0.96855	0.94248	0.93834	0.99037		0.99585	0.95003	1.00822	0.97237	0.953	0.9249	0.98231	0.9882	0.987	0.96074		1.01812	0.97626	0.97697	0.96791	0.99439	0.97442	0.97634	0.99128	1.00511
-100	1.00306	0.97272	0.85857	0.90231	0.87008	0.91295	0.90149	0.85891	0.98047		0.97922	0.92338	0.94429	0.94324	0.88889	0.87879	0.95326	0.97562	0.94042	0.92725		1.00003	0.93049	0.96029	0.91776	0.97726	0.93658	0.93475	0.96951	0.98627
-95	0.99143	0.91407	0.75474	0.82226	0.80075	0.82931	0.8383	0.72675	0.92408		0.93717	0.8719	0.88559	0.87183	0.8263	0.80425	0.87212	0.91248	0.84716	0.85106		0.95415	0.84334	0.91094	0.81929	0.96336	0.85004	0.85552	0.92081	0.93833
-90	0.92301	0.82318	0.6418	0.71244	0.69172	0.69811	0.74714	0.59551	0.86761		0.90123	0.7905	0.80863	0.78839	0.70846	0.70364	0.77047	0.82075	0.7136	0.75509		0.86686	0.71476	0.81868	0.69218	0.90084	0.73746	0.74726	0.82701	0.83915
-85	0.81575	0.6847	0.54632	0.56595	0.54371	0.528	0.61228	0.44596	0.77744		0.79898	0.67478	0.71411	0.70857	0.56331	0.572	0.67192	0.71795	0.54216	0.5948		0.70376	0.54199	0.68262	0.54821	0.808	0.599	0.58668	0.70245	0.70434
-80	0.68799	0.54343	0.42661	0.42221	0.42597	0.31662	0.48128	0.29535	0.64216		0.66366	0.53309	0.58201	0.61307	0.42048	0.39781	0.53553	0.58644	0.36574	0.40899		0.55867	0.36783	0.51155	0.39008	0.6709	0.42183	0.41244	0.54268	0.55596
-75	0.50672	0.39978	0.24022	0.27536	0.26748	0.17577	0.32862	0.17711	0.47647		0.51357	0.39799	0.42618	0.4857	0.28732	0.25319	0.38594	0.39704	0.20669	0.20045		0.39119	0.20152	0.36106	0.25185	0.52203	0.24303	0.22824	0.36499	0.42748
-70	0.30324	0.23103	0.09869	0.1465	0.12717	0.08548	0.17686	0.08642	0.30889		0.37283	0.25818	0.28025	0.34432	0.1535	0.13679	0.22327	0.23632	0.07727	0.06351		0.2128	0.09211	0.22951	0.12811	0.35896	0.10041	0.08739	0.20714	0.26405
-65	0.13765	0.11472	0.02136	0.05082	0.02144	0.03007	0.07524	0.0309	0.16559		0.22197	0.1377	0.18422	0.21454	0.06634	0.04421	0.13102	0.11042	0.01418	-0.00283		0.09993	0.02616	0.11469	0.05658	0.20311	0.01552	0.0116	0.08135	0.13034
-60	0.02887	0.01567	-0.00846	0.00246	-0.01666	-0.0109	0.01045	-0.01142	0.04222		0.11661	0.06152	0.08851	0.11095	0.01293	-0.00401	0.04829	0.02286	-0.01093	-0.00295		0.02858	0.000498542	0.04754	0.0098	0.07978	-0.01544	-0.01525	0.01261	0.03917
-55	-0.00904	-0.01342	-0.03323	-0.00967	-0.017	-0.0277	-0.00356	-0.01988	0.00302		0.0411	0.01289	0.02998	0.03775	-0.01079	-0.01927	0.01577	0.00164	-0.01927	-0.00556		0.00145	0.00211	0.01178	-0.000927812	0.0221	-0.00943	-0.0106	-0.00661	0.000745727
-50	-0.0165	-0.02226	-0.01936	-0.01073	0.00208	-0.01117	-0.01192	-0.01391	0.000869678		0.00365	-0.00164	9.13508e-05	0.014	-0.01348	-0.0137	-8.85286e-05	-0.01895	-0.01372	-0.00296		-0.00335	-0.00232	0.01119	-0.02777	-0.00553	-0.00833	-0.00422	-0.00226	-0.00177
-45	-0.02222	-0.02321	-0.02526	-0.01076	-0.01908	-0.00834	-0.00562	-0.01467	0.00337		0.00136	0.000206037	-0.00138	-0.000468426	-0.0191	-0.01034	-0.00381	-0.01089	-0.01115	0.00081151		-0.00176	0.0014	0.00592	-0.01836	-0.00646	-0.00867	-0.00537	-0.00764	0.00182
-40	-0.0181	-0.01459	-0.0049	-0.00983	-0.00609	-0.01271	-0.00684	-0.02104	-0.000552251		0.00105	-0.00379	0.00178	-0.00384	-0.00338	-0.00375	-0.00469	-0.01073	-0.01224	-0.00315		0.0012	-0.00312	0.00948	-0.01483	-0.00135	-0.00865	-0.00283	0.000526475	9.22905e-05

## Sheet: Panel B FITTING
Volatge (mV )	Control FITTING	GFP FITTING	Glipr2 KD FITTING
-130	0.99876	0.99871	0.99937
-129.91	0.99874	0.9987	0.99936
-129.82	0.99873	0.99868	0.99935
-129.73	0.99871	0.99867	0.99934
-129.64	0.9987	0.99865	0.99934
-129.55	0.99868	0.99863	0.99933
-129.459	0.99867	0.99862	0.99932
-129.369	0.99865	0.9986	0.99931
-129.279	0.99863	0.99858	0.9993
-129.189	0.99862	0.99856	0.99929
-129.099	0.9986	0.99855	0.99928
-129.009	0.99858	0.99853	0.99927
-128.919	0.99856	0.99851	0.99926
-128.829	0.99855	0.99849	0.99925
-128.739	0.99853	0.99847	0.99924
-128.649	0.99851	0.99846	0.99923
-128.559	0.99849	0.99844	0.99922
-128.468	0.99847	0.99842	0.99921
-128.378	0.99845	0.9984	0.9992
-128.288	0.99844	0.99838	0.99919
-128.198	0.99842	0.99836	0.99918
-128.108	0.9984	0.99834	0.99917
-128.018	0.99838	0.99832	0.99915
-127.928	0.99836	0.9983	0.99914
-127.838	0.99834	0.99828	0.99913
-127.748	0.99832	0.99826	0.99912
-127.658	0.9983	0.99824	0.99911
-127.568	0.99827	0.99821	0.9991
-127.477	0.99825	0.99819	0.99908
-127.387	0.99823	0.99817	0.99907
-127.297	0.99821	0.99815	0.99906
-127.207	0.99819	0.99813	0.99905
-127.117	0.99817	0.9981	0.99903
-127.027	0.99814	0.99808	0.99902
-126.937	0.99812	0.99806	0.99901
-126.847	0.9981	0.99803	0.99899
-126.757	0.99807	0.99801	0.99898
-126.667	0.99805	0.99798	0.99897
-126.577	0.99803	0.99796	0.99895
-126.486	0.998	0.99794	0.99894
-126.396	0.99798	0.99791	0.99892
-126.306	0.99795	0.99788	0.99891
-126.216	0.99793	0.99786	0.9989
-126.126	0.9979	0.99783	0.99888
-126.036	0.99787	0.99781	0.99887
-125.946	0.99785	0.99778	0.99885
-125.856	0.99782	0.99775	0.99883
-125.766	0.9978	0.99772	0.99882
-125.676	0.99777	0.9977	0.9988
-125.586	0.99774	0.99767	0.99879
-125.496	0.99771	0.99764	0.99877
-125.405	0.99768	0.99761	0.99875
-125.315	0.99766	0.99758	0.99874
-125.225	0.99763	0.99755	0.99872
-125.135	0.9976	0.99752	0.9987
-125.045	0.99757	0.99749	0.99869
-124.955	0.99754	0.99746	0.99867
-124.865	0.99751	0.99743	0.99865
-124.775	0.99748	0.9974	0.99863
-124.685	0.99745	0.99737	0.99861
-124.595	0.99742	0.99734	0.9986
-124.504	0.99738	0.9973	0.99858
-124.414	0.99735	0.99727	0.99856
-124.324	0.99732	0.99724	0.99854
-124.234	0.99729	0.9972	0.99852
-124.144	0.99725	0.99717	0.9985
-124.054	0.99722	0.99714	0.99848
-123.964	0.99718	0.9971	0.99846
-123.874	0.99715	0.99707	0.99844
-123.784	0.99711	0.99703	0.99842
-123.694	0.99708	0.99699	0.99839
-123.604	0.99704	0.99696	0.99837
-123.514	0.99701	0.99692	0.99835
-123.423	0.99697	0.99688	0.99833
-123.333	0.99693	0.99685	0.99831
-123.243	0.99689	0.99681	0.99828
-123.153	0.99686	0.99677	0.99826
-123.063	0.99682	0.99673	0.99824
-122.973	0.99678	0.99669	0.99821
-122.883	0.99674	0.99665	0.99819
-122.793	0.9967	0.99661	0.99817
-122.703	0.99666	0.99657	0.99814
-122.613	0.99662	0.99652	0.99812
-122.523	0.99658	0.99648	0.99809
-122.432	0.99653	0.99644	0.99806
-122.342	0.99649	0.9964	0.99804
-122.252	0.99645	0.99635	0.99801
-122.162	0.9964	0.99631	0.99799
-122.072	0.99636	0.99626	0.99796
-121.982	0.99631	0.99622	0.99793
-121.892	0.99627	0.99617	0.9979
-121.802	0.99622	0.99613	0.99788
-121.712	0.99618	0.99608	0.99785
-121.622	0.99613	0.99603	0.99782
-121.532	0.99608	0.99598	0.99779
-121.441	0.99603	0.99593	0.99776
-121.351	0.99599	0.99588	0.99773
-121.261	0.99594	0.99583	0.9977
-121.171	0.99589	0.99578	0.99767
-121.081	0.99584	0.99573	0.99764
-120.991	0.99578	0.99568	0.9976
-120.901	0.99573	0.99563	0.99757
-120.811	0.99568	0.99557	0.99754
-120.721	0.99563	0.99552	0.99751
-120.631	0.99557	0.99547	0.99747
-120.541	0.99552	0.99541	0.99744
-120.45	0.99546	0.99535	0.9974
-120.36	0.99541	0.9953	0.99737
-120.27	0.99535	0.99524	0.99733
-120.18	0.99529	0.99518	0.9973
-120.09	0.99524	0.99512	0.99726
-120	0.99518	0.99507	0.99723
-119.91	0.99512	0.99501	0.99719
-119.82	0.99506	0.99494	0.99715
-119.73	0.995	0.99488	0.99711
-119.64	0.99494	0.99482	0.99707
-119.55	0.99488	0.99476	0.99703
-119.459	0.99481	0.99469	0.99699
-119.369	0.99475	0.99463	0.99695
-119.279	0.99468	0.99456	0.99691
-119.189	0.99462	0.9945	0.99687
-119.099	0.99455	0.99443	0.99683
-119.009	0.99449	0.99436	0.99679
-118.919	0.99442	0.9943	0.99674
-118.829	0.99435	0.99423	0.9967
-118.739	0.99428	0.99416	0.99666
-118.649	0.99421	0.99409	0.99661
-118.559	0.99414	0.99401	0.99657
-118.468	0.99407	0.99394	0.99652
-118.378	0.99399	0.99387	0.99647
-118.288	0.99392	0.99379	0.99643
-118.198	0.99385	0.99372	0.99638
-118.108	0.99377	0.99364	0.99633
-118.018	0.99369	0.99356	0.99628
-117.928	0.99362	0.99349	0.99623
-117.838	0.99354	0.99341	0.99618
-117.748	0.99346	0.99333	0.99613
-117.658	0.99338	0.99325	0.99608
-117.568	0.9933	0.99316	0.99602
-117.477	0.99322	0.99308	0.99597
-117.387	0.99313	0.993	0.99592
-117.297	0.99305	0.99291	0.99586
-117.207	0.99296	0.99283	0.99581
-117.117	0.99288	0.99274	0.99575
-117.027	0.99279	0.99265	0.99569
-116.937	0.9927	0.99256	0.99564
-116.847	0.99261	0.99247	0.99558
-116.757	0.99252	0.99238	0.99552
-116.667	0.99243	0.99229	0.99546
-116.577	0.99234	0.9922	0.9954
-116.486	0.99224	0.9921	0.99534
-116.396	0.99215	0.99201	0.99527
-116.306	0.99205	0.99191	0.99521
-116.216	0.99196	0.99181	0.99515
-116.126	0.99186	0.99171	0.99508
-116.036	0.99176	0.99161	0.99502
-115.946	0.99166	0.99151	0.99495
-115.856	0.99155	0.99141	0.99488
-115.766	0.99145	0.9913	0.99481
-115.676	0.99135	0.9912	0.99474
-115.586	0.99124	0.99109	0.99467
-115.496	0.99113	0.99098	0.9946
-115.405	0.99102	0.99087	0.99453
-115.315	0.99091	0.99076	0.99446
-115.225	0.9908	0.99065	0.99438
-115.135	0.99069	0.99054	0.99431
-115.045	0.99058	0.99042	0.99423
-114.955	0.99046	0.99031	0.99415
-114.865	0.99035	0.99019	0.99407
-114.775	0.99023	0.99007	0.994
-114.685	0.99011	0.98995	0.99392
-114.595	0.98999	0.98983	0.99383
-114.504	0.98987	0.98971	0.99375
-114.414	0.98974	0.98958	0.99367
-114.324	0.98962	0.98946	0.99358
-114.234	0.98949	0.98933	0.9935
-114.144	0.98936	0.9892	0.99341
-114.054	0.98923	0.98907	0.99332
-113.964	0.9891	0.98894	0.99323
-113.874	0.98897	0.98881	0.99314
-113.784	0.98883	0.98867	0.99305
-113.694	0.9887	0.98853	0.99296
-113.604	0.98856	0.9884	0.99286
-113.514	0.98842	0.98826	0.99277
-113.423	0.98828	0.98811	0.99267
-113.333	0.98813	0.98797	0.99257
-113.243	0.98799	0.98782	0.99247
-113.153	0.98784	0.98768	0.99237
-113.063	0.98769	0.98753	0.99227
-112.973	0.98754	0.98738	0.99217
-112.883	0.98739	0.98723	0.99206
-112.793	0.98724	0.98707	0.99196
-112.703	0.98708	0.98692	0.99185
-112.613	0.98693	0.98676	0.99174
-112.523	0.98677	0.9866	0.99163
-112.432	0.98661	0.98644	0.99152
-112.342	0.98644	0.98627	0.99141
-112.252	0.98628	0.98611	0.99129
-112.162	0.98611	0.98594	0.99118
-112.072	0.98594	0.98577	0.99106
-111.982	0.98577	0.9856	0.99094
-111.892	0.9856	0.98543	0.99082
-111.802	0.98542	0.98525	0.9907
-111.712	0.98525	0.98508	0.99057
-111.622	0.98507	0.9849	0.99045
-111.532	0.98488	0.98471	0.99032
-111.441	0.9847	0.98453	0.99019
-111.351	0.98451	0.98434	0.99006
-111.261	0.98433	0.98416	0.98993
-111.171	0.98414	0.98397	0.98979
-111.081	0.98394	0.98377	0.98966
-110.991	0.98375	0.98358	0.98952
-110.901	0.98355	0.98338	0.98938
-110.811	0.98335	0.98318	0.98924
-110.721	0.98315	0.98298	0.98909
-110.631	0.98295	0.98278	0.98895
-110.541	0.98274	0.98257	0.9888
-110.45	0.98253	0.98236	0.98865
-110.36	0.98232	0.98215	0.9885
-110.27	0.9821	0.98193	0.98835
-110.18	0.98189	0.98172	0.98819
-110.09	0.98167	0.9815	0.98804
-110	0.98144	0.98128	0.98788
-109.91	0.98122	0.98105	0.98772
-109.82	0.98099	0.98083	0.98755
-109.73	0.98076	0.9806	0.98739
-109.64	0.98053	0.98036	0.98722
-109.55	0.98029	0.98013	0.98705
-109.459	0.98006	0.97989	0.98688
-109.369	0.97981	0.97965	0.98671
-109.279	0.97957	0.97941	0.98653
-109.189	0.97932	0.97916	0.98635
-109.099	0.97907	0.97891	0.98617
-109.009	0.97882	0.97866	0.98599
-108.919	0.97856	0.9784	0.9858
-108.829	0.97831	0.97815	0.98561
-108.739	0.97804	0.97788	0.98542
-108.649	0.97778	0.97762	0.98523
-108.559	0.97751	0.97735	0.98503
-108.468	0.97724	0.97708	0.98483
-108.378	0.97697	0.97681	0.98463
-108.288	0.97669	0.97653	0.98443
-108.198	0.97641	0.97625	0.98422
-108.108	0.97612	0.97597	0.98401
-108.018	0.97584	0.97568	0.9838
-107.928	0.97554	0.97539	0.98359
-107.838	0.97525	0.9751	0.98337
-107.748	0.97495	0.9748	0.98315
-107.658	0.97465	0.97451	0.98293
-107.568	0.97435	0.9742	0.9827
-107.477	0.97404	0.97389	0.98247
-107.387	0.97373	0.97358	0.98224
-107.297	0.97341	0.97327	0.98201
-107.207	0.97309	0.97295	0.98177
-107.117	0.97277	0.97263	0.98153
-107.027	0.97244	0.97231	0.98128
-106.937	0.97211	0.97198	0.98104
-106.847	0.97178	0.97165	0.98079
-106.757	0.97144	0.97131	0.98053
-106.667	0.97109	0.97097	0.98027
-106.577	0.97075	0.97062	0.98001
-106.486	0.9704	0.97028	0.97975
-106.396	0.97004	0.96992	0.97948
-106.306	0.96968	0.96957	0.97921
-106.216	0.96932	0.96921	0.97894
-106.126	0.96896	0.96884	0.97866
-106.036	0.96858	0.96847	0.97838
-105.946	0.96821	0.9681	0.9781
-105.856	0.96783	0.96773	0.97781
-105.766	0.96744	0.96734	0.97752
-105.676	0.96706	0.96696	0.97722
-105.586	0.96666	0.96657	0.97692
-105.496	0.96627	0.96617	0.97662
-105.405	0.96586	0.96577	0.97631
-105.315	0.96546	0.96537	0.976
-105.225	0.96505	0.96496	0.97568
-105.135	0.96463	0.96455	0.97537
-105.045	0.96421	0.96413	0.97504
-104.955	0.96378	0.96371	0.97471
-104.865	0.96335	0.96328	0.97438
-104.775	0.96292	0.96285	0.97405
-104.685	0.96248	0.96242	0.97371
-104.595	0.96203	0.96197	0.97336
-104.504	0.96158	0.96153	0.97301
-104.414	0.96112	0.96108	0.97266
-104.324	0.96066	0.96062	0.9723
-104.234	0.9602	0.96016	0.97194
-104.144	0.95973	0.95969	0.97157
-104.054	0.95925	0.95922	0.9712
-103.964	0.95877	0.95874	0.97083
-103.874	0.95828	0.95826	0.97044
-103.784	0.95779	0.95777	0.97006
-103.694	0.95729	0.95728	0.96967
-103.604	0.95678	0.95678	0.96927
-103.514	0.95627	0.95627	0.96887
-103.423	0.95576	0.95576	0.96847
-103.333	0.95523	0.95524	0.96805
-103.243	0.95471	0.95472	0.96764
-103.153	0.95417	0.9542	0.96722
-103.063	0.95363	0.95366	0.96679
-102.973	0.95309	0.95312	0.96636
-102.883	0.95254	0.95258	0.96592
-102.793	0.95198	0.95203	0.96548
-102.703	0.95142	0.95147	0.96503
-102.613	0.95085	0.9509	0.96458
-102.523	0.95027	0.95033	0.96412
-102.432	0.94969	0.94976	0.96365
-102.342	0.9491	0.94918	0.96318
-102.252	0.9485	0.94859	0.9627
-102.162	0.9479	0.94799	0.96222
-102.072	0.94729	0.94739	0.96173
-101.982	0.94667	0.94678	0.96124
-101.892	0.94605	0.94617	0.96073
-101.802	0.94542	0.94554	0.96023
-101.712	0.94478	0.94492	0.95971
-101.622	0.94414	0.94428	0.95919
-101.532	0.94349	0.94364	0.95867
-101.441	0.94283	0.94299	0.95813
-101.351	0.94217	0.94233	0.95759
-101.261	0.9415	0.94167	0.95705
-101.171	0.94082	0.941	0.95649
-101.081	0.94013	0.94032	0.95594
-100.991	0.93944	0.93964	0.95537
-100.901	0.93873	0.93895	0.95479
-100.811	0.93803	0.93825	0.95421
-100.721	0.93731	0.93754	0.95363
-100.631	0.93658	0.93682	0.95303
-100.541	0.93585	0.9361	0.95243
-100.45	0.93511	0.93537	0.95182
-100.36	0.93436	0.93463	0.9512
-100.27	0.93361	0.93389	0.95058
-100.18	0.93284	0.93314	0.94995
-100.09	0.93207	0.93237	0.94931
-100	0.93129	0.9316	0.94866
-99.9099	0.9305	0.93083	0.94801
-99.8198	0.9297	0.93004	0.94734
-99.7297	0.9289	0.92925	0.94667
-99.6396	0.92808	0.92844	0.94599
-99.5495	0.92726	0.92763	0.94531
-99.4595	0.92643	0.92681	0.94461
-99.3694	0.92559	0.92599	0.94391
-99.2793	0.92474	0.92515	0.94319
-99.1892	0.92388	0.92431	0.94247
-99.0991	0.92301	0.92345	0.94174
-99.009	0.92214	0.92259	0.94101
-98.9189	0.92125	0.92172	0.94026
-98.8288	0.92036	0.92084	0.9395
-98.7387	0.91945	0.91995	0.93874
-98.6487	0.91854	0.91905	0.93797
-98.5586	0.91762	0.91814	0.93718
-98.4685	0.91668	0.91722	0.93639
-98.3784	0.91574	0.9163	0.93559
-98.2883	0.91479	0.91536	0.93478
-98.1982	0.91383	0.91442	0.93396
-98.1081	0.91286	0.91346	0.93313
-98.018	0.91188	0.9125	0.93229
-97.9279	0.91089	0.91152	0.93144
-97.8378	0.90989	0.91054	0.93059
-97.7477	0.90888	0.90955	0.92972
-97.6577	0.90785	0.90854	0.92884
-97.5676	0.90682	0.90753	0.92795
-97.4775	0.90578	0.90651	0.92705
-97.3874	0.90473	0.90547	0.92614
-97.2973	0.90367	0.90443	0.92522
-97.2072	0.90259	0.90337	0.92429
-97.1171	0.90151	0.90231	0.92335
-97.027	0.90042	0.90123	0.9224
-96.9369	0.89931	0.90015	0.92144
-96.8469	0.89819	0.89905	0.92046
-96.7568	0.89707	0.89794	0.91948
-96.6667	0.89593	0.89683	0.91848
-96.5766	0.89478	0.8957	0.91748
-96.4865	0.89362	0.89456	0.91646
-96.3964	0.89245	0.89341	0.91543
-96.3063	0.89126	0.89224	0.91439
-96.2162	0.89007	0.89107	0.91334
-96.1261	0.88886	0.88989	0.91227
-96.036	0.88765	0.88869	0.9112
-95.9459	0.88642	0.88749	0.91011
-95.8559	0.88518	0.88627	0.90901
-95.7658	0.88392	0.88504	0.9079
-95.6757	0.88266	0.8838	0.90677
-95.5856	0.88138	0.88255	0.90564
-95.4955	0.88009	0.88128	0.90449
-95.4054	0.87879	0.88001	0.90333
-95.3153	0.87748	0.87872	0.90215
-95.2252	0.87615	0.87742	0.90097
-95.1351	0.87482	0.87611	0.89977
-95.0451	0.87347	0.87478	0.89855
-94.9549	0.87211	0.87345	0.89733
-94.8649	0.87073	0.8721	0.89609
-94.7748	0.86934	0.87074	0.89484
-94.6847	0.86795	0.86937	0.89357
-94.5946	0.86653	0.86798	0.8923
-94.5045	0.86511	0.86658	0.89101
-94.4144	0.86367	0.86517	0.8897
-94.3243	0.86222	0.86375	0.88838
-94.2342	0.86076	0.86232	0.88705
-94.1441	0.85928	0.86087	0.8857
-94.0541	0.85779	0.85941	0.88434
-93.964	0.85629	0.85794	0.88297
-93.8739	0.85477	0.85645	0.88158
-93.7838	0.85324	0.85495	0.88018
-93.6937	0.8517	0.85344	0.87876
-93.6036	0.85014	0.85191	0.87733
-93.5135	0.84857	0.85038	0.87588
-93.4234	0.84699	0.84883	0.87442
-93.3333	0.84539	0.84726	0.87294
-93.2432	0.84378	0.84568	0.87145
-93.1531	0.84216	0.84409	0.86995
-93.0631	0.84052	0.84249	0.86843
-92.973	0.83887	0.84087	0.86689
-92.8829	0.8372	0.83924	0.86534
-92.7928	0.83553	0.83759	0.86378
-92.7027	0.83383	0.83594	0.8622
-92.6126	0.83213	0.83426	0.8606
-92.5225	0.83041	0.83258	0.85899
-92.4324	0.82867	0.83088	0.85736
-92.3423	0.82692	0.82917	0.85572
-92.2523	0.82516	0.82744	0.85406
-92.1622	0.82338	0.8257	0.85239
-92.0721	0.82159	0.82395	0.8507
-91.982	0.81979	0.82218	0.84899
-91.8919	0.81797	0.8204	0.84727
-91.8018	0.81613	0.8186	0.84553
-91.7117	0.81429	0.81679	0.84378
-91.6216	0.81242	0.81497	0.84201
-91.5315	0.81055	0.81313	0.84022
-91.4414	0.80866	0.81128	0.83842
-91.3513	0.80675	0.80941	0.8366
-91.2613	0.80483	0.80753	0.83476
-91.1712	0.8029	0.80564	0.83291
-91.0811	0.80095	0.80373	0.83104
-90.991	0.79899	0.80181	0.82915
-90.9009	0.79701	0.79987	0.82725
-90.8108	0.79502	0.79792	0.82533
-90.7207	0.79301	0.79596	0.8234
-90.6306	0.79099	0.79398	0.82144
-90.5405	0.78896	0.79199	0.81947
-90.4505	0.78691	0.78998	0.81749
-90.3604	0.78484	0.78796	0.81548
-90.2703	0.78276	0.78592	0.81346
-90.1802	0.78067	0.78388	0.81143
-90.0901	0.77856	0.78181	0.80937
-90	0.77644	0.77973	0.8073
-89.9099	0.7743	0.77764	0.80521
-89.8198	0.77215	0.77554	0.80311
-89.7297	0.76999	0.77342	0.80099
-89.6396	0.76781	0.77128	0.79885
-89.5495	0.76561	0.76913	0.79669
-89.4595	0.7634	0.76697	0.79451
-89.3694	0.76118	0.76479	0.79232
-89.2793	0.75895	0.7626	0.79011
-89.1892	0.75669	0.7604	0.78789
-89.0991	0.75443	0.75818	0.78565
-89.009	0.75215	0.75595	0.78339
-88.9189	0.74985	0.7537	0.78111
-88.8288	0.74755	0.75144	0.77881
-88.7387	0.74522	0.74916	0.7765
-88.6487	0.74289	0.74688	0.77417
-88.5586	0.74054	0.74457	0.77183
-88.4685	0.73817	0.74226	0.76946
-88.3784	0.7358	0.73993	0.76708
-88.2883	0.73341	0.73759	0.76469
-88.1982	0.731	0.73523	0.76227
-88.1081	0.72858	0.73286	0.75984
-88.018	0.72615	0.73048	0.75739
-87.9279	0.7237	0.72808	0.75493
-87.8378	0.72124	0.72567	0.75245
-87.7477	0.71877	0.72325	0.74995
-87.6577	0.71628	0.72081	0.74743
-87.5676	0.71378	0.71836	0.7449
-87.4775	0.71127	0.7159	0.74235
-87.3874	0.70875	0.71342	0.73979
-87.2973	0.70621	0.71094	0.7372
-87.2072	0.70366	0.70843	0.73461
-87.1171	0.70109	0.70592	0.73199
-87.027	0.69851	0.70339	0.72936
-86.9369	0.69593	0.70086	0.72671
-86.8469	0.69332	0.6983	0.72405
-86.7568	0.69071	0.69574	0.72137
-86.6667	0.68808	0.69316	0.71868
-86.5766	0.68544	0.69058	0.71596
-86.4865	0.68279	0.68798	0.71324
-86.3964	0.68013	0.68536	0.7105
-86.3063	0.67746	0.68274	0.70774
-86.2162	0.67477	0.68011	0.70496
-86.1261	0.67207	0.67746	0.70218
-86.036	0.66936	0.6748	0.69937
-85.9459	0.66664	0.67213	0.69655
-85.8559	0.66391	0.66945	0.69372
-85.7658	0.66117	0.66676	0.69087
-85.6757	0.65841	0.66406	0.68801
-85.5856	0.65565	0.66134	0.68513
-85.4955	0.65288	0.65862	0.68224
-85.4054	0.65009	0.65588	0.67934
-85.3153	0.64729	0.65314	0.67642
-85.2252	0.64449	0.65038	0.67348
-85.1351	0.64167	0.64762	0.67054
-85.0451	0.63885	0.64484	0.66758
-84.9549	0.63601	0.64206	0.6646
-84.8649	0.63317	0.63926	0.66162
-84.7748	0.63031	0.63646	0.65862
-84.6847	0.62745	0.63365	0.65561
-84.5946	0.62458	0.63082	0.65258
-84.5045	0.6217	0.62799	0.64954
-84.4144	0.61881	0.62515	0.64649
-84.3243	0.61591	0.6223	0.64343
-84.2342	0.61301	0.61944	0.64036
-84.1441	0.61009	0.61658	0.63727
-84.0541	0.60717	0.6137	0.63418
-83.964	0.60424	0.61082	0.63107
-83.8739	0.6013	0.60793	0.62795
-83.7838	0.59836	0.60504	0.62482
-83.6937	0.59541	0.60213	0.62168
-83.6036	0.59245	0.59922	0.61854
-83.5135	0.58948	0.5963	0.61538
-83.4234	0.58651	0.59338	0.61221
-83.3333	0.58353	0.59044	0.60903
-83.2432	0.58055	0.5875	0.60584
-83.1531	0.57756	0.58456	0.60264
-83.0631	0.57456	0.58161	0.59944
-82.973	0.57156	0.57865	0.59622
-82.8829	0.56856	0.57569	0.593
-82.7928	0.56555	0.57272	0.58977
-82.7027	0.56253	0.56975	0.58653
-82.6126	0.55951	0.56677	0.58328
-82.5225	0.55648	0.56379	0.58003
-82.4324	0.55345	0.5608	0.57677
-82.3423	0.55042	0.55781	0.5735
-82.2523	0.54738	0.55481	0.57023
-82.1622	0.54434	0.55181	0.56695
-82.0721	0.5413	0.54881	0.56367
-81.982	0.53825	0.5458	0.56037
-81.8919	0.5352	0.54279	0.55708
-81.8018	0.53215	0.53977	0.55378
-81.7117	0.52909	0.53676	0.55047
-81.6216	0.52603	0.53374	0.54716
-81.5315	0.52297	0.53071	0.54385
-81.4414	0.51991	0.52769	0.54053
-81.3513	0.51685	0.52466	0.53721
-81.2613	0.51379	0.52163	0.53388
-81.1712	0.51072	0.5186	0.53055
-81.0811	0.50766	0.51557	0.52722
-80.991	0.50459	0.51254	0.52389
-80.9009	0.50152	0.50951	0.52055
-80.8108	0.49846	0.50647	0.51721
-80.7207	0.49539	0.50344	0.51387
-80.6306	0.49232	0.5004	0.51053
-80.5405	0.48926	0.49737	0.50719
-80.4505	0.48619	0.49433	0.50385
-80.3604	0.48313	0.4913	0.50051
-80.2703	0.48007	0.48827	0.49717
-80.1802	0.47701	0.48523	0.49382
-80.0901	0.47395	0.4822	0.49048
-80	0.47089	0.47917	0.48714
-79.9099	0.46783	0.47614	0.4838
-79.8198	0.46478	0.47312	0.48046
-79.7297	0.46173	0.47009	0.47713
-79.6396	0.45868	0.46707	0.47379
-79.5495	0.45564	0.46405	0.47046
-79.4595	0.4526	0.46103	0.46713
-79.3694	0.44956	0.45801	0.46381
-79.2793	0.44653	0.455	0.46048
-79.1892	0.4435	0.45199	0.45716
-79.0991	0.44047	0.44899	0.45385
-79.009	0.43745	0.44599	0.45053
-78.9189	0.43444	0.44299	0.44723
-78.8288	0.43143	0.44	0.44392
-78.7387	0.42842	0.43701	0.44063
-78.6487	0.42542	0.43402	0.43733
-78.5586	0.42242	0.43104	0.43405
-78.4685	0.41943	0.42807	0.43077
-78.3784	0.41645	0.4251	0.42749
-78.2883	0.41347	0.42214	0.42422
-78.1982	0.4105	0.41918	0.42096
-78.1081	0.40753	0.41622	0.4177
-78.018	0.40457	0.41328	0.41446
-77.9279	0.40162	0.41034	0.41121
-77.8378	0.39868	0.4074	0.40798
-77.7477	0.39574	0.40448	0.40476
-77.6577	0.39281	0.40156	0.40154
-77.5676	0.38989	0.39864	0.39833
-77.4775	0.38698	0.39573	0.39513
-77.3874	0.38407	0.39284	0.39194
-77.2973	0.38117	0.38994	0.38876
-77.2072	0.37828	0.38706	0.38559
-77.1171	0.3754	0.38418	0.38242
-77.027	0.37253	0.38132	0.37927
-76.9369	0.36967	0.37846	0.37613
-76.8469	0.36681	0.37561	0.373
-76.7568	0.36397	0.37276	0.36988
-76.6667	0.36113	0.36993	0.36677
-76.5766	0.35831	0.3671	0.36367
-76.4865	0.35549	0.36429	0.36058
-76.3964	0.35269	0.36148	0.3575
-76.3063	0.34989	0.35868	0.35444
-76.2162	0.34711	0.3559	0.35138
-76.1261	0.34433	0.35312	0.34834
-76.036	0.34157	0.35035	0.34531
-75.9459	0.33882	0.34759	0.3423
-75.8559	0.33607	0.34484	0.33929
-75.7658	0.33334	0.34211	0.3363
-75.6757	0.33062	0.33938	0.33333
-75.5856	0.32791	0.33666	0.33036
-75.4955	0.32521	0.33396	0.32741
-75.4054	0.32253	0.33126	0.32447
-75.3153	0.31985	0.32858	0.32155
-75.2252	0.31719	0.32591	0.31864
-75.1351	0.31454	0.32325	0.31574
-75.0451	0.3119	0.3206	0.31286
-74.9549	0.30928	0.31796	0.31
-74.8649	0.30666	0.31533	0.30714
-74.7748	0.30406	0.31272	0.30431
-74.6847	0.30147	0.31011	0.30148
-74.5946	0.29889	0.30752	0.29867
-74.5045	0.29633	0.30494	0.29588
-74.4144	0.29378	0.30238	0.2931
-74.3243	0.29124	0.29982	0.29034
-74.2342	0.28871	0.29728	0.28759
-74.1441	0.2862	0.29475	0.28486
-74.0541	0.2837	0.29223	0.28215
-73.964	0.28121	0.28973	0.27945
-73.8739	0.27874	0.28724	0.27676
-73.7838	0.27628	0.28476	0.27409
-73.6937	0.27384	0.28229	0.27144
-73.6036	0.2714	0.27984	0.26881
-73.5135	0.26899	0.2774	0.26619
-73.4234	0.26658	0.27497	0.26358
-73.3333	0.26419	0.27256	0.261
-73.2432	0.26181	0.27016	0.25843
-73.1531	0.25945	0.26777	0.25587
-73.0631	0.2571	0.2654	0.25334
-72.973	0.25476	0.26304	0.25081
-72.8829	0.25244	0.26069	0.24831
-72.7928	0.25013	0.25836	0.24582
-72.7027	0.24784	0.25604	0.24335
-72.6126	0.24556	0.25373	0.2409
-72.5225	0.24329	0.25144	0.23846
-72.4324	0.24104	0.24916	0.23604
-72.3423	0.2388	0.2469	0.23364
-72.2523	0.23658	0.24465	0.23126
-72.1622	0.23437	0.24241	0.22889
-72.0721	0.23218	0.24019	0.22654
-71.982	0.23	0.23798	0.2242
-71.8919	0.22783	0.23579	0.22189
-71.8018	0.22568	0.23361	0.21959
-71.7117	0.22355	0.23144	0.2173
-71.6216	0.22143	0.22929	0.21504
-71.5315	0.21932	0.22715	0.21279
-71.4414	0.21722	0.22503	0.21056
-71.3513	0.21515	0.22292	0.20835
-71.2613	0.21308	0.22082	0.20615
-71.1712	0.21103	0.21874	0.20397
-71.0811	0.209	0.21667	0.20181
-70.991	0.20698	0.21462	0.19966
-70.9009	0.20497	0.21258	0.19754
-70.8108	0.20298	0.21055	0.19542
-70.7207	0.201	0.20854	0.19333
-70.6306	0.19904	0.20655	0.19125
-70.5405	0.19709	0.20456	0.1892
-70.4505	0.19516	0.2026	0.18715
-70.3604	0.19324	0.20064	0.18513
-70.2703	0.19133	0.1987	0.18312
-70.1802	0.18944	0.19678	0.18113
-70.0901	0.18756	0.19486	0.17915
-70	0.1857	0.19297	0.1772
-69.9099	0.18385	0.19108	0.17525
-69.8198	0.18202	0.18921	0.17333
-69.7297	0.1802	0.18736	0.17142
-69.6396	0.1784	0.18552	0.16953
-69.5495	0.17661	0.18369	0.16766
-69.4595	0.17483	0.18188	0.1658
-69.3694	0.17307	0.18008	0.16396
-69.2793	0.17132	0.17829	0.16214
-69.1892	0.16958	0.17652	0.16033
-69.0991	0.16786	0.17476	0.15854
-69.009	0.16616	0.17302	0.15676
-68.9189	0.16446	0.17129	0.155
-68.8288	0.16279	0.16957	0.15326
-68.7387	0.16112	0.16787	0.15153
-68.6487	0.15947	0.16618	0.14982
-68.5586	0.15783	0.16451	0.14813
-68.4685	0.15621	0.16284	0.14645
-68.3784	0.1546	0.1612	0.14478
-68.2883	0.153	0.15956	0.14314
-68.1982	0.15142	0.15794	0.1415
-68.1081	0.14985	0.15633	0.13989
-68.018	0.14829	0.15474	0.13829
-67.9279	0.14675	0.15316	0.1367
-67.8378	0.14522	0.15159	0.13513
-67.7477	0.14371	0.15003	0.13358
-67.6577	0.1422	0.14849	0.13204
-67.5676	0.14071	0.14696	0.13051
-67.4775	0.13924	0.14545	0.129
-67.3874	0.13777	0.14395	0.12751
-67.2973	0.13632	0.14246	0.12603
-67.2072	0.13488	0.14098	0.12456
-67.1171	0.13346	0.13952	0.12311
-67.027	0.13205	0.13807	0.12168
-66.9369	0.13065	0.13663	0.12025
-66.8469	0.12926	0.1352	0.11885
-66.7568	0.12789	0.13379	0.11745
-66.6667	0.12652	0.13239	0.11607
-66.5766	0.12517	0.131	0.11471
-66.4865	0.12384	0.12962	0.11336
-66.3964	0.12251	0.12826	0.11202
-66.3063	0.1212	0.12691	0.1107
-66.2162	0.1199	0.12557	0.10939
-66.1261	0.11861	0.12424	0.10809
-66.036	0.11733	0.12293	0.10681
-65.9459	0.11607	0.12163	0.10554
-65.8559	0.11482	0.12034	0.10429
-65.7658	0.11358	0.11906	0.10305
-65.6757	0.11235	0.11779	0.10182
-65.5856	0.11113	0.11653	0.1006
-65.4955	0.10992	0.11529	0.0994
-65.4054	0.10873	0.11406	0.09821
-65.3153	0.10755	0.11284	0.09703
-65.2252	0.10637	0.11163	0.09586
-65.1351	0.10521	0.11043	0.09471
-65.0451	0.10406	0.10924	0.09357
-64.9549	0.10293	0.10807	0.09244
-64.8649	0.1018	0.1069	0.09133
-64.7748	0.10068	0.10575	0.09022
-64.6847	0.09958	0.10461	0.08913
-64.5946	0.09848	0.10347	0.08805
-64.5045	0.0974	0.10235	0.08699
-64.4144	0.09633	0.10124	0.08593
-64.3243	0.09526	0.10014	0.08489
-64.2342	0.09421	0.09906	0.08385
-64.1441	0.09317	0.09798	0.08283
-64.0541	0.09214	0.09691	0.08182
-63.964	0.09112	0.09585	0.08082
-63.8739	0.09011	0.09481	0.07983
-63.7838	0.08911	0.09377	0.07886
-63.6937	0.08812	0.09274	0.07789
-63.6036	0.08714	0.09173	0.07694
-63.5135	0.08616	0.09072	0.07599
-63.4234	0.0852	0.08972	0.07506
-63.3333	0.08425	0.08874	0.07414
-63.2432	0.08331	0.08776	0.07322
-63.1531	0.08238	0.08679	0.07232
-63.0631	0.08146	0.08584	0.07143
-62.973	0.08054	0.08489	0.07055
-62.8829	0.07964	0.08395	0.06968
-62.7928	0.07874	0.08302	0.06882
-62.7027	0.07786	0.0821	0.06796
-62.6126	0.07698	0.08119	0.06712
-62.5225	0.07612	0.08029	0.06629
-62.4324	0.07526	0.0794	0.06547
-62.3423	0.07441	0.07851	0.06465
-62.2522	0.07357	0.07764	0.06385
-62.1622	0.07274	0.07678	0.06306
-62.0721	0.07191	0.07592	0.06227
-61.982	0.0711	0.07507	0.06149
-61.8919	0.07029	0.07423	0.06073
-61.8018	0.0695	0.0734	0.05997
-61.7117	0.06871	0.07258	0.05922
-61.6216	0.06793	0.07177	0.05848
-61.5315	0.06715	0.07097	0.05775
-61.4414	0.06639	0.07017	0.05702
-61.3513	0.06563	0.06938	0.05631
-61.2613	0.06488	0.0686	0.0556
-61.1712	0.06414	0.06783	0.05491
-61.0811	0.06341	0.06707	0.05422
-60.991	0.06269	0.06631	0.05353
-60.9009	0.06197	0.06556	0.05286
-60.8108	0.06126	0.06482	0.0522
-60.7207	0.06056	0.06409	0.05154
-60.6306	0.05987	0.06337	0.05089
-60.5405	0.05918	0.06265	0.05025
-60.4504	0.0585	0.06194	0.04961
-60.3604	0.05783	0.06124	0.04899
-60.2703	0.05716	0.06055	0.04837
-60.1802	0.05651	0.05986	0.04775
-60.0901	0.05585	0.05918	0.04715
-60	0.05521	0.05851	0.04655
-59.9099	0.05457	0.05784	0.04596
-59.8198	0.05395	0.05718	0.04538
-59.7297	0.05332	0.05653	0.04481
-59.6396	0.05271	0.05589	0.04424
-59.5496	0.0521	0.05525	0.04367
-59.4595	0.0515	0.05462	0.04312
-59.3694	0.0509	0.054	0.04257
-59.2793	0.05031	0.05338	0.04203
-59.1892	0.04973	0.05277	0.04149
-59.0991	0.04915	0.05217	0.04097
-59.009	0.04858	0.05157	0.04044
-58.9189	0.04802	0.05098	0.03993
-58.8288	0.04746	0.0504	0.03942
-58.7387	0.04691	0.04982	0.03892
-58.6487	0.04636	0.04925	0.03842
-58.5586	0.04582	0.04868	0.03793
-58.4685	0.04529	0.04812	0.03744
-58.3784	0.04476	0.04757	0.03696
-58.2883	0.04424	0.04702	0.03649
-58.1982	0.04372	0.04648	0.03602
-58.1081	0.04321	0.04595	0.03556
-58.018	0.04271	0.04542	0.03511
-57.9279	0.04221	0.04489	0.03466
-57.8378	0.04172	0.04438	0.03421
-57.7478	0.04123	0.04386	0.03377
-57.6577	0.04075	0.04336	0.03334
-57.5676	0.04027	0.04286	0.03291
-57.4775	0.0398	0.04236	0.03249
-57.3874	0.03933	0.04187	0.03207
-57.2973	0.03887	0.04139	0.03166
-57.2072	0.03842	0.04091	0.03125
-57.1171	0.03797	0.04043	0.03085
-57.027	0.03752	0.03997	0.03045
-56.9369	0.03708	0.0395	0.03006
-56.8469	0.03665	0.03905	0.02967
-56.7568	0.03621	0.03859	0.02929
-56.6667	0.03579	0.03814	0.02891
-56.5766	0.03537	0.0377	0.02854
-56.4865	0.03495	0.03726	0.02817
-56.3964	0.03454	0.03683	0.02781
-56.3063	0.03413	0.0364	0.02745
-56.2162	0.03373	0.03598	0.02709
-56.1261	0.03333	0.03556	0.02674
-56.036	0.03294	0.03515	0.0264
-55.946	0.03255	0.03474	0.02606
-55.8559	0.03217	0.03433	0.02572
-55.7658	0.03179	0.03393	0.02539
-55.6757	0.03141	0.03354	0.02506
-55.5856	0.03104	0.03315	0.02473
-55.4955	0.03068	0.03276	0.02441
-55.4054	0.03031	0.03238	0.0241
-55.3153	0.02995	0.032	0.02378
-55.2252	0.0296	0.03162	0.02347
-55.1351	0.02925	0.03125	0.02317
-55.0451	0.0289	0.03089	0.02287
-54.9549	0.02856	0.03053	0.02257
-54.8649	0.02822	0.03017	0.02228
-54.7748	0.02789	0.02982	0.02199
-54.6847	0.02756	0.02947	0.0217
-54.5946	0.02723	0.02912	0.02142
-54.5045	0.02691	0.02878	0.02114
-54.4144	0.02659	0.02844	0.02087
-54.3243	0.02627	0.02811	0.0206
-54.2342	0.02596	0.02778	0.02033
-54.1441	0.02565	0.02745	0.02007
-54.054	0.02535	0.02713	0.0198
-53.964	0.02505	0.02681	0.01955
-53.8739	0.02475	0.0265	0.01929
-53.7838	0.02445	0.02619	0.01904
-53.6937	0.02416	0.02588	0.01879
-53.6036	0.02388	0.02558	0.01855
-53.5135	0.02359	0.02527	0.01831
-53.4234	0.02331	0.02498	0.01807
-53.3333	0.02303	0.02468	0.01783
-53.2432	0.02276	0.02439	0.0176
-53.1531	0.02249	0.02411	0.01737
-53.0631	0.02222	0.02382	0.01714
-52.973	0.02195	0.02354	0.01692
-52.8829	0.02169	0.02326	0.0167
-52.7928	0.02143	0.02299	0.01648
-52.7027	0.02118	0.02272	0.01626
-52.6126	0.02092	0.02245	0.01605
-52.5225	0.02068	0.02219	0.01584
-52.4324	0.02043	0.02192	0.01563
-52.3423	0.02018	0.02166	0.01543
-52.2522	0.01994	0.02141	0.01523
-52.1622	0.0197	0.02116	0.01503
-52.0721	0.01947	0.02091	0.01483
-51.982	0.01924	0.02066	0.01464
-51.8919	0.01901	0.02041	0.01445
-51.8018	0.01878	0.02017	0.01426
-51.7117	0.01855	0.01993	0.01407
-51.6216	0.01833	0.0197	0.01389
-51.5315	0.01811	0.01947	0.0137
-51.4414	0.0179	0.01924	0.01353
-51.3513	0.01768	0.01901	0.01335
-51.2613	0.01747	0.01878	0.01317
-51.1712	0.01726	0.01856	0.013
-51.0811	0.01705	0.01834	0.01283
-50.991	0.01685	0.01812	0.01266
-50.9009	0.01665	0.01791	0.0125
-50.8108	0.01645	0.0177	0.01233
-50.7207	0.01625	0.01749	0.01217
-50.6306	0.01606	0.01728	0.01201
-50.5405	0.01586	0.01707	0.01185
-50.4504	0.01567	0.01687	0.0117
-50.3604	0.01548	0.01667	0.01154
-50.2703	0.0153	0.01647	0.01139
-50.1802	0.01511	0.01628	0.01124
-50.0901	0.01493	0.01608	0.01109
-50	0.01475	0.01589	0.01095
-49.9099	0.01458	0.01571	0.01081
-49.8198	0.0144	0.01552	0.01066
-49.7297	0.01423	0.01533	0.01052
-49.6396	0.01406	0.01515	0.01038
-49.5496	0.01389	0.01497	0.01025
-49.4595	0.01372	0.01479	0.01011
-49.3694	0.01356	0.01462	0.00998
-49.2793	0.01339	0.01444	0.00985
-49.1892	0.01323	0.01427	0.00972
-49.0991	0.01307	0.0141	0.00959
-49.009	0.01292	0.01393	0.00947
-48.9189	0.01276	0.01377	0.00934
-48.8288	0.01261	0.01361	0.00922
-48.7387	0.01245	0.01344	0.0091
-48.6487	0.0123	0.01328	0.00898
-48.5586	0.01216	0.01312	0.00886
-48.4685	0.01201	0.01297	0.00874
-48.3784	0.01187	0.01281	0.00863
-48.2883	0.01172	0.01266	0.00851
-48.1982	0.01158	0.01251	0.0084
-48.1081	0.01144	0.01236	0.00829
-48.018	0.0113	0.01221	0.00818
-47.9279	0.01117	0.01207	0.00807
-47.8378	0.01103	0.01192	0.00797
-47.7478	0.0109	0.01178	0.00786
-47.6577	0.01077	0.01164	0.00776
-47.5676	0.01064	0.0115	0.00766
-47.4775	0.01051	0.01137	0.00756
-47.3874	0.01038	0.01123	0.00746
-47.2973	0.01026	0.0111	0.00736
-47.2072	0.01013	0.01096	0.00726
-47.1171	0.01001	0.01083	0.00717
-47.027	0.00989	0.0107	0.00707
-46.9369	0.00977	0.01058	0.00698
-46.8469	0.00965	0.01045	0.00689
-46.7568	0.00954	0.01032	0.00679
-46.6667	0.00942	0.0102	0.0067
-46.5766	0.00931	0.01008	0.00662
-46.4865	0.0092	0.00996	0.00653
-46.3964	0.00908	0.00984	0.00644
-46.3063	0.00897	0.00972	0.00636
-46.2162	0.00887	0.00961	0.00627
-46.1261	0.00876	0.00949	0.00619
-46.036	0.00865	0.00938	0.00611
-45.946	0.00855	0.00927	0.00603
-45.8559	0.00845	0.00916	0.00595
-45.7658	0.00834	0.00905	0.00587
-45.6757	0.00824	0.00894	0.00579
-45.5856	0.00814	0.00883	0.00572
-45.4955	0.00804	0.00873	0.00564
-45.4054	0.00795	0.00862	0.00557
-45.3153	0.00785	0.00852	0.00549
-45.2252	0.00776	0.00842	0.00542
-45.1351	0.00766	0.00832	0.00535
-45.0451	0.00757	0.00822	0.00528
-44.9549	0.00748	0.00812	0.00521
-44.8649	0.00739	0.00802	0.00514
-44.7748	0.0073	0.00792	0.00507
-44.6847	0.00721	0.00783	0.005
-44.5946	0.00712	0.00774	0.00494
-44.5045	0.00704	0.00764	0.00487
-44.4144	0.00695	0.00755	0.00481
-44.3243	0.00687	0.00746	0.00475
-44.2342	0.00678	0.00737	0.00468
-44.1441	0.0067	0.00728	0.00462
-44.054	0.00662	0.0072	0.00456
-43.964	0.00654	0.00711	0.0045
-43.8739	0.00646	0.00702	0.00444
-43.7838	0.00638	0.00694	0.00438
-43.6937	0.00631	0.00686	0.00432
-43.6036	0.00623	0.00678	0.00427
-43.5135	0.00615	0.00669	0.00421
-43.4234	0.00608	0.00661	0.00415
-43.3333	0.006	0.00653	0.0041
-43.2432	0.00593	0.00646	0.00405
-43.1531	0.00586	0.00638	0.00399
-43.0631	0.00579	0.0063	0.00394
-42.973	0.00572	0.00623	0.00389
-42.8829	0.00565	0.00615	0.00384
-42.7928	0.00558	0.00608	0.00378
-42.7027	0.00551	0.00601	0.00373
-42.6126	0.00545	0.00593	0.00368
-42.5225	0.00538	0.00586	0.00364
-42.4324	0.00532	0.00579	0.00359
-42.3423	0.00525	0.00572	0.00354
-42.2522	0.00519	0.00565	0.00349
-42.1622	0.00512	0.00559	0.00345
-42.0721	0.00506	0.00552	0.0034
-41.982	0.005	0.00545	0.00336
-41.8919	0.00494	0.00539	0.00331
-41.8018	0.00488	0.00532	0.00327
-41.7117	0.00482	0.00526	0.00323
-41.6216	0.00476	0.0052	0.00318
-41.5315	0.0047	0.00513	0.00314
-41.4414	0.00465	0.00507	0.0031
-41.3513	0.00459	0.00501	0.00306
-41.2613	0.00454	0.00495	0.00302
-41.1712	0.00448	0.00489	0.00298
-41.0811	0.00443	0.00483	0.00294
-40.991	0.00437	0.00477	0.0029
-40.9009	0.00432	0.00472	0.00286
-40.8108	0.00427	0.00466	0.00282
-40.7207	0.00422	0.0046	0.00279
-40.6306	0.00416	0.00455	0.00275
-40.5405	0.00411	0.00449	0.00271
-40.4504	0.00406	0.00444	0.00268
-40.3604	0.00401	0.00439	0.00264
-40.2703	0.00397	0.00433	0.00261
-40.1802	0.00392	0.00428	0.00257
-40.0901	0.00387	0.00423	0.00254
-40	0.00382	0.00418	0.0025

## Sheet: Panel C
Volatge (mV )	Control (INa Normalized)											GFP (INa Normalized)									Glipr2 KD (INa Normalized)
-90	0	0	0	0	0	0	0	0	0	0		0	0	0	0	0	0	0	0		0	0	0	0	0	0	0
-85	0	0	0	0	0	0	0	0	0	0		0	0	0	0	0	0	0	0		0	0	0	0	0	0	0
-80	0	0	0	0	0	0	0	0	0	0		0	0	0	0	0	0	0	0		0	0	0	0	0	0	0
-75	0	0	0	0	0	0	0	0	0	0		0	0	0	0	0	0	0	0		0	0	0	0	0	0	0
-70	0	0.01159	0.04176	0	0	0.0549	0.02468	0.05457	0	0.01579		0.01332	0	0.02516	0.02852	0.00652	0	0	0		0	0.03298	0.03702	0	0	0.00727	0.00326
-65	0.01592	0.04953	0.12602	0.08285	0.07083	0.11974	0.07853	0.13174	0.03553	0.03377		0.04474	0.11631	0.05811	0.09407	0.07248	0.04062	0	0.04438		0.04193	0.07682	0.06109	0.09704	0.02313	0.05127	0.01908
-60	0.11542	0.15791	0.33356	0.24942	0.17019	0.2656	0.25508	0.3043	0.14469	0.07979		0.1652	0.20762	0.17255	0.2848	0.31215	0.11403	0.0118	0.12726		0.12152	0.22674	0.10352	0.24883	0.06928	0.18309	0.08269
-55	0.43473	0.41826	0.61285	0.58985	0.45478	0.48814	0.58372	0.55014	0.36119	0.2534		0.48795	0.44119	0.41954	0.58827	0.65267	0.28754	0.14338	0.36951		0.31071	0.53314	0.2567	0.439	0.21387	0.49373	0.29816
-50	0.72156	0.67029	0.79559	0.80305	0.74945	0.72599	0.81467	0.75355	0.59579	0.56972		0.74811	0.73211	0.68959	0.80373	0.81439	0.53519	0.46149	0.6864		0.6315	0.77804	0.48934	0.66377	0.5216	0.76195	0.62861
-45	0.85408	0.82325	0.90701	0.90779	0.87371	0.88788	0.91537	0.86639	0.75061	0.78225		0.88687	0.89358	0.83802	0.91291	0.90413	0.73921	0.71209	0.87426		0.81723	0.88584	0.72251	0.838	0.76705	0.90007	0.82395
-40	0.92432	0.92658	0.9659	0.96598	0.95345	0.96134	0.98495	0.94801	0.89581	0.89973		0.95461	0.9676	0.93458	0.97384	0.95896	0.87024	0.84624	0.95244		0.90377	0.94692	0.86864	0.94095	0.8949	0.96986	0.92548
-35	0.97558	0.9545	1	0.98915	0.98295	1.00001	0.99801	0.98454	0.97815	0.95496		0.98916	0.9869	0.98641	1.00001	0.9859	0.95832	0.9143	1		0.96759	0.98634	0.94131	0.98121	0.96001	0.99406	0.97519
-30	0.99414	0.99121	0.99977	1	0.98788	0.9946	0.99999	1	0.97931	0.98829		1	1	1	0.99847	1.00001	0.99853	0.95613	0.98632		1	1	0.99703	1.00001	0.99189	0.99999	0.99948
-25	1	1	0.97225	0.98607	1	0.98771	0.96939	0.9662	0.99999	0.99705		0.99637	0.98864	0.97467	0.96713	0.99428	1	0.97415	0.96169		0.99145	0.99387	1.00001	0.9886	1	0.97713	1
-20	0.98371	0.98047	0.94901	0.9636	0.96985	0.95919	0.94435	0.92673	0.97035	1		0.98141	0.97188	0.99141	0.9523	0.97569	0.98978	0.94101	0.95622		0.97084	0.97034	0.986	0.94715	0.98973	0.94578	0.98124

## Sheet: Panel C FITTING 
Volatge (mV )	Control FITTING	GFP FITTING	Glipr2 KD FITTING
-90	0.000413118	0.000312105	0.000267507
-89.9299	0.000419457	0.000316951	0.000271632
-89.8599	0.000425894	0.000321873	0.00027582
-89.7898	0.000432429	0.000326871	0.000280074
-89.7197	0.000439065	0.000331946	0.000284392
-89.6496	0.000445802	0.000337101	0.000288777
-89.5796	0.000452643	0.000342335	0.00029323
-89.5095	0.000459588	0.00034765	0.000297751
-89.4394	0.000466641	0.000353048	0.000302343
-89.3694	0.000473801	0.00035853	0.000307004
-89.2993	0.000481071	0.000364097	0.000311738
-89.2292	0.000488453	0.000369751	0.000316545
-89.1592	0.000495948	0.000375492	0.000321426
-89.0891	0.000503557	0.000381322	0.000326382
-89.019	0.000511284	0.000387242	0.000331414
-88.9489	0.000519129	0.000393255	0.000336524
-88.8789	0.000527094	0.000399361	0.000341713
-88.8088	0.000535182	0.000405562	0.000346982
-88.7387	0.000543393	0.000411858	0.000352332
-88.6687	0.000551731	0.000418253	0.000357764
-88.5986	0.000560196	0.000424747	0.00036328
-88.5285	0.000568791	0.000431341	0.000368881
-88.4585	0.000577518	0.000438038	0.000374569
-88.3884	0.000586379	0.000444839	0.000380344
-88.3183	0.000595375	0.000451746	0.000386208
-88.2482	0.00060451	0.000458759	0.000392163
-88.1782	0.000613784	0.000465882	0.000398209
-88.1081	0.000623201	0.000473115	0.000404348
-88.038	0.000632762	0.00048046	0.000410582
-87.968	0.00064247	0.000487919	0.000416913
-87.8979	0.000652326	0.000495494	0.00042334
-87.8278	0.000662334	0.000503187	0.000429867
-87.7578	0.000672495	0.000510999	0.000436494
-87.6877	0.000682812	0.000518932	0.000443224
-87.6176	0.000693287	0.000526988	0.000450057
-87.5476	0.000703923	0.000535169	0.000456995
-87.4775	0.000714722	0.000543477	0.000464041
-87.4074	0.000725686	0.000551914	0.000471195
-87.3373	0.000736818	0.000560482	0.000478459
-87.2673	0.000748121	0.000569183	0.000485835
-87.1972	0.000759597	0.000578019	0.000493325
-87.1271	0.00077125	0.000586992	0.00050093
-87.0571	0.00078308	0.000596104	0.000508653
-86.987	0.000795092	0.000605357	0.000516494
-86.9169	0.000807289	0.000614754	0.000524456
-86.8469	0.000819672	0.000624297	0.000532541
-86.7768	0.000832245	0.000633988	0.00054075
-86.7067	0.00084501	0.000643829	0.000549086
-86.6366	0.000857971	0.000653823	0.000557551
-86.5666	0.000871131	0.000663972	0.000566145
-86.4965	0.000884493	0.000674278	0.000574873
-86.4264	0.000898059	0.000684745	0.000583734
-86.3564	0.000911833	0.000695373	0.000592732
-86.2863	0.000925818	0.000706167	0.000601869
-86.2162	0.000940018	0.000717127	0.000611147
-86.1462	0.000954435	0.000728258	0.000620567
-86.0761	0.000969073	0.000739562	0.000630133
-86.006	0.000983935	0.00075104	0.000639846
-85.9359	0.000999025	0.000762697	0.000649708
-85.8659	0.00101	0.000774535	0.000659723
-85.7958	0.00103	0.000786556	0.000669891
-85.7257	0.00105	0.000798764	0.000680217
-85.6557	0.00106	0.00081116	0.000690701
-85.5856	0.00108	0.00082375	0.000701347
-85.5155	0.00109	0.000836534	0.000712157
-85.4454	0.00111	0.000849517	0.000723133
-85.3754	0.00113	0.0008627	0.000734278
-85.3053	0.00115	0.000876089	0.000745595
-85.2352	0.00116	0.000889685	0.000757087
-85.1652	0.00118	0.000903492	0.000768755
-85.0951	0.0012	0.000917512	0.000780603
-85.025	0.00122	0.00093175	0.000792633
-84.9549	0.00124	0.000946209	0.000804849
-84.8849	0.00126	0.000960892	0.000817253
-84.8148	0.00127	0.000975803	0.000829848
-84.7447	0.00129	0.000990945	0.000842636
-84.6747	0.00131	0.00101	0.000855622
-84.6046	0.00133	0.00102	0.000868808
-84.5345	0.00135	0.00104	0.000882196
-84.4645	0.00138	0.00105	0.000895791
-84.3944	0.0014	0.00107	0.000909595
-84.3243	0.00142	0.00109	0.000923612
-84.2542	0.00144	0.0011	0.000937844
-84.1842	0.00146	0.00112	0.000952296
-84.1141	0.00148	0.00114	0.00096697
-84.044	0.00151	0.00116	0.000981869
-83.974	0.00153	0.00117	0.000996999
-83.9039	0.00155	0.00119	0.00101
-83.8338	0.00158	0.00121	0.00103
-83.7638	0.0016	0.00123	0.00104
-83.6937	0.00163	0.00125	0.00106
-83.6236	0.00165	0.00127	0.00108
-83.5536	0.00168	0.00129	0.00109
-83.4835	0.0017	0.00131	0.00111
-83.4134	0.00173	0.00133	0.00113
-83.3433	0.00175	0.00135	0.00114
-83.2733	0.00178	0.00137	0.00116
-83.2032	0.00181	0.00139	0.00118
-83.1331	0.00184	0.00141	0.0012
-83.0631	0.00186	0.00143	0.00122
-82.993	0.00189	0.00146	0.00123
-82.9229	0.00192	0.00148	0.00125
-82.8529	0.00195	0.0015	0.00127
-82.7828	0.00198	0.00152	0.00129
-82.7127	0.00201	0.00155	0.00131
-82.6426	0.00204	0.00157	0.00133
-82.5726	0.00207	0.0016	0.00135
-82.5025	0.00211	0.00162	0.00137
-82.4324	0.00214	0.00165	0.0014
-82.3624	0.00217	0.00167	0.00142
-82.2923	0.0022	0.0017	0.00144
-82.2222	0.00224	0.00172	0.00146
-82.1522	0.00227	0.00175	0.00148
-82.0821	0.00231	0.00178	0.00151
-82.012	0.00234	0.00181	0.00153
-81.9419	0.00238	0.00183	0.00155
-81.8719	0.00241	0.00186	0.00158
-81.8018	0.00245	0.00189	0.0016
-81.7317	0.00249	0.00192	0.00163
-81.6617	0.00253	0.00195	0.00165
-81.5916	0.00257	0.00198	0.00168
-81.5215	0.0026	0.00201	0.0017
-81.4514	0.00264	0.00204	0.00173
-81.3814	0.00268	0.00207	0.00176
-81.3113	0.00273	0.00211	0.00178
-81.2412	0.00277	0.00214	0.00181
-81.1712	0.00281	0.00217	0.00184
-81.1011	0.00285	0.00221	0.00187
-81.031	0.0029	0.00224	0.00189
-80.961	0.00294	0.00227	0.00192
-80.8909	0.00299	0.00231	0.00195
-80.8208	0.00303	0.00235	0.00198
-80.7507	0.00308	0.00238	0.00201
-80.6807	0.00313	0.00242	0.00204
-80.6106	0.00317	0.00246	0.00208
-80.5405	0.00322	0.00249	0.00211
-80.4705	0.00327	0.00253	0.00214
-80.4004	0.00332	0.00257	0.00217
-80.3303	0.00337	0.00261	0.00221
-80.2603	0.00342	0.00265	0.00224
-80.1902	0.00348	0.00269	0.00228
-80.1201	0.00353	0.00274	0.00231
-80.05	0.00358	0.00278	0.00235
-79.98	0.00364	0.00282	0.00238
-79.9099	0.00369	0.00286	0.00242
-79.8398	0.00375	0.00291	0.00246
-79.7698	0.00381	0.00295	0.00249
-79.6997	0.00387	0.003	0.00253
-79.6296	0.00392	0.00305	0.00257
-79.5596	0.00398	0.00309	0.00261
-79.4895	0.00405	0.00314	0.00265
-79.4194	0.00411	0.00319	0.00269
-79.3494	0.00417	0.00324	0.00273
-79.2793	0.00423	0.00329	0.00278
-79.2092	0.0043	0.00334	0.00282
-79.1391	0.00436	0.00339	0.00286
-79.0691	0.00443	0.00344	0.00291
-78.999	0.0045	0.0035	0.00295
-78.9289	0.00457	0.00355	0.003
-78.8589	0.00464	0.00361	0.00304
-78.7888	0.00471	0.00366	0.00309
-78.7187	0.00478	0.00372	0.00314
-78.6487	0.00485	0.00378	0.00318
-78.5786	0.00493	0.00384	0.00323
-78.5085	0.005	0.0039	0.00328
-78.4384	0.00508	0.00396	0.00333
-78.3684	0.00516	0.00402	0.00338
-78.2983	0.00524	0.00408	0.00344
-78.2282	0.00532	0.00414	0.00349
-78.1582	0.0054	0.00421	0.00354
-78.0881	0.00548	0.00427	0.0036
-78.018	0.00556	0.00434	0.00365
-77.948	0.00565	0.0044	0.00371
-77.8779	0.00573	0.00447	0.00377
-77.8078	0.00582	0.00454	0.00382
-77.7377	0.00591	0.00461	0.00388
-77.6677	0.006	0.00468	0.00394
-77.5976	0.00609	0.00476	0.004
-77.5275	0.00618	0.00483	0.00406
-77.4575	0.00628	0.0049	0.00413
-77.3874	0.00637	0.00498	0.00419
-77.3173	0.00647	0.00506	0.00425
-77.2472	0.00657	0.00513	0.00432
-77.1772	0.00667	0.00521	0.00439
-77.1071	0.00677	0.00529	0.00445
-77.037	0.00688	0.00538	0.00452
-76.967	0.00698	0.00546	0.00459
-76.8969	0.00709	0.00554	0.00466
-76.8268	0.00719	0.00563	0.00473
-76.7568	0.0073	0.00572	0.00481
-76.6867	0.00742	0.0058	0.00488
-76.6166	0.00753	0.00589	0.00495
-76.5465	0.00764	0.00598	0.00503
-76.4765	0.00776	0.00608	0.00511
-76.4064	0.00788	0.00617	0.00519
-76.3363	0.008	0.00627	0.00527
-76.2663	0.00812	0.00636	0.00535
-76.1962	0.00824	0.00646	0.00543
-76.1261	0.00837	0.00656	0.00551
-76.0561	0.0085	0.00666	0.0056
-75.986	0.00863	0.00677	0.00568
-75.9159	0.00876	0.00687	0.00577
-75.8458	0.00889	0.00698	0.00586
-75.7758	0.00903	0.00708	0.00595
-75.7057	0.00916	0.00719	0.00604
-75.6356	0.0093	0.0073	0.00613
-75.5656	0.00944	0.00742	0.00622
-75.4955	0.00959	0.00753	0.00632
-75.4254	0.00973	0.00765	0.00642
-75.3554	0.00988	0.00776	0.00652
-75.2853	0.01003	0.00788	0.00661
-75.2152	0.01018	0.00801	0.00672
-75.1452	0.01034	0.00813	0.00682
-75.0751	0.0105	0.00825	0.00692
-75.005	0.01065	0.00838	0.00703
-74.9349	0.01082	0.00851	0.00714
-74.8649	0.01098	0.00864	0.00725
-74.7948	0.01115	0.00877	0.00736
-74.7247	0.01132	0.00891	0.00747
-74.6547	0.01149	0.00905	0.00758
-74.5846	0.01166	0.00919	0.0077
-74.5145	0.01184	0.00933	0.00782
-74.4444	0.01202	0.00947	0.00794
-74.3744	0.0122	0.00962	0.00806
-74.3043	0.01239	0.00976	0.00818
-74.2342	0.01257	0.00991	0.00831
-74.1642	0.01276	0.01007	0.00843
-74.0941	0.01296	0.01022	0.00856
-74.024	0.01315	0.01038	0.00869
-73.954	0.01335	0.01054	0.00883
-73.8839	0.01356	0.0107	0.00896
-73.8138	0.01376	0.01086	0.0091
-73.7437	0.01397	0.01103	0.00924
-73.6737	0.01418	0.0112	0.00938
-73.6036	0.0144	0.01137	0.00952
-73.5335	0.01461	0.01155	0.00967
-73.4635	0.01483	0.01172	0.00982
-73.3934	0.01506	0.0119	0.00997
-73.3233	0.01529	0.01209	0.01012
-73.2532	0.01552	0.01227	0.01027
-73.1832	0.01575	0.01246	0.01043
-73.1131	0.01599	0.01265	0.01059
-73.043	0.01623	0.01285	0.01075
-72.973	0.01648	0.01304	0.01091
-72.9029	0.01672	0.01324	0.01108
-72.8328	0.01698	0.01345	0.01125
-72.7628	0.01723	0.01365	0.01142
-72.6927	0.01749	0.01386	0.0116
-72.6226	0.01776	0.01407	0.01177
-72.5525	0.01802	0.01429	0.01195
-72.4825	0.0183	0.01451	0.01213
-72.4124	0.01857	0.01473	0.01232
-72.3423	0.01885	0.01495	0.01251
-72.2723	0.01914	0.01518	0.0127
-72.2022	0.01942	0.01542	0.01289
-72.1321	0.01972	0.01565	0.01309
-72.0621	0.02001	0.01589	0.01329
-71.992	0.02031	0.01613	0.01349
-71.9219	0.02062	0.01638	0.01369
-71.8518	0.02093	0.01663	0.0139
-71.7818	0.02124	0.01688	0.01411
-71.7117	0.02156	0.01714	0.01433
-71.6416	0.02189	0.0174	0.01454
-71.5716	0.02221	0.01767	0.01477
-71.5015	0.02255	0.01794	0.01499
-71.4314	0.02289	0.01821	0.01522
-71.3614	0.02323	0.01849	0.01545
-71.2913	0.02358	0.01877	0.01568
-71.2212	0.02393	0.01906	0.01592
-71.1512	0.02429	0.01935	0.01616
-71.0811	0.02465	0.01964	0.01641
-71.011	0.02502	0.01994	0.01666
-70.9409	0.0254	0.02024	0.01691
-70.8709	0.02578	0.02055	0.01717
-70.8008	0.02616	0.02086	0.01743
-70.7307	0.02655	0.02118	0.01769
-70.6607	0.02695	0.0215	0.01796
-70.5906	0.02735	0.02183	0.01823
-70.5205	0.02776	0.02216	0.01851
-70.4505	0.02817	0.0225	0.01879
-70.3804	0.02859	0.02284	0.01907
-70.3103	0.02902	0.02319	0.01936
-70.2402	0.02945	0.02354	0.01965
-70.1702	0.02989	0.0239	0.01995
-70.1001	0.03034	0.02426	0.02025
-70.03	0.03079	0.02462	0.02056
-69.96	0.03125	0.025	0.02087
-69.8899	0.03171	0.02538	0.02118
-69.8198	0.03218	0.02576	0.0215
-69.7498	0.03266	0.02615	0.02183
-69.6797	0.03314	0.02655	0.02215
-69.6096	0.03364	0.02695	0.02249
-69.5395	0.03413	0.02735	0.02283
-69.4695	0.03464	0.02777	0.02317
-69.3994	0.03515	0.02819	0.02352
-69.3293	0.03567	0.02861	0.02387
-69.2593	0.0362	0.02904	0.02423
-69.1892	0.03674	0.02948	0.0246
-69.1191	0.03728	0.02992	0.02497
-69.049	0.03783	0.03038	0.02534
-68.979	0.03839	0.03083	0.02572
-68.9089	0.03896	0.0313	0.02611
-68.8388	0.03953	0.03177	0.0265
-68.7688	0.04011	0.03224	0.0269
-68.6987	0.0407	0.03273	0.0273
-68.6286	0.0413	0.03322	0.02771
-68.5586	0.04191	0.03372	0.02813
-68.4885	0.04253	0.03423	0.02855
-68.4184	0.04315	0.03474	0.02898
-68.3483	0.04378	0.03526	0.02941
-68.2783	0.04443	0.03579	0.02985
-68.2082	0.04508	0.03632	0.0303
-68.1381	0.04574	0.03687	0.03075
-68.0681	0.04641	0.03742	0.03121
-67.998	0.04709	0.03798	0.03168
-67.9279	0.04777	0.03854	0.03215
-67.8579	0.04847	0.03912	0.03263
-67.7878	0.04918	0.0397	0.03312
-67.7177	0.0499	0.04029	0.03361
-67.6476	0.05062	0.04089	0.03411
-67.5776	0.05136	0.0415	0.03462
-67.5075	0.05211	0.04212	0.03513
-67.4374	0.05287	0.04275	0.03566
-67.3674	0.05363	0.04338	0.03619
-67.2973	0.05441	0.04403	0.03672
-67.2272	0.0552	0.04468	0.03727
-67.1572	0.056	0.04534	0.03782
-67.0871	0.05681	0.04601	0.03838
-67.017	0.05764	0.0467	0.03895
-66.947	0.05847	0.04739	0.03953
-66.8769	0.05931	0.04809	0.04012
-66.8068	0.06017	0.0488	0.04071
-66.7367	0.06104	0.04952	0.04131
-66.6667	0.06191	0.05025	0.04192
-66.5966	0.06281	0.05099	0.04254
-66.5265	0.06371	0.05174	0.04317
-66.4565	0.06462	0.0525	0.04381
-66.3864	0.06555	0.05327	0.04445
-66.3163	0.06649	0.05406	0.04511
-66.2463	0.06744	0.05485	0.04577
-66.1762	0.06841	0.05565	0.04644
-66.1061	0.06938	0.05647	0.04712
-66.036	0.07037	0.0573	0.04782
-65.966	0.07138	0.05814	0.04852
-65.8959	0.07239	0.05898	0.04923
-65.8258	0.07342	0.05985	0.04995
-65.7558	0.07447	0.06072	0.05068
-65.6857	0.07552	0.0616	0.05142
-65.6156	0.07659	0.0625	0.05218
-65.5456	0.07768	0.06341	0.05294
-65.4755	0.07878	0.06433	0.05371
-65.4054	0.07989	0.06527	0.05449
-65.3353	0.08102	0.06621	0.05529
-65.2653	0.08216	0.06717	0.05609
-65.1952	0.08331	0.06814	0.05691
-65.1251	0.08448	0.06913	0.05774
-65.0551	0.08567	0.07013	0.05857
-64.985	0.08687	0.07114	0.05942
-64.9149	0.08809	0.07217	0.06029
-64.8448	0.08932	0.0732	0.06116
-64.7748	0.09057	0.07426	0.06204
-64.7047	0.09183	0.07532	0.06294
-64.6346	0.09311	0.0764	0.06385
-64.5646	0.0944	0.0775	0.06477
-64.4945	0.09571	0.07861	0.0657
-64.4244	0.09704	0.07973	0.06665
-64.3543	0.09838	0.08087	0.06761
-64.2843	0.09974	0.08202	0.06858
-64.2142	0.10112	0.08319	0.06956
-64.1441	0.10251	0.08437	0.07056
-64.0741	0.10392	0.08557	0.07157
-64.004	0.10535	0.08679	0.07259
-63.9339	0.10679	0.08802	0.07363
-63.8639	0.10826	0.08926	0.07468
-63.7938	0.10974	0.09052	0.07575
-63.7237	0.11123	0.0918	0.07683
-63.6536	0.11275	0.09309	0.07792
-63.5836	0.11428	0.0944	0.07903
-63.5135	0.11583	0.09573	0.08015
-63.4434	0.1174	0.09707	0.08128
-63.3734	0.11899	0.09843	0.08243
-63.3033	0.1206	0.09981	0.0836
-63.2332	0.12222	0.1012	0.08478
-63.1632	0.12386	0.10261	0.08597
-63.0931	0.12553	0.10404	0.08718
-63.023	0.12721	0.10548	0.08841
-62.953	0.12891	0.10695	0.08965
-62.8829	0.13063	0.10843	0.09091
-62.8128	0.13237	0.10993	0.09218
-62.7427	0.13413	0.11144	0.09347
-62.6727	0.13591	0.11298	0.09477
-62.6026	0.13771	0.11453	0.0961
-62.5325	0.13953	0.11611	0.09743
-62.4625	0.14137	0.1177	0.09879
-62.3924	0.14323	0.11931	0.10016
-62.3223	0.14511	0.12094	0.10155
-62.2522	0.14701	0.12258	0.10295
-62.1822	0.14893	0.12425	0.10437
-62.1121	0.15087	0.12594	0.10581
-62.042	0.15283	0.12764	0.10727
-61.972	0.15481	0.12937	0.10875
-61.9019	0.15682	0.13112	0.11024
-61.8318	0.15884	0.13288	0.11175
-61.7618	0.16089	0.13467	0.11328
-61.6917	0.16296	0.13648	0.11482
-61.6216	0.16504	0.1383	0.11639
-61.5515	0.16716	0.14015	0.11797
-61.4815	0.16929	0.14202	0.11957
-61.4114	0.17144	0.14391	0.12119
-61.3413	0.17362	0.14581	0.12283
-61.2713	0.17581	0.14774	0.12449
-61.2012	0.17803	0.1497	0.12617
-61.1311	0.18027	0.15167	0.12787
-61.0611	0.18253	0.15366	0.12958
-60.991	0.18482	0.15568	0.13132
-60.9209	0.18712	0.15771	0.13308
-60.8509	0.18945	0.15977	0.13485
-60.7808	0.1918	0.16185	0.13665
-60.7107	0.19418	0.16395	0.13846
-60.6406	0.19657	0.16608	0.1403
-60.5706	0.19899	0.16822	0.14216
-60.5005	0.20143	0.17039	0.14403
-60.4304	0.20389	0.17258	0.14593
-60.3604	0.20637	0.17479	0.14785
-60.2903	0.20888	0.17703	0.14979
-60.2202	0.21141	0.17928	0.15175
-60.1501	0.21396	0.18156	0.15373
-60.0801	0.21653	0.18387	0.15573
-60.01	0.21913	0.18619	0.15775
-59.9399	0.22175	0.18854	0.1598
-59.8699	0.22439	0.19091	0.16186
-59.7998	0.22705	0.1933	0.16395
-59.7297	0.22973	0.19571	0.16606
-59.6597	0.23244	0.19815	0.16819
-59.5896	0.23517	0.20061	0.17034
-59.5195	0.23792	0.20309	0.17252
-59.4494	0.2407	0.2056	0.17471
-59.3794	0.24349	0.20813	0.17693
-59.3093	0.24631	0.21068	0.17917
-59.2392	0.24915	0.21326	0.18143
-59.1692	0.25201	0.21585	0.18372
-59.0991	0.25489	0.21847	0.18602
-59.029	0.25779	0.22112	0.18835
-58.959	0.26072	0.22378	0.1907
-58.8889	0.26367	0.22647	0.19308
-58.8188	0.26664	0.22918	0.19547
-58.7488	0.26963	0.23192	0.19789
-58.6787	0.27264	0.23467	0.20033
-58.6086	0.27567	0.23745	0.20279
-58.5385	0.27872	0.24026	0.20528
-58.4685	0.28179	0.24308	0.20779
-58.3984	0.28489	0.24593	0.21032
-58.3283	0.288	0.2488	0.21287
-58.2583	0.29114	0.25169	0.21545
-58.1882	0.29429	0.2546	0.21805
-58.1181	0.29746	0.25754	0.22067
-58.0481	0.30066	0.2605	0.22331
-57.978	0.30387	0.26348	0.22598
-57.9079	0.3071	0.26648	0.22867
-57.8378	0.31035	0.2695	0.23138
-57.7678	0.31362	0.27255	0.23411
-57.6977	0.31691	0.27561	0.23687
-57.6276	0.32022	0.2787	0.23964
-57.5576	0.32355	0.28181	0.24244
-57.4875	0.32689	0.28494	0.24527
-57.4174	0.33025	0.28809	0.24811
-57.3473	0.33363	0.29126	0.25098
-57.2773	0.33702	0.29446	0.25387
-57.2072	0.34044	0.29767	0.25678
-57.1371	0.34387	0.3009	0.25971
-57.0671	0.34731	0.30415	0.26266
-56.997	0.35077	0.30742	0.26564
-56.9269	0.35425	0.31072	0.26863
-56.8569	0.35774	0.31403	0.27165
-56.7868	0.36125	0.31736	0.27469
-56.7167	0.36477	0.32071	0.27775
-56.6467	0.36831	0.32407	0.28083
-56.5766	0.37186	0.32746	0.28393
-56.5065	0.37543	0.33086	0.28705
-56.4364	0.37901	0.33428	0.2902
-56.3664	0.3826	0.33772	0.29336
-56.2963	0.3862	0.34118	0.29654
-56.2262	0.38982	0.34465	0.29975
-56.1562	0.39345	0.34814	0.30297
-56.0861	0.39709	0.35165	0.30621
-56.016	0.40075	0.35517	0.30947
-55.946	0.40441	0.35871	0.31275
-55.8759	0.40809	0.36226	0.31605
-55.8058	0.41177	0.36583	0.31937
-55.7357	0.41547	0.36941	0.32271
-55.6657	0.41917	0.37301	0.32606
-55.5956	0.42288	0.37662	0.32943
-55.5255	0.42661	0.38025	0.33282
-55.4555	0.43034	0.38388	0.33623
-55.3854	0.43408	0.38754	0.33965
-55.3153	0.43782	0.3912	0.3431
-55.2452	0.44158	0.39488	0.34655
-55.1752	0.44534	0.39857	0.35003
-55.1051	0.4491	0.40227	0.35352
-55.035	0.45287	0.40598	0.35702
-54.965	0.45665	0.4097	0.36055
-54.8949	0.46043	0.41343	0.36408
-54.8248	0.46422	0.41718	0.36763
-54.7548	0.46801	0.42093	0.3712
-54.6847	0.47181	0.42469	0.37478
-54.6146	0.47561	0.42846	0.37837
-54.5445	0.47941	0.43224	0.38198
-54.4745	0.48321	0.43603	0.3856
-54.4044	0.48702	0.43982	0.38923
-54.3343	0.49082	0.44362	0.39288
-54.2643	0.49463	0.44743	0.39653
-54.1942	0.49844	0.45124	0.4002
-54.1241	0.50225	0.45506	0.40388
-54.054	0.50606	0.45889	0.40757
-53.984	0.50986	0.46272	0.41127
-53.9139	0.51367	0.46655	0.41498
-53.8438	0.51748	0.47039	0.4187
-53.7738	0.52128	0.47423	0.42243
-53.7037	0.52508	0.47807	0.42617
-53.6336	0.52888	0.48192	0.42992
-53.5636	0.53267	0.48577	0.43367
-53.4935	0.53646	0.48962	0.43744
-53.4234	0.54025	0.49347	0.44121
-53.3533	0.54403	0.49733	0.44499
-53.2833	0.54781	0.50118	0.44877
-53.2132	0.55158	0.50503	0.45256
-53.1431	0.55534	0.50889	0.45635
-53.0731	0.5591	0.51274	0.46015
-53.003	0.56285	0.51659	0.46396
-52.9329	0.5666	0.52043	0.46777
-52.8629	0.57034	0.52428	0.47158
-52.7928	0.57407	0.52812	0.47539
-52.7227	0.57779	0.53196	0.47921
-52.6527	0.5815	0.5358	0.48303
-52.5826	0.5852	0.53963	0.48686
-52.5125	0.5889	0.54346	0.49068
-52.4424	0.59258	0.54728	0.49451
-52.3724	0.59625	0.55109	0.49833
-52.3023	0.59991	0.5549	0.50216
-52.2322	0.60356	0.55871	0.50599
-52.1622	0.6072	0.5625	0.50981
-52.0921	0.61083	0.56629	0.51364
-52.022	0.61445	0.57008	0.51746
-51.9519	0.61805	0.57385	0.52128
-51.8819	0.62164	0.57761	0.5251
-51.8118	0.62522	0.58137	0.52891
-51.7417	0.62878	0.58512	0.53273
-51.6717	0.63233	0.58885	0.53653
-51.6016	0.63586	0.59258	0.54034
-51.5315	0.63938	0.5963	0.54414
-51.4615	0.64289	0.6	0.54793
-51.3914	0.64638	0.60369	0.55172
-51.3213	0.64985	0.60738	0.5555
-51.2512	0.65331	0.61104	0.55928
-51.1812	0.65675	0.6147	0.56305
-51.1111	0.66018	0.61835	0.56681
-51.041	0.66359	0.62198	0.57056
-50.971	0.66698	0.62559	0.57431
-50.9009	0.67036	0.6292	0.57805
-50.8308	0.67372	0.63279	0.58178
-50.7608	0.67706	0.63636	0.5855
-50.6907	0.68038	0.63992	0.58921
-50.6206	0.68368	0.64346	0.5929
-50.5506	0.68697	0.64699	0.59659
-50.4805	0.69023	0.6505	0.60027
-50.4104	0.69348	0.654	0.60394
-50.3403	0.69671	0.65748	0.60759
-50.2703	0.69992	0.66094	0.61124
-50.2002	0.70311	0.66439	0.61487
-50.1301	0.70628	0.66781	0.61849
-50.0601	0.70943	0.67123	0.62209
-49.99	0.71256	0.67462	0.62568
-49.9199	0.71567	0.67799	0.62926
-49.8499	0.71876	0.68135	0.63283
-49.7798	0.72183	0.68468	0.63637
-49.7097	0.72488	0.688	0.63991
-49.6396	0.72791	0.6913	0.64343
-49.5696	0.73092	0.69458	0.64693
-49.4995	0.7339	0.69784	0.65042
-49.4294	0.73687	0.70108	0.65389
-49.3594	0.73981	0.7043	0.65735
-49.2893	0.74273	0.7075	0.66079
-49.2192	0.74563	0.71068	0.66421
-49.1491	0.74851	0.71384	0.66761
-49.0791	0.75137	0.71698	0.671
-49.009	0.7542	0.72009	0.67437
-48.9389	0.75702	0.72319	0.67772
-48.8689	0.75981	0.72627	0.68106
-48.7988	0.76258	0.72932	0.68437
-48.7287	0.76532	0.73235	0.68767
-48.6587	0.76805	0.73536	0.69095
-48.5886	0.77075	0.73835	0.69421
-48.5185	0.77343	0.74132	0.69745
-48.4485	0.77609	0.74426	0.70067
-48.3784	0.77873	0.74718	0.70387
-48.3083	0.78134	0.75008	0.70705
-48.2382	0.78393	0.75296	0.71021
-48.1682	0.7865	0.75582	0.71335
-48.0981	0.78905	0.75865	0.71647
-48.028	0.79157	0.76146	0.71957
-47.958	0.79408	0.76425	0.72265
-47.8879	0.79656	0.76702	0.7257
-47.8178	0.79902	0.76976	0.72874
-47.7478	0.80145	0.77248	0.73175
-47.6777	0.80386	0.77518	0.73475
-47.6076	0.80625	0.77785	0.73772
-47.5375	0.80862	0.7805	0.74067
-47.4675	0.81097	0.78313	0.7436
-47.3974	0.81329	0.78574	0.74651
-47.3273	0.8156	0.78832	0.74939
-47.2573	0.81788	0.79088	0.75226
-47.1872	0.82014	0.79342	0.7551
-47.1171	0.82237	0.79594	0.75792
-47.047	0.82459	0.79843	0.76072
-46.977	0.82678	0.8009	0.76349
-46.9069	0.82895	0.80334	0.76624
-46.8368	0.8311	0.80577	0.76897
-46.7668	0.83323	0.80817	0.77168
-46.6967	0.83533	0.81055	0.77437
-46.6266	0.83742	0.8129	0.77703
-46.5566	0.83948	0.81524	0.77967
-46.4865	0.84152	0.81755	0.78229
-46.4164	0.84355	0.81983	0.78488
-46.3464	0.84555	0.8221	0.78746
-46.2763	0.84753	0.82434	0.79001
-46.2062	0.84948	0.82656	0.79254
-46.1361	0.85142	0.82876	0.79504
-46.0661	0.85334	0.83094	0.79752
-45.996	0.85523	0.83309	0.79998
-45.9259	0.85711	0.83522	0.80242
-45.8559	0.85897	0.83733	0.80484
-45.7858	0.8608	0.83942	0.80723
-45.7157	0.86262	0.84149	0.8096
-45.6457	0.86441	0.84354	0.81195
-45.5756	0.86619	0.84556	0.81428
-45.5055	0.86794	0.84756	0.81658
-45.4354	0.86968	0.84954	0.81886
-45.3654	0.8714	0.8515	0.82112
-45.2953	0.8731	0.85344	0.82336
-45.2252	0.87477	0.85536	0.82557
-45.1552	0.87643	0.85725	0.82777
-45.0851	0.87807	0.85913	0.82994
-45.015	0.8797	0.86098	0.83209
-44.9449	0.8813	0.86282	0.83421
-44.8749	0.88288	0.86463	0.83632
-44.8048	0.88445	0.86643	0.8384
-44.7347	0.886	0.8682	0.84047
-44.6647	0.88753	0.86995	0.84251
-44.5946	0.88904	0.87169	0.84453
-44.5245	0.89053	0.8734	0.84653
-44.4545	0.89201	0.8751	0.84851
-44.3844	0.89347	0.87677	0.85046
-44.3143	0.89491	0.87843	0.8524
-44.2442	0.89633	0.88006	0.85431
-44.1742	0.89774	0.88168	0.85621
-44.1041	0.89913	0.88328	0.85808
-44.034	0.9005	0.88486	0.85994
-43.964	0.90186	0.88642	0.86177
-43.8939	0.9032	0.88796	0.86358
-43.8238	0.90453	0.88949	0.86538
-43.7537	0.90583	0.89099	0.86715
-43.6837	0.90712	0.89248	0.8689
-43.6136	0.9084	0.89395	0.87064
-43.5435	0.90966	0.8954	0.87235
-43.4735	0.9109	0.89684	0.87405
-43.4034	0.91213	0.89826	0.87572
-43.3333	0.91335	0.89966	0.87738
-43.2633	0.91454	0.90104	0.87902
-43.1932	0.91573	0.9024	0.88063
-43.1231	0.9169	0.90375	0.88223
-43.053	0.91805	0.90509	0.88381
-42.983	0.91919	0.9064	0.88538
-42.9129	0.92031	0.9077	0.88692
-42.8428	0.92142	0.90898	0.88845
-42.7728	0.92252	0.91025	0.88996
-42.7027	0.9236	0.9115	0.89145
-42.6326	0.92467	0.91274	0.89292
-42.5626	0.92572	0.91396	0.89437
-42.4925	0.92676	0.91516	0.89581
-42.4224	0.92779	0.91635	0.89723
-42.3524	0.92881	0.91753	0.89863
-42.2823	0.92981	0.91868	0.90002
-42.2122	0.93079	0.91983	0.90139
-42.1421	0.93177	0.92096	0.90274
-42.0721	0.93273	0.92207	0.90407
-42.002	0.93368	0.92317	0.90539
-41.9319	0.93462	0.92426	0.9067
-41.8619	0.93554	0.92533	0.90798
-41.7918	0.93646	0.92639	0.90925
-41.7217	0.93736	0.92743	0.91051
-41.6516	0.93825	0.92846	0.91175
-41.5816	0.93912	0.92948	0.91297
-41.5115	0.93999	0.93048	0.91418
-41.4414	0.94084	0.93147	0.91537
-41.3714	0.94168	0.93245	0.91655
-41.3013	0.94251	0.93342	0.91772
-41.2312	0.94333	0.93437	0.91886
-41.1612	0.94414	0.93531	0.92
-41.0911	0.94494	0.93623	0.92112
-41.021	0.94573	0.93715	0.92222
-40.9509	0.9465	0.93805	0.92331
-40.8809	0.94727	0.93894	0.92439
-40.8108	0.94803	0.93982	0.92545
-40.7407	0.94877	0.94068	0.9265
-40.6707	0.94951	0.94154	0.92754
-40.6006	0.95023	0.94238	0.92856
-40.5305	0.95095	0.94321	0.92957
-40.4605	0.95165	0.94403	0.93056
-40.3904	0.95235	0.94484	0.93155
-40.3203	0.95304	0.94564	0.93252
-40.2503	0.95371	0.94642	0.93347
-40.1802	0.95438	0.9472	0.93442
-40.1101	0.95504	0.94797	0.93535
-40.04	0.95569	0.94872	0.93627
-39.97	0.95633	0.94947	0.93718
-39.8999	0.95696	0.9502	0.93807
-39.8298	0.95759	0.95092	0.93895
-39.7598	0.9582	0.95164	0.93983
-39.6897	0.95881	0.95234	0.94069
-39.6196	0.9594	0.95304	0.94153
-39.5496	0.95999	0.95372	0.94237
-39.4795	0.96057	0.9544	0.9432
-39.4094	0.96115	0.95506	0.94401
-39.3393	0.96171	0.95572	0.94481
-39.2693	0.96227	0.95637	0.94561
-39.1992	0.96282	0.95701	0.94639
-39.1291	0.96336	0.95764	0.94716
-39.0591	0.96389	0.95826	0.94792
-38.989	0.96442	0.95887	0.94867
-38.9189	0.96494	0.95947	0.94941
-38.8488	0.96545	0.96007	0.95014
-38.7788	0.96596	0.96066	0.95086
-38.7087	0.96645	0.96123	0.95157
-38.6386	0.96694	0.9618	0.95227
-38.5686	0.96743	0.96237	0.95296
-38.4985	0.9679	0.96292	0.95364
-38.4284	0.96837	0.96347	0.95432
-38.3584	0.96884	0.96401	0.95498
-38.2883	0.96929	0.96454	0.95563
-38.2182	0.96974	0.96506	0.95628
-38.1482	0.97019	0.96558	0.95691
-38.0781	0.97063	0.96609	0.95754
-38.008	0.97106	0.96659	0.95816
-37.9379	0.97148	0.96708	0.95877
-37.8679	0.9719	0.96757	0.95937
-37.7978	0.97231	0.96805	0.95996
-37.7277	0.97272	0.96852	0.96054
-37.6577	0.97312	0.96899	0.96112
-37.5876	0.97352	0.96945	0.96169
-37.5175	0.97391	0.9699	0.96225
-37.4475	0.97429	0.97035	0.9628
-37.3774	0.97467	0.97079	0.96334
-37.3073	0.97505	0.97122	0.96388
-37.2372	0.97541	0.97165	0.96441
-37.1672	0.97578	0.97207	0.96493
-37.0971	0.97613	0.97249	0.96545
-37.027	0.97649	0.9729	0.96595
-36.957	0.97683	0.9733	0.96645
-36.8869	0.97718	0.9737	0.96695
-36.8168	0.97751	0.97409	0.96743
-36.7467	0.97785	0.97448	0.96791
-36.6767	0.97817	0.97486	0.96838
-36.6066	0.9785	0.97523	0.96885
-36.5365	0.97881	0.9756	0.96931
-36.4665	0.97913	0.97596	0.96976
-36.3964	0.97944	0.97632	0.9702
-36.3263	0.97974	0.97668	0.97064
-36.2563	0.98004	0.97703	0.97108
-36.1862	0.98034	0.97737	0.9715
-36.1161	0.98063	0.97771	0.97192
-36.0461	0.98092	0.97804	0.97234
-35.976	0.9812	0.97837	0.97275
-35.9059	0.98148	0.97869	0.97315
-35.8358	0.98175	0.97901	0.97355
-35.7658	0.98202	0.97933	0.97394
-35.6957	0.98229	0.97964	0.97432
-35.6256	0.98255	0.97994	0.9747
-35.5556	0.98281	0.98024	0.97508
-35.4855	0.98307	0.98054	0.97545
-35.4154	0.98332	0.98083	0.97581
-35.3454	0.98357	0.98112	0.97617
-35.2753	0.98381	0.9814	0.97652
-35.2052	0.98405	0.98168	0.97687
-35.1351	0.98429	0.98196	0.97722
-35.0651	0.98453	0.98223	0.97755
-34.995	0.98476	0.98249	0.97789
-34.9249	0.98498	0.98276	0.97822
-34.8548	0.98521	0.98302	0.97854
-34.7848	0.98543	0.98327	0.97886
-34.7147	0.98564	0.98352	0.97917
-34.6446	0.98586	0.98377	0.97948
-34.5746	0.98607	0.98402	0.97979
-34.5045	0.98628	0.98426	0.98009
-34.4344	0.98648	0.98449	0.98039
-34.3644	0.98668	0.98473	0.98068
-34.2943	0.98688	0.98496	0.98097
-34.2242	0.98708	0.98518	0.98125
-34.1542	0.98727	0.98541	0.98153
-34.0841	0.98746	0.98563	0.98181
-34.014	0.98765	0.98584	0.98208
-33.9439	0.98783	0.98606	0.98234
-33.8739	0.98801	0.98627	0.98261
-33.8038	0.98819	0.98648	0.98287
-33.7337	0.98837	0.98668	0.98312
-33.6637	0.98854	0.98688	0.98338
-33.5936	0.98871	0.98708	0.98362
-33.5235	0.98888	0.98727	0.98387
-33.4534	0.98905	0.98747	0.98411
-33.3834	0.98921	0.98766	0.98435
-33.3133	0.98937	0.98784	0.98458
-33.2432	0.98953	0.98803	0.98481
-33.1732	0.98969	0.98821	0.98504
-33.1031	0.98984	0.98838	0.98526
-33.033	0.99	0.98856	0.98548
-32.963	0.99015	0.98873	0.9857
-32.8929	0.99029	0.9889	0.98591
-32.8228	0.99044	0.98907	0.98613
-32.7527	0.99058	0.98924	0.98633
-32.6827	0.99072	0.9894	0.98654
-32.6126	0.99086	0.98956	0.98674
-32.5425	0.991	0.98972	0.98694
-32.4725	0.99113	0.98987	0.98713
-32.4024	0.99127	0.99003	0.98733
-32.3323	0.9914	0.99018	0.98752
-32.2623	0.99153	0.99033	0.98771
-32.1922	0.99165	0.99047	0.98789
-32.1221	0.99178	0.99062	0.98807
-32.0521	0.9919	0.99076	0.98825
-31.982	0.99202	0.9909	0.98843
-31.9119	0.99214	0.99104	0.9886
-31.8418	0.99226	0.99117	0.98877
-31.7718	0.99238	0.99131	0.98894
-31.7017	0.99249	0.99144	0.98911
-31.6316	0.9926	0.99157	0.98927
-31.5616	0.99272	0.9917	0.98943
-31.4915	0.99282	0.99182	0.98959
-31.4214	0.99293	0.99195	0.98975
-31.3514	0.99304	0.99207	0.9899
-31.2813	0.99314	0.99219	0.99005
-31.2112	0.99325	0.99231	0.9902
-31.1411	0.99335	0.99243	0.99035
-31.0711	0.99345	0.99254	0.9905
-31.001	0.99355	0.99265	0.99064
-30.9309	0.99364	0.99277	0.99078
-30.8609	0.99374	0.99287	0.99092
-30.7908	0.99383	0.99298	0.99105
-30.7207	0.99393	0.99309	0.99119
-30.6506	0.99402	0.99319	0.99132
-30.5806	0.99411	0.9933	0.99145
-30.5105	0.99419	0.9934	0.99158
-30.4404	0.99428	0.9935	0.99171
-30.3704	0.99437	0.9936	0.99183
-30.3003	0.99445	0.9937	0.99196
-30.2302	0.99454	0.99379	0.99208
-30.1602	0.99462	0.99389	0.9922
-30.0901	0.9947	0.99398	0.99231
-30.02	0.99478	0.99407	0.99243
-29.95	0.99486	0.99416	0.99254
-29.8799	0.99494	0.99425	0.99266
-29.8098	0.99501	0.99434	0.99277
-29.7397	0.99509	0.99442	0.99288
-29.6697	0.99516	0.99451	0.99298
-29.5996	0.99523	0.99459	0.99309
-29.5295	0.9953	0.99467	0.99319
-29.4595	0.99538	0.99476	0.9933
-29.3894	0.99545	0.99483	0.9934
-29.3193	0.99551	0.99491	0.9935
-29.2492	0.99558	0.99499	0.9936
-29.1792	0.99565	0.99507	0.99369
-29.1091	0.99571	0.99514	0.99379
-29.039	0.99578	0.99522	0.99388
-28.969	0.99584	0.99529	0.99397
-28.8989	0.9959	0.99536	0.99406
-28.8288	0.99597	0.99543	0.99415
-28.7588	0.99603	0.9955	0.99424
-28.6887	0.99609	0.99557	0.99433
-28.6186	0.99615	0.99564	0.99442
-28.5485	0.9962	0.9957	0.9945
-28.4785	0.99626	0.99577	0.99458
-28.4084	0.99632	0.99583	0.99466
-28.3383	0.99637	0.9959	0.99475
-28.2683	0.99643	0.99596	0.99482
-28.1982	0.99648	0.99602	0.9949
-28.1281	0.99653	0.99608	0.99498
-28.0581	0.99659	0.99614	0.99506
-27.988	0.99664	0.9962	0.99513
-27.9179	0.99669	0.99626	0.9952
-27.8479	0.99674	0.99631	0.99528
-27.7778	0.99679	0.99637	0.99535
-27.7077	0.99684	0.99643	0.99542
-27.6376	0.99688	0.99648	0.99549
-27.5676	0.99693	0.99653	0.99556
-27.4975	0.99698	0.99659	0.99562
-27.4274	0.99702	0.99664	0.99569
-27.3574	0.99707	0.99669	0.99575
-27.2873	0.99711	0.99674	0.99582
-27.2172	0.99715	0.99679	0.99588
-27.1471	0.9972	0.99684	0.99594
-27.0771	0.99724	0.99689	0.99601
-27.007	0.99728	0.99694	0.99607
-26.9369	0.99732	0.99698	0.99613
-26.8669	0.99736	0.99703	0.99618
-26.7968	0.9974	0.99707	0.99624
-26.7267	0.99744	0.99712	0.9963
-26.6567	0.99748	0.99716	0.99635
-26.5866	0.99752	0.99721	0.99641
-26.5165	0.99756	0.99725	0.99646
-26.4464	0.99759	0.99729	0.99652
-26.3764	0.99763	0.99733	0.99657
-26.3063	0.99766	0.99737	0.99662
-26.2362	0.9977	0.99741	0.99667
-26.1662	0.99773	0.99745	0.99672
-26.0961	0.99777	0.99749	0.99677
-26.026	0.9978	0.99753	0.99682
-25.956	0.99784	0.99757	0.99687
-25.8859	0.99787	0.9976	0.99692
-25.8158	0.9979	0.99764	0.99696
-25.7458	0.99793	0.99768	0.99701
-25.6757	0.99796	0.99771	0.99706
-25.6056	0.99799	0.99775	0.9971
-25.5355	0.99802	0.99778	0.99714
-25.4655	0.99805	0.99781	0.99719
-25.3954	0.99808	0.99785	0.99723
-25.3253	0.99811	0.99788	0.99727
-25.2553	0.99814	0.99791	0.99731
-25.1852	0.99817	0.99795	0.99735
-25.1151	0.9982	0.99798	0.99739
-25.045	0.99822	0.99801	0.99743
-24.975	0.99825	0.99804	0.99747
-24.9049	0.99828	0.99807	0.99751
-24.8348	0.9983	0.9981	0.99755
-24.7648	0.99833	0.99813	0.99759
-24.6947	0.99835	0.99815	0.99762
-24.6246	0.99838	0.99818	0.99766
-24.5545	0.9984	0.99821	0.99769
-24.4845	0.99843	0.99824	0.99773
-24.4144	0.99845	0.99826	0.99776
-24.3443	0.99847	0.99829	0.9978
-24.2743	0.9985	0.99832	0.99783
-24.2042	0.99852	0.99834	0.99786
-24.1341	0.99854	0.99837	0.9979
-24.0641	0.99856	0.99839	0.99793
-23.994	0.99859	0.99842	0.99796
-23.9239	0.99861	0.99844	0.99799
-23.8539	0.99863	0.99847	0.99802
-23.7838	0.99865	0.99849	0.99805
-23.7137	0.99867	0.99851	0.99808
-23.6436	0.99869	0.99854	0.99811
-23.5736	0.99871	0.99856	0.99814
-23.5035	0.99873	0.99858	0.99817
-23.4334	0.99875	0.9986	0.99819
-23.3634	0.99877	0.99862	0.99822
-23.2933	0.99879	0.99864	0.99825
-23.2232	0.9988	0.99866	0.99827
-23.1532	0.99882	0.99868	0.9983
-23.0831	0.99884	0.9987	0.99833
-23.013	0.99886	0.99872	0.99835
-22.9429	0.99887	0.99874	0.99838
-22.8729	0.99889	0.99876	0.9984
-22.8028	0.99891	0.99878	0.99843
-22.7327	0.99892	0.9988	0.99845
-22.6627	0.99894	0.99882	0.99847
-22.5926	0.99896	0.99884	0.9985
-22.5225	0.99897	0.99885	0.99852
-22.4524	0.99899	0.99887	0.99854
-22.3824	0.999	0.99889	0.99856
-22.3123	0.99902	0.99891	0.99859
-22.2422	0.99903	0.99892	0.99861
-22.1722	0.99905	0.99894	0.99863
-22.1021	0.99906	0.99896	0.99865
-22.032	0.99908	0.99897	0.99867
-21.962	0.99909	0.99899	0.99869
-21.8919	0.9991	0.999	0.99871
-21.8218	0.99912	0.99902	0.99873
-21.7518	0.99913	0.99903	0.99875
-21.6817	0.99914	0.99905	0.99877
-21.6116	0.99916	0.99906	0.99879
-21.5415	0.99917	0.99908	0.9988
-21.4715	0.99918	0.99909	0.99882
-21.4014	0.99919	0.9991	0.99884
-21.3313	0.99921	0.99912	0.99886
-21.2613	0.99922	0.99913	0.99888
-21.1912	0.99923	0.99915	0.99889
-21.1211	0.99924	0.99916	0.99891
-21.0511	0.99925	0.99917	0.99893
-20.981	0.99927	0.99918	0.99894
-20.9109	0.99928	0.9992	0.99896
-20.8408	0.99929	0.99921	0.99897
-20.7708	0.9993	0.99922	0.99899
-20.7007	0.99931	0.99923	0.999
-20.6306	0.99932	0.99924	0.99902
-20.5606	0.99933	0.99926	0.99903
-20.4905	0.99934	0.99927	0.99905
-20.4204	0.99935	0.99928	0.99906
-20.3503	0.99936	0.99929	0.99908
-20.2803	0.99937	0.9993	0.99909
-20.2102	0.99938	0.99931	0.99911
-20.1401	0.99939	0.99932	0.99912
-20.0701	0.9994	0.99933	0.99913
-20	0.99941	0.99934	0.99915

## Sheet: Panel D
	CTR (pA/pF)		Glipr2 KD (pA/pF)
	Mean	SEM	Mean	SEM
-90	-0.05454	0.087648	-0.01666	0.250284
-85	-0.04245	0.072072	0.080522	0.168708
-80	0.005141	0.107945	0.224479	0.193165
-75	0.099032	0.090559	0.083006	0.213212
-70	-0.03698	0.10776	-0.21795	0.225287
-65	-0.39435	0.175738	-0.91529	0.733436
-60	-1.7926	0.451074	-3.10209	1.84083
-55	-5.42619	1.0434	-8.61226	3.3509
-50	-10.5234	1.58454	-18.7766	4.03103
-45	-15.8495	1.86496	-30.202	4.08285
-40	-20.6187	1.92725	-39.2487	4.12592
-35	-23.9339	1.81235	-44.9064	4.13524
-30	-25.8502	1.68303	-47.6905	4.05131
-25	-26.6442	1.57804	-47.7279	3.83943
-20	-26.3666	1.52125	-46.6747	3.68797
-15	-25.4343	1.45093	-43.9264	3.54383
-10	-24.1385	1.39894	-40.6537	3.37272
-5	-22.3603	1.34235	-36.9686	3.14933
0	-20.6044	1.3075	-32.9207	2.99179
5	-18.701	1.26879	-28.8754	2.81827
10	-16.1444	1.23643	-23.6879	2.53882
15	-13.5223	1.15712	-18.6414	2.40126
20	-11.4149	1.15184	-13.8771	2.15462
25	-8.96632	1.04101	-10.5249	1.87518
30	-7.22598	0.986602	-7.28179	1.47104
35	-4.78517	0.829916	-4.21492	1.00963
40	-3.69243	0.723479	-2.48277	0.681899

## Sheet: Panel E
	CTR (pA/pF)		Epn2 KD (pA/pF)
	Mean	SEM	Mean	SEM
-90	-0.05454	0.087648	-0.13326	0.03276
-85	-0.04245	0.072072	-0.08031	0.049853
-80	0.005141	0.107945	-0.08392	0.04666
-75	0.099032	0.090559	-0.13075	0.049632
-70	-0.03698	0.10776	-0.20396	0.106738
-65	-0.39435	0.175738	-0.77048	0.390993
-60	-1.7926	0.451074	-2.47753	1.15699
-55	-5.42619	1.0434	-5.77281	2.12682
-50	-10.5234	1.58454	-9.68017	2.79452
-45	-15.8495	1.86496	-13.3684	3.02486
-40	-20.6187	1.92725	-16.4469	2.91662
-35	-23.9339	1.81235	-18.6508	2.65907
-30	-25.8502	1.68303	-19.7347	2.38253
-25	-26.6442	1.57804	-19.8049	2.13741
-20	-26.3666	1.52125	-19.3587	1.9154
-15	-25.4343	1.45093	-18.3689	1.70277
-10	-24.1385	1.39894	-16.9476	1.51401
-5	-22.3603	1.34235	-15.4923	1.39205
0	-20.6044	1.3075	-13.8386	1.28483
5	-18.701	1.26879	-12.2348	1.26144
10	-16.1444	1.23643	-9.98447	1.23819
15	-13.5223	1.15712	-8.16455	1.14296
20	-11.4149	1.15184	-6.61811	1.07706
25	-8.96632	1.04101	-5.30726	1.00006
30	-7.22598	0.986602	-4.28153	0.875827
35	-4.78517	0.829916	-2.91086	0.800663
40	-3.69243	0.723479	-2.2636	0.69174

## Sheet: Panel F
Voltage (mV)	Control (INa Normalized)											GFP (INa Normalized)										Epn2 KD (INa Normalized)
-130	1.01651	0.99704	1.01492	1.01121		1.03625	1.01946	1.0163	0.99077	1.00954		1.00573	0.97739	1.01441	0.99734	1.00056		1.00097	0.99338	0.98452		1.01031	0.99716	0.99422	0.99748	1.0021	0.98984	1.02196	1.00487
-125	0.99965	0.99257	0.99738	1.00007	0.9998	1.01995	1.00399	1.01922	1.0149	0.99953		1.00171	0.98125	1.00697	1.00251	1.00094	1.00069	0.99785	0.99747	1.01214		1.00148	1.00856	0.99645	1.00083	1.00841	1.00001	1.00021	0.99281
-120	0.99924	1.00168	1.025	0.98873	0.99805	1.01827	0.99796	0.99528	1.00966	0.99503		1.0011	1.01706	0.99208	1.00016	0.9985	1.00461	1.0045	0.99892	1.01313		0.99773	1.00758	1.00356	1.0004	1.00158	1.00532	1.0047	1.00696
-115	0.9846	1.01134	1.00437	0.97845	1.00215	0.99424	0.9786	0.98974	0.99932	1.00348		0.99145	1.01055	0.99745	0.99174	0.98224	0.99299	1.00483	1.01094	0.98821		0.99047	0.98669	0.99934	1.00128	0.9879	1.00483	0.97312	0.99536
-110	0.99832	1.00337	0.98579	0.96264	0.96542	0.96274	0.96124	0.97946	0.99498	0.99657		0.97169	1.00553	0.98909	0.9774	0.95641	1.00171	0.99282	0.9993	1.00201		0.98539	0.97749	1.00643	1.00747	0.98615	0.98828	0.96559	0.95821
-105	1.00519	0.99103	0.98746	0.94593	0.91381	0.96855	0.94248	0.93834	0.99037	0.99585		0.95003	1.00822	0.97237	0.953	0.9249	0.98231	0.9882	0.987	0.96074		0.96872	0.96904	0.99051	1.0008	0.97654	0.97118	0.95708	0.9134
-100	1.00306	0.97272	0.85857	0.90231	0.87008	0.91295	0.90149	0.85891	0.98047	0.97922		0.92338	0.94429	0.94324	0.88889	0.87879	0.95326	0.97562	0.94042	0.92725		0.92682	0.90713	0.96475	0.96061	0.94565	0.95224	0.95125	0.83952
-95	0.99143	0.91407	0.75474	0.82226	0.80075	0.82931	0.8383	0.72675	0.92408	0.93717		0.8719	0.88559	0.87183	0.8263	0.80425	0.87212	0.91248	0.84716	0.85106		0.8692	0.81318	0.9018	0.9003	0.89247	0.90384	0.86459	0.74397
-90	0.92301	0.82318	0.6418	0.71244	0.69172	0.69811	0.74714	0.59551	0.86761	0.90123		0.7905	0.80863	0.78839	0.70846	0.70364	0.77047	0.82075	0.7136	0.75509		0.79504	0.66068	0.80678	0.78534	0.79451	0.79504	0.74404	0.62851
-85	0.81575	0.6847	0.54632	0.56595	0.54371	0.528	0.61228	0.44596	0.77744	0.79898		0.67478	0.71411	0.70857	0.56331	0.572	0.67192	0.71795	0.54216	0.5948		0.66975	0.51834	0.67801	0.64485	0.66885	0.65321	0.62962	0.48056
-80	0.68799	0.54343	0.42661	0.42221	0.42597	0.31662	0.48128	0.29535	0.64216	0.66366		0.53309	0.58201	0.61307	0.42048	0.39781	0.53553	0.58644	0.36574	0.40899		0.52869	0.35537	0.51786	0.49118	0.51413	0.50901	0.46806	0.29751
-75	0.50672	0.39978	0.24022	0.27536	0.26748	0.17577	0.32862	0.17711	0.47647	0.51357		0.39799	0.42618	0.4857	0.28732	0.25319	0.38594	0.39704	0.20669	0.20045		0.37779	0.19242	0.35487	0.33473	0.35011	0.33447	0.29458	0.16874
-70	0.30324	0.23103	0.09869	0.1465	0.12717	0.08548	0.17686	0.08642	0.30889	0.37283		0.25818	0.28025	0.34432	0.1535	0.13679	0.22327	0.23632	0.07727	0.06351		0.21707	0.08802	0.20194	0.18476	0.19922	0.18309	0.14457	0.07005
-65	0.13765	0.11472	0.02136	0.05082	0.02144	0.03007	0.07524	0.0309	0.16559	0.22197		0.1377	0.18422	0.21454	0.06634	0.04421	0.13102	0.11042	0.01418	-0.00283		0.11797	0.01795	0.09572	0.08126	0.08459	0.06448	0.04753	0.01095
-60	0.02887	0.01567	-0.00846	0.00246	-0.01666	-0.0109	0.01045	-0.01142	0.04222	0.11661		0.06152	0.08851	0.11095	0.01293	-0.00401	0.04829	0.02286	-0.01093	-0.00295		0.04705	-0.01185	0.03347	0.02864	0.02057	0.02255	0.0069	-0.00709
-55	-0.00904	-0.01342	-0.03323	-0.00967	-0.017	-0.0277	-0.00356	-0.01988	0.00302	0.0411		0.01289	0.02998	0.03775	-0.01079	-0.01927	0.01577	0.00164	-0.01927	-0.00556		0.01042	-0.00479	0.00736	0.00135	0.00314	0.01697	0.00182	-0.01411
-50	-0.0165	-0.02226	-0.01936	-0.01073	0.00208	-0.01117	-0.01192	-0.01391	0.000869678	0.00365		-0.00164	9.13508e-05	0.014	-0.01348	-0.0137	-8.85286e-05	-0.01895	-0.01372	-0.00296		0.00338	-0.00421	-0.00606	0.00311	-0.000246887	0.01694	0.00191	-0.00825
-45	-0.02222	-0.02321	-0.02526	-0.01076	-0.01908	-0.00834	-0.00562	-0.01467	0.00337	0.00136		0.000206037	-0.00138	-0.000468426	-0.0191	-0.01034	-0.00381	-0.01089	-0.01115	0.00081151		0.00611	-0.01202	-0.00389	-0.00128	-9.62474e-05	-0.000841289	0.000545666	-0.00522
-40	-0.0181	-0.01459	-0.0049	-0.00983	-0.00609	-0.01271	-0.00684	-0.02104	-0.000552251	0.00105		-0.00379	0.00178	-0.00384	-0.00338	-0.00375	-0.00469	-0.01073	-0.01224	-0.00315		0.00424	-0.00462	-0.00563	0.000637062	0.00103	0.00117	0.00317	-0.00805

## Sheet: Panel F FITTING 
Volatge (mV )	Control FITTING	GFP FITTING	Epn2 KD FITTING
-130	0.99876	0.99871	0.99898
-129.91	0.99874	0.9987	0.99897
-129.82	0.99873	0.99868	0.99896
-129.73	0.99871	0.99867	0.99894
-129.64	0.9987	0.99865	0.99893
-129.55	0.99868	0.99863	0.99892
-129.459	0.99867	0.99862	0.9989
-129.369	0.99865	0.9986	0.99889
-129.279	0.99863	0.99858	0.99887
-129.189	0.99862	0.99856	0.99886
-129.099	0.9986	0.99855	0.99884
-129.009	0.99858	0.99853	0.99883
-128.919	0.99856	0.99851	0.99881
-128.829	0.99855	0.99849	0.9988
-128.739	0.99853	0.99847	0.99878
-128.649	0.99851	0.99846	0.99877
-128.559	0.99849	0.99844	0.99875
-128.468	0.99847	0.99842	0.99874
-128.378	0.99845	0.9984	0.99872
-128.288	0.99844	0.99838	0.9987
-128.198	0.99842	0.99836	0.99869
-128.108	0.9984	0.99834	0.99867
-128.018	0.99838	0.99832	0.99865
-127.928	0.99836	0.9983	0.99863
-127.838	0.99834	0.99828	0.99862
-127.748	0.99832	0.99826	0.9986
-127.658	0.9983	0.99824	0.99858
-127.568	0.99827	0.99821	0.99856
-127.477	0.99825	0.99819	0.99854
-127.387	0.99823	0.99817	0.99853
-127.297	0.99821	0.99815	0.99851
-127.207	0.99819	0.99813	0.99849
-127.117	0.99817	0.9981	0.99847
-127.027	0.99814	0.99808	0.99845
-126.937	0.99812	0.99806	0.99843
-126.847	0.9981	0.99803	0.99841
-126.757	0.99807	0.99801	0.99839
-126.667	0.99805	0.99798	0.99837
-126.577	0.99803	0.99796	0.99835
-126.486	0.998	0.99794	0.99832
-126.396	0.99798	0.99791	0.9983
-126.306	0.99795	0.99788	0.99828
-126.216	0.99793	0.99786	0.99826
-126.126	0.9979	0.99783	0.99824
-126.036	0.99787	0.99781	0.99821
-125.946	0.99785	0.99778	0.99819
-125.856	0.99782	0.99775	0.99817
-125.766	0.9978	0.99772	0.99814
-125.676	0.99777	0.9977	0.99812
-125.586	0.99774	0.99767	0.9981
-125.496	0.99771	0.99764	0.99807
-125.405	0.99768	0.99761	0.99805
-125.315	0.99766	0.99758	0.99802
-125.225	0.99763	0.99755	0.998
-125.135	0.9976	0.99752	0.99797
-125.045	0.99757	0.99749	0.99794
-124.955	0.99754	0.99746	0.99792
-124.865	0.99751	0.99743	0.99789
-124.775	0.99748	0.9974	0.99786
-124.685	0.99745	0.99737	0.99784
-124.595	0.99742	0.99734	0.99781
-124.504	0.99738	0.9973	0.99778
-124.414	0.99735	0.99727	0.99775
-124.324	0.99732	0.99724	0.99772
-124.234	0.99729	0.9972	0.99769
-124.144	0.99725	0.99717	0.99766
-124.054	0.99722	0.99714	0.99763
-123.964	0.99718	0.9971	0.9976
-123.874	0.99715	0.99707	0.99757
-123.784	0.99711	0.99703	0.99754
-123.694	0.99708	0.99699	0.99751
-123.604	0.99704	0.99696	0.99748
-123.514	0.99701	0.99692	0.99744
-123.423	0.99697	0.99688	0.99741
-123.333	0.99693	0.99685	0.99738
-123.243	0.99689	0.99681	0.99734
-123.153	0.99686	0.99677	0.99731
-123.063	0.99682	0.99673	0.99728
-122.973	0.99678	0.99669	0.99724
-122.883	0.99674	0.99665	0.9972
-122.793	0.9967	0.99661	0.99717
-122.703	0.99666	0.99657	0.99713
-122.613	0.99662	0.99652	0.9971
-122.523	0.99658	0.99648	0.99706
-122.432	0.99653	0.99644	0.99702
-122.342	0.99649	0.9964	0.99698
-122.252	0.99645	0.99635	0.99694
-122.162	0.9964	0.99631	0.9969
-122.072	0.99636	0.99626	0.99686
-121.982	0.99631	0.99622	0.99682
-121.892	0.99627	0.99617	0.99678
-121.802	0.99622	0.99613	0.99674
-121.712	0.99618	0.99608	0.9967
-121.622	0.99613	0.99603	0.99666
-121.532	0.99608	0.99598	0.99661
-121.441	0.99603	0.99593	0.99657
-121.351	0.99599	0.99588	0.99653
-121.261	0.99594	0.99583	0.99648
-121.171	0.99589	0.99578	0.99644
-121.081	0.99584	0.99573	0.99639
-120.991	0.99578	0.99568	0.99634
-120.901	0.99573	0.99563	0.9963
-120.811	0.99568	0.99557	0.99625
-120.721	0.99563	0.99552	0.9962
-120.631	0.99557	0.99547	0.99615
-120.541	0.99552	0.99541	0.9961
-120.45	0.99546	0.99535	0.99605
-120.36	0.99541	0.9953	0.996
-120.27	0.99535	0.99524	0.99595
-120.18	0.99529	0.99518	0.9959
-120.09	0.99524	0.99512	0.99585
-120	0.99518	0.99507	0.99579
-119.91	0.99512	0.99501	0.99574
-119.82	0.99506	0.99494	0.99568
-119.73	0.995	0.99488	0.99563
-119.64	0.99494	0.99482	0.99557
-119.55	0.99488	0.99476	0.99552
-119.459	0.99481	0.99469	0.99546
-119.369	0.99475	0.99463	0.9954
-119.279	0.99468	0.99456	0.99534
-119.189	0.99462	0.9945	0.99528
-119.099	0.99455	0.99443	0.99522
-119.009	0.99449	0.99436	0.99516
-118.919	0.99442	0.9943	0.9951
-118.829	0.99435	0.99423	0.99503
-118.739	0.99428	0.99416	0.99497
-118.649	0.99421	0.99409	0.99491
-118.559	0.99414	0.99401	0.99484
-118.468	0.99407	0.99394	0.99477
-118.378	0.99399	0.99387	0.99471
-118.288	0.99392	0.99379	0.99464
-118.198	0.99385	0.99372	0.99457
-118.108	0.99377	0.99364	0.9945
-118.018	0.99369	0.99356	0.99443
-117.928	0.99362	0.99349	0.99436
-117.838	0.99354	0.99341	0.99429
-117.748	0.99346	0.99333	0.99421
-117.658	0.99338	0.99325	0.99414
-117.568	0.9933	0.99316	0.99406
-117.477	0.99322	0.99308	0.99399
-117.387	0.99313	0.993	0.99391
-117.297	0.99305	0.99291	0.99383
-117.207	0.99296	0.99283	0.99375
-117.117	0.99288	0.99274	0.99367
-117.027	0.99279	0.99265	0.99359
-116.937	0.9927	0.99256	0.99351
-116.847	0.99261	0.99247	0.99343
-116.757	0.99252	0.99238	0.99334
-116.667	0.99243	0.99229	0.99326
-116.577	0.99234	0.9922	0.99317
-116.486	0.99224	0.9921	0.99308
-116.396	0.99215	0.99201	0.993
-116.306	0.99205	0.99191	0.99291
-116.216	0.99196	0.99181	0.99281
-116.126	0.99186	0.99171	0.99272
-116.036	0.99176	0.99161	0.99263
-115.946	0.99166	0.99151	0.99254
-115.856	0.99155	0.99141	0.99244
-115.766	0.99145	0.9913	0.99234
-115.676	0.99135	0.9912	0.99224
-115.586	0.99124	0.99109	0.99215
-115.496	0.99113	0.99098	0.99204
-115.405	0.99102	0.99087	0.99194
-115.315	0.99091	0.99076	0.99184
-115.225	0.9908	0.99065	0.99174
-115.135	0.99069	0.99054	0.99163
-115.045	0.99058	0.99042	0.99152
-114.955	0.99046	0.99031	0.99141
-114.865	0.99035	0.99019	0.9913
-114.775	0.99023	0.99007	0.99119
-114.685	0.99011	0.98995	0.99108
-114.595	0.98999	0.98983	0.99097
-114.504	0.98987	0.98971	0.99085
-114.414	0.98974	0.98958	0.99073
-114.324	0.98962	0.98946	0.99062
-114.234	0.98949	0.98933	0.9905
-114.144	0.98936	0.9892	0.99037
-114.054	0.98923	0.98907	0.99025
-113.964	0.9891	0.98894	0.99013
-113.874	0.98897	0.98881	0.99
-113.784	0.98883	0.98867	0.98987
-113.694	0.9887	0.98853	0.98974
-113.604	0.98856	0.9884	0.98961
-113.514	0.98842	0.98826	0.98948
-113.423	0.98828	0.98811	0.98935
-113.333	0.98813	0.98797	0.98921
-113.243	0.98799	0.98782	0.98907
-113.153	0.98784	0.98768	0.98893
-113.063	0.98769	0.98753	0.98879
-112.973	0.98754	0.98738	0.98865
-112.883	0.98739	0.98723	0.9885
-112.793	0.98724	0.98707	0.98836
-112.703	0.98708	0.98692	0.98821
-112.613	0.98693	0.98676	0.98806
-112.523	0.98677	0.9866	0.98791
-112.432	0.98661	0.98644	0.98775
-112.342	0.98644	0.98627	0.9876
-112.252	0.98628	0.98611	0.98744
-112.162	0.98611	0.98594	0.98728
-112.072	0.98594	0.98577	0.98712
-111.982	0.98577	0.9856	0.98695
-111.892	0.9856	0.98543	0.98679
-111.802	0.98542	0.98525	0.98662
-111.712	0.98525	0.98508	0.98645
-111.622	0.98507	0.9849	0.98628
-111.532	0.98488	0.98471	0.9861
-111.441	0.9847	0.98453	0.98592
-111.351	0.98451	0.98434	0.98575
-111.261	0.98433	0.98416	0.98556
-111.171	0.98414	0.98397	0.98538
-111.081	0.98394	0.98377	0.98519
-110.991	0.98375	0.98358	0.98501
-110.901	0.98355	0.98338	0.98482
-110.811	0.98335	0.98318	0.98462
-110.721	0.98315	0.98298	0.98443
-110.631	0.98295	0.98278	0.98423
-110.541	0.98274	0.98257	0.98403
-110.45	0.98253	0.98236	0.98383
-110.36	0.98232	0.98215	0.98362
-110.27	0.9821	0.98193	0.98341
-110.18	0.98189	0.98172	0.9832
-110.09	0.98167	0.9815	0.98299
-110	0.98144	0.98128	0.98278
-109.91	0.98122	0.98105	0.98256
-109.82	0.98099	0.98083	0.98234
-109.73	0.98076	0.9806	0.98211
-109.64	0.98053	0.98036	0.98189
-109.55	0.98029	0.98013	0.98166
-109.459	0.98006	0.97989	0.98142
-109.369	0.97981	0.97965	0.98119
-109.279	0.97957	0.97941	0.98095
-109.189	0.97932	0.97916	0.98071
-109.099	0.97907	0.97891	0.98047
-109.009	0.97882	0.97866	0.98022
-108.919	0.97856	0.9784	0.97997
-108.829	0.97831	0.97815	0.97972
-108.739	0.97804	0.97788	0.97946
-108.649	0.97778	0.97762	0.9792
-108.559	0.97751	0.97735	0.97894
-108.468	0.97724	0.97708	0.97867
-108.378	0.97697	0.97681	0.9784
-108.288	0.97669	0.97653	0.97813
-108.198	0.97641	0.97625	0.97785
-108.108	0.97612	0.97597	0.97757
-108.018	0.97584	0.97568	0.97729
-107.928	0.97554	0.97539	0.97701
-107.838	0.97525	0.9751	0.97672
-107.748	0.97495	0.9748	0.97642
-107.658	0.97465	0.97451	0.97613
-107.568	0.97435	0.9742	0.97583
-107.477	0.97404	0.97389	0.97552
-107.387	0.97373	0.97358	0.97521
-107.297	0.97341	0.97327	0.9749
-107.207	0.97309	0.97295	0.97459
-107.117	0.97277	0.97263	0.97427
-107.027	0.97244	0.97231	0.97394
-106.937	0.97211	0.97198	0.97362
-106.847	0.97178	0.97165	0.97328
-106.757	0.97144	0.97131	0.97295
-106.667	0.97109	0.97097	0.97261
-106.577	0.97075	0.97062	0.97227
-106.486	0.9704	0.97028	0.97192
-106.396	0.97004	0.96992	0.97157
-106.306	0.96968	0.96957	0.97121
-106.216	0.96932	0.96921	0.97085
-106.126	0.96896	0.96884	0.97048
-106.036	0.96858	0.96847	0.97012
-105.946	0.96821	0.9681	0.96974
-105.856	0.96783	0.96773	0.96936
-105.766	0.96744	0.96734	0.96898
-105.676	0.96706	0.96696	0.96859
-105.586	0.96666	0.96657	0.9682
-105.496	0.96627	0.96617	0.9678
-105.405	0.96586	0.96577	0.9674
-105.315	0.96546	0.96537	0.96699
-105.225	0.96505	0.96496	0.96658
-105.135	0.96463	0.96455	0.96617
-105.045	0.96421	0.96413	0.96574
-104.955	0.96378	0.96371	0.96532
-104.865	0.96335	0.96328	0.96489
-104.775	0.96292	0.96285	0.96445
-104.685	0.96248	0.96242	0.96401
-104.595	0.96203	0.96197	0.96356
-104.504	0.96158	0.96153	0.96311
-104.414	0.96112	0.96108	0.96265
-104.324	0.96066	0.96062	0.96219
-104.234	0.9602	0.96016	0.96172
-104.144	0.95973	0.95969	0.96124
-104.054	0.95925	0.95922	0.96076
-103.964	0.95877	0.95874	0.96028
-103.874	0.95828	0.95826	0.95978
-103.784	0.95779	0.95777	0.95929
-103.694	0.95729	0.95728	0.95878
-103.604	0.95678	0.95678	0.95827
-103.514	0.95627	0.95627	0.95776
-103.423	0.95576	0.95576	0.95724
-103.333	0.95523	0.95524	0.95671
-103.243	0.95471	0.95472	0.95617
-103.153	0.95417	0.9542	0.95563
-103.063	0.95363	0.95366	0.95509
-102.973	0.95309	0.95312	0.95453
-102.883	0.95254	0.95258	0.95397
-102.793	0.95198	0.95203	0.95341
-102.703	0.95142	0.95147	0.95284
-102.613	0.95085	0.9509	0.95226
-102.523	0.95027	0.95033	0.95167
-102.432	0.94969	0.94976	0.95108
-102.342	0.9491	0.94918	0.95048
-102.252	0.9485	0.94859	0.94987
-102.162	0.9479	0.94799	0.94926
-102.072	0.94729	0.94739	0.94863
-101.982	0.94667	0.94678	0.94801
-101.892	0.94605	0.94617	0.94737
-101.802	0.94542	0.94554	0.94673
-101.712	0.94478	0.94492	0.94608
-101.622	0.94414	0.94428	0.94542
-101.532	0.94349	0.94364	0.94476
-101.441	0.94283	0.94299	0.94408
-101.351	0.94217	0.94233	0.9434
-101.261	0.9415	0.94167	0.94271
-101.171	0.94082	0.941	0.94202
-101.081	0.94013	0.94032	0.94131
-100.991	0.93944	0.93964	0.9406
-100.901	0.93873	0.93895	0.93988
-100.811	0.93803	0.93825	0.93915
-100.721	0.93731	0.93754	0.93842
-100.631	0.93658	0.93682	0.93767
-100.541	0.93585	0.9361	0.93692
-100.45	0.93511	0.93537	0.93616
-100.36	0.93436	0.93463	0.93539
-100.27	0.93361	0.93389	0.93461
-100.18	0.93284	0.93314	0.93382
-100.09	0.93207	0.93237	0.93302
-100	0.93129	0.9316	0.93222
-99.9099	0.9305	0.93083	0.9314
-99.8198	0.9297	0.93004	0.93058
-99.7297	0.9289	0.92925	0.92975
-99.6396	0.92808	0.92844	0.9289
-99.5495	0.92726	0.92763	0.92805
-99.4595	0.92643	0.92681	0.92719
-99.3694	0.92559	0.92599	0.92632
-99.2793	0.92474	0.92515	0.92544
-99.1892	0.92388	0.92431	0.92455
-99.0991	0.92301	0.92345	0.92365
-99.009	0.92214	0.92259	0.92275
-98.9189	0.92125	0.92172	0.92183
-98.8288	0.92036	0.92084	0.9209
-98.7387	0.91945	0.91995	0.91996
-98.6487	0.91854	0.91905	0.91901
-98.5586	0.91762	0.91814	0.91805
-98.4685	0.91668	0.91722	0.91708
-98.3784	0.91574	0.9163	0.9161
-98.2883	0.91479	0.91536	0.91511
-98.1982	0.91383	0.91442	0.91411
-98.1081	0.91286	0.91346	0.9131
-98.018	0.91188	0.9125	0.91208
-97.9279	0.91089	0.91152	0.91104
-97.8378	0.90989	0.91054	0.91
-97.7477	0.90888	0.90955	0.90894
-97.6577	0.90785	0.90854	0.90788
-97.5676	0.90682	0.90753	0.9068
-97.4775	0.90578	0.90651	0.90571
-97.3874	0.90473	0.90547	0.90461
-97.2973	0.90367	0.90443	0.9035
-97.2072	0.90259	0.90337	0.90237
-97.1171	0.90151	0.90231	0.90124
-97.027	0.90042	0.90123	0.90009
-96.9369	0.89931	0.90015	0.89893
-96.8469	0.89819	0.89905	0.89776
-96.7568	0.89707	0.89794	0.89658
-96.6667	0.89593	0.89683	0.89539
-96.5766	0.89478	0.8957	0.89418
-96.4865	0.89362	0.89456	0.89296
-96.3964	0.89245	0.89341	0.89173
-96.3063	0.89126	0.89224	0.89049
-96.2162	0.89007	0.89107	0.88923
-96.1261	0.88886	0.88989	0.88796
-96.036	0.88765	0.88869	0.88668
-95.9459	0.88642	0.88749	0.88538
-95.8559	0.88518	0.88627	0.88408
-95.7658	0.88392	0.88504	0.88276
-95.6757	0.88266	0.8838	0.88142
-95.5856	0.88138	0.88255	0.88008
-95.4955	0.88009	0.88128	0.87872
-95.4054	0.87879	0.88001	0.87735
-95.3153	0.87748	0.87872	0.87596
-95.2252	0.87615	0.87742	0.87456
-95.1351	0.87482	0.87611	0.87315
-95.0451	0.87347	0.87478	0.87172
-94.9549	0.87211	0.87345	0.87028
-94.8649	0.87073	0.8721	0.86883
-94.7748	0.86934	0.87074	0.86736
-94.6847	0.86795	0.86937	0.86588
-94.5946	0.86653	0.86798	0.86438
-94.5045	0.86511	0.86658	0.86287
-94.4144	0.86367	0.86517	0.86135
-94.3243	0.86222	0.86375	0.85981
-94.2342	0.86076	0.86232	0.85826
-94.1441	0.85928	0.86087	0.85669
-94.0541	0.85779	0.85941	0.85511
-93.964	0.85629	0.85794	0.85351
-93.8739	0.85477	0.85645	0.85191
-93.7838	0.85324	0.85495	0.85028
-93.6937	0.8517	0.85344	0.84864
-93.6036	0.85014	0.85191	0.84699
-93.5135	0.84857	0.85038	0.84532
-93.4234	0.84699	0.84883	0.84364
-93.3333	0.84539	0.84726	0.84194
-93.2432	0.84378	0.84568	0.84022
-93.1531	0.84216	0.84409	0.8385
-93.0631	0.84052	0.84249	0.83675
-92.973	0.83887	0.84087	0.83499
-92.8829	0.8372	0.83924	0.83322
-92.7928	0.83553	0.83759	0.83143
-92.7027	0.83383	0.83594	0.82963
-92.6126	0.83213	0.83426	0.82781
-92.5225	0.83041	0.83258	0.82597
-92.4324	0.82867	0.83088	0.82412
-92.3423	0.82692	0.82917	0.82226
-92.2523	0.82516	0.82744	0.82038
-92.1622	0.82338	0.8257	0.81848
-92.0721	0.82159	0.82395	0.81657
-91.982	0.81979	0.82218	0.81464
-91.8919	0.81797	0.8204	0.8127
-91.8018	0.81613	0.8186	0.81074
-91.7117	0.81429	0.81679	0.80876
-91.6216	0.81242	0.81497	0.80677
-91.5315	0.81055	0.81313	0.80477
-91.4414	0.80866	0.81128	0.80274
-91.3513	0.80675	0.80941	0.80071
-91.2613	0.80483	0.80753	0.79865
-91.1712	0.8029	0.80564	0.79658
-91.0811	0.80095	0.80373	0.7945
-90.991	0.79899	0.80181	0.7924
-90.9009	0.79701	0.79987	0.79028
-90.8108	0.79502	0.79792	0.78815
-90.7207	0.79301	0.79596	0.786
-90.6306	0.79099	0.79398	0.78384
-90.5405	0.78896	0.79199	0.78166
-90.4505	0.78691	0.78998	0.77946
-90.3604	0.78484	0.78796	0.77725
-90.2703	0.78276	0.78592	0.77502
-90.1802	0.78067	0.78388	0.77278
-90.0901	0.77856	0.78181	0.77052
-90	0.77644	0.77973	0.76825
-89.9099	0.7743	0.77764	0.76596
-89.8198	0.77215	0.77554	0.76365
-89.7297	0.76999	0.77342	0.76133
-89.6396	0.76781	0.77128	0.75899
-89.5495	0.76561	0.76913	0.75664
-89.4595	0.7634	0.76697	0.75427
-89.3694	0.76118	0.76479	0.75189
-89.2793	0.75895	0.7626	0.74949
-89.1892	0.75669	0.7604	0.74708
-89.0991	0.75443	0.75818	0.74465
-89.009	0.75215	0.75595	0.7422
-88.9189	0.74985	0.7537	0.73974
-88.8288	0.74755	0.75144	0.73727
-88.7387	0.74522	0.74916	0.73478
-88.6487	0.74289	0.74688	0.73227
-88.5586	0.74054	0.74457	0.72975
-88.4685	0.73817	0.74226	0.72722
-88.3784	0.7358	0.73993	0.72466
-88.2883	0.73341	0.73759	0.7221
-88.1982	0.731	0.73523	0.71952
-88.1081	0.72858	0.73286	0.71693
-88.018	0.72615	0.73048	0.71432
-87.9279	0.7237	0.72808	0.7117
-87.8378	0.72124	0.72567	0.70906
-87.7477	0.71877	0.72325	0.70641
-87.6577	0.71628	0.72081	0.70374
-87.5676	0.71378	0.71836	0.70106
-87.4775	0.71127	0.7159	0.69837
-87.3874	0.70875	0.71342	0.69566
-87.2973	0.70621	0.71094	0.69294
-87.2072	0.70366	0.70843	0.69021
-87.1171	0.70109	0.70592	0.68746
-87.027	0.69851	0.70339	0.6847
-86.9369	0.69593	0.70086	0.68192
-86.8469	0.69332	0.6983	0.67914
-86.7568	0.69071	0.69574	0.67634
-86.6667	0.68808	0.69316	0.67353
-86.5766	0.68544	0.69058	0.6707
-86.4865	0.68279	0.68798	0.66786
-86.3964	0.68013	0.68536	0.66501
-86.3063	0.67746	0.68274	0.66215
-86.2162	0.67477	0.68011	0.65928
-86.1261	0.67207	0.67746	0.65639
-86.036	0.66936	0.6748	0.6535
-85.9459	0.66664	0.67213	0.65059
-85.8559	0.66391	0.66945	0.64767
-85.7658	0.66117	0.66676	0.64474
-85.6757	0.65841	0.66406	0.6418
-85.5856	0.65565	0.66134	0.63885
-85.4955	0.65288	0.65862	0.63588
-85.4054	0.65009	0.65588	0.63291
-85.3153	0.64729	0.65314	0.62993
-85.2252	0.64449	0.65038	0.62693
-85.1351	0.64167	0.64762	0.62393
-85.0451	0.63885	0.64484	0.62092
-84.9549	0.63601	0.64206	0.6179
-84.8649	0.63317	0.63926	0.61487
-84.7748	0.63031	0.63646	0.61183
-84.6847	0.62745	0.63365	0.60878
-84.5946	0.62458	0.63082	0.60572
-84.5045	0.6217	0.62799	0.60266
-84.4144	0.61881	0.62515	0.59958
-84.3243	0.61591	0.6223	0.5965
-84.2342	0.61301	0.61944	0.59341
-84.1441	0.61009	0.61658	0.59032
-84.0541	0.60717	0.6137	0.58721
-83.964	0.60424	0.61082	0.5841
-83.8739	0.6013	0.60793	0.58099
-83.7838	0.59836	0.60504	0.57786
-83.6937	0.59541	0.60213	0.57473
-83.6036	0.59245	0.59922	0.5716
-83.5135	0.58948	0.5963	0.56845
-83.4234	0.58651	0.59338	0.56531
-83.3333	0.58353	0.59044	0.56215
-83.2432	0.58055	0.5875	0.559
-83.1531	0.57756	0.58456	0.55583
-83.0631	0.57456	0.58161	0.55267
-82.973	0.57156	0.57865	0.5495
-82.8829	0.56856	0.57569	0.54632
-82.7928	0.56555	0.57272	0.54314
-82.7027	0.56253	0.56975	0.53996
-82.6126	0.55951	0.56677	0.53677
-82.5225	0.55648	0.56379	0.53359
-82.4324	0.55345	0.5608	0.53039
-82.3423	0.55042	0.55781	0.5272
-82.2523	0.54738	0.55481	0.524
-82.1622	0.54434	0.55181	0.52081
-82.0721	0.5413	0.54881	0.51761
-81.982	0.53825	0.5458	0.51441
-81.8919	0.5352	0.54279	0.5112
-81.8018	0.53215	0.53977	0.508
-81.7117	0.52909	0.53676	0.5048
-81.6216	0.52603	0.53374	0.50159
-81.5315	0.52297	0.53071	0.49839
-81.4414	0.51991	0.52769	0.49518
-81.3513	0.51685	0.52466	0.49198
-81.2613	0.51379	0.52163	0.48878
-81.1712	0.51072	0.5186	0.48557
-81.0811	0.50766	0.51557	0.48237
-80.991	0.50459	0.51254	0.47917
-80.9009	0.50152	0.50951	0.47597
-80.8108	0.49846	0.50647	0.47278
-80.7207	0.49539	0.50344	0.46958
-80.6306	0.49232	0.5004	0.46639
-80.5405	0.48926	0.49737	0.4632
-80.4505	0.48619	0.49433	0.46002
-80.3604	0.48313	0.4913	0.45684
-80.2703	0.48007	0.48827	0.45366
-80.1802	0.47701	0.48523	0.45048
-80.0901	0.47395	0.4822	0.44731
-80	0.47089	0.47917	0.44414
-79.9099	0.46783	0.47614	0.44098
-79.8198	0.46478	0.47312	0.43783
-79.7297	0.46173	0.47009	0.43467
-79.6396	0.45868	0.46707	0.43153
-79.5495	0.45564	0.46405	0.42838
-79.4595	0.4526	0.46103	0.42525
-79.3694	0.44956	0.45801	0.42212
-79.2793	0.44653	0.455	0.41899
-79.1892	0.4435	0.45199	0.41588
-79.0991	0.44047	0.44899	0.41277
-79.009	0.43745	0.44599	0.40966
-78.9189	0.43444	0.44299	0.40657
-78.8288	0.43143	0.44	0.40348
-78.7387	0.42842	0.43701	0.4004
-78.6487	0.42542	0.43402	0.39732
-78.5586	0.42242	0.43104	0.39426
-78.4685	0.41943	0.42807	0.3912
-78.3784	0.41645	0.4251	0.38815
-78.2883	0.41347	0.42214	0.38511
-78.1982	0.4105	0.41918	0.38208
-78.1081	0.40753	0.41622	0.37906
-78.018	0.40457	0.41328	0.37605
-77.9279	0.40162	0.41034	0.37305
-77.8378	0.39868	0.4074	0.37005
-77.7477	0.39574	0.40448	0.36707
-77.6577	0.39281	0.40156	0.3641
-77.5676	0.38989	0.39864	0.36113
-77.4775	0.38698	0.39573	0.35818
-77.3874	0.38407	0.39284	0.35524
-77.2973	0.38117	0.38994	0.35231
-77.2072	0.37828	0.38706	0.34939
-77.1171	0.3754	0.38418	0.34648
-77.027	0.37253	0.38132	0.34359
-76.9369	0.36967	0.37846	0.3407
-76.8469	0.36681	0.37561	0.33783
-76.7568	0.36397	0.37276	0.33497
-76.6667	0.36113	0.36993	0.33212
-76.5766	0.35831	0.3671	0.32928
-76.4865	0.35549	0.36429	0.32646
-76.3964	0.35269	0.36148	0.32364
-76.3063	0.34989	0.35868	0.32084
-76.2162	0.34711	0.3559	0.31806
-76.1261	0.34433	0.35312	0.31528
-76.036	0.34157	0.35035	0.31252
-75.9459	0.33882	0.34759	0.30978
-75.8559	0.33607	0.34484	0.30704
-75.7658	0.33334	0.34211	0.30432
-75.6757	0.33062	0.33938	0.30161
-75.5856	0.32791	0.33666	0.29892
-75.4955	0.32521	0.33396	0.29624
-75.4054	0.32253	0.33126	0.29358
-75.3153	0.31985	0.32858	0.29092
-75.2252	0.31719	0.32591	0.28829
-75.1351	0.31454	0.32325	0.28566
-75.0451	0.3119	0.3206	0.28306
-74.9549	0.30928	0.31796	0.28046
-74.8649	0.30666	0.31533	0.27788
-74.7748	0.30406	0.31272	0.27532
-74.6847	0.30147	0.31011	0.27277
-74.5946	0.29889	0.30752	0.27023
-74.5045	0.29633	0.30494	0.26771
-74.4144	0.29378	0.30238	0.26521
-74.3243	0.29124	0.29982	0.26272
-74.2342	0.28871	0.29728	0.26024
-74.1441	0.2862	0.29475	0.25778
-74.0541	0.2837	0.29223	0.25534
-73.964	0.28121	0.28973	0.25291
-73.8739	0.27874	0.28724	0.25049
-73.7838	0.27628	0.28476	0.24809
-73.6937	0.27384	0.28229	0.24571
-73.6036	0.2714	0.27984	0.24334
-73.5135	0.26899	0.2774	0.24099
-73.4234	0.26658	0.27497	0.23865
-73.3333	0.26419	0.27256	0.23633
-73.2432	0.26181	0.27016	0.23403
-73.1531	0.25945	0.26777	0.23174
-73.0631	0.2571	0.2654	0.22946
-72.973	0.25476	0.26304	0.2272
-72.8829	0.25244	0.26069	0.22496
-72.7928	0.25013	0.25836	0.22273
-72.7027	0.24784	0.25604	0.22052
-72.6126	0.24556	0.25373	0.21833
-72.5225	0.24329	0.25144	0.21615
-72.4324	0.24104	0.24916	0.21398
-72.3423	0.2388	0.2469	0.21184
-72.2523	0.23658	0.24465	0.2097
-72.1622	0.23437	0.24241	0.20759
-72.0721	0.23218	0.24019	0.20549
-71.982	0.23	0.23798	0.2034
-71.8919	0.22783	0.23579	0.20133
-71.8018	0.22568	0.23361	0.19928
-71.7117	0.22355	0.23144	0.19724
-71.6216	0.22143	0.22929	0.19522
-71.5315	0.21932	0.22715	0.19321
-71.4414	0.21722	0.22503	0.19122
-71.3513	0.21515	0.22292	0.18925
-71.2613	0.21308	0.22082	0.18729
-71.1712	0.21103	0.21874	0.18535
-71.0811	0.209	0.21667	0.18342
-70.991	0.20698	0.21462	0.18151
-70.9009	0.20497	0.21258	0.17961
-70.8108	0.20298	0.21055	0.17773
-70.7207	0.201	0.20854	0.17587
-70.6306	0.19904	0.20655	0.17402
-70.5405	0.19709	0.20456	0.17218
-70.4505	0.19516	0.2026	0.17036
-70.3604	0.19324	0.20064	0.16856
-70.2703	0.19133	0.1987	0.16677
-70.1802	0.18944	0.19678	0.16499
-70.0901	0.18756	0.19486	0.16324
-70	0.1857	0.19297	0.16149
-69.9099	0.18385	0.19108	0.15976
-69.8198	0.18202	0.18921	0.15805
-69.7297	0.1802	0.18736	0.15635
-69.6396	0.1784	0.18552	0.15467
-69.5495	0.17661	0.18369	0.153
-69.4595	0.17483	0.18188	0.15135
-69.3694	0.17307	0.18008	0.14971
-69.2793	0.17132	0.17829	0.14808
-69.1892	0.16958	0.17652	0.14647
-69.0991	0.16786	0.17476	0.14488
-69.009	0.16616	0.17302	0.1433
-68.9189	0.16446	0.17129	0.14173
-68.8288	0.16279	0.16957	0.14018
-68.7387	0.16112	0.16787	0.13864
-68.6487	0.15947	0.16618	0.13712
-68.5586	0.15783	0.16451	0.13561
-68.4685	0.15621	0.16284	0.13411
-68.3784	0.1546	0.1612	0.13263
-68.2883	0.153	0.15956	0.13116
-68.1982	0.15142	0.15794	0.12971
-68.1081	0.14985	0.15633	0.12827
-68.018	0.14829	0.15474	0.12684
-67.9279	0.14675	0.15316	0.12543
-67.8378	0.14522	0.15159	0.12403
-67.7477	0.14371	0.15003	0.12265
-67.6577	0.1422	0.14849	0.12127
-67.5676	0.14071	0.14696	0.11991
-67.4775	0.13924	0.14545	0.11857
-67.3874	0.13777	0.14395	0.11723
-67.2973	0.13632	0.14246	0.11591
-67.2072	0.13488	0.14098	0.11461
-67.1171	0.13346	0.13952	0.11331
-67.027	0.13205	0.13807	0.11203
-66.9369	0.13065	0.13663	0.11076
-66.8469	0.12926	0.1352	0.10951
-66.7568	0.12789	0.13379	0.10826
-66.6667	0.12652	0.13239	0.10703
-66.5766	0.12517	0.131	0.10581
-66.4865	0.12384	0.12962	0.10461
-66.3964	0.12251	0.12826	0.10341
-66.3063	0.1212	0.12691	0.10223
-66.2162	0.1199	0.12557	0.10106
-66.1261	0.11861	0.12424	0.0999
-66.036	0.11733	0.12293	0.09875
-65.9459	0.11607	0.12163	0.09762
-65.8559	0.11482	0.12034	0.09649
-65.7658	0.11358	0.11906	0.09538
-65.6757	0.11235	0.11779	0.09428
-65.5856	0.11113	0.11653	0.09319
-65.4955	0.10992	0.11529	0.09212
-65.4054	0.10873	0.11406	0.09105
-65.3153	0.10755	0.11284	0.08999
-65.2252	0.10637	0.11163	0.08895
-65.1351	0.10521	0.11043	0.08792
-65.0451	0.10406	0.10924	0.08689
-64.9549	0.10293	0.10807	0.08588
-64.8649	0.1018	0.1069	0.08488
-64.7748	0.10068	0.10575	0.08389
-64.6847	0.09958	0.10461	0.08291
-64.5946	0.09848	0.10347	0.08194
-64.5045	0.0974	0.10235	0.08098
-64.4144	0.09633	0.10124	0.08003
-64.3243	0.09526	0.10014	0.0791
-64.2342	0.09421	0.09906	0.07817
-64.1441	0.09317	0.09798	0.07725
-64.0541	0.09214	0.09691	0.07634
-63.964	0.09112	0.09585	0.07544
-63.8739	0.09011	0.09481	0.07455
-63.7838	0.08911	0.09377	0.07367
-63.6937	0.08812	0.09274	0.0728
-63.6036	0.08714	0.09173	0.07194
-63.5135	0.08616	0.09072	0.07109
-63.4234	0.0852	0.08972	0.07025
-63.3333	0.08425	0.08874	0.06942
-63.2432	0.08331	0.08776	0.06859
-63.1531	0.08238	0.08679	0.06778
-63.0631	0.08146	0.08584	0.06697
-62.973	0.08054	0.08489	0.06618
-62.8829	0.07964	0.08395	0.06539
-62.7928	0.07874	0.08302	0.06461
-62.7027	0.07786	0.0821	0.06384
-62.6126	0.07698	0.08119	0.06308
-62.5225	0.07612	0.08029	0.06232
-62.4324	0.07526	0.0794	0.06158
-62.3423	0.07441	0.07851	0.06084
-62.2522	0.07357	0.07764	0.06011
-62.1622	0.07274	0.07678	0.05939
-62.0721	0.07191	0.07592	0.05868
-61.982	0.0711	0.07507	0.05798
-61.8919	0.07029	0.07423	0.05728
-61.8018	0.0695	0.0734	0.05659
-61.7117	0.06871	0.07258	0.05591
-61.6216	0.06793	0.07177	0.05524
-61.5315	0.06715	0.07097	0.05458
-61.4414	0.06639	0.07017	0.05392
-61.3513	0.06563	0.06938	0.05327
-61.2613	0.06488	0.0686	0.05262
-61.1712	0.06414	0.06783	0.05199
-61.0811	0.06341	0.06707	0.05136
-60.991	0.06269	0.06631	0.05074
-60.9009	0.06197	0.06556	0.05013
-60.8108	0.06126	0.06482	0.04952
-60.7207	0.06056	0.06409	0.04892
-60.6306	0.05987	0.06337	0.04833
-60.5405	0.05918	0.06265	0.04774
-60.4504	0.0585	0.06194	0.04716
-60.3604	0.05783	0.06124	0.04659
-60.2703	0.05716	0.06055	0.04602
-60.1802	0.05651	0.05986	0.04546
-60.0901	0.05585	0.05918	0.04491
-60	0.05521	0.05851	0.04436
-59.9099	0.05457	0.05784	0.04382
-59.8198	0.05395	0.05718	0.04329
-59.7297	0.05332	0.05653	0.04276
-59.6396	0.05271	0.05589	0.04224
-59.5496	0.0521	0.05525	0.04172
-59.4595	0.0515	0.05462	0.04121
-59.3694	0.0509	0.054	0.04071
-59.2793	0.05031	0.05338	0.04021
-59.1892	0.04973	0.05277	0.03972
-59.0991	0.04915	0.05217	0.03924
-59.009	0.04858	0.05157	0.03876
-58.9189	0.04802	0.05098	0.03828
-58.8288	0.04746	0.0504	0.03781
-58.7387	0.04691	0.04982	0.03735
-58.6487	0.04636	0.04925	0.03689
-58.5586	0.04582	0.04868	0.03644
-58.4685	0.04529	0.04812	0.03599
-58.3784	0.04476	0.04757	0.03555
-58.2883	0.04424	0.04702	0.03511
-58.1982	0.04372	0.04648	0.03468
-58.1081	0.04321	0.04595	0.03425
-58.018	0.04271	0.04542	0.03383
-57.9279	0.04221	0.04489	0.03341
-57.8378	0.04172	0.04438	0.033
-57.7478	0.04123	0.04386	0.0326
-57.6577	0.04075	0.04336	0.03219
-57.5676	0.04027	0.04286	0.0318
-57.4775	0.0398	0.04236	0.03141
-57.3874	0.03933	0.04187	0.03102
-57.2973	0.03887	0.04139	0.03063
-57.2072	0.03842	0.04091	0.03026
-57.1171	0.03797	0.04043	0.02988
-57.027	0.03752	0.03997	0.02951
-56.9369	0.03708	0.0395	0.02915
-56.8469	0.03665	0.03905	0.02879
-56.7568	0.03621	0.03859	0.02843
-56.6667	0.03579	0.03814	0.02808
-56.5766	0.03537	0.0377	0.02773
-56.4865	0.03495	0.03726	0.02739
-56.3964	0.03454	0.03683	0.02705
-56.3063	0.03413	0.0364	0.02671
-56.2162	0.03373	0.03598	0.02638
-56.1261	0.03333	0.03556	0.02606
-56.036	0.03294	0.03515	0.02573
-55.946	0.03255	0.03474	0.02541
-55.8559	0.03217	0.03433	0.0251
-55.7658	0.03179	0.03393	0.02479
-55.6757	0.03141	0.03354	0.02448
-55.5856	0.03104	0.03315	0.02417
-55.4955	0.03068	0.03276	0.02387
-55.4054	0.03031	0.03238	0.02358
-55.3153	0.02995	0.032	0.02328
-55.2252	0.0296	0.03162	0.02299
-55.1351	0.02925	0.03125	0.02271
-55.0451	0.0289	0.03089	0.02242
-54.9549	0.02856	0.03053	0.02214
-54.8649	0.02822	0.03017	0.02187
-54.7748	0.02789	0.02982	0.0216
-54.6847	0.02756	0.02947	0.02133
-54.5946	0.02723	0.02912	0.02106
-54.5045	0.02691	0.02878	0.0208
-54.4144	0.02659	0.02844	0.02054
-54.3243	0.02627	0.02811	0.02028
-54.2342	0.02596	0.02778	0.02003
-54.1441	0.02565	0.02745	0.01978
-54.054	0.02535	0.02713	0.01953
-53.964	0.02505	0.02681	0.01929
-53.8739	0.02475	0.0265	0.01905
-53.7838	0.02445	0.02619	0.01881
-53.6937	0.02416	0.02588	0.01857
-53.6036	0.02388	0.02558	0.01834
-53.5135	0.02359	0.02527	0.01811
-53.4234	0.02331	0.02498	0.01789
-53.3333	0.02303	0.02468	0.01766
-53.2432	0.02276	0.02439	0.01744
-53.1531	0.02249	0.02411	0.01722
-53.0631	0.02222	0.02382	0.01701
-52.973	0.02195	0.02354	0.01679
-52.8829	0.02169	0.02326	0.01658
-52.7928	0.02143	0.02299	0.01638
-52.7027	0.02118	0.02272	0.01617
-52.6126	0.02092	0.02245	0.01597
-52.5225	0.02068	0.02219	0.01577
-52.4324	0.02043	0.02192	0.01557
-52.3423	0.02018	0.02166	0.01538
-52.2522	0.01994	0.02141	0.01518
-52.1622	0.0197	0.02116	0.01499
-52.0721	0.01947	0.02091	0.0148
-51.982	0.01924	0.02066	0.01462
-51.8919	0.01901	0.02041	0.01443
-51.8018	0.01878	0.02017	0.01425
-51.7117	0.01855	0.01993	0.01407
-51.6216	0.01833	0.0197	0.0139
-51.5315	0.01811	0.01947	0.01372
-51.4414	0.0179	0.01924	0.01355
-51.3513	0.01768	0.01901	0.01338
-51.2613	0.01747	0.01878	0.01321
-51.1712	0.01726	0.01856	0.01305
-51.0811	0.01705	0.01834	0.01288
-50.991	0.01685	0.01812	0.01272
-50.9009	0.01665	0.01791	0.01256
-50.8108	0.01645	0.0177	0.0124
-50.7207	0.01625	0.01749	0.01225
-50.6306	0.01606	0.01728	0.01209
-50.5405	0.01586	0.01707	0.01194
-50.4504	0.01567	0.01687	0.01179
-50.3604	0.01548	0.01667	0.01164
-50.2703	0.0153	0.01647	0.01149
-50.1802	0.01511	0.01628	0.01135
-50.0901	0.01493	0.01608	0.01121
-50	0.01475	0.01589	0.01107
-49.9099	0.01458	0.01571	0.01093
-49.8198	0.0144	0.01552	0.01079
-49.7297	0.01423	0.01533	0.01065
-49.6396	0.01406	0.01515	0.01052
-49.5496	0.01389	0.01497	0.01039
-49.4595	0.01372	0.01479	0.01026
-49.3694	0.01356	0.01462	0.01013
-49.2793	0.01339	0.01444	0.01
-49.1892	0.01323	0.01427	0.00987
-49.0991	0.01307	0.0141	0.00975
-49.009	0.01292	0.01393	0.00962
-48.9189	0.01276	0.01377	0.0095
-48.8288	0.01261	0.01361	0.00938
-48.7387	0.01245	0.01344	0.00926
-48.6487	0.0123	0.01328	0.00915
-48.5586	0.01216	0.01312	0.00903
-48.4685	0.01201	0.01297	0.00892
-48.3784	0.01187	0.01281	0.00881
-48.2883	0.01172	0.01266	0.00869
-48.1982	0.01158	0.01251	0.00858
-48.1081	0.01144	0.01236	0.00848
-48.018	0.0113	0.01221	0.00837
-47.9279	0.01117	0.01207	0.00826
-47.8378	0.01103	0.01192	0.00816
-47.7478	0.0109	0.01178	0.00806
-47.6577	0.01077	0.01164	0.00795
-47.5676	0.01064	0.0115	0.00785
-47.4775	0.01051	0.01137	0.00775
-47.3874	0.01038	0.01123	0.00766
-47.2973	0.01026	0.0111	0.00756
-47.2072	0.01013	0.01096	0.00746
-47.1171	0.01001	0.01083	0.00737
-47.027	0.00989	0.0107	0.00728
-46.9369	0.00977	0.01058	0.00718
-46.8469	0.00965	0.01045	0.00709
-46.7568	0.00954	0.01032	0.007
-46.6667	0.00942	0.0102	0.00692
-46.5766	0.00931	0.01008	0.00683
-46.4865	0.0092	0.00996	0.00674
-46.3964	0.00908	0.00984	0.00666
-46.3063	0.00897	0.00972	0.00657
-46.2162	0.00887	0.00961	0.00649
-46.1261	0.00876	0.00949	0.00641
-46.036	0.00865	0.00938	0.00633
-45.946	0.00855	0.00927	0.00625
-45.8559	0.00845	0.00916	0.00617
-45.7658	0.00834	0.00905	0.00609
-45.6757	0.00824	0.00894	0.00601
-45.5856	0.00814	0.00883	0.00594
-45.4955	0.00804	0.00873	0.00586
-45.4054	0.00795	0.00862	0.00579
-45.3153	0.00785	0.00852	0.00571
-45.2252	0.00776	0.00842	0.00564
-45.1351	0.00766	0.00832	0.00557
-45.0451	0.00757	0.00822	0.0055
-44.9549	0.00748	0.00812	0.00543
-44.8649	0.00739	0.00802	0.00536
-44.7748	0.0073	0.00792	0.00529
-44.6847	0.00721	0.00783	0.00523
-44.5946	0.00712	0.00774	0.00516
-44.5045	0.00704	0.00764	0.00509
-44.4144	0.00695	0.00755	0.00503
-44.3243	0.00687	0.00746	0.00497
-44.2342	0.00678	0.00737	0.0049
-44.1441	0.0067	0.00728	0.00484
-44.054	0.00662	0.0072	0.00478
-43.964	0.00654	0.00711	0.00472
-43.8739	0.00646	0.00702	0.00466
-43.7838	0.00638	0.00694	0.0046
-43.6937	0.00631	0.00686	0.00454
-43.6036	0.00623	0.00678	0.00448
-43.5135	0.00615	0.00669	0.00443
-43.4234	0.00608	0.00661	0.00437
-43.3333	0.006	0.00653	0.00432
-43.2432	0.00593	0.00646	0.00426
-43.1531	0.00586	0.00638	0.00421
-43.0631	0.00579	0.0063	0.00415
-42.973	0.00572	0.00623	0.0041
-42.8829	0.00565	0.00615	0.00405
-42.7928	0.00558	0.00608	0.004
-42.7027	0.00551	0.00601	0.00395
-42.6126	0.00545	0.00593	0.0039
-42.5225	0.00538	0.00586	0.00385
-42.4324	0.00532	0.00579	0.0038
-42.3423	0.00525	0.00572	0.00375
-42.2522	0.00519	0.00565	0.0037
-42.1622	0.00512	0.00559	0.00366
-42.0721	0.00506	0.00552	0.00361
-41.982	0.005	0.00545	0.00356
-41.8919	0.00494	0.00539	0.00352
-41.8018	0.00488	0.00532	0.00347
-41.7117	0.00482	0.00526	0.00343
-41.6216	0.00476	0.0052	0.00339
-41.5315	0.0047	0.00513	0.00334
-41.4414	0.00465	0.00507	0.0033
-41.3513	0.00459	0.00501	0.00326
-41.2613	0.00454	0.00495	0.00322
-41.1712	0.00448	0.00489	0.00318
-41.0811	0.00443	0.00483	0.00314
-40.991	0.00437	0.00477	0.0031
-40.9009	0.00432	0.00472	0.00306
-40.8108	0.00427	0.00466	0.00302
-40.7207	0.00422	0.0046	0.00298
-40.6306	0.00416	0.00455	0.00294
-40.5405	0.00411	0.00449	0.0029
-40.4504	0.00406	0.00444	0.00287
-40.3604	0.00401	0.00439	0.00283
-40.2703	0.00397	0.00433	0.0028
-40.1802	0.00392	0.00428	0.00276
-40.0901	0.00387	0.00423	0.00272
-40	0.00382	0.00418	0.00269

## Sheet: Panel G
Voltage (mV)	Control (INa Normalized)										GFP (INa Normalized)											Gsn KD (INa Normalized)
-130	1.01651	0.99704	1.01492	1.01121		1.03625	1.01946	1.0163	0.99077	1.00954		1.00573	0.97739	1.01441	0.99734	1.00056		1.00097	0.99338	0.98452		0.99475	1.02133		1.00066	1.00478	0.99984	1.01535	1.01728	1.00708	0.9961
-125	0.99965	0.99257	0.99738	1.00007	0.9998	1.01995	1.00399	1.01922	1.0149	0.99953		1.00171	0.98125	1.00697	1.00251	1.00094	1.00069	0.99785	0.99747	1.01214		1.01434	1.011	0.98454	0.9997	0.9988	0.99939	1.00892	1.01852	1.0044	1.00432
-120	0.99924	1.00168	1.025	0.98873	0.99805	1.01827	0.99796	0.99528	1.00966	0.99503		1.0011	1.01706	0.99208	1.00016	0.9985	1.00461	1.0045	0.99892	1.01313		1.00578	0.9843	0.99172	1	0.99957	0.99619	1.01776	1.00561	0.99972	1.0047
-115	0.9846	1.01134	1.00437	0.97845	1.00215	0.99424	0.9786	0.98974	0.99932	1.00348		0.99145	1.01055	0.99745	0.99174	0.98224	0.99299	1.00483	1.01094	0.98821		1.0062	0.98336	1.02374	0.99964	1.00184	0.99863	0.99777	0.99904	0.9888	0.99487
-110	0.99832	1.00337	0.98579	0.96264	0.96542	0.96274	0.96124	0.97946	0.99498	0.99657		0.97169	1.00553	0.98909	0.9774	0.95641	1.00171	0.99282	0.9993	1.00201		0.99537	0.97418	0.99343	0.98644	0.99502	1.00595	0.99078	1.00499	0.97065	0.98607
-105	1.00519	0.99103	0.98746	0.94593	0.91381	0.96855	0.94248	0.93834	0.99037	0.99585		0.95003	1.00822	0.97237	0.953	0.9249	0.98231	0.9882	0.987	0.96074		0.98358	0.9572	0.95158	0.97833	0.96603	0.99336	0.98477	0.97184	0.96173	0.96653
-100	1.00306	0.97272	0.85857	0.90231	0.87008	0.91295	0.90149	0.85891	0.98047	0.97922		0.92338	0.94429	0.94324	0.88889	0.87879	0.95326	0.97562	0.94042	0.92725		0.93177	0.90353	0.87575	0.96215	0.92037	0.97143	0.94046	0.94239	0.91166	0.93364
-95	0.99143	0.91407	0.75474	0.82226	0.80075	0.82931	0.8383	0.72675	0.92408	0.93717		0.8719	0.88559	0.87183	0.8263	0.80425	0.87212	0.91248	0.84716	0.85106		0.85272	0.8175	0.77954	0.91505	0.82844	0.91304	0.88098	0.90019	0.83244	0.85901
-90	0.92301	0.82318	0.6418	0.71244	0.69172	0.69811	0.74714	0.59551	0.86761	0.90123		0.7905	0.80863	0.78839	0.70846	0.70364	0.77047	0.82075	0.7136	0.75509		0.74696	0.71284	0.65009	0.82399	0.70334	0.82982	0.8032	0.81638	0.71389	0.74278
-85	0.81575	0.6847	0.54632	0.56595	0.54371	0.528	0.61228	0.44596	0.77744	0.79898		0.67478	0.71411	0.70857	0.56331	0.572	0.67192	0.71795	0.54216	0.5948		0.62006	0.57135	0.50131	0.68913	0.55752	0.72481	0.69363	0.6727	0.58408	0.5986
-80	0.68799	0.54343	0.42661	0.42221	0.42597	0.31662	0.48128	0.29535	0.64216	0.66366		0.53309	0.58201	0.61307	0.42048	0.39781	0.53553	0.58644	0.36574	0.40899		0.47803	0.41473	0.34251	0.52492	0.38572	0.57901	0.57036	0.527	0.42212	0.43942
-75	0.50672	0.39978	0.24022	0.27536	0.26748	0.17577	0.32862	0.17711	0.47647	0.51357		0.39799	0.42618	0.4857	0.28732	0.25319	0.38594	0.39704	0.20669	0.20045		0.31716	0.24843	0.23299	0.35775	0.22543	0.41686	0.41144	0.35534	0.26033	0.26883
-70	0.30324	0.23103	0.09869	0.1465	0.12717	0.08548	0.17686	0.08642	0.30889	0.37283		0.25818	0.28025	0.34432	0.1535	0.13679	0.22327	0.23632	0.07727	0.06351		0.17275	0.12266	0.10076	0.21058	0.10839	0.25702	0.26153	0.18282	0.12687	0.11947
-65	0.13765	0.11472	0.02136	0.05082	0.02144	0.03007	0.07524	0.0309	0.16559	0.22197		0.1377	0.18422	0.21454	0.06634	0.04421	0.13102	0.11042	0.01418	-0.00283		0.08101	0.03619	0.01015	0.10389	0.03554	0.12289	0.11851	0.06098	0.05424	0.03056
-60	0.02887	0.01567	-0.00846	0.00246	-0.01666	-0.0109	0.01045	-0.01142	0.04222	0.11661		0.06152	0.08851	0.11095	0.01293	-0.00401	0.04829	0.02286	-0.01093	-0.00295		0.027	-0.00516	-0.02476	0.04702	0.00702	0.04031	0.02811	-0.000898138	0.01401	-0.00897
-55	-0.00904	-0.01342	-0.03323	-0.00967	-0.017	-0.0277	-0.00356	-0.01988	0.00302	0.0411		0.01289	0.02998	0.03775	-0.01079	-0.01927	0.01577	0.00164	-0.01927	-0.00556		-0.00354	-0.01406	-0.02843	0.0164	-0.00553	0.000860523	-0.01247	-0.00792	-0.00207	-0.01257
-50	-0.0165	-0.02226	-0.01936	-0.01073	0.00208	-0.01117	-0.01192	-0.01391	0.000869678	0.00365		-0.00164	9.13508e-05	0.014	-0.01348	-0.0137	-8.85286e-05	-0.01895	-0.01372	-0.00296		-0.00831	-0.00893	-0.0261	0.00949	0.00642	-0.0034	-0.01488	-0.01614	6.88631e-05	-0.00825
-45	-0.02222	-0.02321	-0.02526	-0.01076	-0.01908	-0.00834	-0.00562	-0.01467	0.00337	0.00136		0.000206037	-0.00138	-0.000468426	-0.0191	-0.01034	-0.00381	-0.01089	-0.01115	0.00081151		-0.00769	-0.00686	-0.02161	0.00139	0.000643917	-0.00221	-0.00158	-0.03293	0.0066	0.000892165
-40	-0.0181	-0.01459	-0.0049	-0.00983	-0.00609	-0.01271	-0.00684	-0.02104	-0.000552251	0.00105		-0.00379	0.00178	-0.00384	-0.00338	-0.00375	-0.00469	-0.01073	-0.01224	-0.00315		-0.00662	-0.0048	-0.00909	0.00306	0.00703	-0.00324	-0.00363	-0.00906	0.000354996	-0.0047

[truncated: 1 more sheets: Panel G FITTING ]
