# Supplementary material for: Outlining cardiac ion channel protein interactors and their signature in the human electrocardiogram
Source: Nat Cardiovasc Res. 2023 Jul 13;2(7):673–92. doi: 10.1038/s44161-023-00294-y (PMC11041666; doi:10.1038/s44161-023-00294-y)
Supplement: Supplementary file 15 — Statistical source data. [file 44161_2023_294_MOESM15_ESM.xlsx]

## Sheet: Pde4dip adults
	P Duration (ms)	QTc (ms)
WT	29.13	275.6
	29.47	168.2
	30.81	143.3
	30.72	149.7
	30.45	303.2
	31.19	175.5
KO	29.69	340.8
	30.23	365.9
	36.25	381.7
	35.4	135.5
		266.9
	32.17	122.9
	19.54	376.7
	30.59	118.7
	38.58	118.3
